# Supplementary material for: Integrating muti-omics data to identify tissue-specific DNA methylation biomarkers for cancer risk
Source: Nat Commun. 2024 Jul 18;15:6071. doi: 10.1038/s41467-024-50404-y (PMC11258330; doi:10.1038/s41467-024-50404-y)
Supplement: Supplementary file 4 — Supplementary Data 1-27 [file 41467_2024_50404_MOESM4_ESM.xlsx]

## Sheet: Supplementary Data 1
Supplementary Data 1. Information on summary statistics data from genome-wide association studies of cancers
Cancer	Ancestry a	Ncases	Ncontrols	Ntotal	PubMed ID b	Consortia
Breast cancer	Combined	158742	380456	539198	In-house fixed-effects meta-analyses
	European	133511	291090	424601	37164006	BCAC; UK Biobank
	African	4832	3020	7852	23535729	BCAC
	Asian	20399	86346	106745	29059683; 37340002	BCAC; Biobank Japan
Colorectal cancer	Combined	100204	154587	254791	36539618	31 studies c
	European	78473	107143	185616	36539618	17 studies c
	Asian	21731	47444	69175	36539618	14 studies c
Renal cell cancer	European	10784	20406	31190	28598434	6 studies d
Lung cancer	Combined	50503	836667	887170	In-house fixed-effects meta-analyses
	European	38422	677930	716352	28604730; 30305743; 36653562	TRICL-ILCCO; LC3; UK Biobank; FinnGen (R9)
	Asian	12081	158737	170818	37846649; 37340002	NJMU; FLCCA; Biobank Japan
Ovarian cancer	Combined	25644	45024	70668	In-house fixed-effects meta-analyses
	European	22406	40941	63347	28346442	OCAC
	Asian	3238	4083	7321	30898391	OCAC
Prostate cancer	Combined	156319	788443	944762	37945903	151 studies e
	European	122188	604640	726828	37945903	95 studies e
	African	19391	61608	80999	37945903	42 studies e
	Asian	10809	95790	106599	37945903	6 studies e
	Hispanic/Latino	3931	26405	30336	37945903	8 studies e
Testicular germ cell cancer	European	10156	17979	28135	34301922	TECAC
Ncases, number of cases; Ncontrols, number of controls; Ntotal, number of all participants; BCAC, Breast Cancer Association Consortium; TRICL-ILCCO, Transdisciplinary Research Into Cancer of the Lung -International Lung Cancer Consortium; LC3, Lung Cancer Cohort Consortium; NJMU, Nanjing Medical University; FLCCA, Female Lung Cancer Consortium in Asia; OCAC, Ovarian Cancer Association Consortium;…

## Sheet: Supplementary Data 2
Supplementary Data 2. CpGs significantly a associated with breast cancer risk
CpG b	Chr	Pos	Cytoband	Z-score c	OR (95% CI) c	P c	R d	Closest gene	Classification	Nearest GWAS variant	Distance (Mb)	P c,e adjusted for GWAS variants	Coloc PP.H4	Top candidate variant	Variant.PP.H4
cg09938876	1	7913865	1p36.23	5.60319	1.22 (1.14-1.31)	2.10448e-08	0.338854	UTS2	TSS1500	rs707475	-0.003211	3.96435e-09	0.136422	rs707475	0.251937
cg07384165	1	10488281	1p36.22	-5.34609	0.91 (0.87-0.94)	8.98769e-08	0.453573	PGD; CENPS	Intergenic	rs616488	-0.077934	0.662593	0.102553	rs2506889	0.133127
cg26419962	1	10509682	1p36.22	-6.138	0.64 (0.56-0.74)	8.35687e-10	0.477227	CENPS-CORT	Intronic	rs616488	-0.056533	5.65103e-07	0.0758478	rs2506889	0.18173
cg21377403	1	10509738	1p36.22	-6.24342	0.84 (0.80-0.89)	4.28105e-10	0.629935	CENPS-CORT	Intronic	rs616488	-0.056477	3.04353e-06	0.0711843	rs2506889	0.182575
cg01063935	1	10616085	1p36.22	6.71088	1.16 (1.11-1.22)	1.93454e-11	0.416131	PEX14	Intronic	rs616488	0.04987	0.000139092	0.11938	rs2506889	0.101492
cg13007210	1	18807272	1p36.13	7.97962	1.13 (1.10-1.16)	1.46786e-15	0.615824	KLHDC7A	TSS200	rs2992756	-6.7e-05	0.0857301	0.999883	rs2992756	1
cg20200200	1	18807388	1p36.13	8.23906	1.16 (1.12-1.20)	1.73567e-16	0.637726	KLHDC7A	TSS200	rs2992756	4.9e-05	0.473219	0.999998	rs2992756	1
cg13507429	1	18807550	1p36.13	7.40093	1.37 (1.26-1.50)	1.35229e-13	0.388995	KLHDC7A	Exonic	rs2992756	0.000211	0.0296102	0.254256	rs2992756	0.999592
cg05040210	1	18807594	1p36.13	7.793	1.23 (1.17-1.30)	6.54372e-15	0.431023	KLHDC7A	Exonic	rs2992756	0.000255	0.393682	0.884497	rs2992756	0.999821
cg14356550	1	18808102	1p36.13	6.53991	1.15 (1.10-1.20)	6.15565e-11	0.485214	KLHDC7A	Exonic	rs2992756	0.000763	0.736461	0.746445	rs2992756	0.996492
cg04786667	1	44509064	1p34.1	5.2869	1.23 (1.14-1.32)	1.24404e-07	0.318738	SLC6A9; KLF17	Intergenic	rs3790585	-1.51429	2.00898e-07	0.34195	rs4660763	0.161364
cg22991963	1	44780451	1p34.1	-5.74993	0.76 (0.70-0.84)	8.92797e-09	0.322637	ERI3	Intronic	rs3790585	-1.2429	4.93333e-08	0.856233	rs2108201	0.504901
cg23911661	1	45674993	1p34.1	5.24056	1.12 (1.07-1.17)	1.60087e-07	0.457925	ZSWIM5; LINC01144	Intergenic	rs3790585	-0.348363	0.00454064	0.119125	rs17395553	0.0475907
cg08844632	1	46487578	1p34.1	-5.38707	0.82 (0.76-0.88)	7.16161e-08	0.52027	MAST2	Intronic	rs1707302	-0.113339	0.357774	0.832951	rs35482380	0.0143687
cg23113318	1	51737867	1p32.3	-5.3604	0.70 (0.61-0.80)	8.30391e-08	0.298548	RNF11	3'UTR	rs140850326	0.891835	0.000385309	0.207306	rs2500452	0.122125
cg14475772	1	150207136	1q21.2	6.15124	1.27 (1.18-1.37)	7.68801e-10	0.328013	ANP32E	Intronic	rs12048493	0.280102	0.261895	0.103373	rs11205303	0.496675
cg24589936	1	155180595	1q22	-5.39273	0.94 (0.91-0.96)	6.9397e-08	0.562066	MTX1	Intronic	rs4971059	0.031814	0.790351	0.426459	rs141527482	0.717648
cg17623587	1	155231541	1q22	6.2363	1.08 (1.05-1.10)	4.48044e-10	0.604923	SCAMP3	Intronic	rs4971059	0.08276	0.497842	0.706529	rs12067675	0.110177
cg05104876	1	155620728	1q22	5.54264	1.26 (1.16-1.37)	2.97947e-08	0.474731	MSTO1; YY1AP1	Intergenic	rs4971059	0.471947	0.445348	0.280678	rs12091730	0.616756
cg04525658	1	155827116	1q22	-5.08377	0.86 (0.81-0.91)	3.70019e-07	0.311901	GON4L	Intronic	rs2758598	-0.367223	0.4651	0.104256	rs10796944	0.60503
cg02951552	1	156051441	1q22	6.59172	1.20 (1.14-1.27)	4.34766e-11	0.379157	MEX3A	Exonic	rs2758598	-0.142898	0.000406359	0.0957693	rs1889532	0.441243
cg00230214	1	156122422	1q22	5.10514	1.06 (1.04-1.08)	3.30545e-07	0.321821	SEMA4A	Intronic	rs2758598	-0.071917	0.000422626	0.38651	rs2758598	0.150947
cg06970220	1	156163860	1q22	5.07159	1.15 (1.09-1.21)	3.94502e-07	0.403092	SLC25A44	5'UTR	rs2758598	-0.030479	3.07658e-06	0.41874	rs2540174	0.0727205
cg02512123	1	203767827	1q32.1	-5.12322	0.87 (0.83-0.92)	3.00368e-07	0.310543	ZBED6	Exonic	rs4951011	0.001496	0.033991	0.0920461	rs11240568	0.0784947
cg16257488	1	203870548	1q32.1	5.53463	1.06 (1.04-1.08)	3.11887e-08	0.283674	SNRPE; LINC00303	Intergenic	rs4951011	0.104217	0.244804	0.155077	rs56292829	0.102232
cg03711673	1	208076256	1q32.2	-5.36067	0.78 (0.71-0.86)	8.29117e-08	0.390187	CD34	Intronic	rs11118964	-0.064572	0.930076	0.124779	rs11118964	0.0707331
cg15031826	1	208136952	1q32.2	-5.63816	0.70 (0.62-0.79)	1.71879e-08	0.31623	CD34; PLXNA2	Intergenic	rs11118964	-0.003876	0.989599	0.11493	rs12095883	0.0445569
cg03071098	2	19554237	2p24.1	-5.47821	0.70 (0.62-0.80)	4.29646e-08	0.344867	OSR1	5'UTR	rs12710696	0.233434	0.282553	0.821758	rs12710697	0.180811
cg15548588	2	19562889	2p24.1	-7.4419	0.72 (0.65-0.78)	9.92451e-14	0.315509	OSR1; LINC00954	Intergenic	rs12710696	0.242086	0.914771	0.400138	rs4358083	0.130605
cg15020926	2	25097091	2p23.3	6.27219	1.11 (1.07-1.14)	3.56e-10	0.508664	ADCY3	Intronic	rs6725517	-0.032382	0.600716	0.896788	rs6725517	0.213442
cg21093902	2	25097146	2p23.3	6.2515	1.13 (1.09-1.18)	4.06521e-10	0.370009	ADCY3	Intronic	rs6725517	-0.032327	0.55242	0.629147	rs6725517	0.214149
cg04586622	2	25135609	2p23.3	-7.17424	0.87 (0.83-0.90)	7.27106e-13	0.551925	ADCY3	Intronic	rs6725517	0.006136	0.896927	0.94418	rs2384061	0.884427
cg27147322	2	25136820	2p23.3	-7.15449	0.81 (0.77-0.86)	8.39869e-13	0.338456	ADCY3	Intronic	rs6725517	0.007347	0.897579	0.348127	rs2384061	0.214656
cg19602045	2	25138079	2p23.3	-6.88585	0.88 (0.84-0.91)	5.74444e-12	0.56484	ADCY3	Intronic	rs6725517	0.008606	0.773206	0.8239	rs6737082	0.265469
cg20518994	2	25141532	2p23.3	-7.09611	0.92 (0.90-0.94)	1.28319e-12	0.471498	ADCY3	Exonic	rs6725517	0.012059	0.786234	0.929342	rs2384061	0.578192
cg08471319	2	25141735	2p23.3	-6.17925	0.89 (0.85-0.92)	6.44076e-10	0.307393	ADCY3	Exonic	rs6725517	0.012262	0.969956	0.697719	rs2384061	0.500578
cg15423357	2	25149977	2p23.3	-6.35188	0.86 (0.82-0.90)	2.127e-10	0.334556	ADCY3; DNAJC27	Intergenic	rs6725517	0.020504	0.978411	0.159243	rs6725517	0.228375
cg01884057	2	25150051	2p23.3	-6.83627	0.85 (0.81-0.89)	8.12835e-12	0.347662	ADCY3; DNAJC27	Intergenic	rs6725517	0.020578	0.777912	0.233986	rs6725517	0.253059
cg01794154	2	25277620	2p23.3	-5.23834	0.80 (0.73-0.87)	1.62026e-07	0.42637	EFR3B	Intronic	rs6725517	0.148147	0.000243148	0.338891	rs4665736	0.241868
cg22655625	2	25419712	2p23.3	5.43052	1.20 (1.13-1.29)	5.61889e-08	0.388945	POMC; LINC01381	Intergenic	rs6725517	0.290239	0.000153705	0.171152	rs13427672	0.185847
cg26374678	2	25427064	2p23.3	5.87817	1.20 (1.13-1.27)	4.14839e-09	0.488154	LINC01381	Upstream	rs6725517	0.297591	3.33943e-05	0.147007	rs13427672	0.345296
cg05899750	2	70056147	2p13.3	5.25639	1.13 (1.08-1.19)	1.46913e-07	0.371459	GMCL1	TSS1500	rs6756513	-0.11644	0.216832	0.300818	rs11126249	0.150559
cg11729679	2	111877065	2q13	-6.04448	0.93 (0.91-0.95)	1.49892e-09	0.408065	BCL2L11	TSS1500	rs71801447	-0.048666	0.613992	0.440955	rs17041868	0.306247
cg20660182	2	111877634	2q13	-5.38078	0.79 (0.72-0.86)	7.41635e-08	0.281639	BCL2L11	TSS1500	rs71801447	-0.048097	0.000681009	0.309721	rs73954925	0.197305
cg12072024	2	172377981	2q31.1	5.9839	1.21 (1.14-1.29)	2.17853e-09	0.386459	CYBRD1	TSS1500	rs2016394	-0.59499	0.501683	0.18483	rs11680449	0.412974
cg08796252	2	172378641	2q31.1	5.07689	1.03 (1.02-1.05)	3.83668e-07	0.669515	CYBRD1	TSS1500	rs2016394	-0.59433	0.989437	0.926385	rs6433297	0.473253
cg20935165	2	172972840	2q31.1	-7.54435	0.46 (0.37-0.56)	4.54537e-14	0.293988	DLX2-AS1	Intronic	rs2016394	-0.000131	0.53921	0.210916	rs743605	0.363291
cg25338577	2	201391149	2q33.1	6.66111	1.07 (1.05-1.09)	2.71767e-11	0.440394	SGOL2	5'UTR	rs1830298	-0.790098	0.244769	0.930662	rs12465952	0.986335
cg19641384	2	201694128	2q33.1	-5.61924	0.97 (0.96-0.98)	1.91799e-08	0.798059	BZW1; CLK1	Intergenic	rs1830298	-0.487119	0.851271	0.997487	rs12465952	0.999884
cg00794956	2	201694177	2q33.1	-5.60762	0.96 (0.95-0.97)	2.05123e-08	0.759611	BZW1; CLK1	Intergenic	rs1830298	-0.48707	0.951212	0.999901	rs12465952	1
cg26889647	2	201729339	2q33.1	6.28742	1.27 (1.18-1.36)	3.22785e-10	0.323806	CLK1	5'UTR	rs1830298	-0.451908	0.210768	0.11503	rs12465952	0.905652
cg27259281	2	201858002	2q33.1	5.06569	1.32 (1.18-1.46)	4.06916e-07	0.350739	FAM126B	Intronic	rs1830298	-0.323245	0.36235	0.0876847	rs112257290	0.968297
cg20909531	2	202213179	2q33.1	-9.73378	0.90 (0.88-0.92)	2.16406e-22	0.309934	ALS2CR12	Intronic	rs1830298	0.031932	0.117146	0.786546	rs700635	0.133118
cg24749970	2	202315857	2q33.1	7.69788	1.21 (1.15-1.27)	1.38347e-14	0.317694	TRAK2	Intronic	rs1830298	0.13461	0.326428	0.306655	rs700635	0.133612
cg11182421	2	202317239	2q33.1	-5.20726	0.89 (0.85-0.93)	1.91645e-07	0.399858	STRADB	Intronic	rs1830298	0.135992	0.870512	0.101646	rs2540334	0.999999
cg19654437	2	202671158	2q33.1	-5.09537	0.99 (0.98-0.99)	3.48069e-07	0.429247	CDK15	5'UTR	rs1830298	0.489911	0.456237	0.321465	rs6719014	0.298951
cg00741391	2	202672802	2q33.1	-5.9808	0.74 (0.67-0.82)	2.22045e-09	0.295253	CDK15	Intronic	rs1830298	0.491555	0.057858	0.31577	rs6719014	0.298951
cg12674975	2	217930512	2q35	5.49946	1.03 (1.02-1.04)	3.80958e-08	0.615153	LINC01921; DIRC3-AS1	Intergenic	rs4442975	0.009743	0.0343652	0.105936	rs4442975	0.999149
cg07227625	2	218392475	2q35	5.31565	1.02 (1.01-1.03)	1.06278e-07	0.333171	DIRC3	Intronic	rs16857609	0.095967	0.00718411	0.0870764	rs16857609	0.798644
cg07276244	3	27147480	3p24.1	-6.337	0.98 (0.97-0.99)	2.34286e-10	0.578626	LRRC3B; NEK10	Intergenic	rs4973768	-0.268533	0.780704	0.0811022	rs9858306	0.483184
cg10804294	3	27286053	3p24.1	-16.8244	0.60 (0.56-0.64)	1.61631e-63	0.291673	NEK10	Intronic	rs4973768	-0.12996	0.000379035	0.185667	rs552647	0.144821
cg07047471	3	27353034	3p24.1	-9.74061	0.94 (0.93-0.95)	2.02344e-22	0.412441	NEK10	Intronic	rs4973768	-0.062979	0.167452	0.375769	rs552647	0.144951
cg03995928	3	27408898	3p24.1	-14.0521	0.89 (0.87-0.90)	7.47371e-45	0.401269	NEK10	5'UTR	rs4973768	-0.007115	5.10637e-05	0.154074	rs552647	0.209436
cg09563400	3	27509190	3p24.1	-5.05756	0.96 (0.94-0.97)	4.24645e-07	0.305763	SLC4A7	Intronic	rs4973768	0.093177	0.442583	0.159106	rs1051545	0.92806
cg27113805	3	27526444	3p24.1	-15.0374	0.57 (0.53-0.61)	4.17487e-51	0.471058	SLC4A7	TSS1500	rs4973768	0.110431	0.597429	0.237952	rs6551196	0.992396
cg21032395	3	27528777	3p24.1	6.74246	1.08 (1.06-1.11)	1.55731e-11	0.439195	SLC4A7; EOMES	Intergenic	rs4973768	0.112764	0.0127777	0.147466	rs6551196	0.999356
cg06087564	3	30288316	3p24.1	-5.35068	0.76 (0.68-0.84)	8.76228e-08	0.345518	RBMS3; LINC01985	Intergenic	rs12493607	-0.394623	0.0818941	0.0789469	rs58601830	0.450293
cg24146218	3	30398133	3p24.1	5.15107	1.27 (1.16-1.39)	2.5901e-07	0.397788	RBMS3; LINC01985	Intergenic	rs12493607	-0.284806	0.207236	0.315496	rs58601830	0.479808
cg12840169	3	46778267	3p21.31	-6.4724	0.85 (0.80-0.89)	9.64615e-11	0.454866	PRSS46	TSS1500	rs6796502	-0.088599	0.0381339	0.0809319	rs6796502	0.829658
cg22309949	3	46792192	3p21.31	5.47129	1.08 (1.05-1.11)	4.4676e-08	0.60294	PRSS45P; PRSS43P	Intergenic	rs6796502	-0.074674	0.0629519	0.0702692	rs111386910	0.392365
cg23231268	3	46792462	3p21.31	5.66952	1.09 (1.06-1.12)	1.43199e-08	0.512987	PRSS45P; PRSS43P	Intergenic	rs6796502	-0.074404	0.0605553	0.092787	rs111386910	0.386749
cg25845650	3	99254252	3q12.1	-6.05213	0.87 (0.83-0.91)	1.42939e-09	0.300006	DCBLD2; COL8A1	Intergenic	rs9833888	-0.469328	0.00158197	0.477265	rs2458456	0.326871
cg07805332	3	99536008	3q12.1	-6.18498	0.88 (0.85-0.92)	6.21109e-10	0.428722	HP09053	Exonic	rs9833888	-0.187572	0.171046	0.440394	rs1021103	0.165505
cg13132965	3	99595033	3q12.1	6.22983	2.06 (1.64-2.59)	4.66947e-10	0.301437	FILIP1L	5'UTR	rs9833888	-0.128547	0.00197249	0.107797	rs1688766	0.180149
cg21419939	3	99598918	3q12.1	6.34217	1.10 (1.07-1.13)	2.26554e-10	0.51273	CMSS1	Intronic	rs9833888	-0.124662	0.132433	0.362987	rs1688766	0.0870181
cg16808912	3	99603495	3q12.1	6.08638	1.42 (1.27-1.59)	1.15494e-09	0.384674	CMSS1	Intronic	rs9833888	-0.120085	0.0727808	0.233972	rs1688766	0.12038
cg05878887	3	99620389	3q12.1	7.27716	1.21 (1.15-1.28)	3.40916e-13	0.366653	CMSS1	Intronic	rs9833888	-0.103191	0.0131958	0.578361	rs796976	0.0904299
cg26581146	3	99654279	3q12.1	5.85767	3.38 (2.25-5.09)	4.69401e-09	0.310386	FILIP1L	Intronic	rs9833888	-0.069301	0.00187315	0.0868661	rs1688766	0.0637007
cg05273695	3	99725634	3q12.1	-6.21371	0.89 (0.86-0.92)	5.17488e-10	0.481542	FILIP1L	Intronic	rs9833888	0.002054	0.028981	0.541674	rs71849527	0.0637918
cg08158518	3	140866589	3q23	-7.21544	0.92 (0.91-0.94)	5.37581e-13	0.405539	SPSB4	3'UTR	rs34207738	-0.24627	0.716143	0.296925	rs9838625	0.993159
cg15537651	3	141056124	3q23	6.09405	1.20 (1.13-1.27)	1.10089e-09	0.306725	ZBTB38	5'UTR	rs34207738	-0.056735	0.93653	0.201439	rs6440006	0.23295
cg04352534	3	141104523	3q23	-7.60852	0.74 (0.69-0.80)	2.77251e-14	0.391087	ZBTB38	5'UTR	rs34207738	-0.008336	0.245437	0.14758	rs6440006	0.264583
cg10066494	3	141150514	3q23	-6.70037	0.78 (0.72-0.84)	2.07892e-11	0.37278	ZBTB38	5'UTR	rs34207738	0.037655	0.420187	0.223648	rs6440006	0.240497
cg15870109	3	141205390	3q23	-6.13512	0.63 (0.54-0.73)	8.50943e-10	0.50344	RASA2	TSS1500	rs34207738	0.092531	0.137576	0.110568	rs6440006	0.296593
cg13969271	3	150451639	3q25.1	5.08681	1.31 (1.18-1.46)	3.64141e-07	0.399506	LOC101928105	Downstream	rs73006998	-0.012632	0.00183464	0.0842886	rs79220446	0.190934
cg04579314	3	150451913	3q25.1	5.51325	1.17 (1.11-1.24)	3.52266e-08	0.300671	LOC101928105	Downstream	rs73006998	-0.012358	0.00110266	0.0862234	rs79220446	0.18394
cg10774331	3	156529497	3q25.31	5.34642	1.16 (1.10-1.22)	8.97131e-08	0.439959	PA2G4P4	Exonic	rs34052812	-0.006461	0.879184	0.801404	rs9874866	0.199566
cg00646813	4	38806025	4p14	-6.52468	0.74 (0.68-0.81)	6.81486e-11	0.525235	TLR1	Intronic	rs6815814	-0.010313	0.0939347	0.279059	rs5743604	0.204173
cg01007345	4	48271072	4p11	5.19942	1.32 (1.19-1.46)	1.99907e-07	0.283165	TEC	5'UTR	rs11944638	0.043353	9.54539e-05	0.36792	rs6836661	0.0645964
cg19283196	4	48485233	4p11	-5.35214	0.90 (0.86-0.93)	8.69178e-08	0.375354	SLC10A4	TSS200	rs11944638	0.257514	1.06582e-05	0.581096	rs6838613	0.0732479
cg24049652	4	48577203	4p11	-5.28956	0.96 (0.95-0.97)	1.22613e-07	0.436903	FRYL	Exonic	rs11944638	0.349484	1.8636e-06	0.137859	rs79667275	0.133797
cg19027611	4	48597094	4p11	5.50577	1.08 (1.05-1.11)	3.67563e-08	0.562229	FRYL	Intronic	rs11944638	0.369375	3.34749e-06	0.897158	rs6843340	0.0634619
cg05430399	4	48935331	4p11	5.45048	1.14 (1.09-1.20)	5.02336e-08	0.373609	OCIAD2; CWH43	Intergenic	rs11944638	0.707612	2.50545e-06	0.300445	rs147752184	0.123741
cg09168222	4	89299733	4q22.1	-5.02932	0.55 (0.43-0.69)	4.92225e-07	0.402187	HERC6	TSS200	rs10022462	0.055915	0.222533	0.448287	rs10022462	0.383459
cg03984344	4	126232432	4q28.1	-5.09128	0.91 (0.88-0.94)	3.55654e-07	0.300602	ANKRD50; FAT4	Intergenic	rs77528541	-0.611072	0.175949	0.130079	rs7685072	0.0426
cg00071391	4	126560514	4q28.1	-5.73455	0.55 (0.45-0.67)	9.77691e-09	0.397063	MIR2054; INTU	Intergenic	rs77528541	-0.28299	0.241827	0.187423	rs6826447	0.0705705
cg12444746	4	126572264	4q28.1	5.53469	1.06 (1.04-1.08)	3.11774e-08	0.55343	MIR2054; INTU	Intergenic	rs77528541	-0.27124	0.831932	0.806889	rs10434043	0.148467
cg22747507	4	175635801	4q34.1	-5.93867	0.95 (0.93-0.96)	2.87336e-09	0.563662	GLRA3	Intronic	rs6828523	-0.210625	0.361202	0.26043	rs60713566	0.097775
cg14561282	4	175839468	4q34.1	-12.3658	0.80 (0.77-0.83)	4.00113e-35	0.30628	ADAM29	TSS200	rs6828523	-0.006958	0.601379	0.30944	rs13120671	0.259749
cg26527980	4	175901640	4q34.1	5.33696	1.06 (1.04-1.08)	9.45158e-08	0.428943	ADAM29; GPM6A	Intergenic	rs6828523	0.055214	5.79421e-05	0.105264	rs9884717	0.219535
cg14458627	4	176174829	4q34.1	-5.77376	0.83 (0.78-0.88)	7.75221e-09	0.316933	ADAM29; GPM6A	Intergenic	rs6828523	0.328403	0.0654683	0.165514	rs9884717	0.219601
cg07096410	5	176965	5p15.33	5.41177	1.08 (1.05-1.11)	6.24035e-08	0.434966	PLEKHG4B	Intronic	rs116095464	-0.168144	0.107935	0.18684	rs6863730	0.102669
cg21144161	5	423903	5p15.33	-5.40804	0.86 (0.82-0.91)	6.37195e-08	0.362543	AHRR	Intronic	rs116095464	0.078794	0.000306007	0.0955033	rs3936676	0.181371
cg21972741	5	435613	5p15.33	-5.16563	0.90 (0.87-0.94)	2.39633e-07	0.326106	AHRR	3'UTR	rs116095464	0.090504	0.00531279	0.158374	rs10068732	0.256564
cg17553881	5	443987	5p15.33	5.60325	1.25 (1.16-1.35)	2.10373e-08	0.344342	EXOC3	Intronic	rs116095464	0.098878	0.000623546	0.0874497	rs3936676	0.214736
cg26701559	5	1128391	5p15.33	5.12022	1.07 (1.04-1.10)	3.05177e-07	0.28687	SLC12A7; CTD-3080P12.3	Intergenic	rs10069690	-0.151399	0.0133886	0.293652	rs2853669	0.645483
cg00624418	5	1282357	5p15.33	-6.20128	0.89 (0.85-0.92)	5.60059e-10	0.552895	TERT	Intronic	rs10069690	0.002567	0.0500711	0.0792846	rs2853669	0.578485
cg08235984	5	15886517	5p15.1	-6.32712	0.84 (0.80-0.89)	2.49781e-10	0.346838	FBXL7	Intronic	rs13162653	-0.301011	0.890752	0.249231	rs4702131	0.246741
cg08976810	5	44389406	5p12	-12.9141	0.91 (0.89-0.92)	3.74964e-38	0.419026	FGF10-AS1	Intronic	rs10941679	-0.317092	6.49094e-06	0.106658	rs72748037	0.829996
cg21927362	5	44808985	5p12	5.13931	1.03 (1.02-1.04)	2.75745e-07	0.401353	MRPS30	TSS200	rs10941679	0.102487	0.921489	0.086564	rs930395	0.917986
cg26618989	5	44809978	5p12	7.13888	1.22 (1.16-1.29)	9.4093e-13	0.296504	MRPS30	Intronic	rs10941679	0.10348	0.425915	0.0827974	rs930395	0.920545
cg11557886	5	44811891	5p12	-15.5821	0.63 (0.59-0.66)	9.63788e-55	0.445837	MRPS30	Intronic	rs10941679	0.105393	8.49127e-10	0.291	rs10941679	1
cg02241677	5	44876571	5p12	15.9415	1.35 (1.30-1.40)	3.2653e-57	0.523925	MRPS30; HCN1	Intergenic	rs10941679	0.170073	3.41512e-06	0.272962	rs930395	0.959209
cg02798614	5	44879547	5p12	14.677	1.18 (1.15-1.21)	9.04754e-49	0.612074	MRPS30; HCN1	Intergenic	rs10941679	0.173049	0.0337149	0.0523601	rs930395	0.941043
cg19831563	5	44886106	5p12	-7.3076	0.94 (0.92-0.96)	2.71963e-13	0.323242	MRPS30; HCN1	Intergenic	rs10941679	0.179608	0.439377	0.120421	rs10941679	1
cg15339960	5	45693264	5p12	-5.61656	0.95 (0.93-0.97)	1.94794e-08	0.462719	HCN1	Intronic	rs10941679	0.986766	0.137296	0.0995705	rs79184415	0.592449
cg08500638	5	55786999	5q11.2	6.77826	1.06 (1.04-1.08)	1.21628e-11	0.580056	LINC01948; C5orf67	Intergenic	rs62355902	-0.266724	0.332436	0.111197	rs889310	0.498112
cg12533806	5	55848109	5q11.2	-6.48412	0.84 (0.80-0.89)	8.92497e-11	0.416658	C5orf67	Intronic	rs62355902	-0.205614	0.538566	0.124213	rs1279619	0.747662
cg23441763	5	55906354	5q11.2	8.05518	1.05 (1.04-1.06)	7.93647e-16	0.408549	C5orf67; LOC105378979	Intergenic	rs62355902	-0.147369	0.02306	0.201702	rs113465266	0.900141
cg18324281	5	56021790	5q11.2	20.1149	1.28 (1.25-1.31)	5.46711e-90	0.318106	C5orf67; LOC105378979	Intergenic	rs62355902	-0.031933	0.0390661	0.646511	rs59957907	0.436703
cg23094728	5	56110263	5q11.2	-16.0748	0.59 (0.55-0.63)	3.83238e-58	0.297427	LOC105378979; MAP3K1	Intergenic	rs62355902	0.05654	0.0182245	0.0807566	rs66893416	0.476604
cg25040796	5	56125524	5q11.2	-9.55935	0.68 (0.62-0.73)	1.185e-21	0.478864	MAP3K1	Intronic	rs62355902	0.071801	0.902995	0.0831699	rs66893416	0.472655
cg06009016	5	56135074	5q11.2	9.97105	1.38 (1.30-1.48)	2.04056e-23	0.409557	MAP3K1	Intronic	rs62355902	0.081351	0.967185	0.0937173	rs66893416	0.412167
cg17809284	5	56205270	5q11.2	11.9582	1.55 (1.44-1.67)	5.88575e-33	0.42443	SETD9	5'UTR	rs62355902	0.151547	0.0489986	0.0916973	rs66612735	0.592355
cg15871215	5	81402204	5q14.2	5.25426	1.09 (1.06-1.13)	1.48621e-07	0.646649	ATG10	Intronic	rs7707921	-0.135842	0.363488	0.0693685	rs2407064	0.26924
cg23106513	5	81575188	5q14.2	5.38497	1.03 (1.02-1.04)	7.24567e-08	0.707421	ATP6AP1L	5'UTR	rs7707921	0.037142	0.814689	0.138269	rs891159	0.192908
cg18035979	5	81575199	5q14.2	6.07895	1.08 (1.06-1.11)	1.20976e-09	0.574265	ATP6AP1L	5'UTR	rs7707921	0.037153	0.748974	0.317225	rs891159	0.202704
cg06427957	5	81601203	5q14.2	6.89167	1.05 (1.04-1.06)	5.51416e-12	0.401621	ATP6AP1L	5'UTR	rs7707921	0.063157	0.967117	0.14032	rs1019806	0.249012
cg07807695	5	81608485	5q14.2	-6.78207	0.89 (0.86-0.92)	1.18466e-11	0.453067	ATP6AP1L	Exonic	rs7707921	0.070439	0.83655	0.68625	rs1019806	0.256963
cg26981201	5	90679533	5q14.3	-8.04219	0.82 (0.78-0.86)	8.82441e-16	0.46118	ARRDC3-AS1	Intronic	rs10474352	-0.052692	0.467339	0.563752	rs12110303	0.145455
cg26161368	5	91018691	5q14.3	6.37717	1.32 (1.21-1.44)	1.80388e-10	0.360914	ARRDC3-AS1; NR2F1-AS1	Intergenic	rs10474352	0.286466	0.00198581	0.101578	rs1847838	0.0553979
cg27577143	5	131347647	5q31.1	6.72651	1.41 (1.27-1.55)	1.73782e-11	0.394353	ACSL6	5'UTR	rs2522057	-0.4543	0.675749	0.705309	rs2522051	0.195135
cg16465129	5	131408149	5q31.1	5.49981	1.43 (1.26-1.63)	3.8019e-08	0.317258	IL3; CSF2	Intergenic	rs2522057	-0.393798	0.477557	0.234112	rs7735891	0.197757
cg24887267	5	131563504	5q31.1	6.48195	1.08 (1.05-1.10)	9.0545e-11	0.349214	P4HA2	5'UTR	rs2522057	-0.238443	0.0619392	0.948578	rs7735891	0.253764
cg22598563	5	131563921	5q31.1	-6.83128	0.88 (0.84-0.91)	8.41607e-12	0.313384	P4HA2	TSS1500	rs2522057	-0.238026	0.0984813	0.699186	rs7705189	0.379673
cg11033092	5	131564679	5q31.1	6.70552	1.09 (1.06-1.11)	2.00697e-11	0.596189	P4HA2; PDLIM4	Intergenic	rs2522057	-0.237268	0.174539	0.852327	rs6890009	0.0748318
cg25550088	5	131573526	5q31.1	-5.57364	0.91 (0.88-0.94)	2.49467e-08	0.320205	P4HA2; PDLIM4	Intergenic	rs2522057	-0.228421	0.576245	0.823744	rs2631360	0.117524
cg18758796	5	131593413	5q31.1	5.18687	1.12 (1.07-1.17)	2.13855e-07	0.465073	PDLIM4	5'UTR	rs2522057	-0.208534	0.308677	0.42878	rs6860806	0.289335
cg03195826	5	131628641	5q31.1	-5.68706	0.90 (0.86-0.93)	1.29242e-08	0.33149	PDLIM4; SLC22A4	Intergenic	rs2522057	-0.173306	0.65811	0.152119	rs2522051	0.399777
cg13654253	5	131629910	5q31.1	-5.62203	0.84 (0.79-0.89)	1.88728e-08	0.42749	SLC22A4	TSS1500	rs2522057	-0.172037	0.42656	0.533456	rs7705189	0.102082
cg07538946	5	131705188	5q31.1	7.33617	1.32 (1.23-1.42)	2.19793e-13	0.322817	MIR3936HG	Intronic	rs2522057	-0.096759	0.132193	0.521915	rs2522057	0.0886488
cg12495687	5	131705247	5q31.1	-5.89989	0.91 (0.88-0.94)	3.63747e-09	0.312	SLC22A5	Intronic	rs2522057	-0.0967	0.539579	0.269151	rs2522051	0.135387
cg17951613	5	131705445	5q31.1	-5.47074	0.88 (0.84-0.92)	4.48165e-08	0.300093	MIR3936HG	Intronic	rs2522057	-0.096502	0.73377	0.288578	rs2522051	0.251162
cg04774966	5	131706331	5q31.1	7.02125	1.15 (1.11-1.19)	2.19885e-12	0.507359	SLC22A5	Intronic	rs2522057	-0.095616	0.537428	0.980834	rs2522051	0.981901
cg06516533	5	131732471	5q31.1	5.88183	1.89 (1.53-2.33)	4.05749e-09	0.376807	SLC22A5; C5orf56	Intergenic	rs2522057	-0.069476	0.0306588	0.518622	rs2522051	0.179132
cg03800775	5	131743782	5q31.1	-5.35715	0.88 (0.83-0.92)	8.45463e-08	0.540349	SLC22A5; C5orf56	Intergenic	rs2522057	-0.058165	0.206012	0.858777	rs2522057	0.110444
cg02551604	5	131831745	5q31.1	5.42836	1.08 (1.05-1.10)	5.68738e-08	0.317948	IRF1; IL5	Intergenic	rs2522057	0.029798	0.0136522	0.115985	rs2522051	0.153972
cg20761860	5	131992114	5q31.1	-5.88462	0.75 (0.68-0.82)	3.98969e-09	0.363915	TH2LCRR	TSS1500	rs2522057	0.190167	0.908283	0.107755	rs2522051	0.119897
cg16278297	5	132495023	5q31.1	-5.08755	0.68 (0.59-0.79)	3.62719e-07	0.301181	HSPA4; FSTL4	Intergenic	rs6596100	0.087965	0.577922	0.377241	rs62375211	0.0716367
cg12425151	5	141663347	5q31.3	-5.23414	0.94 (0.92-0.96)	1.65751e-07	0.577133	NDFIP1; SPRY4	Intergenic	rs6596100	9.25629	5.58542e-07	0.779927	rs10059154	0.906869
cg15960129	5	157912106	5q33.3	-9.69105	0.73 (0.68-0.78)	3.29128e-22	0.318447	LINC02227; EBF1	Intergenic	rs1432679	-0.331977	0.000646634	0.124219	rs11135046	0.756679
cg17168374	5	158097290	5q33.3	5.90949	1.31 (1.20-1.43)	3.43172e-09	0.382094	LINC02227; EBF1	Intergenic	rs1432679	-0.146793	0.451089	0.0914944	rs1427933	1
cg10386082	5	158313279	5q33.3	9.75493	1.07 (1.06-1.09)	1.75714e-22	0.549626	EBF1	Intronic	rs1432679	0.069196	0.897103	0.261363	rs11135046	0.620775
cg05474370	5	158360366	5q33.3	5.47225	1.03 (1.02-1.04)	4.44354e-08	0.449376	EBF1	Intronic	rs1432679	0.116283	0.0269074	0.261918	rs11135046	0.756376
cg00095773	5	158378258	5q33.3	11.0986	1.91 (1.70-2.14)	1.27448e-28	0.326597	EBF1	Intronic	rs1432679	0.134175	0.244814	0.246475	rs11135046	0.772047
cg23821159	6	16022036	6p22.3	5.41221	1.20 (1.12-1.29)	6.2252e-08	0.475666	DTNBP1; MYLIP	Intergenic	rs3819405	-0.377521	0.0468891	0.816452	rs3819405	0.999856
cg06743033	6	26549305	6p22.2	6.36636	1.07 (1.05-1.10)	1.93569e-10	0.444266	HMGN4; LOC105374988	Intergenic	rs71557345	-0.131393	0.00728991	0.123121	rs139332558	0.105339
cg15845792	6	28175446	6p22.1	-5.03697	0.97 (0.96-0.98)	4.72953e-07	0.379757	ZNF192P1; TOB2P1	Intergenic	rs45509595	0.33452	0.0735832	0.130501	rs13197175	0.0500404
cg15407162	6	28192457	6p22.1	5.45378	1.06 (1.04-1.08)	4.9309e-08	0.331487	ZSCAN9	TSS1500	rs45509595	0.351531	0.00413876	0.0946631	rs13197175	0.0496327
cg25423835	6	28807113	6p22.1	5.11424	1.04 (1.02-1.05)	3.15013e-07	0.296586	LINC00533; LINC01623	Intergenic	rs9257408	-0.119107	0.00256107	0.0931134	rs7755875	0.174266
cg27045756	6	28971967	6p22.1	5.43567	1.06 (1.04-1.09)	5.45903e-08	0.663652	ZNF311	5'UTR	rs9257408	0.045747	0.586623	0.930093	rs6927132	0.89109
cg00219626	6	28983835	6p22.1	-5.88888	0.79 (0.73-0.86)	3.8883e-09	0.34455	ZNF311; LOC100129636	Intergenic	rs9257408	0.057615	0.78675	0.248171	rs6927132	0.0876915
cg09012858	6	28984234	6p22.1	-6.72575	0.91 (0.88-0.93)	1.74692e-11	0.444268	ZNF311; LOC100129636	Intergenic	rs9257408	0.058014	0.00269724	0.0850289	rs534699353	0.384661
cg02675264	6	28984246	6p22.1	-6.5519	0.91 (0.89-0.94)	5.68109e-11	0.3784	ZNF311; LOC100129636	Intergenic	rs9257408	0.058026	0.0055177	0.0826866	rs6927132	0.381306
cg14132236	6	28984254	6p22.1	-6.44829	0.88 (0.84-0.91)	1.13117e-10	0.392051	ZNF311; LOC100129636	Intergenic	rs9257408	0.058034	0.00706988	0.0851358	rs534699353	0.393483
cg01885291	6	28984832	6p22.1	-5.137	0.96 (0.94-0.97)	2.79158e-07	0.32568	ZNF311; LOC100129636	Intergenic	rs9257408	0.058612	0.00322041	0.108401	rs6927132	0.488777
cg01024792	6	29524067	6p22.1	5.6684	1.22 (1.14-1.31)	1.44136e-08	0.290179	UBD	Exonic	rs9257408	0.597847	0.00451143	0.129748	rs388234	0.271535
cg12074883	6	29591155	6p22.1	-5.25132	0.94 (0.93-0.97)	1.51014e-07	0.431445	GABBR1	Exonic	rs9257408	0.664935	2.72954e-05	0.0727782	rs388234	0.280841
cg21644740	6	29599248	6p22.1	5.29325	1.10 (1.06-1.14)	1.20162e-07	0.301891	GABBR1	Exonic	rs9257408	0.673028	0.000325613	0.325779	rs362509	0.2774
cg08179530	6	36648295	6p21.2	5.9941	1.13 (1.08-1.17)	2.04619e-09	0.432632	CDKN1A	Intronic	rs3829964	0.003797	0.919615	0.858005	rs3176336	0.935079
cg25021969	6	81175499	6q14.1	-5.98568	0.76 (0.69-0.83)	2.15484e-09	0.287594	BCKDHB; TENT5A	Intergenic	rs12207986	0.081212	1.24348e-07	0.169792	rs2322766	0.0877118
cg00387212	6	130376086	6q23.1	-5.90968	0.94 (0.91-0.96)	3.42781e-09	0.617326	L3MBTL3	Intronic	rs6569648	0.026967	0.0673308	0.261845	rs6569648	0.761057
cg19815581	6	151550918	6q25.1	-7.84062	0.87 (0.84-0.90)	4.48342e-15	0.31838	LOC102723831; AKAP12	Intergenic	rs3757322	-0.391276	2.74856e-08	0.0736301	rs9397437	0.351403
cg08586312	6	151560577	6q25.1	-6.48238	0.97 (0.95-0.98)	9.02852e-11	0.390629	AKAP12	TSS1500	rs3757322	-0.381617	1.54639e-05	0.0721683	rs9397437	0.353944
cg02215177	6	151620164	6q25.1	5.45432	1.13 (1.08-1.18)	4.91608e-08	0.312948	AKAP12	Intronic	rs3757322	-0.32203	0.0162693	0.0957209	rs9397437	0.380299
cg12995384	6	151706546	6q25.1	-6.05537	0.86 (0.82-0.91)	1.40099e-09	0.283657	ZBTB2	5'UTR	rs3757322	-0.235648	0.806692	0.168469	rs9383891	0.107543
cg24075332	6	151712594	6q25.1	-6.76099	0.87 (0.83-0.90)	1.37052e-11	0.5459	ZBTB2	5'UTR	rs3757322	-0.2296	0.856206	0.906844	rs7749424	0.117186
cg24260851	6	151713355	6q25.1	6.05892	1.10 (1.07-1.14)	1.37039e-09	0.551671	ZBTB2	TSS1500	rs3757322	-0.228839	0.375591	0.691815	rs9397400	0.27144
cg07326490	6	151713358	6q25.1	6.19727	1.09 (1.06-1.11)	5.74525e-10	0.563529	ZBTB2	TSS1500	rs3757322	-0.228836	0.431993	0.843535	rs9397400	0.230088
cg11860331	6	151721954	6q25.1	-12.2333	0.94 (0.93-0.95)	2.06395e-34	0.494172	ZBTB2; RMND1	Intergenic	rs3757322	-0.22024	3.26007e-13	0.108919	rs9397437	0.369683
cg14755918	6	152043471	6q25.1	20.4466	2.43 (2.23-2.64)	6.44621e-93	0.406221	ESR1	5'UTR	rs9397437	0.091139	5.71127e-23	0.091677	rs9397437	0.332747
cg11824582	6	152468278	6q25.2	-10.8029	0.85 (0.82-0.87)	3.33637e-27	0.42204	SYNE1	Intronic	rs2747652	0.031262	0.139079	0.201871	rs910416	0.540166
cg22117172	7	91764530	7q21.2	6.53061	1.12 (1.08-1.16)	6.55024e-11	0.567255	CYP51A1-AS1	Intronic	rs6964587	0.13391	0.64848	0.649002	rs2075881	0.06657
cg03714773	7	91764589	7q21.2	6.92121	1.21 (1.15-1.28)	4.47801e-12	0.316549	CYP51A1-AS1	Intronic	rs6964587	0.133969	0.998057	0.211948	rs2075881	0.050635
cg01689657	7	91764605	7q21.2	6.97957	1.21 (1.15-1.28)	2.96077e-12	0.512789	CYP51A1-AS1	Intronic	rs6964587	0.133985	0.970936	0.730714	rs2075881	0.0690195
cg23616761	7	94285329	7q21.3	8.72533	1.67 (1.49-1.87)	2.65412e-18	0.321867	SGCE	Exonic	rs17268829	0.17153	0.943965	0.272364	rs2188648	0.134943
cg24531009	7	99987853	7q22.1	5.14421	1.19 (1.11-1.27)	2.68642e-07	0.428802	PILRA	Intronic	rs71559437	-1.56459	1.78349e-06	0.398938	rs28578163	0.0277901
cg14587961	7	99991523	7q22.1	5.0941	1.17 (1.10-1.25)	3.50393e-07	0.749661	PILRA	Intronic	rs71559437	-1.56092	1.66344e-06	0.857475	rs73161762	0.138274
cg21679810	7	100027352	7q22.1	5.07626	1.06 (1.04-1.09)	3.84942e-07	0.706896	MEPCE	Intronic	rs71559437	-1.52509	2.56256e-06	0.888571	rs60257855	0.0428608
cg13137743	7	130333846	7q32.3	-5.10135	0.82 (0.76-0.88)	3.37242e-07	0.399978	COPG2	Intronic	rs4593472	-0.333275	0.0479087	0.068305	rs68056147	0.998503
cg04132407	7	130626376	7q32.3	-7.24723	0.09 (0.05-0.18)	4.25394e-13	0.505827	LINC-PINT	Downstream	rs4593472	-0.040745	0.000307243	0.0996139	rs68056147	0.985111
cg09662496	7	130626474	7q32.3	-6.83595	0.80 (0.75-0.85)	8.14637e-12	0.53063	LINC-PINT	Downstream	rs4593472	-0.040647	0.00491252	0.0846497	rs68056147	0.989592
cg15099666	7	130626559	7q32.3	-7.88283	0.75 (0.70-0.81)	3.20046e-15	0.523716	LINC-PINT	Exonic	rs4593472	-0.040562	0.015632	0.0879612	rs68056147	0.978282
cg20919773	8	17782244	8p22	-5.08384	0.51 (0.39-0.66)	3.69877e-07	0.305966	PCM1	5'UTR	rs1302934371	-0.005366	0.276813	0.240012	rs6990207	0.148002
cg20168104	8	23315149	8p21.2	5.31234	1.08 (1.05-1.12)	1.08226e-07	0.319409	ENTPD4	5'UTR	rs142890050	-0.165104	0.821365	0.897984	rs310317	0.359972
cg06955985	8	23644148	8p21.2	5.29697	1.28 (1.17-1.40)	1.17741e-07	0.372185	NKX2-6; STC1	Intergenic	rs144145984	0.000145	0.732674	0.160928	rs310293	0.237875
cg07546779	8	29495175	8p12	-7.27189	0.92 (0.89-0.94)	3.54483e-13	0.600595	DUSP4; LINC00589	Intergenic	rs9693444	-0.014441	0.596127	0.117661	rs9693444	0.301682
cg02036703	8	29529211	8p12	-10.2611	0.81 (0.78-0.84)	1.05536e-24	0.54402	DUSP4; LINC00589	Intergenic	rs9693444	0.019595	0.544101	0.967211	rs9693444	0.583387
cg00940560	8	30002079	8p12	-8.981	0.79 (0.75-0.83)	2.68324e-19	0.345765	MBOAT4	Exonic	rs9693444	0.492463	0.40458	0.334272	rs7463114	0.404399
cg17123718	8	36839573	8p11.23	-6.43846	0.87 (0.83-0.91)	1.20694e-10	0.422082	KCNU1; MIR1268A	Intergenic	rs13365225	-0.01891	0.0234552	0.119091	rs75772194	0.601566
cg20046681	8	101323083	8q22.2	-5.29755	0.87 (0.83-0.92)	1.17365e-07	0.462953	RNF19A	Intronic	rs2849506	-0.006051	0.961292	0.940827	rs6511	0.11163
cg00283535	8	124749564	8q24.13	5.23557	1.33 (1.20-1.49)	1.64473e-07	0.2894	ANXA13	Exonic	rs17350191	-0.008097	0.197986	0.103317	rs4617136	0.100214
cg24716193	8	128333484	8q24.21	17.2218	2.40 (2.18-2.66)	1.82276e-66	0.282568	CASC21	Intronic	rs13281615	-0.022134	0.270068	0.340324	rs55746746	0.489137
cg25131101	8	128651766	8q24.21	15.6477	1.61 (1.52-1.71)	3.44461e-55	0.388751	CASC8; CASC11	Intergenic	rs13281615	0.296148	0.22188	0.359916	rs55746746	0.525862
cg11610703	8	128755294	8q24.21	13.0015	2.52 (2.19-2.89)	1.1993e-38	0.369185	MYC	Downstream	rs13281615	0.399676	0.168448	0.176303	rs55746746	0.696832
cg05004525	8	129163376	8q24.21	-7.60345	0.86 (0.83-0.89)	2.88331e-14	0.431578	MIR1208	Downstream	rs11780156	-0.031265	0.567622	0.819689	rs3802171	0.0724406
cg13350118	9	21998120	9p21.3	6.0208	1.25 (1.16-1.35)	1.73552e-09	0.35431	CDKN2B-AS1	Intronic	rs1011970	-0.064014	0.326034	0.177787	rs10811641	0.640327
cg10734259	9	22103886	9p21.3	-5.29959	0.90 (0.87-0.94)	1.16066e-07	0.367917	CDKN2B-AS1	Intronic	rs1011970	0.041752	0.365125	0.0722677	rs568447	0.65046
cg12927315	9	106856733	9q31.1	5.21857	1.08 (1.05-1.12)	1.80311e-07	0.435953	SMC2	5'UTR	rs10820600	4.1e-05	0.795684	0.618077	rs10217420	0.149809
cg24522173	9	106856962	9q31.1	-5.05863	0.95 (0.93-0.97)	4.22271e-07	0.694833	SMC2	5'UTR	rs4742903	0.000169	0.927757	0.971102	rs3818625	0.132316
cg09279362	9	110822615	9q31.2	-7.82309	0.92 (0.90-0.94)	5.15407e-15	0.675742	KLF4; ACTL7B	Intergenic	rs10816625	-0.014458	0.158133	0.0101217	rs7862747	0.330477
cg06098548	9	110904828	9q31.2	-15.3038	0.69 (0.66-0.72)	7.20697e-53	0.318293	KLF4; ACTL7B	Intergenic	rs676256	0.009475	0.321918	0.516849	rs7862747	0.261704
cg03309964	9	119156510	9q33.1	5.12076	1.08 (1.05-1.11)	3.0431e-07	0.29879	PAPPA	Intronic	rs1895062	-0.156976	0.350796	0.117973	rs1321917	0.309315
cg14947623	9	129339157	9q33.3	-5.81231	0.84 (0.79-0.89)	6.16179e-09	0.465781	MVB12B; LMX1B	Intergenic	rs10760444	-0.057277	0.027605	0.132385	rs10760444	0.849062
cg03898692	9	129413047	9q33.3	-5.55823	0.80 (0.74-0.87)	2.72529e-08	0.568027	LMX1B	Intronic	rs10760444	0.016613	0.000291818	0.614937	rs10760444	0.829061
cg26137655	9	129636901	9q33.3	5.16967	1.24 (1.14-1.35)	2.3451e-07	0.390651	ZBTB34	5'UTR	rs10760444	0.240467	0.0416816	0.0928936	rs10121915	0.163346
cg06874403	10	21799047	10p12.31	9.20067	6.35 (4.28-9.41)	3.55725e-20	0.373822	MIR1915HG; SKIDA1	Intergenic	rs7072776	-0.233895	0.722864	0.162162	rs7098100	0.244063
cg04714110	10	21799143	10p12.31	8.77018	1.23 (1.17-1.29)	1.78383e-18	0.344321	MIR1915HG; SKIDA1	Intergenic	rs7072776	-0.233799	0.629776	0.346943	rs10828247	0.173594
cg03610228	10	21799395	10p12.31	6.53285	1.16 (1.11-1.22)	6.45297e-11	0.333696	MIR1915HG; SKIDA1	Intergenic	rs7072776	-0.233547	0.524657	0.253044	rs7098100	0.192762
cg25195795	10	21807252	10p12.31	-8.90482	0.83 (0.80-0.87)	5.34729e-19	0.28789	SKIDA1	5'UTR	rs7072776	-0.22569	0.459298	0.218532	rs7098100	0.241194
cg25349828	10	21809392	10p12.31	8.73969	1.22 (1.17-1.27)	2.33758e-18	0.391139	SKIDA1	5'UTR	rs7072776	-0.22355	0.434201	0.217008	rs11012730	0.259904
cg03891590	10	21814313	10p12.31	5.20502	1.07 (1.04-1.10)	1.9398e-07	0.29177	SKIDA1	5'UTR	rs7072776	-0.218629	0.176285	0.215259	rs7098100	0.202404
cg15840905	10	22016410	10p12.31	-6.73506	0.93 (0.91-0.95)	1.6386e-11	0.318842	MLLT10	Intronic	rs7072776	-0.016532	0.0743676	0.359772	rs7098100	0.185414
cg08856118	10	27389908	10p12.1	-6.03489	0.77 (0.70-0.84)	1.59074e-09	0.306615	ANKRD26	TSS1500	rs541079479	4.52837	9.39345e-10	0.177181	rs7910168	0.0532418
cg22580483	10	63996462	10q21.2	-12.3586	0.90 (0.88-0.91)	4.37467e-35	0.38715	RTKN2	Intronic	rs10822013	-0.255515	0.941474	0.304455	rs10995187	0.555196
cg09341008	10	64576118	10q21.2	-9.43819	0.84 (0.81-0.87)	3.79277e-21	0.296528	EGR2	5'UTR	rs10995201	0.276228	0.671353	0.0887493	rs10740085	0.377082
cg14530290	10	80853985	10q22.3	-8.57302	0.72 (0.67-0.78)	1.00803e-17	0.307129	ZMIZ1	5'UTR	rs704010	0.012837	0.0109484	0.106197	rs1268974	0.460323
cg24983858	10	80887603	10q22.3	-11.3305	0.72 (0.68-0.76)	9.26596e-30	0.319923	ZMIZ1	5'UTR	rs704010	0.046455	0.584502	0.0747776	rs1268974	0.466508
cg25331571	10	114779655	10q25.2	-7.5796	0.72 (0.66-0.78)	3.4661e-14	0.343337	TCF7L2	Intronic	rs7904519	0.005728	0.0321646	0.241478	rs10885405	0.101171
cg09603306	10	114781546	10q25.2	-8.11277	0.88 (0.85-0.91)	4.9478e-16	0.561924	TCF7L2	Intronic	rs7904519	0.007619	0.0294847	0.978587	rs10885405	0.114818
cg10420966	10	114812813	10q25.2	7.98939	1.19 (1.14-1.24)	1.35605e-15	0.513658	TCF7L2	Intronic	rs7904519	0.038886	0.0224901	0.943705	rs10885405	0.0892735
cg14341467	10	121201554	10q26.11	5.89079	1.28 (1.18-1.39)	3.84343e-09	0.300242	GRK5	Exonic	rs74157632	0.318509	0.055644	0.145197	rs11198924	0.132107
cg27537283	10	122843385	10q26.12	7.18721	1.03 (1.02-1.04)	6.61267e-13	0.399648	WDR11; FGFR2	Intergenic	rs11199914	-0.250516	0.644078	0.0879963	rs11199696	0.53309
cg26573786	10	123208407	10q26.12	5.53272	1.04 (1.03-1.06)	3.15297e-08	0.337339	WDR11; FGFR2	Intergenic	rs11199914	0.114506	0.00216895	0.0994455	rs397897588	1
cg26370911	10	123238069	10q26.13	8.09611	1.10 (1.07-1.12)	5.67454e-16	0.308691	FGFR2	3'UTR	rs2981578	-0.102242	0.0513717	0.143958	rs397897588	1
cg17696796	10	123274656	10q26.13	5.69298	1.08 (1.05-1.11)	1.24841e-08	0.286929	FGFR2	Exonic	rs2981578	-0.065655	0.438771	0.0840244	rs397897588	1
cg08195415	10	123286125	10q26.13	-7.19007	0.98 (0.97-0.98)	6.47566e-13	0.351896	FGFR2	Intronic	rs2981578	-0.054186	0.0771222	0.0757318	rs397897588	1
cg22335713	10	123357603	10q26.13	8.11355	1.03 (1.02-1.03)	4.91603e-16	0.394169	FGFR2	5'UTR	rs45631563	0.008279	0.713958	0.0807605	rs397897588	1
cg25347634	10	123438240	10q26.13	-7.20956	0.93 (0.91-0.95)	5.61319e-13	0.285542	FGFR2; ATE1	Intergenic	rs45631563	0.088916	0.0386525	0.11662	rs397897588	1
cg15368055	10	123495011	10q26.13	-8.95999	0.93 (0.92-0.95)	3.24713e-19	0.286689	FGFR2; ATE1	Intergenic	rs45631563	0.145687	0.676341	0.0816047	rs4752576	0.884094
cg03293837	10	123506700	10q26.13	-5.28825	0.97 (0.96-0.98)	1.23493e-07	0.438198	ATE1	Intronic	rs45631563	0.157376	0.0296957	0.0960394	rs397897588	1
cg14560803	10	123551439	10q26.13	6.66405	1.03 (1.02-1.03)	2.6639e-11	0.402682	ATE1	Intronic	rs45631563	0.202115	0.0979814	0.0818276	rs1696820	0.448739
cg07640566	10	123583830	10q26.13	-5.23383	0.94 (0.92-0.96)	1.6603e-07	0.29698	ATE1	Intronic	rs45631563	0.234506	0.0262261	0.097874	rs4752576	0.553414
cg27030141	10	123688359	10q26.13	-7.31317	0.91 (0.89-0.93)	2.60918e-13	0.577179	ATE1-AS1	Intronic	rs45631563	0.339035	0.860769	0.338952	rs397897588	1
cg07121705	10	123734449	10q26.13	-10.916	0.89 (0.87-0.91)	9.6623e-28	0.327939	NSMCE4A	Exonic	rs45631563	0.385125	0.0438915	0.0823118	rs4752622	0.423149
cg26301297	10	123734889	10q26.13	-7.08423	0.85 (0.81-0.89)	1.39818e-12	0.477842	NSMCE4A	TSS200	rs45631563	0.385565	0.0541947	0.162063	rs397897588	1
cg11892177	10	123816284	10q26.13	-5.82256	0.78 (0.71-0.85)	5.79518e-09	0.457204	TACC2	Intronic	rs45631563	0.46696	0.0916244	0.168571	rs7899628	0.157335
cg11364895	11	406019	11p15.5	5.06203	1.09 (1.06-1.13)	4.14818e-07	0.520529	SIGIRR	Exonic	rs6597981	-0.396998	0.000555789	0.19734	rs6597981	0.508
cg13015350	11	493208	11p15.5	6.67178	1.23 (1.16-1.31)	2.52711e-11	0.38357	PTDSS2; RNH1	Intergenic	rs6597981	-0.309809	0.910101	0.810182	rs6597981	0.482154
cg18089519	11	763339	11p15.5	5.96661	1.23 (1.15-1.32)	2.42238e-09	0.46083	TALDO1	Intronic	rs6597981	-0.039678	0.702744	0.884965	rs6597981	0.489945
cg01322412	11	781977	11p15.5	6.17658	1.12 (1.08-1.16)	6.55049e-10	0.384369	LOC171391	Intronic	rs6597981	-0.02104	0.702016	0.221865	rs6597981	0.486217
cg01741372	11	783889	11p15.5	6.44183	1.07 (1.05-1.09)	1.18039e-10	0.60847	LOC171391	Exonic	rs6597981	-0.019128	0.780313	0.644219	rs6597981	0.492744
cg17522727	11	794867	11p15.5	6.55743	1.31 (1.21-1.42)	5.47441e-11	0.290192	SLC25A22	Exonic	rs6597981	-0.00815	0.400945	0.175475	rs6597981	0.499253
cg21620969	11	802895	11p15.5	6.84833	1.16 (1.11-1.21)	7.47154e-12	0.664626	PIDD1	Intronic	rs6597981	-0.000122	0.176535	0.149641	rs28633403	0.366077
cg10514793	11	802938	11p15.5	6.04282	1.19 (1.13-1.26)	1.51444e-09	0.45002	PIDD1	Intronic	rs6597981	-7.9e-05	0.375652	0.371785	rs6597981	0.483886
cg17628894	11	804452	11p15.5	-7.37983	0.86 (0.83-0.89)	1.58491e-13	0.432212	PIDD1	5'UTR	rs6597981	0.001435	0.317885	0.617929	rs6597981	0.440657
cg20225915	11	805726	11p15.5	-6.79089	0.88 (0.85-0.91)	1.11445e-11	0.366726	PIDD1	TSS1500	rs6597981	0.002709	0.865	0.484015	rs6597981	0.489669
cg14574726	11	809735	11p15.5	5.30612	1.17 (1.10-1.24)	1.11983e-07	0.388382	RPLP2	TSS200	rs6597981	0.006718	0.558232	0.338707	rs6597981	0.504654
cg26599989	11	1297087	11p15.5	-6.79471	0.74 (0.68-0.81)	1.08534e-11	0.42183	TOLLIP	3'UTR	rs6597981	0.49407	0.268925	0.242203	rs6597981	0.431949
cg01873760	11	1494708	11p15.5	6.21892	1.08 (1.05-1.11)	5.00595e-10	0.364206	MOB2	Intronic	rs3817198	-0.414298	0.143622	0.219126	rs1973765	0.85297
cg19135414	11	1875098	11p15.5	-9.62478	0.57 (0.51-0.64)	6.28405e-22	0.295569	LSP1	Intronic	rs3817198	-0.033908	0.139238	0.0876142	rs1973765	0.835309
cg05928581	11	1885097	11p15.5	9.33237	1.23 (1.18-1.29)	1.03531e-20	0.465652	LSP1	Intronic	rs3817198	-0.023909	0.186719	0.278417	rs1973765	0.912908
cg05003723	11	1886799	11p15.5	14.8696	1.94 (1.77-2.11)	5.19167e-50	0.364523	LSP1	Intronic	rs3817198	-0.022207	0.058229	0.956467	rs1973765	0.926887
cg17880169	11	1889386	11p15.5	5.87327	1.03 (1.02-1.04)	4.27272e-09	0.40965	LSP1	Intronic	rs3817198	-0.01962	0.0110583	0.0832129	rs1973765	0.908964
cg14063402	11	1900728	11p15.5	-6.29263	0.92 (0.90-0.94)	3.12137e-10	0.698943	LSP1	Intronic	rs3817198	-0.008278	0.0423016	0.016883	rs1973765	0.88269
cg08148802	11	1903333	11p15.5	12.354	2.02 (1.81-2.26)	4.63607e-35	0.315589	LSP1	Intronic	rs3817198	-0.005673	4.67392e-05	0.0774568	rs1973765	0.839706
cg04054921	11	1918276	11p15.5	-5.74844	0.84 (0.80-0.89)	9.00681e-09	0.554039	LINC01150	Exonic	rs3817198	0.00927	0.374703	0.0760078	rs1973765	0.852271
cg13367514	11	1942466	11p15.5	14.1518	1.23 (1.19-1.26)	1.82107e-45	0.503449	TNNT3	5'UTR	rs3817198	0.03346	0.153772	0.694963	rs1973765	0.817262
cg01947239	11	1942475	11p15.5	13.8578	1.26 (1.22-1.30)	1.14149e-43	0.476727	TNNT3	5'UTR	rs3817198	0.033469	0.125755	0.475697	rs1973765	0.889913
cg03022891	11	1947791	11p15.5	5.66834	1.03 (1.02-1.03)	1.44186e-08	0.577777	TNNT3	Intronic	rs3817198	0.038785	0.680743	0.588497	rs1973765	0.930502
cg08337959	11	1948933	11p15.5	7.16015	1.18 (1.13-1.23)	8.05904e-13	0.381241	TNNT3	Intronic	rs3817198	0.039927	0.861815	0.0938254	rs1973765	0.833042
cg06679296	11	1949032	11p15.5	7.15267	1.14 (1.10-1.18)	8.51075e-13	0.504156	TNNT3	Intronic	rs3817198	0.040026	0.864912	0.11039	rs1973765	0.887368
cg06503573	11	1949039	11p15.5	7.1529	1.15 (1.11-1.20)	8.49618e-13	0.516325	TNNT3	Intronic	rs3817198	0.040033	0.862781	0.126692	rs1973765	0.89195
cg01821149	11	1949090	11p15.5	7.15224	1.16 (1.11-1.20)	8.53747e-13	0.483085	TNNT3	Intronic	rs3817198	0.040084	0.8674	0.110029	rs1973765	0.886262
cg18032502	11	1949113	11p15.5	7.15203	1.14 (1.10-1.18)	8.55033e-13	0.511731	TNNT3	Intronic	rs3817198	0.040107	0.868342	0.157924	rs1973765	0.894734
cg15652404	11	1949130	11p15.5	7.15299	1.11 (1.08-1.15)	8.49059e-13	0.49572	TNNT3	Intronic	rs3817198	0.040124	0.861303	0.119171	rs1973765	0.880861
cg26856596	11	1961893	11p15.5	5.72391	1.39 (1.24-1.55)	1.041e-08	0.321255	TNNT3; MRPL23	Intergenic	rs3817198	0.052887	0.37604	0.0818193	rs1973765	0.849857
cg07977153	11	1967958	11p15.5	-5.37218	0.84 (0.79-0.90)	7.77925e-08	0.289015	MRPL23	TSS1500	rs3817198	0.058952	0.141253	0.079974	rs1973765	0.827784
cg12944204	11	1971969	11p15.5	-5.6763	0.94 (0.92-0.96)	1.37642e-08	0.5721	MRPL23	Intronic	rs3817198	0.062963	0.438673	0.0668555	rs1973765	0.894507
cg23202291	11	1979235	11p15.5	6.53915	1.14 (1.10-1.19)	6.18689e-11	0.372752	MRPL23; MRPL23-AS1	Intergenic	rs3817198	0.070229	0.261343	0.111239	rs1973765	0.864985
cg06498964	11	1981264	11p15.5	-6.46443	0.90 (0.88-0.93)	1.01684e-10	0.640163	MRPL23; MRPL23-AS1	Intergenic	rs3817198	0.072258	0.352978	0.0621407	rs1973765	0.857375
cg05777976	11	2163538	11p15.5	5.6416	1.09 (1.06-1.13)	1.68478e-08	0.299099	IGF2-AS	Intronic	rs3817198	0.254532	3.07579e-07	0.0695936	rs3044234	0.978469
cg15622352	11	2334949	11p15.5	7.61179	1.09 (1.07-1.11)	2.70328e-14	0.317582	TSPAN32	Exonic	rs3817198	0.425943	7.76114e-05	0.0625773	rs1973765	0.895745
cg19309054	11	65557503	11q13.1	5.40957	1.16 (1.10-1.23)	6.31773e-08	0.528545	OVOL1-AS1	Intronic	rs3903072	-0.025563	0.00723129	0.105906	rs3892696	0.111577
cg14030993	11	65559280	11q13.1	-5.37526	0.84 (0.78-0.89)	7.64702e-08	0.49261	OVOL1	Intronic	rs3903072	-0.023786	0.143935	0.594256	rs3892696	0.12251
cg06538928	11	65579765	11q13.1	5.47486	1.08 (1.05-1.11)	4.37848e-08	0.765618	OVOL1; SNX32	Intergenic	rs3903072	-0.003301	0.569069	0.000176099	rs11227306	0.387718
cg16984927	11	65581762	11q13.1	-5.78274	0.87 (0.83-0.91)	7.34929e-09	0.567553	OVOL1; SNX32	Intergenic	rs3903072	-0.001304	0.443967	0.258363	rs61714114	0.580772
cg11803927	11	65591597	11q13.1	5.72872	1.13 (1.09-1.18)	1.01189e-08	0.345847	OVOL1; SNX32	Intergenic	rs3903072	0.008531	0.665487	0.111482	rs61714114	0.560225
cg04055107	11	65626734	11q13.1	6.83414	1.09 (1.07-1.12)	8.24984e-12	0.336291	CFL1; MUS81	Intergenic	rs3903072	0.043668	0.156637	0.132655	rs3892696	0.114488
cg00576331	11	65640516	11q13.1	-5.69421	0.92 (0.90-0.95)	1.23944e-08	0.389319	EFEMP2	TSS200	rs3903072	0.05745	0.812921	0.0902789	rs61714114	0.564367
cg26695010	11	65641043	11q13.1	-7.22504	0.87 (0.84-0.90)	5.00961e-13	0.454858	EFEMP2	TSS1500	rs3903072	0.057977	0.989814	0.756932	rs3892696	0.117589
cg02618579	11	66035477	11q13.1	-6.2709	0.87 (0.84-0.91)	3.58958e-10	0.33257	RAB1B	TSS1500	rs3903072	0.452411	0.44191	0.201224	rs3892696	0.119572
cg13713832	11	66241284	11q13.1	5.14096	1.07 (1.04-1.09)	2.73333e-07	0.357346	PELI3	Exonic	rs3903072	0.658218	5.1753e-05	0.0972442	rs2167457	0.0336806
cg15059493	11	68980857	11q13.3	5.19068	1.07 (1.04-1.10)	2.09532e-07	0.615512	LOC338694; MYEOV	Intergenic	rs554219	-0.350785	7.37845e-07	0.716106	rs4620729	0.781604
cg00211115	11	69257736	11q13.3	-5.98295	0.91 (0.88-0.94)	2.19126e-09	0.644071	LOC102724265; LINC01488	Intergenic	rs554219	-0.073906	0.0224547	0.0520736	rs661204	0.57868
cg07104417	11	69259247	11q13.3	-7.25773	0.88 (0.85-0.91)	3.93637e-13	0.532799	LOC102724265; LINC01488	Intergenic	rs554219	-0.072395	0.0849468	0.0797722	rs661204	0.57868
cg23478547	11	69259265	11q13.3	-7.26328	0.90 (0.87-0.93)	3.77828e-13	0.564203	LOC102724265; LINC01488	Intergenic	rs554219	-0.072377	0.0739737	0.082501	rs661204	0.57868
cg07241660	11	69259336	11q13.3	-7.3222	0.85 (0.82-0.89)	2.43937e-13	0.473961	LOC102724265; LINC01488	Intergenic	rs554219	-0.072306	0.0592273	0.0865832	rs78540526	0.999992
cg00966662	11	69259631	11q13.3	-6.92352	0.86 (0.82-0.89)	4.40556e-12	0.463125	LOC102724265; LINC01488	Intergenic	rs554219	-0.072011	0.0652673	0.0850978	rs78540526	0.999993
cg12368260	11	69259662	11q13.3	-6.87385	0.84 (0.80-0.88)	6.24936e-12	0.348769	LOC102724265; LINC01488	Intergenic	rs554219	-0.07198	0.0905256	0.08487	rs661204	0.57868
cg09854615	11	69259788	11q13.3	-5.57339	0.85 (0.81-0.90)	2.49831e-08	0.505452	LOC102724265; LINC01488	Intergenic	rs554219	-0.071854	0.851715	0.0892502	rs78540526	0.999993
cg12571651	11	69282189	11q13.3	8.02833	1.25 (1.19-1.32)	9.88069e-16	0.443569	LOC102724265; LINC01488	Intergenic	rs554219	-0.049453	0.179784	0.094976	rs661204	0.57868
cg08353955	11	69289746	11q13.3	-15.7823	0.65 (0.61-0.68)	4.11595e-56	0.410345	LOC102724265; LINC01488	Intergenic	rs554219	-0.041896	1.34228e-08	0.0884843	rs661204	0.57868
cg16475811	11	69308726	11q13.3	-5.56054	0.88 (0.83-0.92)	2.68947e-08	0.327297	LINC01488	Downstream	rs554219	-0.022916	0.0728873	0.0936139	rs661204	0.57868
cg06375328	11	69308768	11q13.3	-6.97192	0.87 (0.83-0.90)	3.12652e-12	0.430936	LINC01488	Downstream	rs554219	-0.022874	0.0573317	0.103314	rs661204	0.57868
cg07068045	11	69312202	11q13.3	-8.81128	0.80 (0.76-0.84)	1.23727e-18	0.627597	LINC01488; CCND1	Intergenic	rs554219	-0.01944	0.175134	0.0309828	rs661204	0.57868
cg22354363	11	69514015	11q13.3	5.62803	1.03 (1.02-1.04)	1.82275e-08	0.324674	FGF19	3'UTR	rs75915166	0.134854	0.00545761	0.094754	rs34507830	1
cg20686096	11	69612188	11q13.3	7.81843	1.05 (1.03-1.06)	5.34851e-15	0.379825	FGF4; FGF3	Intergenic	rs75915166	0.233027	0.000549826	0.0784052	rs34507830	1
cg11063880	11	129490880	11q24.3	5.3282	1.23 (1.14-1.33)	9.91919e-08	0.377072	LINC01395; TMEM45B	Intergenic	rs11820646	0.029709	0.00373636	0.241388	rs7102282	0.362165
cg01865091	11	129763954	11q24.3	-8.80468	0.60 (0.53-0.67)	1.31226e-18	0.341784	NFRKB	Intronic	rs11820646	0.302783	0.223058	0.106775	rs7102282	0.256682
cg13368533	12	14414242	12p13.1	-9.62121	0.85 (0.83-0.88)	6.50638e-22	0.452393	GRIN2B; ATF7IP	Intergenic	rs12422552	0.000311	0.0359169	0.465561	rs11055886	0.311305
cg09093212	12	27924232	12p11.22	8.02445	1.42 (1.30-1.54)	1.01981e-15	0.371059	MANSC4	5'UTR	rs7297051	-0.250585	0.0173096	0.0904593	rs7297051	0.999981
cg19083459	12	28122371	12p11.22	-8.00628	0.92 (0.90-0.94)	1.18232e-15	0.371395	PTHLH	Exonic	rs7297051	-0.052446	0.0575074	0.0950042	rs7297051	0.99999
cg24428144	12	28180450	12p11.22	-17.4764	0.73 (0.70-0.75)	2.16776e-68	0.414618	PTHLH; LOC729291	Intergenic	rs7297051	0.005633	1.80525e-07	0.129154	rs7297051	0.999866
cg19224639	12	28186450	12p11.22	-5.24524	0.95 (0.93-0.97)	1.5608e-07	0.337492	PTHLH; LOC729291	Intergenic	rs7297051	0.011633	0.832503	0.151419	rs7297051	0.999976
cg27048307	12	28343443	12p11.22	-6.67694	0.94 (0.92-0.95)	2.43989e-11	0.333995	LOC729291	Exonic	rs7297051	0.168626	0.0544564	0.0984567	rs7297051	0.999985
cg25702480	12	28731535	12p11.22	8.12632	1.10 (1.07-1.12)	4.42523e-16	0.430751	CCDC91; FAR2	Intergenic	12:29140260	-0.408725	0.810142	0.134895	rs10506032	0.180695
cg22630748	12	57848870	12q13.3	5.156	1.17 (1.10-1.25)	2.52282e-07	0.305764	INHBE	TSS1500	rs3809114	0.000231	0.622551	0.247071	rs3809114	0.994762
cg08535361	12	96177524	12q22	8.07634	1.04 (1.03-1.05)	6.67402e-16	0.51571	NTN4	Intronic	rs17356907	0.149765	0.493295	0.99994	rs17356907	0.99988
cg25741829	12	96180994	12q22	13.3661	1.13 (1.11-1.15)	9.53979e-41	0.480498	NTN4	Exonic	rs17356907	0.153235	0.586096	0.99949	rs17356907	0.999341
cg19284838	12	96186464	12q22	7.58217	1.05 (1.03-1.06)	3.39835e-14	0.395694	NTN4; LOC105369921	Intergenic	rs17356907	0.158705	0.404093	0.978294	rs17356907	0.983579
cg14738806	12	115102713	12q24.21	6.66525	1.29 (1.20-1.40)	2.64213e-11	0.294636	TBX5-AS1; TBX3	Intergenic	rs1061657	-0.005423	0.931734	0.171332	rs11609105	0.454539
cg26620530	12	115102726	12q24.21	6.57045	1.15 (1.10-1.20)	5.01632e-11	0.455608	TBX5-AS1; TBX3	Intergenic	rs1061657	-0.00541	0.781616	0.468738	rs11609105	0.572096
cg09184866	12	115789370	12q24.21	8.63172	1.43 (1.32-1.56)	6.04355e-18	0.346197	TBX3; MED13L	Intergenic	rs1292011	-0.047152	5.0152e-06	0.0734738	rs2464264	0.556603
cg10924444	12	115825501	12q24.21	-14.8674	0.81 (0.78-0.83)	5.36353e-50	0.643002	TBX3; MED13L	Intergenic	rs1292011	-0.011021	0.0604659	0.488012	rs2464264	0.537442
cg00828721	14	37121260	14q13.3	8.00367	1.13 (1.10-1.16)	1.20763e-15	0.448193	NKX2-8; PAX9	Intergenic	rs2236007	-0.011509	0.00518934	0.165913	rs34914085	0.179946
cg23435661	14	68699723	14q24.1	8.54507	1.80 (1.57-2.06)	1.28459e-17	0.422802	RAD51B	Intronic	rs2588809	0.039295	0.0295499	0.220274	rs11365758	0.264736
cg08663875	14	68706788	14q24.1	5.68197	1.21 (1.14-1.30)	1.33152e-08	0.364439	RAD51B	Intronic	rs2588809	0.04636	0.411676	0.10044	rs11624333	0.827661
cg02387695	14	68887349	14q24.1	6.85411	1.12 (1.08-1.16)	7.17595e-12	0.511099	RAD51B	Intronic	rs999737	-0.147333	0.331636	0.0907274	rs11624333	0.893026
cg10766210	14	68915105	14q24.1	6.9287	1.13 (1.09-1.17)	4.24723e-12	0.657946	RAD51B	Intronic	rs999737	-0.119577	0.14621	0.00597294	rs11624333	0.900812
cg09388160	14	68978814	14q24.1	9.53183	2.70 (2.20-3.31)	1.54529e-21	0.313705	RAD51B	Intronic	rs999737	-0.055868	0.461687	0.585404	rs11624333	0.722988
cg27047671	14	69006140	14q24.1	8.25814	1.23 (1.17-1.29)	1.47965e-16	0.4342	RAD51B	Intronic	rs999737	-0.028542	0.21686	0.146726	rs11624333	0.883686
cg07910025	14	69205632	14q24.1	-7.66856	0.81 (0.77-0.86)	1.73937e-14	0.365989	RAD51B; ZFP36L1	Intergenic	rs999737	0.17095	0.949287	0.254122	rs11628293	0.530282
cg06268174	14	69446214	14q24.1	-5.12904	0.98 (0.97-0.99)	2.91231e-07	0.358291	ACTN1	TSS200	rs999737	0.411532	0.902185	0.202469	rs11624333	0.879224
cg12488301	14	77517660	14q24.3	-5.99699	0.82 (0.77-0.87)	2.01004e-09	0.463065	LOC283575	Intronic	rs75004998	-0.000126	0.647455	0.445808	rs75004998	0.45757
cg20580673	14	91735665	14q32.11	-5.85527	0.90 (0.87-0.93)	4.76243e-09	0.585965	GPR68; CCDC88C	Intergenic	rs941764	-0.105404	0.310555	0.785212	rs2277509	0.530949
cg03089778	14	91744103	14q32.11	-5.64771	0.86 (0.81-0.90)	1.62596e-08	0.416452	CCDC88C	Intronic	rs941764	-0.096966	0.161733	0.142221	rs941764	0.472355
cg10511902	14	91842949	14q32.11	8.12149	1.12 (1.09-1.15)	4.60511e-16	0.561544	CCDC88C	Intronic	rs941764	0.00188	0.423811	0.906793	rs747159	0.395996
cg01742369	14	93070397	14q32.12	-7.38413	0.71 (0.65-0.78)	1.53455e-13	0.524608	RIN3	Intronic	rs11627032	-0.033675	0.0816546	0.688427	rs117068593	0.429051
cg13225565	14	93106414	14q32.12	5.43443	1.03 (1.02-1.04)	5.49709e-08	0.708434	RIN3	Intronic	rs11627032	0.002342	0.423894	0.978637	rs754388	0.236509
cg10240148	14	105663019	14q32.33	5.9953	1.40 (1.26-1.57)	2.03109e-09	0.463983	NUDT14; BRF1	Intergenic	rs10623258	0.450758	0.0516754	0.217643	rs8011779	0.14787
cg14664628	15	75095509	15q24.1	-5.04555	0.91 (0.88-0.94)	4.52214e-07	0.358505	CSK	3'UTR	rs1869959	-0.051823	1.49937e-05	0.280875	rs4886619	0.129022
cg09319070	15	75639206	15q24.2	-5.54537	0.71 (0.63-0.80)	2.9333e-08	0.354482	NEIL1	TSS1500	rs60381548	-0.089268	0.795792	0.138249	rs8027365	0.286768
cg25839482	15	75931953	15q24.2	-5.7285	0.89 (0.86-0.93)	1.01323e-08	0.293181	IMP3	3'UTR	rs8027365	0.123213	0.755922	0.289857	rs67079557	0.277643
cg12723888	15	91395462	15q26.1	-5.23371	0.95 (0.94-0.97)	1.6614e-07	0.332636	BLM; FURIN	Intergenic	rs2290203	-0.116605	0.95235	0.293424	rs113760123	0.203265
cg13195010	15	91456112	15q26.1	-6.47515	0.89 (0.86-0.92)	9.47178e-11	0.331704	MAN2A2	Exonic	rs2290203	-0.055955	0.223841	0.0961149	rs77554484	0.980027
cg00526711	15	91477898	15q26.1	-5.08459	0.82 (0.76-0.88)	3.68419e-07	0.289455	UNC45A	Intronic	rs2290203	-0.034169	0.964855	0.112454	rs77554484	0.972302
cg01066917	15	91478537	15q26.1	-6.71878	0.81 (0.76-0.86)	1.83253e-11	0.371354	UNC45A	5'UTR	rs2290203	-0.03353	0.940528	0.160362	rs77554484	0.976247
cg01710897	15	91497902	15q26.1	-5.97769	0.83 (0.78-0.88)	2.2632e-09	0.486992	RCCD1	TSS1500	rs2290203	-0.014165	0.792867	0.10702	rs77554484	0.972248
cg23684204	15	91497937	15q26.1	-6.64176	0.87 (0.84-0.91)	3.09951e-11	0.303319	RCCD1	TSS200	rs2290203	-0.01413	0.722615	0.10113	rs77554484	0.971459
cg04851675	15	91498080	15q26.1	-8.15634	0.67 (0.61-0.74)	3.4534e-16	0.36494	RCCD1	TSS200	rs2290203	-0.013987	0.90454	0.198094	rs77554484	0.978939
cg01368872	15	91498139	15q26.1	-6.81738	0.88 (0.85-0.92)	9.27126e-12	0.428163	RCCD1	5'UTR	rs2290203	-0.013928	0.919822	0.146218	rs77554484	0.978577
cg09698960	15	91498962	15q26.1	-6.62109	0.89 (0.86-0.92)	3.56561e-11	0.479391	RCCD1	5'UTR	rs2290203	-0.013105	0.935767	0.10677	rs77554484	0.969874
cg15341132	15	91499023	15q26.1	-6.82606	0.87 (0.84-0.91)	8.7279e-12	0.389858	RCCD1	Intronic	rs2290203	-0.013044	0.871989	0.0955646	rs77554484	0.969747
cg15878949	15	91534302	15q26.1	-8.41982	0.82 (0.78-0.86)	3.77067e-17	0.341727	PRC1	Intronic	rs2290203	0.022235	0.539858	0.213456	rs77554484	0.974922
cg09051775	16	52580266	16q12.1	-5.33003	0.96 (0.95-0.98)	9.81968e-08	0.364734	TOX3	Intronic	rs4784227	-0.018922	0.00258784	0.0836209	rs4784227	1
cg26817217	16	52580987	16q12.1	6.08385	1.03 (1.02-1.04)	1.17332e-09	0.375585	TOX3	5'UTR	rs4784227	-0.018201	0.784741	0.0880033	rs4784227	1
cg14958217	16	52581704	16q12.1	-23.9933	0.20 (0.18-0.23)	3.2696e-127	0.293211	TOX3	5'UTR	rs4784227	-0.017484	3.65333e-19	0.079054	rs4784227	1
cg26861333	16	52631882	16q12.1	-17.1872	0.63 (0.59-0.66)	3.30919e-66	0.361845	CASC16	Intronic	rs4784227	0.032694	6.22643e-15	0.0782933	rs4784227	1
cg23709968	16	52655083	16q12.1	-6.10328	0.71 (0.64-0.79)	1.03912e-09	0.332997	CASC16; LOC105371267	Intergenic	rs4784227	0.055895	0.722093	0.108592	rs4784227	1
cg07396495	16	53468716	16q12.2	-8.32448	0.69 (0.63-0.75)	8.47008e-17	0.550276	RBL2	Intronic	rs17817449	-0.344651	1.81426e-06	0.0423975	rs7193144	0.280266
cg09674325	16	53800770	16q12.2	11.5959	1.49 (1.39-1.60)	4.32109e-31	0.357305	FTO	Intronic	rs17817449	-0.012597	0.94427	0.88739	rs7193144	0.180249
cg26651810	16	53851122	16q12.2	8.08058	1.17 (1.12-1.21)	6.4459e-16	0.466705	FTO	Intronic	rs11075995	-0.004169	6.14905e-07	0.0760889	rs7193144	0.277898
cg02173208	16	53857414	16q12.2	8.18906	1.10 (1.08-1.13)	2.63269e-16	0.628397	FTO	Intronic	rs11075995	0.002123	3.04614e-06	0.0283157	rs7193144	0.285344
cg12283439	16	56394061	16q13	-5.56479	0.87 (0.83-0.91)	2.62465e-08	0.416455	GNAO1; AMFR	Intergenic	rs2432539	-0.026926	0.684505	0.52091	rs61548096	0.391684
cg11900736	16	71497176	16q22.2	5.54893	1.14 (1.09-1.19)	2.87426e-08	0.285632	ZNF23; ZNF19	Intergenic	rs76535198	-0.395322	0.000610468	0.102224	rs77147683	0.0622591
cg06612950	16	80662408	16q23.2	7.25623	1.52 (1.35-1.70)	3.98021e-13	0.329838	CDYL2	Intronic	rs13329835	0.011603	0.754441	0.133335	rs873994	0.409563
cg25908391	16	87028529	16q24.2	5.37957	1.12 (1.08-1.17)	7.46641e-08	0.402546	LINC02188; LINC02181	Intergenic	rs4496150	-0.056708	0.0105933	0.107286	rs11641297	0.252444
cg06838940	17	11901614	17p12	-5.61823	0.86 (0.82-0.91)	1.92919e-08	0.33623	ZNF18	TSS1500	rs78378222	4.32986	1.89443e-08	0.622236	rs1990236	0.0570094
cg22652561	17	11924127	17p12	5.34934	1.11 (1.07-1.16)	8.82732e-08	0.560535	MAP2K4	TSS200	rs78378222	4.35238	7.87646e-08	0.756672	rs7207959	0.155503
cg27574673	17	29158987	17q11.2	5.13453	1.14 (1.08-1.20)	2.82844e-07	0.314134	ATAD5	5'UTR	rs146699004	-0.071533	1.89026e-05	0.0824774	rs62070645	0.228444
cg15621305	17	40599565	17q21.2	5.20289	1.18 (1.11-1.25)	1.96216e-07	0.349624	CAVIN1; ATP6V0A1	Intergenic	rs72826962	-0.236824	0.00119478	0.127591	rs17841509	0.148652
cg02200722	17	43489199	17q21.31	5.90771	1.17 (1.11-1.23)	3.46897e-09	0.334707	ARHGAP27	Intronic	rs2532263	-0.763269	0.608279	0.469531	rs556130006	0.180795
cg11318268	17	43510681	17q21.31	5.30468	1.11 (1.07-1.15)	1.12869e-07	0.360677	ARHGAP27	TSS1500	rs2532263	-0.741787	0.896992	0.342987	rs5026246	0.299706
cg01718965	17	43516991	17q21.31	5.63206	1.04 (1.02-1.05)	1.78071e-08	0.657368	PLEKHM1	Exonic	rs2532263	-0.735477	0.455977	0.971986	rs5026246	0.302565
cg00916973	17	43580461	17q21.31	6.22744	1.12 (1.08-1.15)	4.74124e-10	0.346784	ARL17B	Upstream	rs2532263	-0.672007	0.785295	0.360396	rs538506995	0.197028
cg18815117	17	43698604	17q21.31	6.5714	1.10 (1.07-1.14)	4.98433e-11	0.658228	LINC02210	Intronic	rs2532263	-0.553864	0.961536	0.697518	rs538506995	0.0649027
cg03954353	17	43715162	17q21.31	-5.74726	0.82 (0.76-0.87)	9.07017e-09	0.370736	LINC02210	Exonic	rs2532263	-0.537306	0.891984	0.223264	rs538506995	0.0488064
cg01882395	17	43717810	17q21.31	-6.55694	0.81 (0.76-0.86)	5.49223e-11	0.344608	LINC02210	Exonic	rs2532263	-0.534658	0.848554	0.200902	rs538506995	0.0467859
cg18753072	17	43719194	17q21.31	-5.41548	0.91 (0.87-0.94)	6.11241e-08	0.483408	LINC02210	Exonic	rs2532263	-0.533274	0.830724	0.28553	rs538506995	0.0445186
cg20393308	17	43728044	17q21.31	-6.43032	0.97 (0.96-0.98)	1.27335e-10	0.593108	MGC57346-CRHR1	5'UTR	rs2532263	-0.524424	0.404718	0.538471	rs62056877	0.0998488
cg07817266	17	43765890	17q21.31	-6.18536	0.84 (0.79-0.88)	6.19609e-10	0.377076	MGC57346-CRHR1	5'UTR	rs2532263	-0.486578	0.958512	0.161902	rs538506995	0.0361653
cg03238273	17	43825672	17q21.31	-6.6686	0.97 (0.96-0.98)	2.58255e-11	0.599792	MGC57346-CRHR1	5'UTR	rs2532263	-0.426796	0.0848328	0.555667	rs62056905	0.00378924
cg11117266	17	43971461	17q21.31	5.29694	1.11 (1.07-1.16)	1.17756e-07	0.432847	MAPT-AS1	Intronic	rs2532263	-0.281007	0.799131	0.135697	rs62061734	0.0337256
cg16520312	17	43971471	17q21.31	6.12308	1.17 (1.11-1.23)	9.17849e-10	0.45641	MAPT-AS1	Intronic	rs2532263	-0.280997	0.863831	0.2156	rs62061734	0.0192614
cg23202277	17	43971911	17q21.31	-6.40237	0.92 (0.89-0.94)	1.52986e-10	0.580396	MAPT-AS1	Intronic	rs2532263	-0.280557	0.903603	0.517995	rs62057151	0.0304443
cg20099416	17	43971919	17q21.31	-6.3963	0.90 (0.87-0.93)	1.59186e-10	0.457958	MAPT-AS1	Intronic	rs2532263	-0.280549	0.834873	0.47725	rs112003311	0.00696571
cg11489262	17	43973426	17q21.31	-5.9637	0.93 (0.91-0.96)	2.46583e-09	0.486412	MAPT-IT1	Exonic	rs2532263	-0.279042	0.779625	0.497914	rs62061734	0.00788417
cg10224600	17	43975063	17q21.31	-6.3601	0.79 (0.74-0.85)	2.01618e-10	0.546838	MAPT-IT1	Exonic	rs2532263	-0.277405	0.845799	0.447769	rs10445368	0.0306832
cg01630519	17	43992416	17q21.31	-6.72115	0.78 (0.73-0.84)	1.80298e-11	0.38748	MAPT	5'UTR	rs2532263	-0.260052	0.828559	0.244302	rs62061734	0.0306939
cg21599490	17	43998761	17q21.31	-5.448	0.86 (0.81-0.91)	5.09381e-08	0.510566	MAPT	5'UTR	rs2532263	-0.253707	0.920565	0.274412	rs62061734	0.0183742
cg23926235	17	44024256	17q21.31	5.98518	1.07 (1.05-1.09)	2.16147e-09	0.417966	MAPT	5'UTR	rs2532263	-0.228212	0.842825	0.321752	rs62061734	0.0162339
cg01640727	17	44029468	17q21.31	5.69072	1.28 (1.17-1.39)	1.26504e-08	0.410076	MAPT	5'UTR	rs2532263	-0.223	0.599404	0.329816	rs62061734	0.0218071
cg00112026	17	44033451	17q21.31	-5.5857	0.94 (0.92-0.96)	2.32762e-08	0.308001	MAPT	5'UTR	rs2532263	-0.219017	0.978818	0.181855	rs62061734	0.0232398
cg02159926	17	44039472	17q21.31	-5.125	0.96 (0.95-0.98)	2.97532e-07	0.381042	MAPT	5'UTR	rs2532263	-0.212996	0.322849	0.183866	rs62061734	0.0475177
cg18586914	17	44040821	17q21.31	6.11349	1.09 (1.06-1.12)	9.74747e-10	0.5246	MAPT	Intronic	rs2532263	-0.211647	0.758144	0.470164	rs62061734	0.0170011
cg01934064	17	44064242	17q21.31	-6.15428	0.89 (0.85-0.92)	7.54192e-10	0.35853	MAPT	Intronic	rs2532263	-0.188226	0.732637	0.200368	rs62061734	0.0231236
cg05721485	17	44071124	17q21.31	-6.51477	0.84 (0.79-0.88)	7.28004e-11	0.391857	MAPT	Intronic	rs2532263	-0.181344	0.910544	0.201137	rs62061734	0.0247944
cg08318660	17	44122580	17q21.31	-6.50335	0.87 (0.83-0.91)	7.85506e-11	0.490796	KANSL1	Intronic	rs2532263	-0.129888	0.943922	0.458771	rs17573607	0.00877952
cg23519755	17	44124560	17q21.31	6.2356	1.35 (1.23-1.49)	4.50052e-10	0.414799	KANSL1	Intronic	rs2532263	-0.127908	0.601461	0.288738	rs112003311	0.0073514
cg02478991	17	44180961	17q21.31	6.4311	1.13 (1.09-1.17)	1.26682e-10	0.360952	KANSL1	Intronic	rs2532263	-0.071507	0.748548	0.231931	rs17652520	0.00548079
cg01906119	17	44208035	17q21.31	6.87975	1.36 (1.25-1.48)	5.99591e-12	0.420259	KANSL1	Intronic	rs2532263	-0.044433	0.927672	0.456757	rs17660228	0.0062172
cg02301815	17	44249491	17q21.31	5.63639	1.15 (1.09-1.20)	1.7365e-08	0.326264	KANSL1	Exonic	rs2532263	-0.002977	0.561082	0.172069	rs17660228	0.00820656
cg16132033	17	44292685	17q21.31	5.37583	1.12 (1.07-1.16)	7.62297e-08	0.423892	KANSL1	5'UTR	rs2532263	0.040217	0.647325	0.28252	rs111920741	0.0162999
cg15790431	17	44292828	17q21.31	6.2162	1.13 (1.09-1.18)	5.0933e-10	0.326937	KANSL1	5'UTR	rs2532263	0.04036	0.620829	0.205133	rs111920741	0.0162839
cg05159804	17	44343776	17q21.31	6.75583	1.05 (1.03-1.06)	1.42021e-11	0.54977	KANSL1; ARL17B	Intergenic	rs2532263	0.091308	0.949473	0.770243	rs111920741	0.033733
cg10161440	17	44860024	17q21.31	-5.09343	0.88 (0.83-0.92)	3.51651e-07	0.316555	WNT3	Intronic	rs2532263	0.607556	0.665091	0.395098	rs70600	0.068017
cg05358814	17	53046663	17q22	-7.34747	0.92 (0.89-0.94)	2.01994e-13	0.528524	STXBP4	Intronic	rs2787486	-0.163111	0.213849	0.274914	rs4794551	0.660295
cg04986373	17	77768687	17q25.3	-6.71232	0.84 (0.80-0.88)	1.91554e-11	0.46315	CBX8	Exonic	rs745570	-0.013038	0.659134	0.929541	rs745570	0.407556
cg26378417	17	77773337	17q25.3	-6.62774	0.51 (0.42-0.62)	3.40862e-11	0.364632	CBX8; LINC01977	Intergenic	rs745570	-0.008388	0.49269	0.74995	rs745570	0.389957
cg25456068	17	77800718	17q25.3	-6.37402	0.86 (0.82-0.90)	1.84136e-10	0.417596	LINC01977	Exonic	rs745570	0.018993	0.911113	0.501315	rs745570	0.412759
cg02683935	17	77952901	17q25.3	5.74722	1.16 (1.10-1.23)	9.07212e-09	0.435127	TBC1D16	Intronic	rs745570	0.171176	0.0102511	0.793866	rs2587505	0.569931
cg14173033	17	80545310	17q25.3	-5.07164	0.71 (0.63-0.81)	3.94403e-07	0.478109	FOXK2	Intronic	rs745570	2.76358	2.60022e-07	0.673586	rs898097	0.477977
cg15718357	17	80899453	17q25.3	-5.69644	0.74 (0.67-0.82)	1.22334e-08	0.281692	TBCD	Intronic	rs745570	3.11773	2.37581e-08	0.21161	rs898097	0.311746
cg11877641	17	80989743	17q25.3	5.22032	1.22 (1.13-1.31)	1.78613e-07	0.392407	B3GNTL1	Intronic	rs745570	3.20802	1.84675e-07	0.170885	rs898097	0.227617
cg06928711	18	24221250	18q11.2	6.04959	1.12 (1.08-1.16)	1.45212e-09	0.299775	KCTD1	Intronic	rs527616	-0.116174	0.562376	0.134967	rs1667550	0.49891
cg13510759	18	42419298	18q12.3	-6.60933	0.74 (0.67-0.81)	3.8607e-11	0.433904	SETBP1	Intronic	rs6507583	0.019708	0.828426	0.0966065	rs9954058	0.304035
cg12527440	19	13908134	19p13.12	5.5838	1.15 (1.10-1.21)	2.35313e-08	0.307113	ZSWIM4	Intronic	rs2594714	-0.046437	0.242851	0.668877	rs7250028	0.34432
cg16572540	19	13947229	19p13.12	5.5947	1.22 (1.14-1.31)	2.21006e-08	0.535266	LOC284454	Exonic	rs2594714	-0.007342	0.750898	0.682298	rs10420492	0.341946
cg08479950	19	13960019	19p13.12	-5.76178	0.80 (0.75-0.87)	8.3233e-09	0.352801	LOC284454; MIR181C	Intergenic	rs2594714	0.005448	0.699695	0.147729	rs2594713	0.583577
cg11385249	19	17215602	19p13.11	-5.24253	0.88 (0.84-0.92)	1.58386e-07	0.445457	MYO9B	Intronic	rs67397200	-0.185802	2.18701e-07	0.6328	rs10421727	0.208416
cg09529667	19	18531111	19p13.11	-5.82667	0.85 (0.81-0.90)	5.65441e-09	0.374931	SSBP4	Intronic	rs4808801	-0.04003	0.137993	0.237897	rs7258465	0.336183
cg22640344	19	18548211	19p13.11	-12.2156	0.80 (0.77-0.83)	2.56524e-34	0.36129	ISYNA1	Intronic	rs4808801	-0.02293	0.824189	0.370706	rs7258465	0.348698
cg04845985	19	18548229	19p13.11	-12.176	0.75 (0.72-0.79)	4.1722e-34	0.312655	ISYNA1	Intronic	rs4808801	-0.022912	0.934683	0.820062	rs7258465	0.407288
cg11102782	19	18549136	19p13.11	9.62816	1.27 (1.21-1.33)	6.08072e-22	0.323868	ISYNA1	TSS1500	rs4808801	-0.022005	0.990206	0.187002	rs7258465	0.484485
cg01065977	19	18549689	19p13.11	8.49746	1.29 (1.21-1.36)	1.93779e-17	0.434773	ISYNA1	TSS1500	rs4808801	-0.021452	0.954792	0.154569	rs7258465	0.427083
cg14449575	19	19373743	19p13.11	-5.65339	0.84 (0.79-0.89)	1.57317e-08	0.315104	HAPLN4	TSS200	rs2965183	-0.171953	0.974234	0.145842	rs2905424	0.439014
cg26470696	19	19383613	19p13.11	-6.51758	0.86 (0.82-0.90)	7.14529e-11	0.382104	TM6SF2	Intronic	rs2965183	-0.162083	0.721137	0.262956	rs2965199	0.230979
cg01262667	19	19385393	19p13.11	6.40688	1.15 (1.10-1.21)	1.48526e-10	0.393073	TM6SF2; SUGP1	Intergenic	rs2965183	-0.160303	0.74992	0.608764	rs2965199	0.251974
cg11584989	19	19387371	19p13.11	5.57861	1.15 (1.10-1.21)	2.42444e-08	0.571451	SUGP1	3'UTR	rs2965183	-0.158325	0.980381	0.18305	rs2965199	0.196024
cg20644253	19	19431407	19p13.11	6.75788	1.24 (1.16-1.31)	1.40027e-11	0.362476	MAU2	TSS1500	rs2965183	-0.114289	0.734624	0.309481	rs2965200	0.197569
cg02887458	19	19495540	19p13.11	-6.01502	0.90 (0.87-0.93)	1.79863e-09	0.671909	MAU2; GATAD2A	Intergenic	rs2965183	-0.050156	0.884387	0.638476	rs2965200	0.0649931
cg18226422	19	19495652	19p13.11	-5.29605	0.92 (0.89-0.95)	1.18332e-07	0.46175	GATAD2A	TSS1500	rs2965183	-0.050044	0.763579	0.2033	rs2965199	0.067267
cg06622080	19	19550225	19p13.11	5.50583	1.18 (1.11-1.25)	3.67441e-08	0.285549	GATAD2A	5'UTR	rs2965183	0.004529	0.0273756	0.0928328	rs10422819	0.0537227
cg03233793	19	19626605	19p13.11	-5.39588	0.87 (0.82-0.91)	6.81897e-08	0.307373	NDUFA13	TSS1500	rs2965183	0.080909	0.547602	0.322894	rs2965199	0.0543408
cg26732615	19	19648335	19p13.11	6.77778	1.10 (1.07-1.14)	1.22036e-11	0.55048	YJEFN3	3'UTR	rs2965183	0.102639	0.708841	0.932627	rs10422819	0.0939983
cg26286606	19	19654180	19p13.11	-5.18717	0.86 (0.81-0.91)	2.1351e-07	0.302553	CILP2	Exonic	rs2965183	0.108484	0.876641	0.175185	rs10422819	0.0996028
cg26373179	19	44306615	19q13.31	-6.24789	0.97 (0.96-0.98)	4.16047e-10	0.711484	LYPD5	Intronic	rs3760982	0.020102	0.100982	0.0449595	rs56681946	0.443242
cg15863052	19	44306665	19q13.31	-5.28075	0.91 (0.89-0.95)	1.28657e-07	0.682978	LYPD5	Intronic	rs3760982	0.020152	0.548748	0.0369982	rs111402121	0.604642
cg11993925	19	44307056	19q13.31	-5.09518	0.93 (0.90-0.95)	3.48406e-07	0.668193	LYPD5	Intronic	rs3760982	0.020543	0.531625	0.0300928	rs56681946	0.40312
cg04090834	19	44307116	19q13.31	-5.95989	0.86 (0.82-0.90)	2.52409e-09	0.567184	LYPD5	Intronic	rs3760982	0.020603	0.531412	0.324354	rs56681946	0.598565
cg08633290	19	44405433	19q13.31	7.16562	1.15 (1.11-1.20)	7.74351e-13	0.386583	LOC100505715	Exonic	rs3760982	0.11892	0.222089	0.158697	rs72214885	0.751315
cg00185103	19	44430886	19q13.31	-6.49099	0.85 (0.81-0.90)	8.52758e-11	0.301885	ZNF45	5'UTR	rs3760982	0.144373	0.305944	0.269321	rs553593677	0.154792
cg17144108	19	46180412	19q13.32	-6.52567	0.83 (0.79-0.88)	6.77003e-11	0.523417	GIPR	Intronic	rs71338792	-0.002619	0.481798	0.357582	rs10423928	0.25898
cg17351154	19	46181428	19q13.32	-6.05864	0.84 (0.79-0.89)	1.37277e-09	0.282351	GIPR	Exonic	rs71338792	-0.001603	0.555484	0.21298	rs10423928	0.367926
cg20940250	21	16595275	21q21.1	-5.42818	0.93 (0.91-0.96)	5.69313e-08	0.707565	NRIP1; USP25	Intergenic	rs2823093	0.074443	0.046345	0.00535889	rs2403907	0.729526
cg05616465	22	29197865	22q12.1	5.60333	1.12 (1.08-1.16)	2.10277e-08	0.547795	XBP1; ZNRF3	Intergenic	rs17879961	0.076778	0.000333419	0.0722494	rs62235753	0.723251
cg06605647	22	29204668	22q12.1	6.0371	1.05 (1.03-1.07)	1.56905e-09	0.401645	XBP1; ZNRF3	Intergenic	rs17879961	0.083581	0.601541	0.218394	rs62235753	0.723251
cg08118034	22	29706595	22q12.2	-5.24939	0.94 (0.92-0.96)	1.52608e-07	0.388979	GAS2L1	Intronic	rs132390	0.085118	0.514265	0.0892713	rs2157374	0.978009
cg14332918	22	38452315	22q13.1	6.69994	2.82 (2.08-3.83)	2.08512e-11	0.467347	PICK1	TSS1500	rs738321	-0.116518	0.00166068	0.177941	rs2284064	0.277525
cg20207973	22	38506712	22q13.1	-7.49655	0.89 (0.86-0.92)	6.55208e-14	0.700894	BAIAP2L2	TSS200	rs738321	-0.062121	0.739729	0.800815	rs4821751	0.44728
cg11744966	22	38506771	22q13.1	-6.18785	0.88 (0.85-0.92)	6.09895e-10	0.312126	BAIAP2L2	TSS200	rs738321	-0.062062	0.982332	0.200888	rs4821751	0.13797
cg09247692	22	38506781	22q13.1	-6.65119	0.89 (0.86-0.92)	2.90728e-11	0.473424	BAIAP2L2	TSS200	rs738321	-0.062052	0.954258	0.332367	rs4821751	0.10223
cg14247180	22	38513725	22q13.1	7.70981	1.09 (1.06-1.11)	1.26008e-14	0.567247	PLA2G6	Intronic	rs738321	-0.055108	0.798312	0.504923	rs738323	0.0959259
cg24671288	22	38534055	22q13.1	7.85226	1.11 (1.08-1.15)	4.0862e-15	0.596433	PLA2G6	Intronic	rs738321	-0.034778	0.955808	0.951584	rs738323	0.252215
cg02000915	22	38562207	22q13.1	6.0425	1.16 (1.11-1.22)	1.51745e-09	0.367963	PLA2G6	Intronic	rs738321	-0.006626	0.605265	0.0960642	rs4821751	0.0716513
cg25562233	22	38564163	22q13.1	-6.34083	0.59 (0.50-0.69)	2.28534e-10	0.382789	PLA2G6	Intronic	rs738321	-0.00467	0.108311	0.082429	rs6001031	0.0661433
cg13427897	22	38568891	22q13.1	6.09589	1.08 (1.06-1.11)	1.08833e-09	0.597702	PLA2G6	5'UTR	rs738321	5.8e-05	0.768132	0.193293	rs6001031	0.105818
cg16924930	22	38570825	22q13.1	-6.07633	0.92 (0.89-0.94)	1.22968e-09	0.7209	PLA2G6	5'UTR	rs738321	0.001992	0.75528	0.763786	rs4821751	0.235493
cg04413036	22	38572456	22q13.1	6.06961	1.09 (1.06-1.12)	1.28223e-09	0.474972	PLA2G6	5'UTR	rs738321	0.003623	0.743936	0.184875	rs4821751	0.116319
cg06921813	22	38576485	22q13.1	6.61041	1.20 (1.14-1.27)	3.83254e-11	0.299314	PLA2G6	5'UTR	rs738321	0.007652	0.744817	0.122236	rs6001035	0.122207
cg11131752	22	38576506	22q13.1	7.35551	1.13 (1.10-1.17)	1.90205e-13	0.47464	PLA2G6	5'UTR	rs738321	0.007673	0.516677	0.649835	rs6001035	0.193818
cg03162506	22	38580953	22q13.1	-7.2812	0.88 (0.85-0.91)	3.30852e-13	0.551072	PLA2G6; MAFF	Intergenic	rs738321	0.01212	0.505653	0.748012	rs4821751	0.137895
cg25457927	22	38595422	22q13.1	5.94813	1.05 (1.03-1.07)	2.71227e-09	0.647818	PLA2G6; MAFF	Intergenic	rs738321	0.026589	0.376986	0.0116101	rs2899297	0.243399
cg00159439	22	38597193	22q13.1	6.2055	1.14 (1.09-1.18)	5.45228e-10	0.289462	MAFF	TSS1500	rs738321	0.02836	0.82478	0.0822306	rs6001035	0.0961347
cg05275439	22	38629459	22q13.1	-5.51164	0.85 (0.80-0.90)	3.5551e-08	0.445476	TMEM184B	Intronic	rs738321	0.060626	0.28656	0.0882463	rs6001035	0.0885346
cg20895698	22	38809016	22q13.1	5.36087	1.16 (1.10-1.23)	8.28229e-08	0.369676	TPTEP2; KCNJ4	Intergenic	rs738321	0.240183	0.256988	0.18787	rs5995550	0.693334
cg25142308	22	38851363	22q13.1	5.14942	1.02 (1.01-1.03)	2.61296e-07	0.333752	KCNJ4	TSS200	rs738321	0.28253	0.0150172	0.157686	rs6001035	0.140382
cg01133262	22	38863905	22q13.1	5.55323	1.12 (1.08-1.17)	2.80441e-08	0.428422	KDELR3	TSS200	rs738321	0.295072	0.246113	0.0690663	rs12628403	0.999979
cg05845357	22	39052748	22q13.1	-5.93703	0.82 (0.76-0.87)	2.90231e-09	0.423175	CBY1	5'UTR	chr22:39359355	-0.306607	0.743346	0.0608002	rs12628403	0.999957
cg18545596	22	40322629	22q13.1	-6.14402	0.97 (0.96-0.98)	8.04578e-10	0.481211	GRAP2	5'UTR	rs6001930	-0.553605	0.719671	0.112327	rs73167031	0.76786
cg27522830	22	40384899	22q13.1	8.37477	1.57 (1.41-1.74)	5.53329e-17	0.389521	GRAP2; FAM83F	Intergenic	rs6001930	-0.491335	0.248495	0.139205	rs376936645	0.645262
cg24508168	22	40405832	22q13.1	5.43108	1.07 (1.04-1.10)	5.60143e-08	0.661778	FAM83F	Intronic	rs6001930	-0.470402	0.0089894	0.953372	rs2958650	0.119418
cg14500472	22	40405857	22q13.1	5.24513	1.07 (1.04-1.10)	1.56168e-07	0.601132	FAM83F	Intronic	rs6001930	-0.470377	0.0210953	0.94539	rs743840	0.198872
cg21771250	22	40406049	22q13.1	5.27797	1.07 (1.04-1.10)	1.30622e-07	0.709544	FAM83F	Intronic	rs6001930	-0.470185	0.0204226	0.961924	rs2958650	0.172023
cg06228413	22	40766527	22q13.1	5.04534	1.04 (1.02-1.06)	4.52708e-07	0.382651	SGSM3	Intronic	rs6001930	-0.109707	0.323434	0.102369	rs6001954	0.260486
cg25131461	22	40770372	22q13.1	-5.82444	0.93 (0.91-0.95)	5.73056e-09	0.290338	SGSM3	5'UTR	rs6001930	-0.105862	0.013113	0.0948052	rs6001954	0.224413
cg23698960	22	40772232	22q13.1	8.88775	1.14 (1.11-1.17)	6.2357e-19	0.594148	SGSM3	5'UTR	rs6001930	-0.104002	0.00020356	0.0762608	rs17001920	0.188763
cg06330230	22	41047742	22q13.1	-8.94495	0.94 (0.92-0.95)	3.72107e-19	0.564476	MRTFA; MCHR1	Intergenic	rs6001930	0.171508	0.0856944	0.272733	rs6001954	0.107683
cg00782443	22	41051038	22q13.1	11.4647	1.12 (1.10-1.15)	1.9852e-30	0.585917	MRTFA; MCHR1	Intergenic	rs6001930	0.174804	5.40563e-08	0.015626	rs5995875	0.0988507
cg22920258	22	41074803	22q13.1	-9.22456	0.90 (0.88-0.92)	2.84724e-20	0.311061	MCHR1	TSS1500	rs6001930	0.198569	1.69839e-12	0.107736	rs6001973	0.176016
cg06264060	22	41075007	22q13.1	-10.0091	0.95 (0.95-0.96)	1.39049e-23	0.480833	MCHR1	TSS200	rs6001930	0.198773	1.22843e-05	0.175959	rs6001973	0.179166
cg20830816	22	46182314	22q13.31	5.4488	1.61 (1.36-1.91)	5.07114e-08	0.457109	ATXN10	Intronic	rs28512361	-0.100983	0.000995495	0.283686	rs77848624	0.150351
OR, odds ratio per standard deviation (SD) increase in genetically predicted DNA methylation level; CI, confidence interval; GWAS, genome-wide association studies; TSS, transcription start site; UTR, untranslated region; Mb, mega base; PP.H4, posterior probability that both the CpG site and cancer risk are associated and share a single causal variant; Top candidate variant, variant showing the la…

## Sheet: Supplementary Data 3
Supplementary Data 3. CpGs significantly a associated with colorectal cancer risk
CpG b	Chr	Pos	Cytoband	Z-score c	OR (95% CI) c	P c	R d	Closest gene	Classification	Nearest GWAS variant	Distance (Mb)	P c,e adjusted for GWAS variants	Coloc PP.H4	Top candidate variant	Variant.PP.H4
cg11332951	1	2396472	1p36.32	-5.52047	0.36 (0.25-0.51)	3.38085e-08	0.182285	PEX10; PLCH2	Intergenic	rs2807367	-20.1068	3.4505e-05	0.112389	rs12757679	0.909673
cg01981829	1	22706864	1p36.12	5.52845	1.41 (1.25-1.59)	3.23081e-08	0.398637	MIR4418; ZBTB40	Intergenic	rs34963268	-0.004013	0.000636313	0.229312	rs6679981	0.120079
cg26255052	1	23038321	1p36.12	-6.48987	0.84 (0.79-0.88)	8.59123e-11	0.258898	EPHB2	Intronic	rs34963268	0.327444	0.0682538	0.659528	rs6679981	0.101457
cg12658694	1	38397304	1p34.3	-8.26825	0.91 (0.89-0.93)	1.35945e-16	0.652429	INPP5B	Intronic	rs61776719	-0.064015	0.361283	0.970158	rs28730330	0.446758
cg13077896	1	38398846	1p34.3	8.15343	2.15 (1.79-2.59)	3.53738e-16	0.199355	INPP5B	Intronic	rs61776719	-0.062473	0.387731	0.286103	rs4360494	0.218357
cg20409009	1	38405906	1p34.3	-7.65184	0.50 (0.41-0.59)	1.9813e-14	0.320456	INPP5B	Intronic	rs61776719	-0.055413	0.469897	0.879948	rs28626364	0.251394
cg26729965	1	38455861	1p34.3	8.52976	1.14 (1.11-1.17)	1.46652e-17	0.599049	SF3A3	TSS200	rs61776719	-0.005458	0.387221	0.998628	rs61776719	0.998099
cg26398791	1	38455867	1p34.3	7.38127	1.25 (1.18-1.32)	1.56791e-13	0.315611	SF3A3	TSS200	rs61776719	-0.005452	0.830031	0.982121	rs4360494	0.689654
cg18147567	1	38457103	1p34.3	6.97629	1.26 (1.18-1.34)	3.03068e-12	0.219127	SF3A3; FHL3	Intergenic	rs61776719	-0.004216	0.122182	0.854548	rs7366048	0.385494
cg05202204	1	38460950	1p34.3	-8.59589	0.84 (0.80-0.87)	8.2623e-18	0.634494	SF3A3; FHL3	Intergenic	rs61776719	-0.000369	0.463338	0.99828	rs61776719	0.932128
cg09847153	1	38461540	1p34.3	-8.20727	0.91 (0.89-0.93)	2.26278e-16	0.570593	FHL3	Downstream	rs61776719	0.000221	0.386856	0.994929	rs67631072	0.641812
cg17077180	1	38461687	1p34.3	-8.60445	0.80 (0.77-0.85)	7.66813e-18	0.551927	FHL3	Downstream	rs61776719	0.000368	0.399611	0.993695	rs67631072	0.999999
cg04673462	1	38461896	1p34.3	-8.61444	0.78 (0.74-0.83)	7.02835e-18	0.533561	FHL3	Downstream	rs61776719	0.000577	0.434021	0.996218	rs61776719	0.612323
cg26528311	1	38462546	1p34.3	-8.38985	0.38 (0.30-0.47)	4.86755e-17	0.318062	FHL3	3'UTR	rs61776719	0.001227	0.386642	0.980097	rs67631072	0.571305
cg10610196	1	38465296	1p34.3	-5.91002	0.57 (0.47-0.69)	3.42057e-09	0.261777	FHL3	5'UTR	rs61776719	0.003977	0.259931	0.31947	rs4360494	0.191591
cg24519393	1	38470540	1p34.3	-8.44867	0.34 (0.26-0.44)	2.94631e-17	0.238217	FHL3	5'UTR	rs61776719	0.009221	0.475412	0.892811	rs67631072	0.236713
cg15632862	1	38471572	1p34.3	-7.3976	0.48 (0.39-0.58)	1.38668e-13	0.207245	FHL3	TSS1500	rs61776719	0.010253	0.371481	0.300736	rs4360494	0.30781
cg23427534	1	38480016	1p34.3	-8.59502	0.68 (0.62-0.74)	8.32537e-18	0.411702	UTP11L	Intronic	rs61776719	0.018697	0.335428	0.983144	rs4360494	0.485013
cg02584939	1	55248099	1p32.3	8.37966	1.30 (1.22-1.38)	5.3079e-17	0.198914	TTC22	Exonic	rs12143541	0.000247	0.21924	0.744193	rs12143541	0.411753
cg15469720	1	94079866	1p22.1	-6.8424	0.71 (0.64-0.78)	7.78746e-12	0.284602	BCAR3	Intronic	rs6660031	-16.2852	8.15983e-12	0.165236	rs10874805	1
cg23597057	1	154733198	1q21.3	5.39317	1.10 (1.06-1.14)	6.9226e-08	0.289458	KCNN3	Intronic	rs5028523	-18.131	7.12071e-08	0.49766	rs142090126	1
cg18755616	1	154733492	1q21.3	14.3904	1.71 (1.59-1.84)	5.94842e-47	0.628612	KCNN3	Intronic	rs5028523	-18.1307	8.2254e-47	0.998973	rs142090126	1
cg07506908	1	154733494	1q21.3	10.0648	1.12 (1.10-1.14)	7.90246e-24	0.574982	KCNN3	Intronic	rs5028523	-18.1307	9.2096e-24	0.993824	rs142090126	1
cg20675262	1	172874951	1q24.3	5.53917	1.33 (1.20-1.48)	3.03901e-08	0.413992	FASLG; TNFSF18	Intergenic	rs5028523	0.010727	0.57885	0.956509	rs12037203	0.103063
cg22626683	1	172903051	1q24.3	5.59209	1.71 (1.42-2.07)	2.24347e-08	0.358606	FASLG; TNFSF18	Intergenic	rs5028523	0.038827	0.499938	0.957965	rs10798242	0.116878
cg04472447	1	182931960	1q25.3	-10.8248	0.26 (0.20-0.33)	2.62705e-27	0.231483	SHCBP1L; LAMC1	Intergenic	rs8179460	-0.124262	0.928515	0.775459	rs12738377	0.0514154
cg21523751	1	182988639	1q25.3	-10.0447	0.27 (0.21-0.35)	9.69648e-24	0.274533	SHCBP1L; LAMC1	Intergenic	rs8179460	-0.067583	0.146035	0.616635	rs6424879	0.0206239
cg00767544	1	183013562	1q25.3	10.667	1.33 (1.26-1.41)	1.4522e-26	0.326626	LAMC1	Intronic	rs8179460	-0.04266	0.982583	0.931931	rs8179460	0.15933
cg25592802	1	183059693	1q25.3	-10.0306	0.00 (0.00-0.00)	1.1186e-23	0.191769	LAMC1	Intronic	rs8179460	0.003471	0.893171	0.465196	rs8179460	0.173674
cg11532216	1	183063517	1q25.3	10.3994	1.16 (1.12-1.19)	2.49426e-25	0.779757	LAMC1	Intronic	rs8179460	0.007295	0.266981	0.0264003	rs10752897	0.518607
cg07752015	1	183079647	1q25.3	-10.1427	0.80 (0.77-0.84)	3.57144e-24	0.591293	LAMC1	Exonic	rs8179460	0.023425	0.888707	0.220355	rs12404594	0.0657165
cg17644690	1	183093894	1q25.3	10.3769	1.34 (1.27-1.41)	3.15927e-25	0.52068	LAMC1	Exonic	rs8179460	0.037672	0.916907	0.214078	rs12404594	0.0223298
cg16418754	1	183093901	1q25.3	-10.3739	0.66 (0.61-0.71)	3.25858e-25	0.30418	LAMC1	Exonic	rs8179460	0.037679	0.853512	0.483498	rs6424879	0.0192076
cg07627133	1	183094584	1q25.3	10.2902	1.62 (1.48-1.78)	7.79917e-25	0.221012	LAMC1	Exonic	rs8179460	0.038362	0.46181	0.543895	rs8179460	0.0668288
cg17352178	1	183096966	1q25.3	10.7428	1.30 (1.24-1.37)	6.40884e-27	0.349913	LAMC1	Intronic	rs8179460	0.040744	0.696012	0.533375	rs8179460	0.0847685
cg00208830	1	183154778	1q25.3	5.88271	3.24 (2.19-4.79)	4.03592e-09	0.298373	LAMC2	TSS1500	rs8179460	0.098556	0.248232	0.514829	rs8179460	0.821383
cg12552165	1	183154981	1q25.3	5.27072	1.05 (1.03-1.07)	1.35889e-07	0.578098	LAMC2	TSS200	rs8179460	0.098759	0.15745	0.00116676	rs8179460	0.920537
cg05366923	1	183155056	1q25.3	6.47441	1.72 (1.46-2.02)	9.51842e-11	0.398207	LAMC2	TSS200	rs8179460	0.098834	0.145513	0.338453	rs8179460	0.833599
cg01949993	1	183155116	1q25.3	5.22027	1.15 (1.09-1.22)	1.7866e-07	0.648079	LAMC2	TSS200	rs8179460	0.098894	0.0801227	0.000129244	rs8179460	0.875535
cg05929019	1	183155154	1q25.3	5.80792	1.05 (1.03-1.07)	6.32542e-09	0.701193	LAMC2	TSS200	rs8179460	0.098932	0.398077	6.42407e-09	rs8179460	0.965897
cg02767663	1	183167718	1q25.3	6.06026	1.41 (1.26-1.57)	1.35901e-09	0.43242	LAMC2	Intronic	rs8179460	0.111496	0.39172	0.10478	rs8179460	0.157112
cg13960694	1	183240136	1q25.3	7.29024	1.42 (1.29-1.56)	3.09403e-13	0.159165	NMNAT2	Intronic	rs8179460	0.183914	0.0349049	0.153165	rs8179460	0.415933
cg15757411	1	183554409	1q25.3	-5.33059	0.62 (0.52-0.74)	9.7892e-08	0.212	NCF2	Intronic	rs8179460	0.498187	3.67769e-05	0.652525	rs789192	0.110172
cg25008509	1	183562693	1q25.3	-5.49271	0.62 (0.52-0.73)	3.95821e-08	0.440197	NCF2; ARPC5	Intergenic	rs8179460	0.506471	5.48124e-05	0.974343	rs3754515	0.114813
cg26915799	1	201852272	1q32.1	-5.17032	0.85 (0.80-0.90)	2.33697e-07	0.177786	IPO9	3'UTR	rs12137232	-0.033174	0.0621033	0.698154	rs1517810	0.101149
cg04509099	1	201884988	1q32.1	-5.68653	0.30 (0.20-0.46)	1.29648e-08	0.370202	LMOD1	Intronic	rs12137232	-0.000458	0.414389	0.992811	rs12137232	0.440148
cg18726748	1	221951837	1q41	5.28352	2.35 (1.71-3.22)	1.26722e-07	0.219042	DUSP10; LINC01655	Intergenic	rs6691170	-0.093609	8.40307e-06	0.0874436	rs72740077	1
cg08747931	1	222014008	1q41	5.68347	1.45 (1.28-1.65)	1.31989e-08	0.279956	LOC101929771	Exonic	rs6691170	-0.031438	0.0149116	0.101827	rs12140529	0.372443
cg17131975	1	222039219	1q41	6.20332	1.08 (1.05-1.11)	5.52854e-10	0.50345	LINC01655; LINC02257	Intergenic	rs6691170	-0.006227	0.0696187	0.00530183	rs72740077	1
cg19445579	1	222065665	1q41	5.74706	1.07 (1.05-1.10)	9.08089e-09	0.462765	LINC01655; LINC02257	Intergenic	rs6691170	0.020219	0.0414528	0.0195431	rs72740077	1
cg13871948	1	222071062	1q41	-6.22325	0.76 (0.69-0.83)	4.86961e-10	0.501104	LINC01655; LINC02257	Intergenic	rs6691170	0.025616	0.62076	0.00535295	rs72740077	1
cg14124465	1	222082182	1q41	7.46066	1.22 (1.16-1.29)	8.60932e-14	0.23108	LINC01655; LINC02257	Intergenic	rs6691170	0.036736	0.0290113	0.544512	rs72740077	1
cg23713008	1	222224071	1q41	7.15537	1.89 (1.59-2.25)	8.34463e-13	0.317132	LINC02474; HHIPL2	Intergenic	rs6691170	0.178625	0.93645	0.178764	rs149685934	0.296678
cg15167754	1	234764021	1q42.3	5.23487	1.63 (1.36-1.97)	1.651e-07	0.231908	IRF2BP2; LINC00184	Intergenic	rs2078095	-5.64433	1.89844e-07	0.600797	rs643342	0.38537
cg21773162	2	98330087	2q11.2	-5.1626	0.44 (0.32-0.60)	2.43542e-07	0.251745	ZAP70	5'UTR	rs11692435	0.054733	0.00738059	0.0922158	rs11692435	0.810588
cg12909727	2	99353297	2q11.2	8.09926	1.34 (1.25-1.44)	5.52947e-16	0.145608	MGAT4A; LINC02611	Intergenic	rs11692435	1.07794	0.511633	0.276949	rs115653473	1
cg25150765	2	99491691	2q11.2	-7.04824	0.82 (0.77-0.86)	1.812e-12	0.159764	KIAA1211L	5'UTR	rs11692435	1.21634	0.622253	0.313625	rs115653473	1
cg07827139	2	159992206	2q24.2	-5.66998	0.91 (0.88-0.94)	1.42816e-08	0.180178	TANC1	Intronic	rs448513	0.027654	0.00251165	0.242646	rs448513	0.459086
cg10150255	2	169025365	2q24.3	-5.46351	0.89 (0.86-0.93)	4.668e-08	0.594278	STK39	Intronic	rs4668039	-1.4e-05	0.994477	0.968553	rs4668039	0.0637729
cg12967858	2	199336325	2q33.1	5.83307	1.16 (1.11-1.22)	5.44157e-09	0.165336	LINC01923; SATB2	Intergenic	rs6434979	-0.234393	0.718723	0.875811	rs1455343	0.269735
cg05392844	2	199639143	2q33.1	5.19345	2.37 (1.71-3.27)	2.06428e-07	0.199355	LINC01923; SATB2	Intergenic	rs6434979	0.068425	0.277114	0.085895	rs77442588	1
cg04112147	2	199778914	2q33.1	-8.13856	0.88 (0.85-0.91)	4.00018e-16	0.581195	LINC01923; SATB2	Intergenic	rs4675253	-0.109618	0.247102	0.912259	rs6434989	0.0975758
cg20230808	2	200055484	2q33.1	8.06531	1.25 (1.19-1.32)	7.30529e-16	0.186878	LINC01923; SATB2	Intergenic	rs4675253	0.166952	0.325092	0.856671	rs7593422	0.119427
cg20119370	2	200088705	2q33.1	7.81954	9.54 (5.42-16.79)	5.30186e-15	0.179099	LINC01923; SATB2	Intergenic	rs4675253	0.200173	0.0743532	0.546957	rs17196295	0.511642
cg09024069	2	200126093	2q33.1	7.00396	1.04 (1.03-1.05)	2.48827e-12	0.837776	LINC01923; SATB2	Intergenic	rs4675253	0.237561	0.503328	0.992311	rs4459679	0.999964
cg22973789	2	200321011	2q33.1	7.3266	1.25 (1.18-1.32)	2.36065e-13	0.223569	SATB2	5'UTR	rs4675253	0.432479	0.0747086	0.651422	rs4675033	0.0639376
cg21485895	2	200321016	2q33.1	6.08589	1.16 (1.11-1.22)	1.15844e-09	0.173779	SATB2	5'UTR	rs4675253	0.432484	0.309157	0.334581	rs4675033	0.0386453
cg11164692	2	216879719	2q35	-6.31391	0.89 (0.86-0.92)	2.72073e-10	0.203083	MREG; PECR	Intergenic	rs3731861	-2.31154	1.39989e-10	0.1055	rs57212054	1
cg16518266	2	218621552	2q35	-6.67725	0.77 (0.72-0.83)	2.43462e-11	0.143613	DIRC3	TSS1500	rs3731861	-0.569704	0.469333	0.383216	rs736731	0.301171
cg08908213	2	218945326	2q35	-5.62963	0.82 (0.77-0.88)	1.80592e-08	0.163879	RUFY4	Intronic	rs3731861	-0.24593	0.179631	0.774416	rs12694427	0.206639
cg17536959	2	219021022	2q35	5.78494	2.03 (1.60-2.58)	7.25389e-09	0.249235	CXCR2; CXCR1	Intergenic	rs3731861	-0.170234	0.22223	0.186971	rs7557709	0.0597066
cg08474340	2	219051445	2q35	-5.82352	0.54 (0.44-0.67)	5.76194e-09	0.171966	CXCR1; ARPC2	Intergenic	rs3731861	-0.139811	0.332704	0.108612	rs1877714	0.0598863
cg22635982	2	219080665	2q35	6.98597	1.49 (1.33-1.66)	2.82893e-12	0.312685	CXCR1; ARPC2	Intergenic	rs3731861	-0.110591	0.263337	0.550669	rs7557709	0.0698746
cg00012203	2	219082015	2q35	6.50865	1.04 (1.03-1.05)	7.58312e-11	0.801571	ARPC2	Intronic	rs3731861	-0.109241	0.383511	0.00114509	rs12996912	0.254762
cg04731861	2	219085781	2q35	-7.14143	0.79 (0.74-0.84)	9.23659e-13	0.623113	ARPC2	Intronic	rs3731861	-0.105475	0.45937	0.00096111	rs7568092	0.102289
cg19710355	2	219124882	2q35	8.10596	1.29 (1.21-1.37)	5.23288e-16	0.456811	GPBAR1	TSS1500	rs3731861	-0.066374	0.361412	0.801239	rs1877712	0.0932651
cg20019365	2	219134978	2q35	7.22369	1.04 (1.03-1.06)	5.05945e-13	0.813733	PNKD	TSS200	rs3731861	-0.056278	0.275241	0.664976	rs13419763	0.28954
cg08494069	2	219144417	2q35	8.11222	1.71 (1.50-1.94)	4.97037e-16	0.356457	TMBIM1	Intronic	rs3731861	-0.046839	0.690822	0.81535	rs7557709	0.12295
cg09474840	2	219146931	2q35	-8.59487	0.76 (0.71-0.81)	8.33579e-18	0.316785	PNKD	Intronic	rs3731861	-0.044325	0.286191	0.726506	rs7557709	0.0577972
cg13835894	2	219148914	2q35	6.80295	1.08 (1.05-1.10)	1.02501e-11	0.509012	PNKD	Intronic	rs3731861	-0.042342	0.835787	0.83144	rs7557709	0.0588124
cg02383163	2	219157675	2q35	8.27887	1.39 (1.28-1.50)	1.24348e-16	0.15448	PNKD	Intronic	rs3731861	-0.033581	0.225595	0.3946	rs10932772	0.0769241
cg03371758	2	219181427	2q35	8.04312	1.23 (1.17-1.29)	8.75812e-16	0.222046	PNKD	Intronic	rs3731861	-0.009829	0.447306	0.73723	rs7557709	0.0934357
cg05991184	2	219186017	2q35	-7.28368	0.91 (0.88-0.93)	3.2483e-13	0.52236	PNKD	Intronic	rs3731861	-0.005239	0.772472	0.93106	rs13399246	0.11057
cg25618457	2	219187295	2q35	-7.49588	0.72 (0.66-0.78)	6.5856e-14	0.270086	PNKD	Intronic	rs3731861	-0.003961	0.495723	0.624382	rs3731861	0.0896502
cg04184094	2	219187299	2q35	-8.51417	0.68 (0.62-0.75)	1.67793e-17	0.469365	PNKD	Intronic	rs3731861	-0.003957	0.805712	0.932577	rs10193189	0.284709
cg15100426	2	219187432	2q35	-8.28304	0.30 (0.22-0.39)	1.20074e-16	0.21149	PNKD	Intronic	rs3731861	-0.003824	0.946782	0.270852	rs3731861	0.0799184
cg04018708	2	219188804	2q35	7.61847	1.19 (1.14-1.24)	2.56697e-14	0.255732	PNKD	Intronic	rs3731861	-0.002452	0.276988	0.72868	rs7557709	0.0601887
cg23202667	2	219198051	2q35	-5.32671	0.96 (0.94-0.97)	1.00009e-07	0.718577	CATIP-AS2	Intronic	rs3731861	0.006795	0.539842	2.09738e-10	rs7560460	0.99653
cg03364247	3	40570062	3p22.1	-8.24338	0.83 (0.80-0.87)	1.67416e-16	0.210523	ZNF621	Intronic	rs35470271	-0.345177	0.55614	0.331937	rs35470271	0.690244
cg22900583	3	41013837	3p22.1	6.24079	1.12 (1.08-1.16)	4.35353e-10	0.27945	ZNF621; CTNNB1	Intergenic	rs35470271	0.098598	2.54012e-06	0.0970136	rs35470271	0.914177
cg09595853	3	52258211	3p21.1	5.54058	1.04 (1.03-1.06)	3.0148e-08	0.459839	TLR9	Exonic	rs2001732	-0.622529	1.27716e-08	0.0899918	rs353548	0.086714
cg00690270	3	52324148	3p21.1	-5.46554	0.91 (0.88-0.94)	4.61503e-08	0.596095	GLYCTK	Intronic	rs2001732	-0.556592	0.620161	0.694715	rs13059674	0.116093
cg09868556	3	52380798	3p21.1	5.6148	1.98 (1.56-2.51)	1.96792e-08	0.167857	DNAH1	Intronic	rs2001732	-0.499942	0.406705	0.138728	rs11714402	0.0370629
cg00108715	3	52565015	3p21.1	5.37049	1.10 (1.06-1.14)	7.85212e-08	0.283372	NT5DC2	Intronic	rs2001732	-0.315725	0.00623398	0.287466	rs2581778	0.184338
cg15761531	3	52737578	3p21.1	5.58213	1.23 (1.14-1.32)	2.37589e-08	0.144983	GLT8D1	5'UTR	rs2001732	-0.143162	0.332607	0.342697	rs2001732	0.294865
cg21742876	3	52817404	3p21.1	-5.76754	0.93 (0.91-0.95)	8.0439e-09	0.413994	ITIH1	Intronic	rs2001732	-0.063336	0.176962	0.605771	rs2001732	0.394236
cg06204229	3	52865917	3p21.1	-6.52148	0.95 (0.94-0.97)	6.96192e-11	0.694035	ITIH4; MUSTN1	Intergenic	rs2001732	-0.014823	0.77697	0.93515	rs3755801	0.449364
cg03278365	3	52877203	3p21.1	-5.51172	0.82 (0.76-0.88)	3.55348e-08	0.184837	TMEM110-MUSTN1	Intronic	rs2001732	-0.003537	0.478756	0.357665	rs2001732	0.230542
cg25058201	3	52877271	3p21.1	5.37667	1.05 (1.03-1.07)	7.58775e-08	0.664765	TMEM110-MUSTN1	Intronic	rs2001732	-0.003469	0.611248	0.234931	rs13080929	0.306224
cg13643186	3	52877402	3p21.1	-5.85623	0.90 (0.87-0.93)	4.73495e-09	0.318212	TMEM110-MUSTN1	Intronic	rs2001732	-0.003338	0.443053	0.953564	rs2001732	0.170452
cg25367572	3	52926875	3p21.1	6.116	1.11 (1.07-1.15)	9.59522e-10	0.243928	TMEM110-MUSTN1	Intronic	rs2001732	0.046135	0.454638	0.870219	rs2001732	0.36221
cg04865290	3	52927548	3p21.1	6.51289	1.06 (1.04-1.08)	7.37208e-11	0.593624	TMEM110-MUSTN1	Intronic	rs2001732	0.046808	0.74593	0.82128	rs11708390	0.508918
cg20625060	3	52927957	3p21.1	5.84593	1.11 (1.07-1.15)	5.03744e-09	0.449725	TMEM110-MUSTN1	Intronic	rs2001732	0.047217	0.99135	0.882116	rs77572134	0.364541
cg11613427	3	52932208	3p21.1	5.53013	1.28 (1.17-1.40)	3.19995e-08	0.232352	TMEM110-MUSTN1	TSS1500	rs2001732	0.051468	0.0573405	0.45052	rs2001732	0.338036
cg09977701	3	53060719	3p21.1	-7.01267	0.58 (0.50-0.68)	2.33804e-12	0.240433	SFMBT1	5'UTR	rs2581817	-0.011078	5.52248e-05	0.789214	rs2581817	0.399013
cg22581676	3	53080960	3p21.1	-6.13498	0.15 (0.08-0.27)	8.51694e-10	0.161897	SFMBT1	TSS1500	rs2581817	0.009163	0.00112774	0.132667	rs2581778	0.287539
cg11375938	3	53085910	3p21.1	5.88137	1.19 (1.12-1.26)	4.06897e-09	0.177479	SFMBT1; RFT1	Intergenic	rs2581817	0.014113	0.837805	0.760097	rs2581817	0.448469
cg12228245	3	54157557	3p21.1	5.51611	1.13 (1.08-1.19)	3.46591e-08	0.147351	CACNA2D3	Exonic	rs2581817	1.08576	0.185994	0.305324	rs13062035	1
cg00225902	3	66444122	3p14.1	-5.40274	0.58 (0.47-0.70)	6.56293e-08	0.280005	LRIG1	Intronic	rs67550176	-0.000208	6.40258e-07	0.528661	rs2279290	0.223121
cg25637390	3	66474569	3p14.1	5.37524	3.01 (2.01-4.50)	7.64796e-08	0.239926	LRIG1	Intronic	rs67550176	0.030239	3.65029e-09	0.0824391	rs73085538	1
cg06607226	3	100617729	3q12.2	6.4471	32.20 (11.21-92.52)	1.14009e-10	0.318444	ABI3BP	Exonic	rs13086367	-12.2862	0.773592	0.494213	rs60074458	1
cg24187437	3	112710191	3q13.2	-5.67496	0.89 (0.85-0.93)	1.38721e-08	0.205791	GTPBP8	Intronic	rs13086367	-0.193697	0.000621486	0.192315	rs13086367	0.997265
cg16222612	3	112876847	3q13.2	-5.25727	0.87 (0.82-0.91)	1.46206e-07	0.253208	LOC101929717	Intronic	rs13086367	-0.027041	0.0310116	0.0940966	rs67808874	0.547035
cg20083609	3	112980454	3q13.2	-6.15298	0.78 (0.72-0.85)	7.60407e-10	0.236341	BOC	Intronic	rs72942485	-0.019106	0.0115743	0.524246	rs67808874	0.711006
cg19336241	3	112992792	3q13.2	6.73629	1.26 (1.18-1.34)	1.62485e-11	0.224431	BOC	Intronic	rs72942485	-0.006768	3.6994e-05	0.198051	rs13086367	0.853321
cg23542880	3	112994868	3q13.2	6.30832	2.98 (2.12-4.19)	2.82083e-10	0.177951	BOC	Intronic	rs72942485	-0.004692	0.000118013	0.189429	rs67808874	0.681326
cg07708788	3	133748311	3q22.2	7.08259	1.26 (1.18-1.34)	1.41482e-12	0.261689	SLCO2A1	Intronic	rs113569514	-0.000478	0.0190641	0.13441	rs113569514	0.999366
cg07283011	3	133970158	3q22.2	-5.53702	0.88 (0.84-0.92)	3.07662e-08	0.186906	RYK	Upstream	rs113569514	0.221369	2.31047e-05	0.934363	rs9283588	0.212155
cg12324144	3	169531663	3q26.2	-5.28574	0.91 (0.88-0.94)	1.25197e-07	0.381456	LRRC34	TSS1500	rs10936599	0.039562	0.0646658	0.238727	rs10936599	0.152398
cg03369965	3	169531731	3q26.2	-5.25503	0.87 (0.83-0.92)	1.48e-07	0.387735	LRRC34; LRRIQ4	Intergenic	rs10936599	0.03963	0.0745741	0.408544	rs10936599	0.152076
cg06010307	3	169538586	3q26.2	-5.83967	0.65 (0.56-0.75)	5.23052e-09	0.30272	LRRC34; LRRIQ4	Intergenic	rs10936599	0.046485	0.551306	0.700209	rs10936599	0.218771
cg27491224	4	2439740	4p16.3	8.73619	1.12 (1.09-1.15)	2.41115e-18	0.483476	CFAP99	Intronic	rs280097	-92.4981	2.48483e-18	0.999995	rs9993090	1
cg06978205	4	14165377	4p15.33	10.143	1.32 (1.25-1.39)	3.5586e-24	0.250706	LINC01085; LINC00504	Intergenic	rs280097	-80.7725	4.14767e-24	0.792739	rs6833509	1
cg26469215	4	105888253	4q24	5.65672	2.13 (1.64-2.76)	1.5429e-08	0.388762	CXXC4-AS1; TET2	Intergenic	rs2007403	-0.242957	0.0258782	0.10959	rs7655284	0.941411
cg01769750	4	105888571	4q24	7.77219	1.17 (1.12-1.22)	7.71398e-15	0.353293	CXXC4-AS1; TET2	Intergenic	rs2007403	-0.242639	0.0630396	0.979908	rs902443	0.699641
cg17862558	4	106137048	4q24	-7.07291	0.91 (0.89-0.94)	1.51718e-12	0.442399	TET2-AS1	Intronic	rs2007403	0.005838	0.705543	0.00961018	rs112171647	1
cg11195926	4	145621327	4q31.21	-6.64612	0.93 (0.91-0.95)	3.00919e-11	0.553256	HHIP	Intronic	rs11727676	-0.037737	0.976368	0.986915	rs75686861	0.779609
cg06432753	4	146118165	4q31.21	-5.21828	0.88 (0.83-0.92)	1.80588e-07	0.164696	OTUD4; LINC02266	Intergenic	rs11727676	0.459101	5.65124e-06	0.0770668	rs11727676	0.933139
cg09064570	4	151462241	4q31.3	5.15742	1.87 (1.47-2.36)	2.50373e-07	0.146637	LRBA	Intronic	rs10006803	-0.038967	0.583396	0.327987	rs10022844	0.142239
cg27010096	5	1060613	5p15.33	6.44108	1.30 (1.20-1.41)	1.18629e-10	0.449123	SLC12A7	Intronic	rs77776598	-0.180385	0.96578	0.652118	rs3789199	0.997989
cg07384136	5	1115158	5p15.33	-6.68278	0.83 (0.78-0.87)	2.34448e-11	0.222181	SLC12A7; CTD-3080P12.3	Intergenic	rs77776598	-0.12584	0.787482	0.144753	rs2735940	0.914671
cg20475114	5	1217080	5p15.33	-5.46494	0.90 (0.87-0.94)	4.63061e-08	0.279564	SLC6A19	Intronic	rs77776598	-0.023918	0.46824	0.0956526	rs2735940	0.914671
cg06593603	5	1218042	5p15.33	8.46039	1.15 (1.11-1.19)	2.66482e-17	0.41668	SLC6A19	Intronic	rs77776598	-0.022956	0.856061	0.192017	rs2735940	0.914671
cg02327812	5	1218507	5p15.33	-9.03359	0.76 (0.72-0.81)	1.66133e-19	0.275779	SLC6A19	Intronic	rs77776598	-0.022491	0.710033	0.0792019	rs2735940	0.914671
cg14323943	5	1226480	5p15.33	7.83364	1.14 (1.10-1.17)	4.73926e-15	0.42546	SLC6A18	Intronic	rs77776598	-0.014518	0.650908	0.0710246	rs2735940	0.914671
cg05909365	5	40046993	5p13.1	5.78184	1.11 (1.07-1.15)	7.38865e-09	0.362745	LINC02104; LINC00603	Intergenic	rs55810369	-0.043791	0.000638275	0.401773	rs55810369	0.184275
cg21817287	5	40066956	5p13.1	8.03234	1.38 (1.28-1.49)	9.56307e-16	0.227435	LINC00603; PTGER4	Intergenic	rs55810369	-0.023828	0.423105	0.828077	rs72748443	0.07793
cg06784095	5	40151155	5p13.1	-6.03463	0.92 (0.89-0.94)	1.59326e-09	0.795801	LINC00603; PTGER4	Intergenic	rs55810369	0.060371	0.771321	1.10251e-23	rs2559548	0.0623941
cg22637518	5	40260640	5p13.1	-8.75104	0.52 (0.45-0.60)	2.11387e-18	0.346213	LINC00603; PTGER4	Intergenic	rs1445012	-0.021466	0.380698	0.277168	rs1445010	0.056025
cg09756010	5	40260734	5p13.1	-8.11924	0.77 (0.72-0.82)	4.69129e-16	0.568187	LINC00603; PTGER4	Intergenic	rs1445012	-0.021372	0.39919	0.000362679	rs1445010	0.0572415
cg00215495	5	40269086	5p13.1	-5.74298	0.91 (0.88-0.94)	9.30243e-09	0.164588	LINC00603; PTGER4	Intergenic	rs1445012	-0.01302	0.0482156	0.271885	rs1445012	0.0486941
cg17138835	5	40269596	5p13.1	-11.5852	0.92 (0.91-0.93)	4.89919e-31	0.783185	LINC00603; PTGER4	Intergenic	rs1445012	-0.01251	0.909645	0.945911	rs1445010	0.0612151
cg04287854	5	40276980	5p13.1	-12.3585	0.74 (0.71-0.78)	4.38231e-35	0.708769	LINC00603; PTGER4	Intergenic	rs1445012	-0.005126	0.789813	0.946277	rs1445010	0.0640172
cg12418173	5	134280096	5q31.1	5.79827	1.08 (1.05-1.11)	6.70005e-09	0.239451	PCBD2	Intronic	rs647161	-0.218996	0.395799	0.199482	rs4976270	0.86597
cg10740944	5	134367807	5q31.1	-6.09556	0.90 (0.87-0.93)	1.09055e-09	0.167173	PITX1	Intronic	rs647161	-0.131285	0.540006	0.352232	rs4976270	0.98959
cg26452341	5	134446260	5q31.1	8.74567	1.11 (1.08-1.14)	2.21704e-18	0.703996	C5orf66	5'UTR	rs647161	-0.052832	1.4146e-05	5.34594e-08	rs13172520	0.22783
cg00070172	5	134451867	5q31.1	-6.13007	0.86 (0.82-0.90)	8.78383e-10	0.220823	C5orf66	5'UTR	rs647161	-0.047225	0.125954	0.120883	rs4976270	0.886482
cg26493306	5	134463458	5q31.1	8.93122	1.18 (1.13-1.22)	4.21346e-19	0.348676	C5orf66	5'UTR	rs647161	-0.035634	3.41686e-06	0.364447	rs4976270	0.989422
cg05835599	5	134469813	5q31.1	10.3089	9.02 (5.94-13.70)	6.42451e-25	0.228551	C5orf66	5'UTR	rs647161	-0.029279	0.845893	0.0941259	rs4976270	0.947087
cg15128679	5	134476728	5q31.1	9.57106	1.36 (1.28-1.45)	1.05816e-21	0.215963	C5orf66	5'UTR	rs647161	-0.022364	0.0151883	0.566658	rs4976270	0.919751
cg15732431	5	134478061	5q31.1	10.4874	1.21 (1.17-1.26)	9.86805e-26	0.534917	C5orf66	5'UTR	rs647161	-0.021031	0.6959	0.197232	rs1559050	0.455613
cg04971375	5	134509846	5q31.1	7.64559	1.40 (1.29-1.53)	2.07993e-14	0.182106	C5orf66	Exonic	rs647161	0.010754	0.176813	0.0710521	rs4976270	0.944531
cg06148154	5	134510531	5q31.1	-8.70857	0.88 (0.86-0.91)	3.07742e-18	0.807441	C5orf66	5'UTR	rs647161	0.011439	0.114422	2.9321e-11	rs10900831	1
cg21147203	5	134529659	5q31.1	7.22655	1.22 (1.15-1.28)	4.95401e-13	0.644946	C5orf66	5'UTR	rs647161	0.030567	0.391262	2.38631e-12	rs4976270	0.354583
cg14671011	5	134544423	5q31.1	8.58705	1.22 (1.16-1.27)	8.92341e-18	0.372185	C5orf66	5'UTR	rs647161	0.045331	0.151591	0.191705	rs4976270	0.959667
cg22034072	5	134551974	5q31.1	-6.07286	0.78 (0.72-0.85)	1.25654e-09	0.461527	C5orf66	5'UTR	rs647161	0.052882	0.871951	0.017396	rs4976270	0.971966
cg16603653	5	134566929	5q31.1	-6.21528	0.85 (0.80-0.89)	5.12338e-10	0.182812	C5orf66	5'UTR	rs647161	0.067837	0.0012552	0.145069	rs4976270	0.972606
cg03172688	5	141254129	5q31.3	-5.63245	0.87 (0.83-0.91)	1.77666e-08	0.220997	PCDH1	Intronic	rs647161	6.75504	1.74479e-08	0.524176	rs13162099	1
cg26265609	5	149545346	5q32	-7.21894	0.77 (0.72-0.83)	5.23943e-13	0.211241	CDX1	TSS1500	rs2302274	-0.00108	0.528758	0.712117	rs2302275	0.533888
cg11503274	5	149546934	5q32	-5.58902	0.87 (0.82-0.91)	2.28353e-08	0.25898	CDX1	Intronic	rs2302274	0.000508	0.792448	0.984645	rs2302274	0.561661
cg09661503	5	149568693	5q32	6.2452	1.07 (1.05-1.09)	4.23258e-10	0.553475	SLC6A7	TSS1500	rs2302274	0.022267	0.236818	0.0292359	rs2302274	0.521609
cg21212995	5	149570189	5q32	-6.00403	0.30 (0.20-0.44)	1.9248e-09	0.224839	SLC6A7	Intronic	rs2302274	0.023763	0.979574	0.661837	rs2302274	0.365341
cg02414785	5	149570702	5q32	-6.05621	0.60 (0.51-0.71)	1.39368e-09	0.27733	SLC6A7	Intronic	rs2302274	0.024276	0.78562	0.50581	rs2302275	0.393973
cg13582457	5	172324773	5q35.1	-5.48413	0.96 (0.95-0.98)	4.15512e-08	0.800079	ERGIC1	Intronic	rs472959	0.000215	0.888251	0.998467	rs472959	0.938796
cg27518156	6	6751984	6p25.1	-5.572	0.83 (0.78-0.89)	2.51832e-08	0.416739	LY86; RREB1	Intergenic	rs1294437	0.002195	0.960132	0.991825	rs1294437	0.863029
cg17617182	6	12279872	6p24.1	-7.38164	0.78 (0.73-0.83)	1.56357e-13	0.204606	HIVEP1; EDN1	Intergenic	rs2070699	-0.0129	0.957065	0.983554	rs2070699	0.783564
cg27565517	6	12292676	6p24.1	-7.78032	0.95 (0.94-0.96)	7.23414e-15	0.801839	EDN1	Exonic	rs2070699	-9.6e-05	0.0587083	0.998923	rs2070699	1
cg26481402	6	28853050	6p22.1	-5.46009	0.95 (0.93-0.97)	4.75896e-08	0.586915	LINC01623; HCG14	Intergenic	rs209142	-0.009567	0.00145594	0.055784	rs3131098	0.161906
cg03270340	6	28891204	6p22.1	-5.263	0.62 (0.52-0.74)	1.4172e-07	0.370509	TRIM27	Exonic	rs209142	0.028587	4.62426e-12	0.166145	rs3130888	0.0477575
cg01597097	6	28912045	6p22.1	-5.59577	0.88 (0.84-0.92)	2.1965e-08	0.144617	LINC01556	Exonic	rs209142	0.049428	0.000266486	0.426995	rs3130843	0.305047
cg15490715	6	29521568	6p22.1	-5.97857	0.83 (0.78-0.88)	2.25111e-09	0.173793	LINC01015; UBD	Intergenic	rs1476570	-0.288292	3.49623e-27	0.102195	rs374542327	1
cg22679406	6	29599331	6p22.1	-5.38493	0.79 (0.73-0.86)	7.24722e-08	0.161821	GABBR1	Exonic	rs1476570	-0.210529	3.02132e-33	0.364579	rs1610676	0.0514473
cg10474949	6	29678319	6p22.1	6.47078	1.39 (1.26-1.53)	9.74964e-11	0.214711	ZFP57; HLA-F	Intergenic	rs1476570	-0.131541	2.66295e-40	0.357258	rs1736905	0.186946
cg11441173	6	29707887	6p22.1	5.81898	1.08 (1.05-1.11)	5.92082e-09	0.459231	HLA-F-AS1	Intronic	rs1476570	-0.101973	0.0522067	0.552515	rs1736905	0.591885
cg03432955	6	29795501	6p22.1	-5.3847	0.96 (0.95-0.98)	7.25668e-08	0.850824	HLA-G	Intronic	rs1476570	-0.014359	1.29554e-28	0.91967	rs1610676	0.0688571
cg00126638	6	29795583	6p22.1	-5.2534	0.96 (0.95-0.98)	1.49317e-07	0.834366	HLA-G	5'UTR	rs1476570	-0.014277	1.18385e-30	0.881781	rs1610676	0.0663161
cg03521696	6	29795595	6p22.1	-5.26874	0.96 (0.95-0.98)	1.37362e-07	0.779168	HLA-G	5'UTR	rs1476570	-0.014265	1.04006e-26	0.355041	rs2743930	0.163262
cg15174396	6	29796363	6p22.1	-5.45825	0.90 (0.87-0.94)	4.80849e-08	0.286943	HLA-G	Exonic	rs1476570	-0.013497	4.97173e-24	0.310184	rs76707548	0.0598941
cg23110482	6	29796614	6p22.1	-5.288	0.81 (0.75-0.88)	1.23659e-07	0.334546	HLA-G	Intronic	rs1476570	-0.013246	1.66665e-09	0.718929	rs1611141	0.0598757
cg19593490	6	29943188	6p22.1	-5.52072	0.90 (0.87-0.94)	3.37608e-08	0.68329	HCG9	Exonic	rs1476570	0.133328	2.70285e-42	0.991232	rs2517671	0.980614
cg15760132	6	29975708	6p22.1	-5.89954	0.69 (0.61-0.78)	3.6452e-09	0.218549	HLA-J	Intronic	rs1476570	0.165848	2.74176e-16	0.423868	rs2517671	0.555199
cg19872019	6	29980960	6p22.1	-5.57097	0.79 (0.72-0.86)	2.53319e-08	0.211057	ZNRD1ASP	Exonic	rs1476570	0.1711	3.58356e-68	0.290019	rs76707548	0.668477
cg17227149	6	29981695	6p22.1	5.46865	1.17 (1.11-1.24)	4.53488e-08	0.196381	ZNRD1ASP	Intronic	rs1476570	0.171835	1.94779e-31	0.33031	rs76707548	0.058267
cg01344738	6	30067108	6p22.1	-5.42334	0.55 (0.44-0.68)	5.84957e-08	0.174738	RNF39; TRIM31	Intergenic	rs1476570	0.257248	1.12015e-16	0.285839	rs2517671	0.857815
cg03368643	6	30181600	6p22.1	5.27991	1.52 (1.30-1.78)	1.29248e-07	0.207607	TRIM26	TSS1500	rs1476570	0.37174	0.215823	0.173659	rs1150735	0.146665
cg20595636	6	30279111	6p22.1	-5.49973	0.85 (0.80-0.90)	3.80381e-08	0.319502	HCG17	Intronic	rs1476570	0.469251	0.359106	0.262365	rs2534817	0.61328
cg20210586	6	30309562	6p22.1	5.44049	1.17 (1.11-1.24)	5.31331e-08	0.17122	TRIM39	Exonic	rs1476570	0.499702	3.05029e-15	0.0819301	rs3094064	0.0562939
cg23778943	6	30421189	6p21.33	-5.80152	0.71 (0.63-0.80)	6.57177e-09	0.336056	RPP21; HLA-E	Intergenic	rs116353863	-0.588996	0.00240278	0.468178	rs2524188	0.0914858
cg17615629	6	30459867	6p21.33	-5.86357	0.81 (0.75-0.87)	4.5302e-09	0.250962	HLA-E	Intronic	rs116353863	-0.550318	4.97196e-06	0.563125	rs1264451	0.27267
cg22765426	6	30483837	6p21.33	5.29646	1.52 (1.30-1.77)	1.18071e-07	0.180686	LINC02569	Upstream	rs116353863	-0.526348	0.0355511	0.163408	rs1264451	0.169613
cg10830822	6	30483886	6p21.33	5.50505	1.28 (1.17-1.40)	3.69056e-08	0.277827	LINC02569	Upstream	rs116353863	-0.526299	1.95131e-06	0.703347	rs1264451	0.12981
cg12163646	6	30529027	6p21.33	5.39534	1.08 (1.05-1.11)	6.83932e-08	0.184816	PRR3	Intronic	rs116353863	-0.481158	0.0779983	0.0865654	rs1264451	0.208706
cg00599401	6	30538989	6p21.33	-8.96593	0.86 (0.84-0.89)	3.07669e-19	0.2767	ABCF1	TSS200	rs116353863	-0.471196	0.00660039	0.0800829	rs74699059	0.307245
cg06251929	6	30539459	6p21.33	5.37664	1.15 (1.09-1.21)	7.58891e-08	0.401453	ABCF1	Intronic	rs116353863	-0.470726	0.345034	0.971386	rs2534817	0.208629
cg05177685	6	30558470	6p21.33	5.28567	1.07 (1.04-1.09)	1.25242e-07	0.416747	ABCF1	Exonic	rs116353863	-0.451715	4.34845e-13	0.863864	rs1264451	0.232665
cg05125483	6	30640512	6p21.33	-6.23028	0.71 (0.64-0.79)	4.65593e-10	0.175974	DHX16	Exonic	rs116353863	-0.369673	8.38183e-46	0.0847249	rs74699059	0.307245
cg06861519	6	30646707	6p21.33	6.02475	1.33 (1.21-1.46)	1.69371e-09	0.164356	PPP1R18	Intronic	rs116353863	-0.363478	1.57246e-12	0.12481	rs74295905	1
cg15572180	6	30689205	6p21.33	5.4753	1.20 (1.12-1.28)	4.36772e-08	0.208299	TUBB	Intronic	rs116353863	-0.32098	6.02406e-31	0.110821	rs5018621	0.861636
cg05505711	6	30714519	6p21.33	5.3377	1.05 (1.03-1.07)	9.41354e-08	0.690152	IER3; HCG20	Intergenic	rs116353863	-0.295666	5.90896e-31	1.51947e-19	rs74699059	0.307245
cg23397584	6	30726973	6p21.33	6.01755	1.15 (1.10-1.20)	1.77077e-09	0.236372	IER3; HCG20	Intergenic	rs116353863	-0.283212	5.89232e-26	0.0892542	rs74699059	0.307245
cg20802826	6	30782080	6p21.33	-5.83438	0.86 (0.82-0.90)	5.39922e-09	0.435928	LINC00243	Exonic	rs116353863	-0.228105	3.77378e-54	0.0656167	rs74699059	0.307245
cg21254912	6	30957389	6p21.33	13.4528	1.23 (1.20-1.27)	2.96602e-41	0.26003	MUC21	3'UTR	rs116353863	-0.052796	1.87723e-24	0.534699	rs5018621	0.861636
cg06855286	6	31010597	6p21.33	-6.36882	0.78 (0.73-0.84)	1.90484e-10	0.543999	MUC22; HCG22	Intergenic	rs116353863	0.000412	6.44113e-95	2.14592e-06	rs5018621	0.861636
cg16398511	6	31010701	6p21.33	-5.81688	0.89 (0.86-0.93)	5.99561e-09	0.605407	MUC22; HCG22	Intergenic	rs116353863	0.000516	1.85819e-95	1.23125e-08	rs5018621	0.861636
cg18595780	6	31010742	6p21.33	-6.40769	0.94 (0.93-0.96)	1.47745e-10	0.644039	MUC22; HCG22	Intergenic	rs116353863	0.000557	8.4819e-77	4.14817e-12	rs5018621	0.861636
cg10715333	6	31018523	6p21.33	-5.82047	0.84 (0.80-0.89)	5.86822e-09	0.186225	MUC22; HCG22	Intergenic	rs116353863	0.008338	1.75755e-76	0.0604439	rs5018621	0.861636
cg11369599	6	31023709	6p21.33	-7.44672	0.59 (0.51-0.68)	9.56897e-14	0.20089	HCG22	Intronic	rs116353863	0.013524	2.19003e-64	0.0756466	rs5018621	0.861636
cg01016122	6	31082534	6p21.33	5.4838	1.05 (1.03-1.07)	4.16275e-08	0.600432	PSORS1C1	TSS200	rs2517448	0.019867	1.99403e-84	3.49916e-07	rs5018621	0.861636
cg07613268	6	31110473	6p21.33	-5.30287	0.78 (0.72-0.86)	1.13996e-07	0.506902	CCHCR1	Exonic	rs2517448	0.047806	1.05685e-31	0.000219105	rs5018621	0.861636
cg02451928	6	31125948	6p21.33	5.50153	1.08 (1.05-1.10)	3.76509e-08	0.463228	CCHCR1	5'UTR	rs2517448	0.063281	2.08648e-09	0.015419	rs9501053	1
cg00357273	6	31138611	6p21.33	6.02037	1.12 (1.08-1.17)	1.74017e-09	0.525195	POU5F1	TSS200	rs2517448	0.075944	5.1731e-40	0.0288169	rs9501053	1
cg17931227	6	31148370	6p21.33	-6.09946	0.87 (0.83-0.91)	1.06425e-09	0.512061	PSORS1C3	Intronic	rs2517448	0.085703	1.38962e-58	0.000163041	rs5018621	0.861636
cg26818629	6	31148516	6p21.33	-6.19908	0.79 (0.73-0.85)	5.67947e-10	0.425183	PSORS1C3	Intronic	rs2517448	0.085849	3.88974e-60	0.0271031	rs5018621	0.861636
cg27547543	6	31148524	6p21.33	-6.18877	0.80 (0.74-0.86)	6.06365e-10	0.429133	PSORS1C3	Intronic	rs2517448	0.085857	1.38924e-54	0.0263751	rs5018621	0.861636
cg23252259	6	31148612	6p21.33	-5.5402	0.82 (0.77-0.88)	3.02134e-08	0.21301	PSORS1C3	Intronic	rs2517448	0.085945	1.34425e-32	0.0649294	rs9501053	1
cg14036627	6	31148657	6p21.33	-5.73174	0.87 (0.83-0.91)	9.94078e-09	0.492817	PSORS1C3	Intronic	rs2517448	0.08599	1.37892e-49	0.000894345	rs5018621	0.861636
cg11811828	6	31148666	6p21.33	-5.60483	0.87 (0.83-0.92)	2.08454e-08	0.480929	PSORS1C3	Intronic	rs2517448	0.085999	5.26489e-52	0.000758299	rs9501053	1
cg23457357	6	31148748	6p21.33	-6.62513	0.85 (0.81-0.89)	3.46932e-11	0.431243	PSORS1C3	Intronic	rs2517448	0.086081	2.44606e-67	0.0255439	rs9501053	1
cg03921216	6	31166799	6p21.33	-5.33786	0.94 (0.92-0.96)	9.40521e-08	0.373789	HCG27	Intronic	rs2517448	0.104132	1.08805e-32	0.0232342	rs9501053	1
cg18892128	6	31409575	6p21.33	6.9492	1.04 (1.03-1.05)	3.67376e-12	0.795948	LINC01149	Exonic	rs2516452	-0.01752	2.63942e-13	1.37026e-05	rs3095233	0.637797
cg02427797	6	31448932	6p21.33	-6.1192	0.86 (0.82-0.90)	9.40457e-10	0.254367	MICB-DT	Exonic	rs2516452	0.021837	0.000181342	0.0720107	rs3095233	1
cg05054864	6	31458496	6p21.33	-6.70413	0.87 (0.83-0.90)	2.02608e-11	0.435164	MICB-DT	Intronic	rs2516452	0.031401	5.69131e-50	0.0846259	rs3095233	1
cg07078789	6	31465720	6p21.33	-5.31049	0.28 (0.17-0.44)	1.09332e-07	0.395737	MICB	Intronic	rs2516452	0.038625	3.64316e-31	0.0118891	rs3095233	1
cg02248037	6	31465876	6p21.33	-5.66843	0.91 (0.88-0.94)	1.4411e-08	0.324778	MICB	Intronic	rs2516452	0.038781	7.34987e-53	0.0925815	rs3095233	1
cg04219977	6	31506768	6p21.33	6.12494	1.13 (1.08-1.17)	9.07186e-10	0.160664	ATP6V1G2-DDX39B	Intronic	rs2516452	0.079673	1.56311e-08	0.0805697	rs5018621	0.861636
cg00983060	6	31531190	6p21.33	5.72103	1.29 (1.18-1.41)	1.05883e-08	0.367868	LOC100287329	Intronic	rs2516452	0.104095	5.01395e-10	0.0119382	rs9501053	1
cg09736959	6	31540114	6p21.33	6.39458	1.04 (1.03-1.05)	1.60994e-10	0.796107	LTA	5'UTR	rs2516452	0.113019	3.14111e-09	2.05357e-31	rs2844484	0.263356
cg24216966	6	31540121	6p21.33	5.5833	1.15 (1.10-1.21)	2.35998e-08	0.720386	LTA	5'UTR	rs2516452	0.113026	5.22385e-11	8.05553e-21	rs3095233	1
cg11586857	6	31540136	6p21.33	5.5542	1.16 (1.10-1.23)	2.78887e-08	0.630264	LTA	5'UTR	rs2516452	0.113041	9.15792e-11	7.02321e-11	rs3095233	1
cg17709873	6	31540456	6p21.33	5.58839	1.07 (1.05-1.10)	2.29184e-08	0.679302	LTA	5'UTR	rs2516452	0.113361	5.40513e-11	9.99532e-16	rs3095233	1
cg19279042	6	31550090	6p21.33	6.4034	911072.29 (13658.67-60771139.24)	1.51956e-10	0.188998	LTB	Exonic	rs2516452	0.122995	1.15292e-08	0.109163	rs115337003	1
cg06217303	6	31560670	6p21.33	-5.80898	0.89 (0.86-0.93)	6.28534e-09	0.338169	NCR3	5'UTR	rs2516452	0.133575	4.44436e-16	0.0803043	rs3095233	1
cg13597051	6	31695599	6p21.33	-5.77192	0.87 (0.83-0.91)	7.83718e-09	0.219285	DDAH2	Intronic	rs2516452	0.268504	0.337494	0.132501	rs6914412	0.237425
cg03619586	6	31705409	6p21.33	5.84069	1.10 (1.06-1.13)	5.19838e-09	0.309229	CLIC1	TSS1500	rs2516452	0.278314	4.09947e-55	0.209908	rs3095233	0.540501
cg16143804	6	31706344	6p21.33	5.39534	1.10 (1.06-1.13)	6.83942e-08	0.242057	CLIC1; MSH5	Intergenic	rs2516452	0.279249	1.22321e-14	0.142705	rs3095233	0.503799
cg00686197	6	31733619	6p21.33	5.54111	1.06 (1.04-1.08)	3.00558e-08	0.390691	VWA7	Intronic	rs2516452	0.306524	0.134974	0.958271	rs2736426	0.995343
cg27143082	6	31744628	6p21.33	5.40388	1.15 (1.10-1.21)	6.52158e-08	0.146981	VWA7	5'UTR	rs2516452	0.317533	0.783206	0.506638	rs2736426	0.920645
cg24912504	6	31943273	6p21.32	-5.78591	0.86 (0.82-0.90)	7.21224e-09	0.174822	STK19	Intronic	rs3830041	-0.248066	5.08555e-07	0.159309	rs2736426	0.788154
cg00355613	6	32064956	6p21.32	-5.77678	0.82 (0.77-0.88)	7.61455e-09	0.150009	TNXB	Exonic	rs3830041	-0.126383	1.80767e-27	0.221095	rs6467	0.516564
cg07400294	6	32071418	6p21.32	-5.51392	0.82 (0.77-0.88)	3.50932e-08	0.160554	TNXB	5'UTR	rs3830041	-0.119921	3.93821e-11	0.0906069	rs9461731	0.999998
cg00110832	6	32121130	6p21.32	-5.29597	0.91 (0.88-0.94)	1.18386e-07	0.205464	LOC100507547	Exonic	rs3830041	-0.070209	7.62382e-07	0.403931	rs3134604	0.268299
cg14130039	6	32121225	6p21.32	-6.25237	0.09 (0.04-0.19)	4.04273e-10	0.153826	LOC100507547	Exonic	rs3830041	-0.070114	0.000361385	0.424633	rs3134604	0.360392
cg05465342	6	32121841	6p21.32	-7.37873	0.70 (0.64-0.77)	1.59808e-13	0.151422	PPT2-EGFL8	Exonic	rs3830041	-0.069498	0.000395995	0.138218	rs1265762	0.991059
cg11122280	6	32123479	6p21.32	-5.2711	0.92 (0.90-0.95)	1.3561e-07	0.235463	PPT2	Exonic	rs3830041	-0.06786	6.77994e-14	0.229357	rs3134604	0.23291
cg11539695	6	32287314	6p21.32	5.68624	1.16 (1.10-1.22)	1.29867e-08	0.310203	C6orf10	Intronic	rs3830041	0.095975	0.108939	0.342706	rs3129909	0.0893256
cg04797846	6	32362707	6p21.32	-6.07803	0.89 (0.86-0.92)	1.21671e-09	0.345386	BTNL2	Exonic	rs3830041	0.171368	0.000696718	0.446282	rs3135385	0.453223
cg01626341	6	32440987	6p21.32	-5.67231	0.91 (0.88-0.94)	1.40883e-08	0.710792	HLA-DRA; HLA-DRB5	Intergenic	rs9271363	-0.145745	7.60427e-05	0.00684443	rs9268893	0.228276
cg00119778	6	32466447	6p21.32	-6.18559	0.91 (0.88-0.94)	6.18704e-10	0.715122	HLA-DRA; HLA-DRB5	Intergenic	rs9271363	-0.120285	0.601613	0.000357866	rs77675186	0.504312
cg10131001	6	35198848	6p21.31	5.46598	1.11 (1.07-1.15)	4.60365e-08	0.192514	SCUBE3	Intronic	rs16878812	-0.370714	0.597902	0.136616	rs16878812	0.796723
cg00237391	6	35265643	6p21.31	-5.59248	0.92 (0.90-0.95)	2.2385e-08	0.470406	DEF6	Exonic	rs16878812	-0.303919	3.06089e-06	0.526739	rs743965	0.0984034
cg19374743	6	35992691	6p21.31	8.14225	1.38 (1.28-1.50)	3.8801e-16	0.169353	SLC26A8	TSS1500	rs16878812	0.423129	0.202479	0.345902	rs12203115	0.999834
cg13319417	6	36304456	6p21.2	8.52145	1.45 (1.33-1.58)	1.57571e-17	0.167362	C6orf222	5'UTR	rs9470361	-0.318923	0.608709	0.386886	rs7742159	0.178482
cg14375205	6	36618002	6p21.2	5.95121	3.43 (2.28-5.14)	2.66171e-09	0.191334	MIR3925; PANDAR	Intergenic	rs9470361	-0.005377	0.431994	0.0920256	rs9470361	0.194927
cg22421503	6	36623153	6p21.2	7.76876	1.26 (1.19-1.33)	7.92577e-15	0.638008	MIR3925; PANDAR	Intergenic	rs9470361	-0.000226	0.506728	2.01428e-06	rs9462208	0.100733
cg13378192	6	36625207	6p21.2	6.05878	1.05 (1.04-1.07)	1.37161e-09	0.638031	MIR3925; PANDAR	Intergenic	rs9470361	0.001828	0.213948	1.69541e-06	rs9462208	0.123653
cg15106294	6	36626044	6p21.2	6.41765	1.20 (1.14-1.27)	1.3839e-10	0.469675	MIR3925; PANDAR	Intergenic	rs9470361	0.002665	0.317499	0.0045229	rs1321310	0.174249
cg05735590	6	36627451	6p21.2	-6.70835	0.82 (0.77-0.87)	1.96839e-11	0.201647	MIR3925; PANDAR	Intergenic	rs9470361	0.004072	0.54426	0.585677	rs9470361	0.23722
cg20731623	6	36632462	6p21.2	5.3366	1.06 (1.03-1.08)	9.47069e-08	0.526121	MIR3925; PANDAR	Intergenic	rs9470361	0.009083	0.149799	0.0261413	rs1321310	0.312243
cg02730678	6	36641554	6p21.2	-5.65097	0.92 (0.89-0.95)	1.59546e-08	0.309142	PANDAR	Exonic	rs9470361	0.018175	0.285204	0.953135	rs9470361	0.325661
cg13662121	6	36644997	6p21.2	-5.34323	0.87 (0.83-0.92)	9.13059e-08	0.208532	CDKN1A	Intronic	rs9470361	0.021618	0.0384269	0.633738	rs9470361	0.396336
cg11920449	6	36645608	6p21.2	-6.75649	0.67 (0.59-0.75)	1.41378e-11	0.238192	CDKN1A	Exonic	rs9470361	0.022229	0.547804	0.15202	rs9470361	0.216156
cg24425727	6	36645648	6p21.2	-6.85889	0.81 (0.76-0.86)	6.93954e-12	0.521464	CDKN1A	Exonic	rs9470361	0.022269	0.750533	0.108819	rs9470361	0.210031
cg15474579	6	36645812	6p21.2	-5.75687	0.92 (0.90-0.95)	8.56878e-09	0.407344	CDKN1A	Exonic	rs9470361	0.022433	0.592636	0.339051	rs9470361	0.196939
cg03714916	6	36645886	6p21.2	-5.48825	0.91 (0.88-0.94)	4.05944e-08	0.218418	CDKN1A	Exonic	rs9470361	0.022507	0.0540015	0.477135	rs4331968	0.201221
cg12498895	6	43425541	6p21.1	-5.72081	0.94 (0.92-0.96)	1.06015e-08	0.476977	DLK2; TJAP1	Intergenic	rs4711689	1.73273	7.7937e-09	0.0785198	rs1326142	1
cg14960328	6	43781219	6p21.1	-8.4453	0.81 (0.77-0.85)	3.03266e-17	0.189349	VEGFA; LINC02537	Intergenic	rs57939401	-1.79085	8.78031e-19	0.453076	rs1326142	1
cg25865108	6	45559104	6p21.1	-5.41672	0.85 (0.80-0.90)	6.07008e-08	0.192945	RUNX2; CLIC5	Intergenic	rs57939401	-0.012967	0.475224	0.189848	rs57939401	0.0687879
cg06865255	6	55740182	6p12.1	-6.51326	0.28 (0.19-0.41)	7.35358e-11	0.258625	BMP5	5'UTR	rs6912214	0.01888	0.000469873	0.161832	rs62404966	0.409172
cg01890197	6	55886930	6p12.1	-7.13825	0.86 (0.82-0.89)	9.45249e-13	0.224975	BMP5; COL21A1	Intergenic	rs6912214	0.165628	0.0585882	0.801152	rs62404966	0.385423
cg11002698	6	111135096	6q21	5.73222	4.37 (2.64-7.23)	9.91224e-09	0.199421	CDK19	Intronic	rs145997965	4.65248	7.04809e-09	0.122269	rs7771618	1
cg02575483	6	117826706	6q22.1	-5.46483	0.88 (0.84-0.92)	4.63359e-08	0.225306	DCBLD1	Intronic	rs6911915	0.017675	0.155001	0.760622	rs10782186	0.146497
cg05789476	6	159065051	6q25.3	-5.19712	0.87 (0.83-0.92)	2.02397e-07	0.163654	DYNLT1	Intronic	rs151127921	25.0711	2.03545e-07	0.469438	rs2129208	1
cg20556304	6	170819931	6q27	11.0941	1.36 (1.29-1.43)	1.33988e-28	0.291435	FAM120B; PSMB1	Intergenic	rs151127921	36.826	1.56722e-28	0.981518	rs6901368	0.503211
cg21143896	7	2802374	7p22.2	5.40626	1.32 (1.19-1.46)	6.43536e-08	0.552491	GNA12	Exonic	rs1182197	-0.060915	0.263356	3.41507e-05	rs17300022	1
cg12444411	7	2802554	7p22.2	5.19833	1.05 (1.03-1.07)	2.01084e-07	0.599782	GNA12	5'UTR	rs1182197	-0.060735	0.623849	2.63387e-07	rs17300022	1
cg23285459	7	2802560	7p22.2	5.30132	1.25 (1.15-1.36)	1.14968e-07	0.531822	GNA12	5'UTR	rs1182197	-0.060729	0.262038	0.000419478	rs17300022	1
cg00947599	7	2802697	7p22.2	5.25643	1.21 (1.13-1.30)	1.4688e-07	0.621828	GNA12	5'UTR	rs1182197	-0.060592	0.831876	2.042e-07	rs17300022	1
cg03459839	7	2802778	7p22.2	5.16714	1.22 (1.13-1.31)	2.37709e-07	0.562053	GNA12	Intronic	rs1182197	-0.060511	0.117088	2.47007e-05	rs17300022	1
cg05793240	7	2802953	7p22.2	5.27528	1.06 (1.03-1.08)	1.32552e-07	0.544945	GNA12	Intronic	rs1182197	-0.060336	0.000314997	5.67797e-05	rs17300022	1
cg06152383	7	2884448	7p22.2	-5.19754	0.84 (0.79-0.90)	2.01939e-07	0.347384	GNA12	TSS1500	rs1182197	0.021159	0.392454	0.0580854	rs17300022	1
cg12487466	7	45001963	7p13	-6.41815	0.44 (0.34-0.56)	1.3794e-10	0.288407	MYO1G	Downstream	rs7810512	-0.148368	0.00374581	0.912562	rs1866583	0.116623
cg26433975	7	45066858	7p13	-6.07945	0.10 (0.05-0.20)	1.20595e-09	0.1981	CCM2	Intronic	rs7810512	-0.083473	0.31331	0.687052	rs1866583	0.0953525
cg18205668	7	45066895	7p13	-5.92054	0.29 (0.20-0.44)	3.20885e-09	0.43474	CCM2	Intronic	rs7810512	-0.083436	0.239571	0.815725	rs3735492	0.470687
cg23991989	7	45067055	7p13	-6.13391	0.34 (0.25-0.48)	8.57454e-10	0.429631	CCM2	Intronic	rs7810512	-0.083276	0.248219	0.84878	rs1859487	0.0674095
cg06872437	7	45107913	7p13	6.17733	1.29 (1.19-1.40)	6.5196e-10	0.488289	CCM2	Intronic	rs7810512	-0.042418	0.23864	0.879145	rs4559141	0.299117
cg12908802	7	45129214	7p13	-5.33189	0.88 (0.84-0.92)	9.71956e-08	0.291615	NACAD	TSS1500	rs7810512	-0.021117	0.223591	0.793262	rs7810512	0.783047
cg03233730	7	45146490	7p13	5.30599	1.22 (1.13-1.32)	1.12065e-07	0.257473	TBRG4	Intronic	rs7810512	-0.003841	0.50126	0.251769	rs1866583	0.101254
cg04785587	7	45154359	7p13	-6.40499	0.89 (0.86-0.92)	1.50381e-10	0.654167	TBRG4; RAMP3	Intergenic	rs7810512	0.004028	0.0154308	0.971697	rs73109897	0.381556
cg08684900	7	45164170	7p13	6.37346	1.15 (1.10-1.20)	1.84812e-10	0.279677	TBRG4; RAMP3	Intergenic	rs7810512	0.013839	0.158899	0.89131	rs7810512	0.2913
cg01036324	7	45172011	7p13	-5.22186	0.62 (0.51-0.74)	1.77133e-07	0.164157	TBRG4; RAMP3	Intergenic	rs7810512	0.02168	0.116745	0.0763285	rs7810512	0.222299
cg14919164	7	45729156	7p12.3	5.16359	1.09 (1.05-1.12)	2.42253e-07	0.311176	ADCY1	Intronic	rs80077929	-0.364933	3.98621e-08	0.665466	rs142675957	0.055104
cg20599375	7	46919434	7p12.3	-6.22823	0.63 (0.55-0.73)	4.71745e-10	0.188448	LOC730338; TNS3	Intergenic	rs4236382	0.030023	0.375813	0.17995	rs10951878	0.360927
cg27622369	7	46926447	7p12.3	5.43918	1.08 (1.05-1.11)	5.3527e-08	0.624674	LOC730338; TNS3	Intergenic	rs4236382	0.037036	0.214918	0.00105917	rs12702268	0.117224
cg09905635	7	47525243	7p12.3	6.35861	1.67 (1.43-1.96)	2.03591e-10	0.240666	TNS3	5'UTR	rs6948177	0.014502	0.354239	0.355318	rs6948177	0.349104
cg00553605	7	73149190	7q11.23	-5.26563	0.86 (0.81-0.91)	1.39707e-07	0.412499	ABHD11-AS1	TSS1500	rs12539962	-0.018069	0.880758	0.89273	rs12539962	0.162077
cg05221465	7	73150861	7q11.23	-5.23107	0.87 (0.83-0.92)	1.68528e-07	0.434431	ABHD11	3'UTR	rs12539962	-0.016398	0.239658	0.772465	rs12539962	0.178199
cg12169661	7	73183394	7q11.23	-5.27242	0.95 (0.94-0.97)	1.3464e-07	0.652952	CLDN3	3'UTR	rs12539962	0.016135	0.461428	0.968089	rs11979680	0.379989
cg00866206	7	99474543	7q22.1	5.86079	1.22 (1.14-1.30)	4.60665e-09	0.339023	OR2AE1	Exonic	rs2527927	-0.002883	0.0319687	0.811038	rs2527913	0.0491925
cg02004150	7	99474922	7q22.1	6.32406	1.29 (1.19-1.40)	2.54783e-10	0.300882	OR2AE1	TSS1500	rs2527927	-0.002504	0.0922661	0.833632	rs2527913	0.0559291
cg22792024	7	99566441	7q22.1	5.35726	1.03 (1.02-1.05)	8.44936e-08	0.799083	AZGP1	Intronic	rs2527927	0.089015	0.164244	0.340969	rs2527917	0.361957
cg07693238	7	99595437	7q22.1	-5.72947	0.77 (0.70-0.84)	1.00743e-08	0.300284	LOC105375423	Intronic	rs2527927	0.118011	0.179973	0.401912	rs2527918	0.117862
cg00641178	7	99621385	7q22.1	-5.47669	0.92 (0.89-0.95)	4.33358e-08	0.311614	ZKSCAN1	Exonic	rs2527927	0.143959	0.0694302	0.213132	rs2527900	0.248111
cg01758041	7	99686291	7q22.1	5.50229	1.14 (1.09-1.19)	3.74891e-08	0.174023	COPS6	TSS1500	rs2527927	0.208865	0.0195573	0.197657	rs2572011	0.0370578
cg01025891	7	99717060	7q22.1	-5.64022	0.83 (0.78-0.89)	1.69836e-08	0.160903	TAF6	Intronic	rs2527927	0.239634	0.0550306	0.310252	rs2525542	0.144665
cg11709495	7	129649151	7q32.3	-5.51716	0.94 (0.91-0.96)	3.44529e-08	0.501577	UBE2H; ZC3HC1	Intergenic	rs17686932	-0.951597	0.20087	0.979315	rs6970886	0.713537
cg17117049	8	17579735	8p22	-5.39234	0.84 (0.79-0.89)	6.95475e-08	0.192011	MTUS1	Intronic	rs60911071	-6.0849	5.37442e-08	0.532276	rs73200196	0.999303
cg23288838	8	23656074	8p21.2	5.20121	1.17 (1.11-1.25)	1.97991e-07	0.186276	NKX2-6; STC1	Intergenic	rs60911071	-0.008558	0.90484	0.659494	rs60911071	0.0691432
cg06362710	8	59769256	8q12.1	5.8746	1.69 (1.42-2.01)	4.2386e-09	0.292688	TOX	Intronic	rs826732	0.026617	0.712807	0.245071	rs2726554	0.518967
cg17777744	8	107072875	8q23.1	-5.72129	0.89 (0.85-0.92)	1.05719e-08	0.323147	ZFPM2-AS1	TSS200	rs2450115	-10.5512	3.32084e-09	0.089715	rs1540419	1
cg18830583	8	117337697	8q23.3	-5.17692	0.89 (0.85-0.93)	2.25578e-07	0.160519	LINC00536	TSS1500	rs2450115	-0.286396	0.042088	0.258288	rs72679537	0.14425
cg27240317	8	117363782	8q23.3	-6.05517	0.85 (0.81-0.90)	1.40267e-09	0.244692	LINC00536; EIF3H	Intergenic	rs2450115	-0.260311	0.000585851	0.16556	rs72679593	0.269752
cg18145172	8	117540004	8q23.3	-7.07412	0.86 (0.83-0.90)	1.50399e-12	0.150427	LINC00536; EIF3H	Intergenic	rs2450115	-0.084089	0.000728526	0.1337	rs16892766	0.847684
cg06945559	8	117564306	8q23.3	9.01974	1.17 (1.13-1.21)	1.88544e-19	0.151967	LINC00536; EIF3H	Intergenic	rs2450115	-0.059787	0.000135712	0.130775	rs16892766	0.91158
cg27409870	8	117635401	8q23.3	-16.9164	0.57 (0.53-0.60)	3.40862e-64	0.221409	LINC00536; EIF3H	Intergenic	rs16892766	0.004718	0.0016335	0.893225	rs16892766	0.914959
cg09559225	8	117636287	8q23.3	-8.495	0.92 (0.91-0.94)	1.97932e-17	0.406603	LINC00536; EIF3H	Intergenic	rs16892766	0.005604	7.26159e-05	0.0908663	rs16892766	0.875958
cg00284516	8	117778669	8q24.11	-7.02144	0.92 (0.90-0.94)	2.19595e-12	0.748377	UTP23	TSS200	rs117079142	-0.012245	0.00919275	5.63529e-12	rs10283129	0.991595
cg17154729	8	117779285	8q24.11	14.2738	1.81 (1.67-1.97)	3.18816e-46	0.142861	UTP23	Intronic	rs117079142	-0.011629	0.00808138	0.675785	rs16892766	0.863883
cg03806784	8	117796191	8q24.11	7.17568	1.54 (1.37-1.74)	7.19496e-13	0.405469	UTP23; RAD21	Intergenic	rs117079142	0.005277	0.0101666	0.884549	rs16888699	0.412317
cg24094469	8	117800920	8q24.11	8.4809	1.85 (1.60-2.13)	2.23452e-17	0.420945	UTP23; RAD21	Intergenic	rs117079142	0.010006	0.000164002	0.770117	rs16888699	0.330704
cg05145076	8	117845257	8q24.11	10.4767	1.42 (1.33-1.52)	1.10523e-25	0.145398	UTP23; RAD21	Intergenic	rs117079142	0.054343	6.74962e-08	0.413124	rs16888728	0.352525
cg25623468	8	117887022	8q24.11	-7.55427	0.78 (0.73-0.83)	4.21226e-14	0.160579	MIR3610	Exonic	rs117079142	0.096108	5.92147e-07	0.0836502	rs7829098	0.598375
cg14708981	8	128387794	8q24.21	-7.42526	0.92 (0.89-0.94)	1.12556e-13	0.345065	CASC21	Intronic	rs6983267	-0.025511	0.00919332	0.0747367	rs6983267	0.999999
cg20597722	8	128421921	8q24.21	10.1894	1.11 (1.09-1.13)	2.21225e-24	0.277127	CASC8	Intronic	rs7013278	0.007029	0.0108679	0.834571	rs6983267	0.995639
cg10520134	9	22052525	9p21.3	6.51662	1.85 (1.54-2.22)	7.19069e-11	0.157754	CDKN2B-AS1	Intronic	rs7859362	-0.053402	0.0201958	0.0800336	rs1759417	0.998731
cg10734259	9	22103886	9p21.3	-8.32358	0.60 (0.53-0.68)	8.53485e-17	0.323472	CDKN2B-AS1	Intronic	rs7859362	-0.002041	0.36075	0.0713629	rs1759417	0.92358
cg11988451	9	33935113	9p13.3	5.19347	1.26 (1.16-1.38)	2.06407e-07	0.321199	UBAP2	Intronic	rs11557154	-0.172392	0.0153284	0.561044	rs10971823	0.093396
cg26661416	9	113689191	9q31.3	5.36639	1.24 (1.15-1.34)	8.03259e-08	0.34111	LPAR1	Intronic	rs10817106	0.034537	0.0690912	0.406596	rs10817114	0.0919236
cg03817621	10	52645399	10q11.23	6.76511	1.25 (1.17-1.33)	1.33212e-11	0.260861	A1CF	5'UTR	rs10821905	-0.000694	0.802603	0.99339	rs10994856	0.529237
cg24411946	10	52645408	10q11.23	6.31326	1.20 (1.13-1.27)	2.73218e-10	0.356999	A1CF	5'UTR	rs10821905	-0.000685	0.713235	0.992938	rs10994856	0.48996
cg03450842	10	80834947	10q22.3	-5.37539	0.90 (0.86-0.93)	7.64154e-08	0.263485	ZMIZ1	5'UTR	rs704017	0.015815	0.0402938	0.219911	rs704017	1
cg23346408	10	81001957	10q22.3	12.0015	1.15 (1.12-1.17)	3.48976e-33	0.564698	ZMIZ1	Intronic	rs1782645	-0.046654	0.702842	1	rs704017	1
cg26654807	10	81002218	10q22.3	12.0975	1.13 (1.11-1.15)	1.08834e-33	0.646081	ZMIZ1	Intronic	rs1782645	-0.046393	0.470265	1	rs704017	1
cg17853216	10	81002480	10q22.3	11.3498	1.12 (1.10-1.14)	7.43415e-30	0.574577	ZMIZ1	Intronic	rs1782645	-0.046131	0.999525	1	rs704017	1
cg17705334	10	81002615	10q22.3	11.4289	1.13 (1.10-1.15)	2.99861e-30	0.567175	ZMIZ1	Intronic	rs1782645	-0.045996	0.574266	1	rs704017	1
cg02283485	10	81003020	10q22.3	6.42418	1.13 (1.09-1.17)	1.32582e-10	0.274361	ZMIZ1	Intronic	rs1782645	-0.045591	0.701033	0.931315	rs704017	1
cg17100355	10	81043875	10q22.3	5.35757	1.16 (1.10-1.22)	8.43485e-08	0.307422	ZMIZ1	Intronic	rs1782645	-0.004736	2.27307e-06	0.85205	rs1250567	0.526843
cg23689050	10	81044831	10q22.3	-5.20328	0.47 (0.35-0.63)	1.95802e-07	0.292291	ZMIZ1	Intronic	rs1782645	-0.00378	2.77403e-06	0.984289	rs1250567	0.549742
cg04609265	10	81045085	10q22.3	-5.51707	0.83 (0.78-0.89)	3.44696e-08	0.246194	ZMIZ1	Intronic	rs1782645	-0.003526	6.46582e-07	0.976472	rs1250569	0.535544
cg13115165	10	81045939	10q22.3	-5.99244	0.63 (0.54-0.73)	2.0671e-09	0.352777	ZMIZ1	Intronic	rs1782645	-0.002672	1.15078e-07	0.994406	rs1250567	0.886482
cg06373032	10	81046101	10q22.3	-5.75913	0.36 (0.25-0.51)	8.45492e-09	0.164811	ZMIZ1	Intronic	rs1782645	-0.00251	2.39145e-06	0.315375	rs1782645	0.466356
cg01021283	10	81046551	10q22.3	-5.40415	0.20 (0.11-0.35)	6.51149e-08	0.167452	ZMIZ1	Intronic	rs1782645	-0.00206	1.67506e-06	0.257136	rs1250567	0.516528
cg10506844	10	101281203	10q24.2	-5.32557	0.53 (0.41-0.67)	1.00635e-07	0.180231	GOT1; LINC01475	Intergenic	rs6584283	-0.009098	0.773152	0.0928085	rs7079394	1
cg19960420	10	101282185	10q24.2	5.92073	1.08 (1.05-1.10)	3.20522e-09	0.674367	GOT1; LINC01475	Intergenic	rs6584283	-0.008116	0.888449	2.19429e-14	rs35564340	0.239508
cg01987516	10	101282726	10q24.2	-6.1053	0.63 (0.55-0.73)	1.0261e-09	0.400273	GOT1; LINC01475	Intergenic	rs6584283	-0.007575	0.68148	0.0337042	rs35564340	0.23681
cg23904955	10	101282759	10q24.2	-6.01605	0.83 (0.78-0.88)	1.78727e-09	0.549537	GOT1; LINC01475	Intergenic	rs6584283	-0.007542	0.510582	3.54939e-05	rs35564340	0.236794
cg17888390	10	101282816	10q24.2	-5.4543	0.84 (0.78-0.89)	4.91655e-08	0.445461	GOT1; LINC01475	Intergenic	rs6584283	-0.007485	0.423296	0.0235578	rs35564340	0.238392
cg07044859	10	101282883	10q24.2	-5.81889	0.93 (0.91-0.95)	5.92393e-09	0.492971	GOT1; LINC01475	Intergenic	rs6584283	-0.007418	0.461763	0.0041528	rs35564340	0.236876
cg14748795	10	101283090	10q24.2	-5.77883	0.76 (0.70-0.84)	7.52197e-09	0.536685	GOT1; LINC01475	Intergenic	rs6584283	-0.007211	0.663168	7.67634e-05	rs35564340	0.23729
cg27354537	10	101283644	10q24.2	-5.16738	0.68 (0.59-0.79)	2.37395e-07	0.47413	GOT1; LINC01475	Intergenic	rs6584283	-0.006657	0.962894	0.000233568	rs35564340	0.240656
cg11081894	10	101283847	10q24.2	-5.73207	0.67 (0.59-0.77)	9.92095e-09	0.2856	GOT1; LINC01475	Intergenic	rs6584283	-0.006454	0.85606	0.0675798	rs35564340	0.240576
cg11232245	10	101284535	10q24.2	-6.15983	0.52 (0.42-0.64)	7.28234e-10	0.186993	GOT1; LINC01475	Intergenic	rs6584283	-0.005766	0.828192	0.0952915	rs7079394	1
cg08956474	10	101284950	10q24.2	-5.78735	0.49 (0.39-0.63)	7.15065e-09	0.268292	GOT1; LINC01475	Intergenic	rs6584283	-0.005351	0.800728	0.110789	rs35564340	0.241853
cg04972745	10	101287846	10q24.2	-5.97328	0.78 (0.72-0.85)	2.32523e-09	0.21195	LINC01475	Exonic	rs6584283	-0.002455	0.938916	0.0896525	rs35564340	0.237991
cg02030034	10	101292403	10q24.2	-5.85232	0.77 (0.70-0.84)	4.84775e-09	0.248087	NKX2-3	TSS1500	rs6584283	0.002102	0.96852	0.0752139	rs35564340	0.240892
cg14506196	10	101295400	10q24.2	7.77635	1.13 (1.10-1.17)	7.46481e-15	0.169291	NKX2-3	Exonic	rs6584283	0.005099	0.00531078	0.109584	rs35564340	0.238756
cg22735222	10	101295724	10q24.2	5.66202	1.14 (1.09-1.20)	1.49603e-08	0.229203	NKX2-3	3'UTR	rs6584283	0.005423	0.213771	0.0715118	rs35564340	0.241104
cg24913868	10	101296069	10q24.2	5.44203	1.12 (1.08-1.17)	5.26756e-08	0.256252	NKX2-3	3'UTR	rs6584283	0.005768	0.474728	0.0719935	rs35564340	0.240026
cg19129200	10	101355830	10q24.2	-6.76721	0.83 (0.79-0.88)	1.31293e-11	0.210052	NKX2-3; SLC25A28	Intergenic	rs35564340	0.011567	0.149645	0.123305	rs35564340	0.236236
cg00134887	10	101379015	10q24.2	8.01941	1.72 (1.51-1.97)	1.06258e-15	0.231934	SLC25A28	Intronic	rs35564340	0.034752	0.00157235	0.161912	rs35564340	0.241477
cg15561668	10	101390456	10q24.2	-7.88352	0.87 (0.84-0.90)	3.18273e-15	0.627846	SLC25A28; ENTPD7	Intergenic	rs35564340	0.046193	0.000244197	5.16918e-09	rs35564340	0.233677
cg03214484	10	101457989	10q24.2	-5.29569	0.87 (0.83-0.92)	1.18565e-07	0.187759	ENTPD7	Intronic	rs35564340	0.113726	0.0199721	0.14699	rs7075305	0.283648
cg17885402	10	101492224	10q24.2	8.08802	1.17 (1.12-1.21)	6.06425e-16	0.422469	COX15	5'UTR	rs35564340	0.147961	9.26748e-05	0.95597	rs2804418	0.123336
cg17330203	10	101515599	10q24.2	-6.29267	0.87 (0.83-0.91)	3.12043e-10	0.154343	CUTC	3'UTR	rs35564340	0.171336	0.00702266	0.722259	rs2300985	0.223548
cg15464627	10	114737643	10q25.2	6.94272	1.26 (1.18-1.34)	3.84616e-12	0.232142	TCF7L2	Intronic	rs11196172	0.0108	0.0451572	0.367477	rs2296782	0.647026
cg11864866	11	3875623	11p15.4	-5.30432	0.41 (0.29-0.57)	1.13093e-07	0.20225	RHOG; STIM1	Intergenic	rs4444073	-6.45604	1.96057e-09	0.56735	rs3813879	0.586495
cg16984897	11	3875715	11p15.4	-5.41486	0.54 (0.43-0.68)	6.13372e-08	0.300678	RHOG; STIM1	Intergenic	rs4444073	-6.45595	2.12361e-09	0.969505	rs3813880	0.394334
cg22319263	11	3875774	11p15.4	-5.16034	0.90 (0.87-0.94)	2.46499e-07	0.301436	RHOG; STIM1	Intergenic	rs4444073	-6.45589	9.04931e-09	0.947006	rs3813879	0.557699
cg15489575	11	3875823	11p15.4	-5.16695	0.57 (0.46-0.71)	2.37947e-07	0.311763	RHOG; STIM1	Intergenic	rs4444073	-6.45584	1.21138e-08	0.978131	rs3813879	0.335817
cg05094984	11	61544890	11q12.2	5.51905	1.22 (1.14-1.31)	3.40836e-08	0.171264	MYRF	Exonic	rs174537	-0.00779	0.62551	0.452313	rs102274	0.07401
cg16150798	11	61560092	11q12.2	9.13531	7.10 (4.66-10.82)	6.52194e-20	0.161887	FEN1	TSS200	rs174537	0.007412	0.386635	0.35518	rs102274	0.0641825
cg07689907	11	61582574	11q12.2	-9.2184	0.53 (0.47-0.61)	3.01579e-20	0.297434	FADS1	Intronic	rs174537	0.029894	0.422696	0.919601	rs174546	0.102119
cg14725641	11	61582763	11q12.2	8.15602	1.16 (1.12-1.20)	3.46255e-16	0.335596	FADS1	Intronic	rs174537	0.030083	0.352098	0.652089	rs174546	0.0811487
cg03735013	11	61582769	11q12.2	7.5904	1.45 (1.32-1.60)	3.18921e-14	0.223363	FADS1	Intronic	rs174537	0.030089	0.583013	0.802868	rs174564	0.0998983
cg14911132	11	61596755	11q12.2	6.69209	1.38 (1.26-1.52)	2.20007e-11	0.27498	FADS2	Intronic	rs174537	0.044075	0.341072	0.594902	rs174567	0.214652
cg01400685	11	61598025	11q12.2	8.60347	5.85 (3.91-8.75)	7.734e-18	0.211648	FADS2	Intronic	rs174537	0.045345	0.588182	0.664077	rs174546	0.0811632
cg00264176	11	61612775	11q12.2	-7.27517	0.69 (0.63-0.76)	3.45977e-13	0.456204	FADS2	Intronic	rs174537	0.060095	0.814919	0.951383	rs174583	0.0864989
cg08707306	11	61621828	11q12.2	8.6275	3.28 (2.51-4.30)	6.27059e-18	0.14505	FADS2	Intronic	rs174537	0.069148	0.157196	0.0850575	rs174570	0.0981555
cg23017530	11	61625377	11q12.2	-5.57324	0.94 (0.92-0.96)	2.50042e-08	0.501204	FADS2	Intronic	rs174537	0.072697	0.253668	0.927378	rs174584	0.26902
cg21720802	11	66232921	11q13.2	-5.54038	0.50 (0.39-0.64)	3.01808e-08	0.161999	PELI3	TSS1500	rs10751097	-3.70551	1.67162e-05	0.539624	rs570760	0.530728
cg02297460	11	69920437	11q13.3	5.98154	2.30 (1.75-3.03)	2.21038e-09	0.145744	ANO1-AS2	Intronic	rs10751097	-0.017996	0.0778351	0.137064	rs2509124	0.188337
cg22130585	11	69924355	11q13.3	5.87547	1.15 (1.10-1.21)	4.21644e-09	0.28697	ANO1	TSS200	rs10751097	-0.014078	0.0550995	0.780311	rs2509131	0.385966
cg15682194	11	69925136	11q13.3	6.29203	1.11 (1.07-1.14)	3.13345e-10	0.38581	ANO1	Intronic	rs10751097	-0.013297	0.633703	0.973564	rs2515281	0.208087
cg25018928	11	69943421	11q13.3	7.07231	1.17 (1.12-1.22)	1.52375e-12	0.51477	ANO1	Intronic	rs10751097	0.004988	0.888079	0.993306	rs2155453	0.504648
cg05324776	11	70002020	11q13.3	5.27243	1.41 (1.24-1.61)	1.34631e-07	0.261781	ANO1	Exonic	rs10751097	0.063587	0.0200357	0.938089	rs2155453	0.217768
cg20488877	11	74082789	11q13.4	-10.7327	0.63 (0.58-0.68)	7.14629e-27	0.184984	PGM2L1	Exonic	rs11236187	-0.281777	0.107004	0.076346	rs7121958	0.400898
cg18944952	11	74108494	11q13.4	5.77334	1.14 (1.09-1.19)	7.77172e-09	0.162	PGM2L1	Intronic	rs11236187	-0.256072	0.779668	0.618857	rs7121958	0.190665
cg07431994	11	74218301	11q13.4	-8.71116	0.86 (0.83-0.89)	3.00775e-18	0.237508	LOC100287896; POLD3	Intergenic	rs11236187	-0.146265	0.00026483	0.722152	rs60085010	0.18148
cg22403983	11	74295300	11q13.4	9.80068	1.96 (1.71-2.24)	1.11831e-22	0.252057	LOC100287896; POLD3	Intergenic	rs11236187	-0.069266	0.429081	0.114656	rs11236187	0.0807122
cg11913491	11	74303901	11q13.4	5.99695	1.18 (1.12-1.25)	2.01061e-09	0.349871	POLD3	5'UTR	rs11236187	-0.060665	0.00194905	0.144232	rs11236187	0.0896381
cg12406507	11	74348674	11q13.4	-8.82063	0.78 (0.74-0.83)	1.13822e-18	0.1919	POLD3	Intronic	rs11236187	-0.015892	0.0934589	0.166415	rs1944933	0.0869727
cg06812900	11	74363243	11q13.4	-10.7977	0.29 (0.24-0.37)	3.52893e-27	0.178758	POLD3; CHRDL2	Intergenic	rs11236187	-0.001323	0.303077	0.168382	rs59830047	0.0642268
cg14195722	11	74413754	11q13.4	-9.53015	0.85 (0.83-0.88)	1.5706e-21	0.457239	CHRDL2	Intronic	rs7946853	0.004677	0.0765847	0.606716	rs117042741	0.615622
cg11102819	11	74421983	11q13.4	-7.7219	0.87 (0.84-0.90)	1.14605e-14	0.363566	CHRDL2	Exonic	rs7946853	0.012906	0.26362	0.0799277	rs11236187	0.115737
cg00376252	11	74427166	11q13.4	-9.77001	0.86 (0.83-0.88)	1.51442e-22	0.35619	CHRDL2	Intronic	rs7946853	0.018089	0.344252	0.191179	rs61389091	0.857402
cg12078222	11	74428548	11q13.4	-8.80041	0.71 (0.66-0.76)	1.36315e-18	0.226716	CHRDL2	Intronic	rs7946853	0.019471	0.0217479	0.0728186	rs11236187	0.122601
cg16180424	11	74428603	11q13.4	-6.81533	0.90 (0.87-0.93)	9.40502e-12	0.431359	CHRDL2	Intronic	rs7946853	0.019526	0.354313	0.133373	rs11236187	0.120345
cg22000795	11	74430468	11q13.4	-5.87375	0.90 (0.87-0.93)	4.26033e-09	0.258378	CHRDL2	Intronic	rs7946853	0.021391	0.368744	0.0849528	rs11236187	0.121771
cg08536044	11	74431442	11q13.4	-9.65639	0.85 (0.82-0.88)	4.61875e-22	0.439403	CHRDL2	Intronic	rs7946853	0.022365	0.34318	0.225841	rs61389091	0.76055
cg12233692	11	74431850	11q13.4	-9.88565	0.84 (0.81-0.87)	4.80434e-23	0.465536	CHRDL2	Intronic	rs7946853	0.022773	0.240879	0.467333	rs61389091	0.999917
cg08700454	11	74432028	11q13.4	-9.48891	0.75 (0.70-0.79)	2.33463e-21	0.338845	CHRDL2	Intronic	rs7946853	0.022951	0.278901	0.233327	rs117042741	0.670709
cg16209924	11	74437016	11q13.4	-8.40488	0.62 (0.56-0.70)	4.28287e-17	0.172684	CHRDL2	Intronic	rs7946853	0.027939	0.232367	0.0809919	rs11236187	0.119662
cg22902532	11	74440516	11q13.4	-9.28904	0.75 (0.70-0.79)	1.55684e-20	0.250633	CHRDL2	Intronic	rs7946853	0.031439	0.340477	0.095771	rs11236187	0.158787
cg25472918	11	101630883	11q22.1	5.52448	1.07 (1.04-1.09)	3.30461e-08	0.42103	TRPC6; ANGPTL5	Intergenic	rs2155065	0.014872	2.48328e-08	0.881206	rs2155065	0.607061
cg05820396	11	111055240	11q23.1	-14.0784	0.85 (0.83-0.87)	5.15557e-45	0.387945	LINC02550; C11orf53	Intergenic	rs3087967	-0.101596	0.205368	0.998923	rs7130173	1
cg03078767	11	111154742	11q23.1	16.1444	1.25 (1.22-1.29)	1.24404e-58	0.418033	C11orf53	Intronic	rs3087967	-0.002094	0.507316	0.997238	rs3087967	0.966915
cg23091777	11	111154754	11q23.1	15.8468	1.26 (1.22-1.29)	1.479e-56	0.392675	C11orf53	Intronic	rs3087967	-0.002082	0.0995021	0.996972	rs3087967	0.940085
cg21127079	11	111154826	11q23.1	15.678	1.37 (1.32-1.42)	2.13731e-55	0.262374	C11orf53	Exonic	rs3087967	-0.00201	0.391441	0.974696	rs3087967	0.597201
cg24861920	11	111169126	11q23.1	14.9068	1.32 (1.27-1.37)	2.97823e-50	0.320156	COLCA1	5'UTR	rs3087967	0.01229	0.145702	0.96326	rs3087967	0.371173
cg20221957	11	111169182	11q23.1	15.4499	1.15 (1.13-1.17)	7.55286e-54	0.484469	COLCA1	5'UTR	rs3087967	0.012346	0.591837	0.971256	rs3087967	0.445023
cg21250150	11	111169251	11q23.1	13.2589	1.16 (1.13-1.18)	4.00804e-40	0.33686	COLCA1	5'UTR	rs3087967	0.012415	0.315804	0.94192	rs7130173	0.389257
cg25316749	11	111169284	11q23.1	13.2544	1.42 (1.35-1.50)	4.25746e-40	0.174501	COLCA1	5'UTR	rs3087967	0.012448	0.088797	0.842205	rs3087967	0.432585
cg20465794	11	111169943	11q23.1	13.3834	1.36 (1.30-1.43)	7.56334e-41	0.20825	COLCA1	5'UTR	rs3087967	0.013107	0.924456	0.868348	rs3087967	0.427987
cg07354861	11	111169961	11q23.1	10.3241	1.22 (1.17-1.26)	5.48115e-25	0.167918	COLCA1	5'UTR	rs3087967	0.013125	0.0363602	0.319833	rs3087967	0.347793
cg18547942	11	111170390	11q23.1	15.1251	1.89 (1.74-2.06)	1.10649e-51	0.147929	COLCA1	5'UTR	rs3087967	0.013554	0.58065	0.836	rs3087967	0.418658
cg13202534	11	111170911	11q23.1	14.792	1.20 (1.18-1.23)	1.65021e-49	0.404438	COLCA1	5'UTR	rs3087967	0.014075	0.815325	0.997346	rs3087967	0.925545
cg05216221	11	111170935	11q23.1	12.3358	1.35 (1.29-1.41)	5.81391e-35	0.185149	COLCA1	5'UTR	rs3087967	0.014099	0.700833	0.866262	rs3087967	0.430785
cg09538401	11	111171330	11q23.1	10.7937	1.12 (1.10-1.15)	3.68515e-27	0.372791	COLCA2	Exonic	rs3087967	0.014494	0.465129	0.976762	rs3087967	0.544529
cg23525532	11	111178311	11q23.1	7.17184	1.21 (1.15-1.28)	7.39951e-13	0.152439	COLCA2	Intronic	rs3087967	0.021475	0.378852	0.611181	rs3087967	0.489167
cg08329092	11	111203997	11q23.1	-6.34722	0.89 (0.86-0.92)	2.19241e-10	0.372552	COLCA2; MIR4491	Intergenic	rs3087967	0.047161	0.870693	0.085495	rs3087967	0.463669
cg13327838	11	111235155	11q23.1	6.35644	1.07 (1.05-1.10)	2.06487e-10	0.306233	POU2AF1	Intronic	rs3087967	0.078319	0.914396	0.720682	rs3087967	0.475226
cg10694914	11	111250431	11q23.1	5.52702	1.46 (1.28-1.67)	3.25712e-08	0.315653	POU2AF1	TSS1500	rs3087967	0.093595	0.00986866	0.067711	rs3087967	0.413777
cg12832280	11	111307431	11q23.1	6.36637	1.24 (1.16-1.33)	1.93553e-10	0.483563	LOC100132078; BTG4	Intergenic	rs3087967	0.150595	0.000457852	0.094151	rs11213845	0.25056
cg20392456	11	111307766	11q23.1	6.75935	1.06 (1.04-1.08)	1.38614e-11	0.539175	LOC100132078; BTG4	Intergenic	rs3087967	0.15093	4.27879e-05	0.00143708	rs11213845	0.298739
cg24290496	11	111313817	11q23.1	-15.0992	0.83 (0.81-0.85)	1.64023e-51	0.255615	LOC100132078; BTG4	Intergenic	rs3087967	0.156981	0.458873	0.943549	rs3087967	0.246422
cg06345087	11	128384360	11q24.3	5.16313	1.09 (1.05-1.13)	2.42858e-07	0.375319	ETS1	Intronic	rs497916	9.62627	7.59135e-08	0.977689	rs4373933	0.292571
cg16763805	12	4256564	12p13.32	6.21916	1.23 (1.15-1.31)	4.99836e-10	0.155129	PARP11; CCND2-AS1	Intergenic	rs10774214	-0.111788	0.191444	0.0765456	rs12818766	0.994472
cg12594237	12	4399955	12p13.32	-8.22653	0.70 (0.65-0.76)	1.92717e-16	0.357266	CCND2	Intronic	rs3217874	-0.000853	0.747309	0.0823441	rs12818766	0.99126
cg00417288	12	4399998	12p13.32	-9.74633	0.73 (0.68-0.78)	1.91267e-22	0.188386	CCND2	Intronic	rs3217874	-0.00081	0.239143	0.0816976	rs12818766	0.989653
cg15247141	12	6387977	12p13.31	5.69401	1.22 (1.14-1.30)	1.24089e-08	0.234428	CD9; PLEKHG6	Intergenic	rs10849432	0.00225	0.189994	0.711341	rs10849434	0.805962
cg25273936	12	6421474	12p13.31	6.33945	1.08 (1.05-1.11)	2.30588e-10	0.674612	PLEKHG6	Exonic	rs10849434	0.01443	0.261389	6.41958e-06	rs740842	0.999991
cg03560395	12	6427068	12p13.31	6.57844	1.10 (1.07-1.13)	4.75399e-11	0.704902	PLEKHG6	Exonic	rs10849434	0.020024	0.0755348	7.32119e-05	rs7969548	0.629533
cg07047653	12	50344626	12q13.12	-5.40171	0.91 (0.88-0.94)	6.6007e-08	0.222247	AQP2	Exonic	rs11169572	-0.872264	0.071083	0.388003	rs12819883	0.0987779
cg19621317	12	50467278	12q13.12	-5.65788	0.09 (0.04-0.20)	1.53255e-08	0.199217	ASIC1	Intronic	rs11169572	-0.749612	0.373287	0.12232	rs12819883	0.0945273
cg16615454	12	50475167	12q13.12	-6.34079	0.60 (0.51-0.70)	2.2859e-10	0.21223	ASIC1	Intronic	rs11169572	-0.741723	0.016951	0.299686	rs12819883	0.112813
cg02553054	12	50478480	12q13.12	6.07069	1.13 (1.09-1.17)	1.27361e-09	0.296363	SMARCD1	TSS1500	rs11169572	-0.73841	0.0353262	0.678771	rs12819883	0.108088
cg27207430	12	50478730	12q13.12	-6.06407	0.81 (0.75-0.87)	1.32717e-09	0.159729	SMARCD1	TSS1500	rs11169572	-0.73816	0.0423582	0.503558	rs7972465	0.0792907
cg18770857	12	50480650	12q13.12	6.19131	2.82 (2.03-3.91)	5.96659e-10	0.217275	SMARCD1	Exonic	rs11169572	-0.73624	0.0233397	0.230514	rs12819883	0.0752521
cg11982431	12	50481901	12q13.12	-5.70603	0.92 (0.89-0.95)	1.1564e-08	0.224626	SMARCD1	Intronic	rs11169572	-0.734989	0.0313879	0.600053	rs10876055	0.108416
cg15405652	12	50529977	12q13.12	-8.49898	0.89 (0.87-0.92)	1.91256e-17	0.75296	CERS5	Intronic	rs11169572	-0.686913	0.00821845	0.000435257	rs12819883	0.612001
cg24245830	12	50616100	12q13.12	9.55486	1.12 (1.10-1.15)	1.23751e-21	0.466006	LIMA1	Exonic	rs11169572	-0.60079	0.0789475	0.925278	rs11169322	0.0715041
cg08247202	12	50616162	12q13.12	9.82935	2.03 (1.76-2.34)	8.41604e-23	0.449114	LIMA1	Exonic	rs11169572	-0.600728	0.203327	0.926365	rs11169322	0.0848953
cg11635421	12	50616262	12q13.12	9.70678	1.16 (1.12-1.19)	2.82095e-22	0.512894	LIMA1	Exonic	rs11169572	-0.600628	0.198339	0.928755	rs11169322	0.08238
cg01577165	12	50616434	12q13.12	10.2323	1.60 (1.46-1.74)	1.42055e-24	0.395413	LIMA1	5'UTR	rs11169572	-0.600456	0.157605	0.915038	rs2358539	0.0540619
cg23497020	12	50616562	12q13.12	10.3217	2.67 (2.22-3.22)	5.61898e-25	0.253651	LIMA1	Intronic	rs11169572	-0.600328	0.202985	0.839209	rs11169322	0.0542497
cg12892471	12	50616779	12q13.12	8.53871	1.11 (1.09-1.14)	1.35727e-17	0.462091	LIMA1	Intronic	rs11169572	-0.600111	0.102499	0.925726	rs11169322	0.0745135
cg15819890	12	50678329	12q13.12	-6.77461	0.93 (0.91-0.95)	1.2474e-11	0.593029	LIMA1; FAM186A	Intergenic	rs11169572	-0.538561	0.444031	0.886669	rs11169322	0.0572342
cg14249095	12	50745607	12q13.12	-8.71083	0.85 (0.82-0.88)	3.01662e-18	0.299025	FAM186A	Exonic	rs11169572	-0.471283	0.210685	0.909369	rs7301186	0.047383
cg27563558	12	50895943	12q13.12	6.35907	1.24 (1.16-1.32)	2.02982e-10	0.341687	LARP4; DIP2B	Intergenic	rs11169572	-0.320947	0.870311	0.29455	rs12372718	0.0640068
cg03907575	12	50898411	12q13.12	-9.74653	0.75 (0.71-0.79)	1.90876e-22	0.505599	DIP2B	TSS1500	rs11169572	-0.318479	0.358089	0.26104	rs10876055	0.092152
cg20014596	12	50898483	12q13.12	-8.29722	0.81 (0.77-0.85)	1.06574e-16	0.420454	DIP2B	TSS1500	rs11169572	-0.318407	0.814363	0.117395	rs12307178	0.126323
cg00665405	12	50899548	12q13.12	9.47353	2.21 (1.88-2.61)	2.70534e-21	0.214858	DIP2B	Intronic	rs11169572	-0.317342	0.505226	0.458914	rs11169572	0.188216
cg18504661	12	50931745	12q13.12	7.18353	1.49 (1.33-1.65)	6.7933e-13	0.571667	DIP2B	Intronic	rs11169572	-0.285145	0.0535664	0.00695185	rs1967576	0.134612
cg04531030	12	50932172	12q13.12	5.74449	1.04 (1.03-1.06)	9.21967e-09	0.729158	DIP2B	Intronic	rs11169572	-0.284718	0.069666	6.78853e-14	rs4768903	0.982232
cg04217475	12	51007498	12q13.12	9.96693	1.65 (1.49-1.82)	2.12706e-23	0.327143	DIP2B	Intronic	rs11169572	-0.209392	0.406286	0.455447	rs7306677	0.0877891
cg07663572	12	51014372	12q13.12	6.6157	2.04 (1.65-2.53)	3.69788e-11	0.155954	DIP2B	Intronic	rs11169572	-0.202518	0.0551298	0.541152	rs2090852	0.237651
cg11471172	12	51128843	12q13.12	7.98439	1.16 (1.12-1.20)	1.41222e-15	0.233611	DIP2B	Intronic	rs11169572	-0.088047	0.109967	0.802654	rs4986838	0.0866245
cg15168922	12	51128872	12q13.12	7.78095	2.61 (2.05-3.33)	7.19793e-15	0.195376	DIP2B	Exonic	rs11169572	-0.088018	0.224574	0.300308	rs11169572	0.0869239
cg19055828	12	51139321	12q13.12	11.2264	1.26 (1.21-1.32)	3.02473e-29	0.251831	DIP2B	3'UTR	rs11169572	-0.077569	0.0768032	0.950201	rs11169571	0.197282
cg08740063	12	51180192	12q13.12	-8.77013	0.87 (0.84-0.90)	1.78464e-18	0.423931	ATF1	Intronic	rs11169572	-0.036698	0.541157	0.971938	rs11169571	0.112325
cg02101662	12	51316730	12q13.12	5.93442	1.12 (1.08-1.16)	2.94879e-09	0.199316	TMPRSS12; METTL7A	Intergenic	rs11169572	0.09984	0.0674813	0.736555	rs12372718	0.0694042
cg04477962	12	51317375	12q13.12	7.62799	1.65 (1.45-1.88)	2.38444e-14	0.357186	TMPRSS12; METTL7A	Intergenic	rs11169572	0.100485	0.0170478	0.21644	rs11169572	0.0886132
cg13437525	12	51318487	12q13.12	6.06119	1.14 (1.10-1.19)	1.35122e-09	0.189721	METTL7A	TSS200	rs11169572	0.101597	0.000370654	0.108424	rs11169578	0.770372
cg10487714	12	51322158	12q13.12	8.90211	1.89 (1.64-2.17)	5.47944e-19	0.174161	METTL7A	Intronic	rs11169572	0.105268	0.214705	0.245101	rs12305097	0.991713
cg07134316	12	57488112	12q13.3	6.23539	1.09 (1.06-1.13)	4.50645e-10	0.410543	NAB2	Intronic	rs7398375	-0.052736	1.40774e-06	0.975567	rs324015	0.997144
cg07926491	12	57489971	12q13.3	-7.60149	0.87 (0.84-0.90)	2.92735e-14	0.28843	STAT6	3'UTR	rs7398375	-0.050877	1.36793e-05	0.718893	rs324015	0.846646
cg16896579	12	57496251	12q13.3	-5.20174	0.94 (0.92-0.96)	1.97436e-07	0.333895	STAT6	Exonic	rs7398375	-0.044597	0.00180719	0.41209	rs324015	0.685766
cg13685273	12	57512715	12q13.3	5.85782	1.38 (1.24-1.54)	4.68977e-09	0.398478	STAT6; LRP1	Intergenic	rs7398375	-0.028133	8.98541e-05	0.376965	rs324013	0.367701
cg03894242	12	57513121	12q13.3	5.85032	1.33 (1.21-1.46)	4.90642e-09	0.41343	STAT6; LRP1	Intergenic	rs7398375	-0.027727	0.000114606	0.314986	rs324013	0.503877
cg15470658	12	57518141	12q13.3	6.3437	1.52 (1.34-1.73)	2.24311e-10	0.180869	STAT6; LRP1	Intergenic	rs7398375	-0.022707	2.10086e-05	0.105505	rs715948	0.341716
cg09024008	12	57526010	12q13.3	-6.02104	0.86 (0.82-0.91)	1.73299e-09	0.249043	LRP1	Intronic	rs7398375	-0.014838	0.936944	0.998471	rs7398375	0.999999
cg10233454	12	57529389	12q13.3	7.3108	2.97 (2.22-3.98)	2.65553e-13	0.413728	LRP1	Intronic	rs7398375	-0.011459	1.02424e-05	0.859949	rs4759277	0.300203
cg21851632	12	57540587	12q13.3	-5.79689	0.88 (0.84-0.92)	6.75562e-09	0.232088	LRP1-AS	Intronic	rs7398375	-0.000261	0.930598	1	rs7398375	1
cg19107904	12	57541455	12q13.3	-7.41504	0.67 (0.60-0.75)	1.21587e-13	0.268916	LRP1	Intronic	rs7398375	0.000607	0.290424	0.999884	rs7398375	1
cg11362183	12	64403751	12q14.2	-5.60797	0.74 (0.67-0.82)	2.04711e-08	0.326213	SRGAP1	Intronic	rs7297628	-0.000804	0.729137	0.913515	rs3930087	0.3411
cg25115154	12	71533408	12q21.1	6.03133	1.19 (1.12-1.26)	1.62619e-09	0.252399	TSPAN8	Intronic	rs11178634	0.015079	0.993182	0.139746	rs2870842	1
cg19045468	12	71533592	12q21.1	6.15409	1.11 (1.07-1.14)	7.55114e-10	0.358389	TSPAN8	Exonic	rs11178634	0.015263	0.917735	0.0711379	rs2870842	1
cg12149513	12	95189594	12q22	5.90636	1.10 (1.06-1.13)	3.49744e-09	0.495923	TMCC3; MIR492	Intergenic	rs11108175	-0.861293	2.32556e-42	0.997697	rs537606759	1
cg19013339	12	96052514	12q22	7.68298	1.18 (1.13-1.23)	1.55434e-14	0.31185	PGAM1P5	Intronic	rs11108175	0.001627	0.0878118	0.893493	rs11108175	0.16999
cg15910577	12	96057525	12q22	-6.67041	0.68 (0.61-0.76)	2.55089e-11	0.173137	PGAM1P5	Intronic	rs11108175	0.006638	0.350801	0.920496	rs11108175	0.192957
cg17509279	12	104525518	12q23.3	9.00633	22.86 (11.57-45.16)	2.13063e-19	0.178432	NFYB	Intronic	rs3184504	-7.35909	0.0496691	0.339685	rs7957015	1
cg23704689	12	110906840	12q24.12	5.76837	1.36 (1.22-1.50)	8.00436e-09	0.15188	FAM216A	Intronic	rs3184504	-0.977768	0.00282597	0.0746154	rs4766527	0.049083
cg07060816	12	111395124	12q24.12	7.33179	1.15 (1.11-1.20)	2.27103e-13	0.239549	LOC105369980	Intronic	rs3184504	-0.489484	0.0283012	0.904427	rs12307294	0.0885345
cg20940052	12	111396409	12q24.12	7.15046	1.06 (1.05-1.08)	8.64854e-13	0.528228	LOC105369980	Upstream	rs3184504	-0.488199	0.00265138	0.975416	rs11065785	0.426381
cg19351627	12	111396962	12q24.12	7.53619	1.92 (1.62-2.28)	4.83887e-14	0.308369	LOC105369980; CUX2	Intergenic	rs3184504	-0.487646	0.000936688	0.952427	rs11065785	0.269726
cg19702880	12	111403583	12q24.12	7.28283	3.56 (2.53-5.00)	3.26883e-13	0.28309	LOC105369980; CUX2	Intergenic	rs3184504	-0.481025	0.000432904	0.937693	rs12307294	0.108058
cg19364879	12	111807000	12q24.12	6.18023	1.15 (1.10-1.21)	6.40098e-10	0.173787	FAM109A	TSS200	rs3184504	-0.077608	0.175783	0.136409	rs597808	0.382682
cg23382033	12	111872287	12q24.12	8.42852	1.33 (1.24-1.42)	3.50078e-17	0.144423	SH2B3	Intronic	rs3184504	-0.012321	0.229623	0.664865	rs7137828	0.409854
cg12032603	12	111872336	12q24.12	8.04439	5.06 (3.41-7.51)	8.66788e-16	0.149473	SH2B3	Intronic	rs3184504	-0.012272	0.00120824	0.473553	rs7137828	0.365353
cg09553684	12	112191404	12q24.12	10.1603	1.26 (1.20-1.32)	2.98026e-24	0.178877	ACAD10	Intronic	rs3184504	0.306796	0.0155549	0.77297	rs11513729	0.596202
cg08975828	12	112280180	12q24.12	5.83465	1.32 (1.20-1.45)	5.39044e-09	0.176786	MAPKAPK5-AS1	Exonic	rs3184504	0.395572	0.00545792	0.16654	rs11065991	0.623785
cg20637653	12	112450938	12q24.12	5.43185	1.18 (1.11-1.25)	5.57731e-08	0.146227	TMEM116	5'UTR	rs3184504	0.56633	0.0273286	0.110479	rs17630235	0.457003
cg12171396	12	112563139	12q24.12	5.24755	1.24 (1.15-1.35)	1.54133e-07	0.149712	TRAFD1	TSS1500	rs3184504	0.678531	0.180768	0.31992	rs17630235	0.699155
cg26620530	12	115102726	12q24.21	5.18492	1.13 (1.08-1.19)	2.16105e-07	0.542258	TBX5-AS1; TBX3	Intergenic	rs9634162	0.004632	0.434528	0.00637563	rs11067228	0.873953
cg16406892	12	115118777	12q24.21	-6.42226	0.94 (0.93-0.96)	1.34269e-10	0.503405	TBX3	Exonic	rs9634162	0.020683	0.172785	0.258795	rs11067228	0.54461
cg13829104	12	115118806	12q24.21	-6.36184	0.69 (0.61-0.77)	1.99357e-10	0.306858	TBX3	Exonic	rs9634162	0.020712	0.658626	0.440647	rs11067228	0.837622
cg02694170	12	115888757	12q24.21	-8.85283	0.78 (0.74-0.83)	8.53295e-19	0.450872	TBX3; MED13L	Intergenic	rs7300312	-0.002165	0.045411	0.505193	rs12824482	0.505994
cg24172291	12	115889509	12q24.21	-8.86492	0.64 (0.58-0.71)	7.65577e-19	0.318033	TBX3; MED13L	Intergenic	rs7300312	-0.001413	0.0341098	0.364223	rs12822984	0.332444
cg00387115	12	115889598	12q24.21	-8.71227	0.60 (0.54-0.68)	2.97857e-18	0.419081	TBX3; MED13L	Intergenic	rs7300312	-0.001324	0.0271332	0.576407	rs12822984	0.347528
cg10589447	12	115890128	12q24.21	-7.97624	0.01 (0.00-0.02)	1.50857e-15	0.246587	TBX3; MED13L	Intergenic	rs7300312	-0.000794	0.129321	0.859641	rs7133257	0.343667
cg09605392	12	115906012	12q24.21	8.5714	2.41 (1.97-2.95)	1.02232e-17	0.311862	TBX3; MED13L	Intergenic	rs7300312	0.01509	0.174622	0.63691	rs7300312	0.753701
cg04020319	12	121445882	12q24.31	5.84616	1.07 (1.05-1.10)	5.03035e-09	0.506735	C12orf43	Intronic	rs73208120	3.69829	6.9635e-09	0.993904	rs144219372	0.965727
cg22259344	13	34068089	13q13.2	5.75548	1.07 (1.04-1.09)	8.63963e-09	0.39231	STARD13	Intronic	rs10161980	-0.025429	0.142524	0.959285	rs10161980	0.439726
cg08051523	13	34083938	13q13.2	5.66486	1.06 (1.04-1.08)	1.47144e-08	0.44105	STARD13	Intronic	rs10161980	-0.00958	0.282752	0.952728	rs11618436	0.181187
cg02985381	13	37494744	13q13.3	7.04597	1.44 (1.30-1.59)	1.84174e-12	0.455896	SMAD9	TSS1500	rs12427846	0.003094	0.62783	0.88824	rs12427846	0.197062
cg01034396	13	37494802	13q13.3	9.49313	1.24 (1.19-1.30)	2.24191e-21	0.637396	SMAD9	TSS1500	rs12427846	0.003152	0.839211	0.988554	rs556429	0.456728
cg08643012	13	37494946	13q13.3	9.36998	1.20 (1.16-1.25)	7.25456e-21	0.693303	SMAD9	TSS1500	rs12427846	0.003296	0.879446	0.985375	rs12427846	0.551273
cg03940408	13	37494994	13q13.3	8.758	1.14 (1.11-1.18)	1.98748e-18	0.477481	SMAD9	TSS1500	rs12427846	0.003344	0.721292	0.985939	rs12427846	0.495926
cg25917725	13	37495343	13q13.3	8.29034	1.11 (1.08-1.14)	1.12929e-16	0.457704	SMAD9	TSS1500	rs12427846	0.003693	0.699984	0.978774	rs12427846	0.357532
cg27598979	13	37495632	13q13.3	9.42172	1.31 (1.24-1.39)	4.43744e-21	0.524799	SMAD9; ALG5	Intergenic	rs12427846	0.003982	0.888286	0.981799	rs12427846	0.46521
cg01493522	13	37497338	13q13.3	-7.31256	0.92 (0.90-0.94)	2.62099e-13	0.434357	SMAD9; ALG5	Intergenic	rs12427846	0.005688	0.177894	0.976252	rs556429	0.789081
cg20314763	13	73628948	13q22.1	-5.70516	0.64 (0.55-0.75)	1.16234e-08	0.348656	KLF5	TSS200	rs45597035	-0.020204	0.399177	0.226496	rs45597035	0.941797
cg21790851	13	73634643	13q22.1	-5.50872	0.60 (0.50-0.72)	3.61444e-08	0.307078	KLF5	Intronic	rs45597035	-0.014509	0.091423	0.167703	rs45597035	0.927078
cg22065124	13	73649955	13q22.1	-7.57637	0.87 (0.84-0.91)	3.55368e-14	0.334196	KLF5	Exonic	rs45597035	0.000803	0.220051	0.994699	rs45597035	0.973319
cg11664362	13	73675471	13q22.1	-5.33776	0.79 (0.73-0.86)	9.41045e-08	0.382329	KLF5; LINC00392	Intergenic	rs45597035	0.026319	0.316537	0.139202	rs45597035	0.830026
cg08556772	13	111077142	13q34	5.15601	1.26 (1.16-1.38)	2.52264e-07	0.412852	COL4A2	Exonic	rs4600332	-0.00173	0.688769	0.990798	rs4600332	0.461913
cg04300287	13	111077156	13q34	6.42608	1.42 (1.27-1.58)	1.30934e-10	0.484406	COL4A2	Exonic	rs4600332	-0.001716	0.511439	0.987877	rs8001365	0.214747
cg18504708	13	111094580	13q34	-5.56391	0.69 (0.61-0.79)	2.63799e-08	0.490161	COL4A2	Intronic	rs4600332	0.015708	0.0139211	0.0462867	rs4600332	0.135883
cg13046688	14	51340344	14q22.1	-5.16484	0.89 (0.85-0.93)	2.40644e-07	0.319749	ABHD12B	Intronic	rs28611105	-0.019314	0.889447	0.959201	rs6572709	0.147536
cg21052932	14	51342320	14q22.1	-5.71035	0.76 (0.70-0.84)	1.12745e-08	0.442628	ABHD12B	Intronic	rs28611105	-0.017338	0.908535	0.964519	rs1959527	0.973549
cg03945941	14	52482750	14q22.1	-5.18007	0.93 (0.90-0.96)	2.21808e-07	0.747575	NID2	Intronic	rs1497077	-0.008905	0.207668	0.98243	rs1151582	1
cg20550154	14	52487779	14q22.1	-5.62565	0.90 (0.87-0.93)	1.84809e-08	0.488991	NID2	Intronic	rs1497077	-0.003876	0.268762	0.966709	rs2516600	0.514548
cg14771689	14	52492671	14q22.1	-5.42325	0.63 (0.54-0.75)	5.85237e-08	0.245898	NID2	Intronic	rs1497077	0.001016	0.520414	0.92515	rs1497077	0.532809
cg26923084	14	52536893	14q22.1	5.22481	1.65 (1.37-1.99)	1.7433e-07	0.305724	NID2; PTGDR	Intergenic	rs1497077	0.045238	0.23504	0.971446	rs1151580	0.657214
cg17423900	14	52537003	14q22.1	5.15736	1.34 (1.20-1.49)	2.50456e-07	0.442986	NID2; PTGDR	Intergenic	rs1497077	0.045348	0.250473	0.980904	rs2516600	0.630075
cg05928290	14	54418728	14q22.2	-7.08975	0.80 (0.75-0.85)	1.34352e-12	0.241269	BMP4	Exonic	rs35107139	-0.000378	0.100815	0.61477	rs35107139	1
cg05923197	14	54418804	14q22.2	-10.5239	0.56 (0.50-0.62)	6.70479e-26	0.200494	BMP4	Exonic	rs35107139	-0.000302	0.0399971	0.913455	rs35107139	1
cg09367901	14	54418851	14q22.2	-10.9338	0.35 (0.29-0.42)	7.94176e-28	0.264038	BMP4	Exonic	rs35107139	-0.000255	0.630214	0.905465	rs35107139	1
cg07685795	14	54418880	14q22.2	-10.4757	0.69 (0.64-0.74)	1.11699e-25	0.280301	BMP4	Exonic	rs35107139	-0.000226	0.038111	0.76511	rs35107139	1
cg12128696	14	54429756	14q22.2	6.53985	1.20 (1.14-1.27)	6.15802e-11	0.296561	BMP4; CDKN3	Intergenic	rs35107139	0.01065	0.0711843	0.369916	rs35107139	1
cg01872216	14	54430382	14q22.2	6.73088	2.54 (1.94-3.34)	1.68643e-11	0.143547	BMP4; CDKN3	Intergenic	rs35107139	0.011276	0.0476076	0.372172	rs35107139	1
cg18844229	14	54434563	14q22.2	-6.01495	0.84 (0.80-0.89)	1.7994e-09	0.374857	BMP4; CDKN3	Intergenic	rs4901473	-0.010594	0.423748	0.167581	rs35107139	1
cg20950529	14	54677357	14q22.2	5.9011	1.15 (1.10-1.21)	3.6108e-09	0.148057	BMP4; CDKN3	Intergenic	rs4901473	0.2322	0.0166413	0.308399	rs35107139	1
cg21902429	14	66346636	14q23.3	5.27315	1.15 (1.09-1.21)	1.34102e-07	0.179553	FUT8; CCDC196	Intergenic	rs8020436	7.1382	5.30331e-09	0.118049	rs75042591	1
cg05737860	15	32969475	15q13.3	-9.51252	0.66 (0.61-0.72)	1.86093e-21	0.255944	SCG5	Intronic	rs1554865	-0.030331	6.69729e-05	0.106375	rs1554865	0.494629
cg01722420	15	32993763	15q13.3	8.52536	1.30 (1.23-1.39)	1.5234e-17	0.376753	ARHGAP11A-SCG5; GREM1	Intergenic	rs1554865	-0.006043	0.285734	0.0811964	rs1554865	0.489108
cg00108583	15	32997144	15q13.3	-7.91229	0.89 (0.86-0.91)	2.52706e-15	0.203693	ARHGAP11A-SCG5; GREM1	Intergenic	rs1554865	-0.002662	0.54255	0.343395	rs1554865	0.492727
cg04870120	15	32999748	15q13.3	6.36703	1.11 (1.08-1.15)	1.92719e-10	0.291191	ARHGAP11A-SCG5; GREM1	Intergenic	rs1554865	-5.8e-05	0.0475305	0.67709	rs1554865	0.504274
cg07578199	15	33001552	15q13.3	-11.8718	0.93 (0.91-0.94)	1.65937e-32	0.669788	ARHGAP11A-SCG5; GREM1	Intergenic	rs1554865	0.001746	0.155148	0.978136	rs16970016	0.999986
cg09442789	15	33009115	15q13.3	8.98735	1.19 (1.14-1.23)	2.53265e-19	0.327767	ARHGAP11A-SCG5; GREM1	Intergenic	rs1919364	-0.000459	0.318601	0.309105	rs1554865	0.396459
cg09656020	15	33009409	15q13.3	11.7476	1.31 (1.25-1.37)	7.2666e-32	0.25864	GREM1	TSS1500	rs1919364	-0.000165	0.0672771	0.924795	rs1554865	0.446628
cg08061006	15	33166283	15q13.3	6.55294	1.85 (1.54-2.22)	5.6417e-11	0.150359	FMN1	Intronic	rs17816465	0.009897	0.674389	0.147626	rs1554865	0.505447
cg06778266	15	33178652	15q13.3	5.92407	1.20 (1.13-1.28)	3.14066e-09	0.211947	FMN1	Intronic	rs17816465	0.022266	0.244719	0.377901	rs17816465	0.93255
cg11193064	15	67008444	15q22.31	-6.71443	0.91 (0.89-0.94)	1.88798e-11	0.787848	SMAD6	Intronic	rs3809570	0.008327	0.365116	0.981989	rs2278604	0.999971
cg19684296	15	67008514	15q22.31	-5.98216	0.92 (0.90-0.95)	2.20197e-09	0.403999	SMAD6	Intronic	rs3809570	0.008397	0.998204	0.973521	rs12594720	0.300592
cg06846320	15	67401751	15q22.33	-6.71356	0.62 (0.53-0.71)	1.89931e-11	0.25197	SMAD3	Intronic	rs56324967	-0.001073	0.608455	0.28638	rs56324967	0.477124
cg16818160	15	67649570	15q22.33	-6.07091	0.54 (0.44-0.66)	1.27184e-09	0.240982	IQCH	Intronic	rs56324967	0.246746	0.0288738	0.682638	rs4625676	0.0952858
cg24579218	15	68104479	15q23	5.68061	1.04 (1.03-1.06)	1.34217e-08	0.659809	MAP2K5; SKOR1	Intergenic	rs77148098	0.028781	1.56127e-06	0.272128	rs8037476	0.0746148
cg27178290	15	68110793	15q23	-6.51605	0.95 (0.93-0.96)	7.21809e-11	0.602094	MAP2K5; SKOR1	Intergenic	rs77148098	0.035095	0.0308268	0.950522	rs62015223	0.224746
cg02764055	15	68110824	15q23	-5.85344	0.93 (0.90-0.95)	4.81522e-09	0.402103	MAP2K5; SKOR1	Intergenic	rs77148098	0.035126	0.0827771	0.946083	rs77148098	0.074008
cg09469610	15	68113110	15q23	-6.29803	0.89 (0.86-0.92)	3.01457e-10	0.269562	SKOR1	Intergenic	rs77148098	0.037412	1.66204e-05	0.393722	rs3784718	0.0567525
cg09917562	15	68114909	15q23	5.32713	2.85 (1.94-4.20)	9.97742e-08	0.217246	SKOR1	Intergenic	rs77148098	0.039211	6.22759e-05	0.121847	rs8028313	0.0314287
cg18916403	15	68115877	15q23	-5.58416	0.89 (0.85-0.93)	2.34838e-08	0.240185	SKOR1	Intergenic	rs77148098	0.040179	6.40223e-05	0.268921	rs4776982	0.0635505
cg07010088	15	68116505	15q23	-5.41231	0.87 (0.82-0.91)	6.22166e-08	0.214944	SKOR1	Intergenic	rs77148098	0.040807	0.000126636	0.322139	rs3784710	0.0537084
cg03256963	15	72105880	15q23	5.58438	1.62 (1.37-1.92)	2.34529e-08	0.446189	NR2E3	Exonic	rs8031386	-0.402919	0.623777	0.973761	rs10851847	0.916048
cg16731692	15	72118844	15q23	5.59024	2.01 (1.57-2.57)	2.2675e-08	0.356352	MYO9A	3'UTR	rs8031386	-0.389955	0.391083	0.849483	rs16956241	0.192874
cg23074691	15	72183545	15q23	5.59315	1.38 (1.24-1.55)	2.22981e-08	0.1464	MYO9A	Intronic	rs8031386	-0.325254	0.502116	0.787124	rs2930069	0.0703725
cg17751510	15	72408898	15q23	5.30478	1.12 (1.08-1.17)	1.12806e-07	0.24983	MYO9A	Intronic	rs8031386	-0.099901	0.187967	0.778781	rs2415134	0.144352
cg21214455	15	72412075	15q23	-5.74682	0.93 (0.91-0.96)	9.09373e-09	0.486243	SENP8	5'UTR	rs8031386	-0.096724	0.540238	0.913261	rs2415134	0.104336
cg16672083	15	72433130	15q23	-5.71932	0.96 (0.94-0.97)	1.06954e-08	0.694942	SENP8	3'UTR	rs8031386	-0.075669	0.371233	0.925885	rs4777489	0.106957
cg19021588	15	72434086	15q23	-5.72746	0.06 (0.02-0.16)	1.01948e-08	0.223853	SENP8	3'UTR	rs8031386	-0.074713	0.482906	0.529552	rs8031386	0.0641005
cg00637340	15	72460016	15q23	-5.71031	0.37 (0.26-0.52)	1.12773e-08	0.151825	GRAMD2	Intronic	rs8031386	-0.048783	0.483492	0.566402	rs2415134	0.0647026
cg25472872	15	72491290	15q23	5.73058	1.53 (1.32-1.77)	1.00085e-08	0.352363	GRAMD2	TSS1500	rs8031386	-0.017509	0.34126	0.847914	rs7182776	0.115252
cg09485853	15	72495878	15q23	-5.59491	0.52 (0.41-0.65)	2.20733e-08	0.29858	PKM	Intronic	rs8031386	-0.012921	0.427446	0.831771	rs1037680	0.0687074
cg24996804	15	72501304	15q23	-5.78388	0.80 (0.74-0.86)	7.2995e-09	0.21473	PKM	Intronic	rs8031386	-0.007495	0.272667	0.862075	rs8031386	0.115543
cg23314488	15	72522205	15q23	-5.57149	0.79 (0.72-0.86)	2.52564e-08	0.290744	PKM	5'UTR	rs8031386	0.013406	0.382691	0.810017	rs34487006	0.0788957
cg18219418	15	72563529	15q23	5.68816	3.35 (2.21-5.07)	1.28417e-08	0.192617	PARP6	5'UTR	rs8031386	0.05473	0.202208	0.542595	rs8031386	0.132105
cg12166018	15	72564196	15q23	5.62647	2.13 (1.64-2.77)	1.83932e-08	0.163727	PARP6	Intronic	rs8031386	0.055397	0.580097	0.442544	rs7179427	0.0985102
cg23835597	15	72598623	15q23	5.67365	1.51 (1.31-1.74)	1.39784e-08	0.282907	CELF6	5'UTR	rs8031386	0.089824	0.491962	0.920206	rs4506844	0.127466
cg10040866	15	72690640	15q23	-5.64334	0.71 (0.63-0.80)	1.66786e-08	0.198994	TMEM202	TSS200	rs8031386	0.181841	0.414949	0.628658	rs7179427	0.130462
cg24797896	15	75496647	15q24.2	-5.37767	0.90 (0.86-0.93)	7.54565e-08	0.238788	C15orf39	5'UTR	rs8031386	2.98785	9.98215e-09	0.947566	rs17338413	0.997081
cg22293481	15	90745248	15q26.1	5.68825	1.78 (1.46-2.17)	1.28348e-08	0.181581	SEMA4B	Intronic	rs71407320	-0.440043	0.240472	0.427866	rs12913420	0.0713052
cg00425431	15	90792223	15q26.1	5.81531	1.07 (1.04-1.09)	6.05207e-09	0.720946	TTLL13P	TSS1500	rs71407320	-0.393068	0.193423	0.947302	rs34255732	0.733424
cg20027684	15	90792300	15q26.1	5.85695	1.47 (1.29-1.68)	4.71451e-09	0.274788	TTLL13P	TSS1500	rs71407320	-0.392991	0.181851	0.870976	rs4595780	0.0985448
cg13707183	15	90792631	15q26.1	5.73499	1.46 (1.28-1.66)	9.75206e-09	0.336553	TTLL13P	TSS200	rs71407320	-0.39266	0.159912	0.952847	rs11910	0.124624
cg12934461	15	90792652	15q26.1	5.73659	1.22 (1.14-1.30)	9.66031e-09	0.494862	TTLL13P	TSS200	rs71407320	-0.392639	0.313396	0.947444	rs4932307	0.286178
cg25423822	15	90792717	15q26.1	5.72248	1.20 (1.13-1.28)	1.04981e-08	0.384266	TTLL13P	TSS200	rs71407320	-0.392574	0.443111	0.923806	rs11855930	0.0924152
cg12931523	15	90793003	15q26.1	5.63598	1.05 (1.03-1.07)	1.74069e-08	0.656478	TTLL13P	Exonic	rs71407320	-0.392288	0.526011	0.944579	rs12591585	0.219762
cg03959527	15	90894952	15q26.1	5.50598	1.38 (1.23-1.55)	3.67119e-08	0.213106	ZNF774	TSS1500	rs71407320	-0.290339	0.00297147	0.524221	rs4031382	0.365286
cg09027889	15	91039456	15q26.1	-5.32897	0.85 (0.80-0.90)	9.87714e-08	0.392227	IQGAP1	Intronic	rs71407320	-0.145835	0.000111257	0.839509	rs7495784	0.109954
cg15046585	15	91072757	15q26.1	5.35614	1.17 (1.10-1.24)	8.50169e-08	0.47535	CRTC3	TSS1500	rs71407320	-0.112534	6.41127e-05	0.753835	rs11632673	0.0733229
cg25023600	15	91079812	15q26.1	5.4981	1.41 (1.25-1.59)	3.83909e-08	0.212972	CRTC3	Intronic	rs71407320	-0.105479	0.000459749	0.476817	rs7495784	0.217859
cg04099705	16	1397981	16p13.3	-7.6212	0.86 (0.82-0.89)	2.51337e-14	0.186842	BAIAP3	Exonic	rs9924886	-67.346	2.92083e-14	0.384111	rs1132356	1
cg05594558	16	1401624	16p13.3	-6.96527	0.74 (0.68-0.81)	3.27778e-12	0.1495	TSR3	Intronic	rs9924886	-67.3423	3.85735e-12	0.650343	rs1132356	1
cg27634195	16	1440421	16p13.3	-9.39483	0.80 (0.76-0.84)	5.73109e-21	0.288132	UNKL	Intronic	rs9924886	-67.3035	7.44154e-21	0.959009	rs1132356	1
cg02972257	16	68554789	16q22.1	-5.23642	0.95 (0.93-0.97)	1.63721e-07	0.602797	SMPD3; ZFP90	Intergenic	rs9924886	-0.18915	0.602917	0.807755	rs28537207	0.516521
cg03487276	16	68563106	16q22.1	6.0441	1.27 (1.17-1.37)	1.50242e-09	0.415172	SMPD3; ZFP90	Intergenic	rs9924886	-0.180833	0.560685	0.833085	rs6499186	0.195993
cg19653904	16	68569204	16q22.1	-5.50984	0.79 (0.73-0.86)	3.59165e-08	0.340038	SMPD3; ZFP90	Intergenic	rs9924886	-0.174735	0.761522	0.775172	rs1645926	0.0410394
cg13922712	16	68721436	16q22.1	-5.19796	0.88 (0.84-0.92)	2.01484e-07	0.697776	CDH3	Exonic	rs9924886	-0.022503	0.849618	5.46503e-05	rs4783662	0.179713
cg01231543	16	68741748	16q22.1	-5.53735	0.52 (0.41-0.65)	3.07083e-08	0.255232	CDH3; CDH1	Intergenic	rs9924886	-0.002191	0.603121	0.729341	rs9924886	0.180464
cg24766462	16	68749583	16q22.1	-5.68097	0.92 (0.90-0.95)	1.3393e-08	0.35046	CDH3; CDH1	Intergenic	rs9924886	0.005644	0.960565	0.923408	rs9927407	0.108621
cg10133464	16	68758578	16q22.1	6.60239	1.14 (1.10-1.18)	4.04578e-11	0.252118	CDH3; CDH1	Intergenic	rs9924886	0.014639	0.74622	0.827448	rs9924886	0.0485883
cg08664874	16	68802942	16q22.1	6.93916	1.70 (1.46-1.97)	3.94443e-12	0.256376	CDH1	Intronic	rs9924886	0.059003	0.562219	0.574907	rs8045022	0.0529298
cg27512737	16	68804435	16q22.1	5.30661	1.12 (1.07-1.17)	1.1168e-07	0.241213	CDH1	Intronic	rs9924886	0.060496	0.535682	0.697693	rs7194355	0.0650161
cg27128467	16	68810757	16q22.1	-5.4188	0.40 (0.29-0.56)	5.99994e-08	0.172181	CDH1	Intronic	rs9924886	0.066818	0.660047	0.131004	rs9924886	0.184251
cg20543683	16	68812420	16q22.1	-5.87288	0.21 (0.13-0.36)	4.28292e-09	0.18084	CDH1	Intronic	rs9924886	0.068481	0.771653	0.295373	rs9924886	0.0815516
cg21099653	16	68816532	16q22.1	-6.04705	0.85 (0.81-0.90)	1.47525e-09	0.155547	CDH1	Intronic	rs9924886	0.072593	0.970972	0.793157	rs9924886	0.154779
cg08696401	16	68818222	16q22.1	6.61344	1.23 (1.15-1.30)	3.75489e-11	0.416351	CDH1	Intronic	rs9924886	0.074283	0.684383	0.815133	rs12930371	0.0404622
cg21136508	16	80058605	16q23.2	5.50863	1.19 (1.12-1.26)	3.61627e-08	0.179856	LINC01229; LOC102724084	Intergenic	rs3936188	0.021765	0.031197	0.0782569	rs3936188	0.137653
cg24591575	16	80094284	16q23.2	-7.04221	0.67 (0.59-0.75)	1.89212e-12	0.472464	LINC01229; LOC102724084	Intergenic	rs3936188	0.057444	0.0183474	0.115098	rs3936188	0.155536
cg19659678	16	86275589	16q24.1	-5.69999	0.31 (0.21-0.47)	1.19817e-08	0.185627	LINC01081	Intronic	rs847208	0.021538	0.00385963	0.0947707	rs12149163	0.287923
cg03084704	16	86704486	16q24.1	-5.86695	0.52 (0.42-0.65)	4.43877e-09	0.164226	FOXL1; LINC02189	Intergenic	rs62042090	0.000537	0.000138925	0.0839608	rs56147428	1
cg08144157	16	88937115	16q24.3	-6.95893	0.91 (0.89-0.94)	3.42877e-12	0.521564	PABPN1L; CBFA2T3	Intergenic	rs62042090	2.23317	3.48176e-14	0.944673	rs11861335	1
cg04996089	16	88937216	16q24.3	-5.65612	0.90 (0.87-0.93)	1.54832e-08	0.425319	PABPN1L; CBFA2T3	Intergenic	rs62042090	2.23327	2.85682e-10	0.985884	rs11861335	1
cg07716131	16	88937225	16q24.3	-5.98384	0.91 (0.89-0.94)	2.17931e-09	0.391593	PABPN1L; CBFA2T3	Intergenic	rs62042090	2.23328	1.45699e-11	0.985428	rs11861335	1
cg00488747	16	89445503	16q24.3	5.42502	1.90 (1.51-2.40)	5.79486e-08	0.164323	ANKRD11	Intronic	rs62042090	2.74155	7.56323e-06	0.0837893	rs11861335	1
cg00448220	17	624386	17p13.3	-5.90902	0.87 (0.83-0.91)	3.44142e-09	0.242621	VPS53; TLCD3A	Intergenic	rs12603526	-0.176207	0.200489	0.154292	rs4968127	0.346277
cg23749637	17	800749	17p13.3	6.09897	1.13 (1.09-1.17)	1.06757e-09	0.14583	NXN	Intronic	rs12603526	0.000156	0.423689	0.690439	rs4968127	0.44034
cg04954757	17	807121	17p13.3	-5.66809	0.89 (0.85-0.93)	1.44395e-08	0.235076	NXN	Intronic	rs4968127	-0.002522	0.978506	0.98182	rs4968127	0.445771
cg08104960	17	807555	17p13.3	6.32403	1.08 (1.05-1.10)	2.54829e-10	0.71555	NXN	Intronic	rs4968127	-0.002088	0.369628	8.34332e-09	rs617081	0.917877
cg07965995	17	811389	17p13.3	-9.19286	0.92 (0.90-0.94)	3.82538e-20	0.820219	NXN	Intronic	rs4968127	0.001746	0.80123	0.960096	rs9328722	0.861224
cg08081173	17	811505	17p13.3	-9.4218	0.79 (0.75-0.83)	4.434e-21	0.473153	NXN	Intronic	rs4968127	0.001862	0.791034	0.965312	rs9893860	0.205141
cg00383244	17	812734	17p13.3	6.1017	1.27 (1.18-1.38)	1.04943e-09	0.394795	NXN	Intronic	rs4968127	0.003091	0.518412	0.137537	rs4968127	0.315546
cg17655357	17	813389	17p13.3	9.35026	1.13 (1.10-1.16)	8.74285e-21	0.515265	NXN	Intronic	rs4968127	0.003746	0.695148	0.952746	rs9893860	0.359303
cg06805925	17	16233044	17p11.2	-5.62191	0.84 (0.79-0.89)	1.88855e-08	0.183619	PIGL; CENPV	Intergenic	rs1078643	5.5258	9.45641e-09	0.967737	rs12938397	1
cg09499504	17	17024437	17p11.2	-5.49698	0.74 (0.67-0.83)	3.86359e-08	0.211151	MPRIP	Intronic	rs1078643	6.3172	2.20347e-08	0.182779	rs4247120	0.257104
cg19586165	17	37814072	17q12	5.49658	1.42 (1.25-1.60)	3.87217e-08	0.239552	STARD3	Exonic	rs1078643	27.1068	3.87886e-08	0.856677	rs3764351	0.243526
cg11817230	17	37832244	17q12	-5.19024	0.73 (0.65-0.82)	2.10018e-07	0.57858	PGAP3	Intronic	rs1078643	27.125	2.10362e-07	0.967199	rs2313171	0.0995692
cg08246644	17	40439696	17q21.2	5.20071	1.23 (1.14-1.33)	1.98525e-07	0.17152	STAT5A	Intronic	rs1078643	29.7325	1.98818e-07	0.266499	rs2354155	0.15547
cg15870043	17	55175165	17q22	10.5808	1.31 (1.25-1.38)	3.65944e-26	0.188609	AKAP1	5'UTR	rs983318	-15.2381	5.38325e-26	0.355868	rs72842337	1
cg19877683	17	80969515	17q25.3	-5.37797	0.93 (0.90-0.95)	7.53301e-08	0.380007	B3GNTL1	Intronic	rs35204860	-0.083815	0.000594127	0.0727635	rs35204860	0.892345
cg19975759	17	80994178	17q25.3	5.76196	1.71 (1.43-2.05)	8.31404e-09	0.177886	B3GNTL1	Intronic	rs35204860	-0.059152	0.00805972	0.098036	rs35204860	0.903359
cg07035442	17	81028481	17q25.3	-5.41328	0.62 (0.52-0.74)	6.18791e-08	0.206556	B3GNTL1; METRNL	Intergenic	rs35204860	-0.024849	0.00357466	0.0889712	rs35204860	0.791579
cg18104015	17	81031724	17q25.3	-5.96955	0.62 (0.53-0.73)	2.37905e-09	0.197186	B3GNTL1; METRNL	Intergenic	rs35204860	-0.021606	0.382444	0.30732	rs35204860	0.724681
cg13484467	17	81047784	17q25.3	-5.99518	0.82 (0.77-0.88)	2.03265e-09	0.29352	METRNL	Intronic	rs35204860	-0.005546	0.108758	0.0919859	rs35204860	0.891076
cg07876904	17	81049242	17q25.3	-9.73048	0.79 (0.75-0.82)	2.23525e-22	0.324815	METRNL	Intronic	rs35204860	-0.004088	1.57068e-05	0.133639	rs35204860	0.828801
cg03260530	17	81049494	17q25.3	-9.40926	0.33 (0.26-0.42)	4.99665e-21	0.330024	METRNL	Intronic	rs35204860	-0.003836	0.00255242	0.259596	rs35204860	0.724495
cg00447543	17	81050012	17q25.3	-9.32767	0.66 (0.60-0.72)	1.08224e-20	0.173029	METRNL	Intronic	rs35204860	-0.003318	0.00255481	0.119463	rs35204860	0.809381
cg02365900	17	81050089	17q25.3	-9.16752	0.64 (0.58-0.70)	4.84039e-20	0.208247	METRNL	Intronic	rs35204860	-0.003241	0.00324214	0.0807995	rs35204860	0.872378
cg07005960	17	81050498	17q25.3	-5.98566	0.89 (0.86-0.93)	2.15513e-09	0.3155	METRNL	Intronic	rs35204860	-0.002832	0.00325152	0.119648	rs35204860	0.896308
cg13054523	17	81055722	17q25.3	-5.73489	0.95 (0.94-0.97)	9.75783e-09	0.481216	METRNL; RPL23AP87	Intergenic	rs35204860	0.002392	0.660018	0.988636	rs35204860	0.917691
cg15082992	17	81057757	17q25.3	7.64447	1.12 (1.09-1.15)	2.09804e-14	0.401053	METRNL; RPL23AP87	Intergenic	rs35204860	0.004427	0.396196	0.903292	rs35204860	0.990435
cg27176264	17	81060149	17q25.3	9.71371	1.08 (1.07-1.10)	2.63576e-22	0.843157	METRNL; RPL23AP87	Intergenic	rs35204860	0.006819	0.383588	0.228168	rs9901518	1
cg13023205	17	81060243	17q25.3	9.48889	1.08 (1.06-1.09)	2.33504e-21	0.86705	METRNL; RPL23AP87	Intergenic	rs35204860	0.006913	0.689415	0.393961	rs9747848	0.276905
cg03185552	17	81060259	17q25.3	9.8706	1.06 (1.05-1.08)	5.58311e-23	0.879425	METRNL; RPL23AP87	Intergenic	rs35204860	0.006929	0.485147	0.39251	rs9747848	0.278594
cg21082132	18	46226956	18q21.1	-12.8358	0.79 (0.76-0.82)	1.0339e-37	0.185456	CTIF	Intronic	rs2337113	-0.225371	0.0418758	0.727229	rs2337113	0.635245
cg02216442	18	46381931	18q21.1	5.855	1.11 (1.08-1.16)	4.77006e-09	0.603817	CTIF	Intronic	rs2337113	-0.070396	0.124679	7.33429e-06	rs2337113	0.708847
cg00825491	18	46448649	18q21.1	25.0101	6.91 (5.94-8.04)	4.74467e-138	0.22049	SMAD7	Intronic	rs2337113	-0.003678	0.188872	0.899601	rs2337113	0.524963
cg11909137	18	46461202	18q21.1	-12.9759	0.50 (0.45-0.55)	1.67705e-38	0.145947	SMAD7	Intronic	rs2337113	0.008875	0.0232055	0.197211	rs2337113	0.755978
cg21984044	18	46465677	18q21.1	10.1812	1.40 (1.31-1.49)	2.40475e-24	0.311056	SMAD7	Intronic	rs2337113	0.01335	0.136411	0.163349	rs2337113	0.675012
cg20800216	18	46471349	18q21.1	-5.91844	0.83 (0.78-0.88)	3.25012e-09	0.192063	SMAD7	Intronic	rs2337113	0.019022	0.137957	0.126051	rs2337113	0.686588
cg27456563	18	46513915	18q21.1	5.89282	1.08 (1.05-1.11)	3.79664e-09	0.339811	SMAD7; LOC100129878	Intergenic	rs2337113	0.061588	0.149354	0.165946	rs2337113	0.731122
cg25893254	19	13129079	19p13.2	-7.67112	0.86 (0.83-0.89)	1.70498e-14	0.282722	NFIX	Intronic	rs34797592	-3.28812	4.63657e-14	0.892174	rs75951249	1
cg22436086	19	13215368	19p13.2	9.01618	1.55 (1.41-1.70)	1.94756e-19	0.157121	LYL1	TSS1500	rs34797592	-3.20183	2.72706e-18	0.85379	rs75951249	1
cg21713885	19	33350845	19q13.11	-5.34579	0.79 (0.73-0.86)	9.00228e-08	0.165768	SLC7A9	Exonic	rs28840750	-0.169082	7.33988e-05	0.0844312	rs8112217	0.673657
cg16468363	19	33543282	19q13.11	-5.60032	0.93 (0.90-0.95)	2.13958e-08	0.453312	RHPN2	Intronic	rs28840750	0.023355	0.00172812	0.0673727	rs8112217	0.684936
cg12408618	19	33550997	19q13.11	-6.24327	0.85 (0.81-0.90)	4.2851e-10	0.188831	RHPN2	Intronic	rs28840750	0.03107	0.900791	0.120144	rs8112217	0.63069
cg03563238	19	33554763	19q13.11	5.60398	1.06 (1.04-1.08)	2.09486e-08	0.532596	RHPN2	Intronic	rs28840750	0.034836	0.105897	4.04695e-05	rs8112217	0.674826
cg13676449	19	41620364	19q13.2	-6.93523	0.40 (0.31-0.52)	4.05569e-12	0.192856	CYP2F1	5'UTR	rs1800469	-0.239932	0.228576	0.491609	rs1963413	0.230068
cg08477640	19	41863820	19q13.2	8.02789	1.20 (1.15-1.26)	9.91672e-16	0.435283	B9D2	Exonic	rs1800469	0.003524	0.144158	0.973086	rs1549933	0.185485
cg19133199	19	41869409	19q13.2	7.91476	1.30 (1.22-1.39)	2.47737e-15	0.50712	B9D2	Exonic	rs1800469	0.009113	0.0644297	0.981092	rs1549933	0.232226
cg03152092	19	41869545	19q13.2	8.04099	1.21 (1.16-1.27)	8.91143e-16	0.408588	B9D2	Intronic	rs1800469	0.009249	0.0258866	0.824591	rs1549933	0.187663
cg02063076	19	41881163	19q13.2	-7.66728	0.86 (0.82-0.89)	1.75682e-14	0.655976	TMEM91	Intronic	rs1800469	0.020867	0.560563	0.790352	rs7260340	0.336102
cg19497572	19	41882098	19q13.2	7.90918	1.25 (1.18-1.32)	2.59083e-15	0.438095	TMEM91	Intronic	rs1800469	0.021802	0.847322	0.984126	rs1963413	0.47697
cg07663732	19	41882741	19q13.2	-7.935	0.80 (0.75-0.84)	2.10488e-15	0.30881	TMEM91	5'UTR	rs1800469	0.022445	0.260728	0.773625	rs7260340	0.263215
cg12955084	19	41886265	19q13.2	5.18898	1.19 (1.12-1.27)	2.11455e-07	0.410276	TMEM91	Intronic	rs1800469	0.025969	0.725097	0.0224068	rs1963413	0.268533
cg04671947	19	41914357	19q13.2	5.22697	1.47 (1.27-1.69)	1.7231e-07	0.245983	BCKDHA	Intronic	rs1800469	0.054061	0.854016	0.144514	rs1963413	0.198928
cg18763727	19	41920834	19q13.2	6.2105	1.20 (1.13-1.28)	5.28175e-10	0.490014	BCKDHA	Intronic	rs1800469	0.060538	0.910325	0.0376698	rs1963413	0.269996
cg19380072	19	41920990	19q13.2	5.22374	1.14 (1.08-1.19)	1.75348e-07	0.66255	BCKDHA	Intronic	rs1800469	0.060694	0.672723	1.02086e-06	rs6508977	0.246941
cg12853145	19	41921140	19q13.2	5.22283	1.17 (1.11-1.25)	1.76213e-07	0.558169	BCKDHA	Intronic	rs1800469	0.060844	0.726827	6.38256e-05	rs1963413	0.21707
cg14132834	19	41945861	19q13.2	-5.1716	0.94 (0.92-0.96)	2.32095e-07	0.539078	ATP5SL	TSS1500	rs1800469	0.085565	0.780086	0.000160952	rs1963413	0.202327
cg25930786	19	54584636	19q13.42	-5.78704	0.88 (0.84-0.92)	7.16374e-09	0.412724	TARM1	TSS200	rs11670192	-4.433	1.57469e-08	0.937849	rs28665982	1
cg15517658	19	58666209	19q13.43	5.99496	1.25 (1.16-1.34)	2.0354e-09	0.314851	ZNF329; ZNF274	Intergenic	rs11670192	-0.351431	0.0494021	0.655586	rs11670192	0.18741
cg02808233	19	58920810	19q13.43	5.42888	1.29 (1.18-1.42)	5.67086e-08	0.209184	ZNF584	Intronic	rs11670192	-0.09683	0.280153	0.134779	rs11670192	0.934591
cg11810381	19	58986321	19q13.43	6.00792	1.46 (1.29-1.66)	1.87919e-09	0.252894	ZNF446	3'UTR	rs11670192	-0.031319	0.0948722	0.229457	rs11670192	0.175872
cg24465855	19	58986510	19q13.43	5.31764	1.15 (1.09-1.21)	1.05124e-07	0.360479	ZNF446	3'UTR	rs11670192	-0.03113	0.0989614	0.106899	rs11670192	0.196227
cg15787133	19	58986876	19q13.43	5.22685	1.12 (1.07-1.17)	1.72427e-07	0.239564	ZNF446	TSS1500	rs11670192	-0.030764	0.070038	0.174575	rs11670192	0.145786
cg04101750	19	58996513	19q13.43	5.58073	1.26 (1.16-1.37)	2.39515e-08	0.286598	ZNF446	Intronic	rs11670192	-0.021127	0.0299783	0.263774	rs11670192	0.165503
cg01531058	19	59067255	19q13.43	-5.31752	0.82 (0.76-0.88)	1.05189e-07	0.356613	UBE2M	3'UTR	rs11670192	0.049615	0.0212814	0.141867	rs11670192	0.20235
cg21618549	19	59067270	19q13.43	-5.78254	0.78 (0.71-0.85)	7.35832e-09	0.335629	UBE2M	3'UTR	rs11670192	0.04963	0.0219789	0.349062	rs11545185	0.159896
cg04170623	19	59071414	19q13.43	-6.44899	0.95 (0.93-0.96)	1.12595e-10	0.641472	MZF1-AS1	Intronic	rs11670192	0.053774	0.0936259	0.415592	rs3794964	0.426904
cg11707067	19	59073430	19q13.43	-6.36662	0.34 (0.25-0.48)	1.93243e-10	0.164001	MZF1-AS1	Intronic	rs11670192	0.05579	0.528661	0.319397	rs11545185	0.21933
cg22010065	19	59085427	19q13.43	-5.86592	0.80 (0.74-0.86)	4.4664e-09	0.180582	MZF1-AS1	Exonic	rs11670192	0.067787	0.189295	0.394374	rs11670192	0.214869
cg26954695	19	59085561	19q13.43	-6.726	0.53 (0.44-0.63)	1.74392e-11	0.303178	MZF1-AS1	Exonic	rs11670192	0.067921	0.424126	0.812247	rs11670192	0.197317
cg18304342	20	6362368	20p12.3	5.47698	1.06 (1.04-1.09)	4.32636e-08	0.320736	FERMT1; CASC20	Intergenic	rs966816	-0.014113	0.080933	0.37184	rs966816	0.0530189
cg09462388	20	6369486	20p12.3	-7.35375	0.38 (0.29-0.49)	1.92719e-13	0.196013	FERMT1; CASC20	Intergenic	rs966816	-0.006995	0.0154925	0.129767	rs355529	0.0593504
cg21760968	20	6671597	20p12.3	7.24882	1.15 (1.11-1.20)	4.20432e-13	0.154533	CASC20; LINC01713	Intergenic	rs4813802	-0.027998	0.0784874	0.0945846	rs4813802	0.367057
cg12917994	20	6685966	20p12.3	7.21659	1.16 (1.11-1.21)	5.33076e-13	0.235854	CASC20; LINC01713	Intergenic	rs4813802	-0.013629	0.693514	0.306765	rs6085662	0.469463
cg07617394	20	6690692	20p12.3	7.2354	1.26 (1.18-1.34)	4.6417e-13	0.302132	CASC20; LINC01713	Intergenic	rs4813802	-0.008903	0.672817	0.174564	rs6085662	0.356713
cg20416330	20	6693183	20p12.3	-11.6721	0.72 (0.68-0.76)	1.76994e-31	0.306651	CASC20; LINC01713	Intergenic	rs4813802	-0.006412	0.363518	0.985407	rs6085662	0.572464
cg01797527	20	6749480	20p12.3	10.3604	1.55 (1.42-1.68)	3.75549e-25	0.148375	BMP2	5'UTR	rs28488	-0.012741	0.0673945	0.385624	rs1411300	0.0543088
cg14334648	20	7831901	20p12.3	8.24548	1.22 (1.16-1.28)	1.64503e-16	0.195672	MIR8062; HAO1	Intergenic	rs2423279	0.019551	0.098013	0.780256	rs6086195	0.228652
cg00407901	20	7917212	20p12.3	5.45957	1.14 (1.09-1.19)	4.77284e-08	0.278972	HAO1	Intronic	rs2423279	0.104862	0.028951	0.141592	rs6140444	0.14967
cg06217245	20	33103252	20q11.22	-5.4026	0.91 (0.88-0.94)	6.56816e-08	0.273809	DYNLRB1	TSS1500	rs6059938	-0.083878	0.265515	0.803018	rs6059897	0.0338275
cg03552151	20	33103584	20q11.22	-5.50285	0.80 (0.74-0.86)	3.73705e-08	0.224888	DYNLRB1	TSS1500	rs6059938	-0.083546	0.588784	0.852741	rs6087588	0.0392361
cg15271404	20	33125570	20q11.22	5.40479	1.29 (1.18-1.41)	6.48832e-08	0.24351	DYNLRB1	Intronic	rs6059938	-0.06156	0.807503	0.7964	rs6059938	0.0429014
cg04693581	20	33137111	20q11.22	-5.41177	0.70 (0.61-0.80)	6.24057e-08	0.153329	MAP1LC3A	5'UTR	rs6059938	-0.050019	0.745058	0.468292	rs6059938	0.0305248
cg13042072	20	42640625	20q13.12	6.30916	1.77 (1.48-2.12)	2.80561e-10	0.167553	TOX2	Intronic	rs6017248	-0.017649	0.00302516	0.368025	rs6031303	0.206297
cg08899795	20	42682700	20q13.12	5.20009	1.67 (1.38-2.03)	1.99195e-07	0.175449	TOX2	Intronic	rs6017248	0.024426	5.94427e-05	0.164906	rs17755028	1
cg16987856	20	47201581	20q13.13	-5.8014	0.94 (0.92-0.96)	6.57619e-09	0.549575	LINC00494; PREX1	Intergenic	rs6066825	-0.138536	0.694996	0.000109591	rs6019349	0.723531
cg09517540	20	47231625	20q13.13	-5.59044	0.74 (0.66-0.82)	2.2649e-08	0.252943	LINC00494; PREX1	Intergenic	rs6066825	-0.108492	0.361713	0.150788	rs6125442	0.212638
cg12681499	20	47250851	20q13.13	8.63935	1.19 (1.14-1.23)	5.65332e-18	0.261261	PREX1	Intronic	rs6066825	-0.089266	0.055402	0.828505	rs6066825	1
cg02912498	20	47255183	20q13.13	-6.10203	0.89 (0.86-0.92)	1.04733e-09	0.314502	PREX1	Intronic	rs6066825	-0.084934	0.0703618	0.0762887	rs6066825	1
cg18353572	20	47339547	20q13.13	5.94871	1.06 (1.04-1.09)	2.70262e-09	0.361028	PREX1	Intronic	rs6066825	-0.00057	0.253198	0.759333	rs6066825	1
cg06903512	20	47340424	20q13.13	11.8383	1.10 (1.09-1.12)	2.47416e-32	0.594321	PREX1	Intronic	rs6066825	0.000307	1.86709e-05	1	rs6066825	1
cg13900919	20	47340601	20q13.13	11.9925	1.16 (1.13-1.18)	3.89109e-33	0.473011	PREX1	Intronic	rs6066825	0.000484	0.00064323	1	rs6066825	1
cg11494288	20	47341147	20q13.13	7.98115	1.12 (1.09-1.15)	1.44978e-15	0.370012	PREX1	Intronic	rs6066825	0.00103	0.00234762	0.989454	rs6066825	1
cg13145583	20	47345118	20q13.13	6.85015	1.12 (1.08-1.15)	7.37737e-12	0.185825	PREX1	Intronic	rs6066825	0.005001	0.128756	0.553427	rs6066825	1
cg15849237	20	47360150	20q13.13	-6.39747	0.95 (0.93-0.96)	1.57968e-10	0.627913	PREX1	Intronic	rs6066825	0.020033	0.00892856	0.00123872	rs6066825	1
cg13266676	20	47491612	20q13.13	-6.63707	0.84 (0.80-0.89)	3.19976e-11	0.244509	PREX1; ARFGEF2	Intergenic	rs6066825	0.151495	0.178525	0.342722	rs2426103	0.911294
cg07615977	20	48770918	20q13.13	-5.80891	0.90 (0.87-0.93)	6.28801e-09	0.702512	TMEM189-UBE2V1	TSS1500	rs6012915	-0.215649	4.00342e-08	0.135098	rs232734	0.675513
cg24126199	20	48771253	20q13.13	-5.21453	0.65 (0.55-0.76)	1.84283e-07	0.297457	TMEM189-UBE2V1	TSS1500	rs6012915	-0.215314	4.50004e-07	0.155689	rs2026758	0.12048
cg06824303	20	48780410	20q13.13	5.51356	1.47 (1.28-1.69)	3.51645e-08	0.335663	TMEM189-UBE2V1; LINC01273	Intergenic	rs6012915	-0.206157	5.09427e-07	0.102731	rs6125925	0.206846
cg15674748	20	48788359	20q13.13	5.22405	1.10 (1.06-1.14)	1.75048e-07	0.598845	LINC01273	TSS1500	rs6012915	-0.198208	2.31122e-05	0.0125134	rs6020315	0.0612821
cg26286198	20	48812659	20q13.13	-5.95209	0.76 (0.69-0.83)	2.64733e-09	0.176185	CEBPB; SMIM25	Intergenic	rs6012915	-0.173908	1.66362e-07	0.190174	rs75959032	0.315686
cg09255149	20	48831990	20q13.13	5.23162	1.17 (1.10-1.24)	1.68028e-07	0.515234	CEBPB; SMIM25	Intergenic	rs6012915	-0.154577	2.02592e-06	0.0304002	rs6122889	0.23127
cg04188216	20	48837617	20q13.13	5.71559	1.15 (1.10-1.21)	1.09326e-08	0.161983	CEBPB; SMIM25	Intergenic	rs6012915	-0.14895	1.4333e-08	0.646257	rs78577294	0.93245
cg00980106	20	48895688	20q13.13	8.34158	579.29 (129.93-2582.75)	7.33034e-17	0.146587	LINC01272	3'UTR	rs6012915	-0.090879	0.000790806	0.191276	rs6012915	0.215657
cg00001269	20	48959004	20q13.13	-5.35775	0.87 (0.83-0.92)	8.42626e-08	0.188484	LINC01271; PTPN1	Intergenic	rs6012915	-0.027563	0.0122592	0.0807124	rs6067449	0.191335
cg05767291	20	48961320	20q13.13	6.91982	1.29 (1.20-1.38)	4.52215e-12	0.486228	LINC01271; PTPN1	Intergenic	rs6012915	-0.025247	0.105999	0.00217325	rs6095946	0.153603
cg18484110	20	48967561	20q13.13	-6.19975	0.56 (0.46-0.67)	5.65529e-10	0.218396	LINC01271; PTPN1	Intergenic	rs6012915	-0.019006	0.0762019	0.0860851	rs6095946	0.186772
cg08013764	20	48983213	20q13.13	5.18427	1.10 (1.06-1.13)	2.16868e-07	0.234849	LINC01271; PTPN1	Intergenic	rs6012915	-0.003354	0.00300239	0.0758264	rs6095946	0.175982
cg08438589	20	48986614	20q13.13	-5.32057	0.61 (0.50-0.73)	1.03443e-07	0.389302	LINC01271; PTPN1	Intergenic	rs6012915	4.7e-05	0.040511	0.0293854	rs6095946	0.123948
cg01252585	20	48999791	20q13.13	-8.42209	0.87 (0.84-0.90)	3.69821e-17	0.34316	LINC01271; PTPN1	Intergenic	rs6012915	0.013224	0.000299306	0.085961	rs6095946	0.160318
cg04183873	20	49044372	20q13.13	-6.83338	0.90 (0.87-0.93)	8.29382e-12	0.363954	LINC01271; PTPN1	Intergenic	rs6095946	-0.015819	4.92556e-05	0.835384	rs67867514	0.121716
cg05098991	20	49057225	20q13.13	-9.57763	0.53 (0.47-0.60)	9.92993e-22	0.275197	LINC01271; PTPN1	Intergenic	rs6095946	-0.002966	1.07282e-10	0.942111	rs6095946	0.11404
cg06190672	20	49058391	20q13.13	5.4997	1.12 (1.08-1.16)	3.80446e-08	0.474101	LINC01271; PTPN1	Intergenic	rs6095946	-0.0018	1.7171e-06	0.129598	rs6095946	0.101839
cg27204212	20	49062303	20q13.13	9.66918	2.55 (2.11-3.08)	4.07649e-22	0.370367	LINC01271; PTPN1	Intergenic	rs6095946	0.002112	1.25374e-10	0.982703	rs6095946	0.210214
cg26457178	20	49063790	20q13.13	9.26171	1.37 (1.28-1.47)	2.01179e-20	0.182424	LINC01271; PTPN1	Intergenic	rs6095946	0.003599	1.27569e-10	0.966146	rs6095946	0.198737
cg02516888	20	49091086	20q13.13	5.40542	1.43 (1.26-1.63)	6.46575e-08	0.232502	LINC01271; PTPN1	Intergenic	rs6095946	0.030895	0.029655	0.0745228	rs6095946	0.168205
cg15287917	20	49092675	20q13.13	5.28301	1.29 (1.17-1.41)	1.27081e-07	0.406184	LINC01271; PTPN1	Intergenic	rs6095946	0.032484	0.0557849	0.0619556	rs6095946	0.16689
cg18111764	20	49261887	20q13.13	6.1454	1.09 (1.06-1.11)	7.97604e-10	0.471533	LOC100506175	Intronic	rs6091189	0.005602	0.00716468	0.963224	rs56927877	0.272209
cg27662803	20	49266395	20q13.13	-5.61797	0.86 (0.82-0.91)	1.9322e-08	0.175494	LOC100506175	Intronic	rs6091189	0.01011	0.000897785	0.158627	rs2294592	0.266124
cg25004627	20	49279030	20q13.13	5.19752	1.06 (1.04-1.08)	2.0196e-07	0.494908	FAM65C	Intronic	rs6091189	0.022745	0.00909269	0.353345	rs6067501	0.108091
cg07203494	20	49283757	20q13.13	-5.77433	0.70 (0.62-0.79)	7.72582e-09	0.376653	FAM65C	Intronic	rs6091189	0.027472	0.379538	0.606441	rs6126089	0.105275
cg15154178	20	49289699	20q13.13	-7.32138	0.89 (0.86-0.91)	2.45437e-13	0.289691	FAM65C	Intronic	rs6091189	0.033414	1.05379e-05	0.629863	rs4809803	0.238442
cg27328965	20	49307959	20q13.13	5.89306	1.16 (1.10-1.22)	3.79098e-09	0.205564	FAM65C	5'UTR	rs6091189	0.051674	0.578106	0.803903	rs6126089	0.149299
cg03140378	20	55787633	20q13.31	-5.96107	0.87 (0.83-0.91)	2.50597e-09	0.262539	BMP7	Intronic	rs6014965	-0.04357	0.923603	0.584232	rs230209	0.175854
cg11406886	20	55804869	20q13.31	6.26266	1.16 (1.11-1.21)	3.78469e-10	0.558647	BMP7	Intronic	rs6014965	-0.026334	0.283355	0.689496	rs463386	0.508452
cg13089205	20	55809563	20q13.31	-5.51556	0.97 (0.95-0.98)	3.47662e-08	0.78794	BMP7	Intronic	rs6014965	-0.02164	0.220716	0.315309	rs456641	0.579338
cg13236649	20	55835020	20q13.31	-7.09992	0.85 (0.81-0.89)	1.24829e-12	0.606917	BMP7	Intronic	rs6014965	0.003817	0.434202	0.996946	rs6014965	0.954209
cg15867944	20	55844836	20q13.31	-5.35591	0.92 (0.90-0.95)	8.51273e-08	0.348682	BMP7; MIR4325	Intergenic	rs6014965	0.013633	0.000243316	0.349182	rs6014965	0.296747
cg06239923	20	55923774	20q13.31	5.38359	1.53 (1.31-1.78)	7.30133e-08	0.224069	SPO11; RAE1	Intergenic	rs6014965	0.092571	0.0583195	0.0940069	rs6014965	0.439331
cg08079813	20	60812344	20q13.33	5.69214	1.88 (1.51-2.34)	1.25461e-08	0.389904	OSBPL2	Intronic	rs1741640	-0.12007	0.720382	0.0491602	rs7262393	0.477322
cg26621149	20	60828640	20q13.33	-5.80367	0.74 (0.66-0.82)	6.48796e-09	0.312914	OSBPL2	5'UTR	rs1741640	-0.103774	0.208047	0.103185	rs2427295	0.441734
cg08191921	20	60834100	20q13.33	-5.38522	0.35 (0.24-0.51)	7.23556e-08	0.152574	OSBPL2	Intronic	rs1741640	-0.098314	0.133011	0.193492	rs1741640	1
cg10213353	20	60860905	20q13.33	5.3588	1.06 (1.04-1.08)	8.37748e-08	0.829661	OSBPL2	Intronic	rs1741640	-0.071509	0.132511	1.06133e-44	rs55966486	0.53955
cg10925829	20	60860984	20q13.33	5.29026	1.10 (1.06-1.13)	1.22144e-07	0.833169	OSBPL2	Intronic	rs1741640	-0.07143	0.175813	2.86721e-44	rs2018659	0.999812
cg10764574	20	60884293	20q13.33	-5.40518	0.59 (0.49-0.72)	6.4742e-08	0.203273	LAMA5	3'UTR	rs1741640	-0.048121	0.941176	0.343635	rs1741640	0.999899
cg16496398	20	60884376	20q13.33	5.49282	1.05 (1.03-1.07)	3.95576e-08	0.483056	LAMA5	3'UTR	rs1741640	-0.048038	0.289918	0.0905638	rs1741640	0.999585
cg09594475	20	60884601	20q13.33	-7.15541	0.94 (0.92-0.95)	8.34228e-13	0.654137	LAMA5	Intronic	rs1741640	-0.047813	0.0116989	0.00432172	rs1741640	0.999784
cg17213352	20	60886007	20q13.33	9.71788	1.19 (1.15-1.23)	2.52986e-22	0.25575	LAMA5	Exonic	rs1741640	-0.046407	0.0103055	0.616858	rs1741640	0.999408
cg19674797	20	60886077	20q13.33	5.33099	1.09 (1.06-1.13)	9.76794e-08	0.284633	LAMA5	Exonic	rs1741640	-0.046337	0.301251	0.14222	rs1741640	0.99968
cg08597733	20	60886158	20q13.33	5.25605	1.04 (1.02-1.05)	1.47184e-07	0.395933	LAMA5	Intronic	rs1741640	-0.046256	0.894154	0.403457	rs1741640	0.999607
cg12382846	20	60892121	20q13.33	-7.42308	0.78 (0.73-0.83)	1.1443e-13	0.589154	LAMA5	Intronic	rs1741640	-0.040293	0.576263	1.2137e-06	rs1741640	0.999655
cg08176005	20	60901339	20q13.33	11.137	1.23 (1.18-1.27)	8.28307e-29	0.323816	LAMA5	Intronic	rs1741640	-0.031075	0.0653884	0.88368	rs1741640	0.999798
cg17889447	20	60901850	20q13.33	-6.5974	0.88 (0.85-0.92)	4.1843e-11	0.426807	LAMA5	Intronic	rs1741640	-0.030564	0.0808903	0.0853957	rs1741640	0.999685
cg04632997	20	60904163	20q13.33	11.5721	1.33 (1.26-1.39)	5.70411e-31	0.231203	LAMA5	Intronic	rs1741640	-0.028251	0.113148	0.899616	rs1741640	0.998961
cg15193198	20	60906057	20q13.33	11.5681	1.13 (1.10-1.15)	5.9796e-31	0.562362	LAMA5	Intronic	rs1741640	-0.026357	0.30015	0.0648537	rs1741640	0.999985
cg04969764	20	60906201	20q13.33	10.2176	1.15 (1.12-1.18)	1.65385e-24	0.412798	LAMA5	Intronic	rs1741640	-0.026213	0.145319	0.632741	rs1741640	0.999874
cg03055693	20	60910388	20q13.33	14.8697	1.84 (1.70-2.00)	5.18197e-50	0.217505	LAMA5	Intronic	rs1741640	-0.022026	0.0120168	0.979202	rs1741640	0.999847
cg23251868	20	60911989	20q13.33	10.1998	1.16 (1.12-1.19)	1.98582e-24	0.45026	LAMA5	Intronic	rs1741640	-0.020425	0.7133	0.207208	rs1741640	0.999937
cg26418193	20	60918171	20q13.33	14.8089	1.47 (1.40-1.55)	1.28277e-49	0.299416	LAMA5	Intronic	rs1741640	-0.014243	0.00630262	0.920656	rs1741640	0.997599
cg18668449	20	60925179	20q13.33	10.368	3.85 (2.98-4.96)	3.46674e-25	0.304819	LAMA5	Intronic	rs1741640	-0.007235	0.0150747	0.216226	rs1741640	0.999811
cg01059881	20	60927922	20q13.33	11.6401	16.93 (10.51-27.26)	2.57698e-31	0.242446	MIR1-1HG-AS1	Intronic	rs1741640	-0.004492	0.161357	0.721311	rs1741640	0.999331
cg23491107	20	60927975	20q13.33	14.2055	1.64 (1.54-1.76)	8.46866e-46	0.18024	MIR1-1HG-AS1	Intronic	rs1741640	-0.004439	0.00187154	0.490049	rs1741640	0.999237
cg18751037	20	60933723	20q13.33	12.464	2.43 (2.11-2.79)	1.17376e-35	0.222106	LAMA5	Intronic	rs1741640	0.001309	0.600873	0.295244	rs1741640	0.999437
cg02024094	20	60937585	20q13.33	10.7026	1.14 (1.11-1.17)	9.89984e-27	0.364929	LAMA5	Exonic	rs1741640	0.005171	0.466885	0.98605	rs1741640	0.99999
cg12597689	20	60939734	20q13.33	5.93624	4.55 (2.76-7.50)	2.91639e-09	0.154172	LAMA5	Intronic	rs1741640	0.00732	0.829446	0.807992	rs1741640	0.99966
cg02605258	20	60940772	20q13.33	13.6991	1.36 (1.30-1.42)	1.02763e-42	0.208809	LAMA5	Intronic	rs1741640	0.008358	0.00610732	0.984593	rs1741640	0.999925
cg22428541	20	60945465	20q13.33	6.66683	1.08 (1.06-1.11)	2.61393e-11	0.397758	MIR1-1HG-AS1	Intronic	rs1741640	0.013051	0.00903305	0.133247	rs1741640	0.999614
cg24461506	20	60948495	20q13.33	6.50287	1.10 (1.07-1.13)	7.88022e-11	0.245747	MIR1-1HG-AS1	Intronic	rs1741640	0.016081	0.921176	0.345435	rs1741640	0.996708
cg06419409	20	60948961	20q13.33	-6.11855	0.94 (0.92-0.96)	9.44297e-10	0.623556	MIR1-1HG-AS1	Intronic	rs1741640	0.016547	0.150016	2.34819e-05	rs1741640	0.999248
cg24112000	20	60950667	20q13.33	12.3032	1.09 (1.07-1.10)	8.70797e-35	0.803776	MIR1-1HG-AS1	Intronic	rs1741640	0.018253	0.00658615	4.55992e-18	rs59553816	0.974171
cg16585368	20	60956324	20q13.33	-12.6182	0.81 (0.78-0.83)	1.67634e-36	0.614345	MIR1-1HG-AS1	Intronic	rs1741640	0.02391	0.016187	1.24113e-05	rs1741640	0.998643
cg22601191	20	60968625	20q13.33	-12.6278	0.89 (0.88-0.91)	1.48444e-36	0.602388	CABLES2	Exonic	rs1741640	0.036211	0.00445897	0.0893221	rs2427308	0.475267
cg23531748	20	60969906	20q13.33	-5.25888	0.90 (0.87-0.94)	1.44935e-07	0.172973	CABLES2	Intronic	rs1741640	0.037492	0.00334367	0.072986	rs1741640	0.99954
cg10923088	20	60976987	20q13.33	-9.25178	0.83 (0.80-0.86)	2.20779e-20	0.242275	CABLES2	Intronic	rs1741640	0.044573	0.0423922	0.732038	rs1741640	0.999579
cg14208357	20	60977008	20q13.33	-15.0328	0.64 (0.60-0.68)	4.47847e-51	0.230166	CABLES2	Intronic	rs1741640	0.044594	0.00147357	0.679357	rs1741640	0.994029
cg15674680	20	60982522	20q13.33	-8.00859	0.81 (0.77-0.85)	1.16027e-15	0.479756	CABLES2	Intronic	rs1741640	0.050108	0.806707	0.0023363	rs1741640	0.9988
cg22633769	20	60982531	20q13.33	-8.20972	0.85 (0.82-0.89)	2.21706e-16	0.599655	CABLES2	Intronic	rs1741640	0.050117	0.540649	3.29173e-09	rs1741640	0.999653
cg22541963	20	60982533	20q13.33	-8.0811	0.76 (0.71-0.81)	6.41829e-16	0.687587	CABLES2	Intronic	rs1741640	0.050119	0.502196	2.18717e-15	rs1741640	0.995356
cg13890714	20	60993085	20q13.33	5.63403	1.12 (1.07-1.16)	1.76042e-08	0.35338	RBBP8NL	Intronic	rs1741640	0.060671	0.219932	0.180367	rs1741640	0.999564
cg17543539	20	61045751	20q13.33	-5.93896	0.94 (0.92-0.96)	2.86834e-09	0.361338	GATA5	Intronic	rs1741640	0.113337	0.00377983	0.13994	rs2427308	0.392905
cg14831174	20	61050885	20q13.33	-7.73205	0.88 (0.85-0.91)	1.0583e-14	0.177039	GATA5	5'UTR	rs1741640	0.118471	0.000733777	0.420547	rs2427308	0.33205
cg00565817	20	61419373	20q13.33	10.9274	9.13 (6.14-13.57)	8.52615e-28	0.164965	LINC00659; MRGBP	Intergenic	rs1741640	0.486959	0.74572	0.0790544	rs142792529	0.999908
cg03924136	20	62367108	20q13.33	6.29403	1.17 (1.11-1.22)	3.09321e-10	0.320021	LIME1	5'UTR	rs2738783	0.058496	0.0713951	0.983799	rs3787089	0.430398
cg22121873	21	47614679	21q22.3	-5.55487	0.88 (0.84-0.92)	2.77812e-08	0.484762	LSS	Intronic	rs9983528	-0.15776	0.886714	0.957813	rs9982623	0.511405
cg15089774	21	47739184	21q22.3	-5.28223	0.67 (0.58-0.78)	1.27621e-07	0.367284	C21orf58	Intronic	rs9983528	-0.033255	0.671062	0.618825	rs9983528	0.135736
cg00989069	21	47777635	21q22.3	6.23107	1.13 (1.08-1.17)	4.63269e-10	0.323624	PCNT	Intronic	rs9983528	0.005196	0.139389	0.582371	rs2249060	0.122072
cg26884033	21	47786512	21q22.3	5.54171	1.06 (1.04-1.08)	2.99533e-08	0.534857	PCNT	Exonic	rs9983528	0.014073	0.241837	0.790385	rs2839222	0.405144
cg10943305	21	47790232	21q22.3	6.92512	1.10 (1.07-1.12)	4.35599e-12	0.702062	PCNT	Intronic	rs9983528	0.017793	0.929469	0.955419	rs9983528	0.185923
cg08935954	21	47819824	21q22.3	5.92961	1.15 (1.10-1.20)	3.03648e-09	0.195996	PCNT	Intronic	rs9983528	0.047385	0.0354086	0.676592	rs9983528	0.125355
cg00879155	21	47829917	21q22.3	-6.24593	0.82 (0.78-0.88)	4.21298e-10	0.44037	PCNT	Intronic	rs9983528	0.057478	0.679937	0.91104	rs2249060	0.156302
cg18720930	22	29422889	22q12.1	5.52194	1.50 (1.30-1.73)	3.35273e-08	0.288217	ZNRF3-AS1	Exonic	rs4616575	0.016813	0.814489	0.861582	rs4404379	0.401358
cg20080983	22	29430271	22q12.1	5.69113	1.25 (1.16-1.34)	1.262e-08	0.464216	ZNRF3	Intronic	rs4616575	0.024195	0.838708	0.930459	rs4404379	0.610402
cg12768652	22	39619399	22q13.1	-5.54211	0.92 (0.90-0.95)	2.9885e-08	0.546839	PDGFB	3'UTR	rs130651	-0.024874	0.34674	8.03815e-06	rs760985	1
cg25676471	22	39633497	22q13.1	-5.29797	0.95 (0.93-0.97)	1.17098e-07	0.764075	PDGFB	Intronic	rs130651	-0.010776	0.0452766	5.19633e-28	rs760985	1
cg17070577	22	39642168	22q13.1	-6.01728	0.76 (0.69-0.83)	1.77371e-09	0.196044	PDGFB; RPL3	Intergenic	rs130651	-0.002105	0.932655	0.081382	rs760985	1
cg12059304	22	39642701	22q13.1	-5.36169	0.88 (0.84-0.92)	8.24488e-08	0.470578	PDGFB; RPL3	Intergenic	rs130651	-0.001572	0.000922797	0.00453221	rs760985	1
cg07932983	22	45783054	22q13.31	5.20655	1.52 (1.30-1.78)	1.92381e-07	0.148281	SMC1B	Intronic	rs9614460	0.037825	0.000110789	0.228974	rs3747239	0.0684188
cg20539366	22	46370644	22q13.31	-6.09699	0.91 (0.88-0.93)	1.08086e-09	0.401367	WNT7B	Intronic	rs9330814	0.006453	0.661165	0.991821	rs9723267	0.37946
cg05475172	22	46371152	22q13.31	-5.98587	0.94 (0.92-0.96)	2.15237e-09	0.62321	WNT7B	Intronic	rs9330814	0.006961	0.880892	0.993811	rs9723267	0.366712
OR, odds ratio per standard deviation (SD) increase in genetically predicted DNA methylation level; CI, confidence interval; GWAS, genome-wide association studies; TSS, transcription start site; UTR, untranslated region; Mb, mega base; PP.H4, posterior probability that both the CpG site and cancer risk are associated and share a single causal variant; Top candidate variant, variant showing the la…

## Sheet: Supplementary Data 4
Supplementary Data 4. CpGs significantly a associated with renal cell cancer risk
CpG	Chr	Pos	Cytoband	Z-score c	OR (95% CI) b	P b	R c	Closest gene	Classification	Nearest GWAS variant	Distance (Mb)	P b adjusted for GWAS variants	Coloc PP.H4	Top candidate variant	Variant.PP.H4
cg04865267	2	46079621	2p21	5.75806	1.19 (1.12-1.26)	8.50855e-09	0.475982	PRKCE	Intronic	rs7579899	-0.457983	0.417598	0.0696631	rs2121267	0.892781
cg14358543	2	46555124	2p21	-8.7463	0.51 (0.44-0.59)	2.20463e-18	0.502915	EPAS1	Intronic	rs7579899	0.01752	0.22864	0.638482	rs2121267	0.893765
cg02831589	2	46577358	2p21	9.25773	3.23 (2.52-4.14)	2.08817e-20	0.31021	EPAS1	Intronic	rs7579899	0.039754	0.0143257	0.0750002	rs2121267	0.881303
cg26526276	2	46585929	2p21	-8.41561	0.64 (0.57-0.71)	3.90867e-17	0.431726	EPAS1	Intronic	rs7579899	0.048325	0.011966	0.174234	rs2121267	0.892465
cg11108228	2	46602712	2p21	-5.19832	0.72 (0.63-0.81)	2.01095e-07	0.589372	EPAS1	Intronic	rs7579899	0.065108	0.0147941	0.0661006	rs2121267	0.934724
cg16822855	3	40428330	3p22.1	-5.38382	0.70 (0.61-0.79)	7.29197e-08	0.504088	ENTPD3	TSS1500	rs67311347	-0.104913	0.259962	0.808484	rs9821249	0.181297
cg14818391	3	40428506	3p22.1	-5.46955	0.65 (0.56-0.76)	4.51185e-08	0.545334	ENTPD3	TSS1500	rs67311347	-0.104737	0.270066	0.827755	rs2276871	0.0271167
cg17200465	3	40428508	3p22.1	-5.21728	0.67 (0.58-0.78)	1.81573e-07	0.539769	ENTPD3	TSS1500	rs67311347	-0.104735	0.378698	0.776456	rs9822870	0.0690275
cg00656387	3	40428638	3p22.1	-5.5879	0.73 (0.66-0.82)	2.29834e-08	0.592333	ENTPD3	TSS200	rs67311347	-0.104605	0.113403	0.745335	rs12490275	0.029309
cg13409248	3	40428643	3p22.1	-5.31126	0.75 (0.68-0.84)	1.08871e-07	0.573724	ENTPD3	TSS200	rs67311347	-0.1046	0.278638	0.774333	rs4128740	0.0172594
cg15514087	3	40428719	3p22.1	-5.46137	0.71 (0.63-0.80)	4.72475e-08	0.548598	ENTPD3	5'UTR	rs67311347	-0.104524	0.216514	0.696422	rs12490275	0.0314077
cg18306943	3	40428807	3p22.1	-5.43037	0.77 (0.70-0.85)	5.62364e-08	0.498696	ENTPD3	5'UTR	rs67311347	-0.104436	0.264155	0.611799	rs4974029	0.0295787
cg02782426	3	40428986	3p22.1	-5.35695	0.60 (0.49-0.72)	8.46365e-08	0.558525	ENTPD3	5'UTR	rs67311347	-0.104257	0.310045	0.590425	rs4974029	0.034502
cg09455208	3	40491958	3p22.1	-5.32665	0.77 (0.70-0.85)	1.0004e-07	0.680979	ENTPD3-AS1	Intronic	rs67311347	-0.041285	0.274455	0.815526	rs13318770	0.124955
cg01475735	3	40494733	3p22.1	5.17211	1.42 (1.24-1.62)	2.31466e-07	0.405806	ENTPD3-AS1	Exonic	rs67311347	-0.03851	0.356237	0.254406	rs73080163	0.0632103
cg24513791	3	40886580	3p22.1	-5.11514	0.61 (0.51-0.74)	3.13502e-07	0.379864	ZNF621; CTNNB1	Intergenic	rs67311347	0.353337	0.311062	0.177746	rs9821249	0.12002
cg00163372	8	128752988	8q24.21	-5.24735	0.55 (0.44-0.69)	1.54305e-07	0.319874	MYC	Exonic	rs35252396	-0.136383	0.912746	0.574615	rs6470588	0.516013
cg27476253	11	69066655	11q13.3	-6.60667	0.82 (0.77-0.87)	3.93056e-11	0.29394	MYEOV; LOC102724265	Intergenic	rs7105934	-0.173086	0.0638897	0.349311	rs11263654	0.24252
cg13524857	11	69240192	11q13.3	5.23903	2.45 (1.75-3.42)	1.6142e-07	0.421651	LOC102724265	Upstream	rs7105934	0.000451	0.134629	0.0842357	rs11263654	0.227348
cg11964358	11	69499059	11q13.3	8.17703	1.39 (1.28-1.50)	2.90918e-16	0.368208	LTO1; FGF19	Intergenic	rs7105934	0.259318	0.332628	0.208341	rs11263654	0.999489
cg18771165	12	26470438	12p11.23	-5.23083	0.73 (0.65-0.82)	1.68747e-07	0.36473	SSPN; ITPR2	Intergenic	rs718314	0.017155	0.409277	0.084811	rs11534749	0.125566
cg00048149	12	26472528	12p11.23	-8.5728	0.51 (0.44-0.60)	1.00999e-17	0.597918	SSPN; ITPR2	Intergenic	rs718314	0.019245	0.169613	0.988659	rs11534749	0.247942
cg23332732	12	26986274	12p11.23	-6.17499	0.47 (0.37-0.60)	6.61697e-10	0.466065	ITPR2	TSS200	rs718314	0.532991	0.0788487	0.933203	rs7302344	0.390792
cg00522213	12	125318539	12q24.31	-7.03919	0.73 (0.67-0.80)	1.93357e-12	0.759665	SCARB1	Intronic	rs4765623	-0.002311	0.76685	0.995018	rs10846748	0.945897
cg24636795	14	73330288	14q24.2	5.35133	1.35 (1.21-1.51)	8.73104e-08	0.563777	DPF3	Intronic	rs4903064	0.050868	0.966494	0.218329	rs28840762	0.406384
cg07550554	14	73395778	14q24.2	-6.1115	0.56 (0.46-0.67)	9.8701e-10	0.311174	DCAF4	5'UTR	rs4903064	0.116358	0.823115	0.437727	rs12147969	0.994224
OR, odds ratio per standard deviation (SD) increase in genetically predicted DNA methylation level; CI, confidence interval; GWAS, genome-wide association studies; TSS, transcription start site; UTR, untranslated region; Mb, mega base; PP.H4, posterior probability that both the CpG site and cancer risk are associated and share a single causal variant; Top candidate variant, variant showing the la…

## Sheet: Supplementary Data 5
Supplementary Data 5. CpGs significantly a associated with lung cancer risk
CpG b	Chr	Pos	Cytoband	Z-score c	OR (95% CI) c	P c	R d	Closest gene	Classification	Nearest GWAS variant	Distance (Mb)	P c,e adjusted for GWAS variants	Coloc PP.H4	Top candidate variant	Variant.PP.H4
cg08491437	1	78442533	1p31.1	7.39294	1.12 (1.09-1.16)	1.43619e-13	0.504881	FUBP1	Intronic	rs71658797	0.475026	0.0856028	0.977231	rs34517439	0.999997
cg09148021	1	78470417	1p31.1	5.59323	1.06 (1.04-1.08)	2.22879e-08	0.61759	DNAJB4	TSS1500	rs71658797	0.50291	0.00713482	0.000141879	rs4130548	0.583815
cg08569138	1	78470430	1p31.1	5.24166	1.07 (1.04-1.09)	1.59139e-07	0.582894	DNAJB4	TSS1500	rs71658797	0.502923	0.0100819	0.000144455	rs4130548	0.572199
cg24795785	1	78470545	1p31.1	5.25592	1.05 (1.03-1.07)	1.47284e-07	0.688225	DNAJB4	5'UTR	rs71658797	0.503038	0.00890646	0.00014188	rs4130548	0.583815
cg14344766	1	78470614	1p31.1	5.60735	1.05 (1.03-1.07)	2.05449e-08	0.727321	DNAJB4	5'UTR	rs71658797	0.503107	0.00975529	0.00014188	rs4130548	0.583815
cg21968580	1	78470640	1p31.1	5.65495	1.06 (1.04-1.08)	1.55889e-08	0.680422	DNAJB4	5'UTR	rs71658797	0.503133	0.00933869	0.00014188	rs4130548	0.583815
cg01074657	1	78511466	1p31.1	-5.3736	0.78 (0.72-0.86)	7.71793e-08	0.213358	GIPC2	Intronic	rs71658797	0.543959	0.0423091	0.0584185	rs34517439	0.999541
cg08651590	2	65543410	2p14	-6.72085	0.93 (0.91-0.95)	1.80667e-11	0.610703	SPRED2	Intronic	rs17038564	0.047352	0.836394	0.977392	rs268853	0.0861711
cg14406727	2	65577769	2p14	-6.05849	0.90 (0.87-0.93)	1.37406e-09	0.276224	SPRED2	Intronic	rs17038564	0.081711	0.782295	0.9734	rs12104748	0.141381
cg23329644	2	65590468	2p14	-6.3355	0.94 (0.93-0.96)	2.36574e-10	0.659042	SPRED2	Intronic	rs17038564	0.09441	0.478879	0.98803	rs268882	0.186969
cg10831427	2	65594760	2p14	-6.37042	0.90 (0.87-0.93)	1.88511e-10	0.362083	SPRED2	Intronic	rs17038564	0.098702	0.614023	0.984704	rs268882	0.154809
cg08750534	2	65630259	2p14	-6.18822	0.91 (0.88-0.94)	6.08475e-10	0.381054	SPRED2	Intronic	rs17038564	0.134201	0.49762	0.960928	rs268853	0.0768423
cg00767689	2	65640438	2p14	-5.29105	0.93 (0.90-0.95)	1.21615e-07	0.404282	SPRED2	Intronic	rs17038564	0.14438	0.797956	0.97423	rs13399786	0.0806174
cg21583565	2	174219336	2q31.1	-5.20947	0.83 (0.78-0.89)	1.89377e-07	0.292404	CDCA7	TSS1500	rs13389804	-10.124	1.93478e-07	0.954326	rs930313	0.399917
cg07302848	2	174219502	2q31.1	-5.33323	0.83 (0.78-0.89)	9.64797e-08	0.236129	CDCA7	TSS200	rs13389804	-10.1238	9.67899e-08	0.853979	rs10204104	0.159258
cg23681745	2	202004875	2q33.1	5.79668	1.09 (1.06-1.13)	6.7641e-09	0.305648	CFLAR	Intronic	rs3769821	-0.118555	7.06019e-09	0.957136	rs1830298	0.138861
cg14222479	3	169487675	3q26.2	-5.51773	0.83 (0.78-0.89)	3.43408e-08	0.229158	ACTRT3	5'UTR	rs2293607	0.00534	3.57786e-08	0.945314	rs3772190	0.132154
cg21687591	3	169492002	3q26.2	6.38099	1.11 (1.07-1.15)	1.75943e-10	0.349781	MYNN	Intronic	rs2293607	0.009667	1.67525e-10	0.987266	rs3772190	0.156738
cg06010307	3	169538586	3q26.2	-5.22678	0.77 (0.70-0.85)	1.72485e-07	0.244529	LRRC34; LRRIQ4	Intergenic	rs2293607	0.056251	1.76296e-07	0.812901	rs3772190	0.145427
cg14805663	3	189344300	3q28	-6.69552	0.78 (0.73-0.84)	2.14908e-11	0.297233	TP63	Intronic	rs13314271	-0.013302	2.21837e-06	0.0149957	rs7631358	0.772901
cg15007954	3	189348674	3q28	7.23617	1.17 (1.12-1.23)	4.61541e-13	0.214225	TP63	Intronic	rs13314271	-0.008928	0.672996	0.899307	rs7631358	0.980767
cg05129081	3	189348936	3q28	10.3974	1.42 (1.33-1.52)	2.54803e-25	0.651738	TP63	Intronic	rs13314271	-0.008666	0.00418535	0.862496	rs7631358	0.999362
cg06720722	3	189349021	3q28	7.36517	1.09 (1.07-1.12)	1.76921e-13	0.447742	TP63	Intronic	rs13314271	-0.008581	3.34237e-07	0.000803747	rs7629983	0.861818
cg19359368	3	189349073	3q28	8.49359	1.14 (1.10-1.17)	2.00344e-17	0.505719	TP63	Intronic	rs13314271	-0.008529	9.52525e-08	4.05543e-05	rs7629983	0.406727
cg04489243	3	189349129	3q28	9.27677	1.20 (1.16-1.25)	1.747e-20	0.356664	TP63	Intronic	rs13314271	-0.008473	5.80592e-07	0.0220454	rs7631358	0.793415
cg22662645	3	189349134	3q28	9.50563	1.70 (1.52-1.90)	1.9884e-21	0.171748	TP63	Intronic	rs13314271	-0.008468	6.09366e-10	0.208558	rs7631358	0.784901
cg23118535	3	189350129	3q28	7.19849	1.18 (1.13-1.24)	6.08844e-13	0.297952	TP63	Intronic	rs13314271	-0.007473	0.000384903	0.183324	rs7631358	0.748297
cg25708695	3	189353419	3q28	10.3824	1.17 (1.14-1.21)	2.98328e-25	0.497925	TP63	Intronic	rs13314271	-0.004183	3.37635e-08	0.020355	rs12696594	0.332194
cg26853976	5	850813	5p15	-6.0414	0.93 (0.91-0.95)	1.52779e-09	0.333098	ZDHHC11	5'UTR	rs7705526	-0.435161	0.00914271	0.682101	rs3810859	0.990021
cg05100666	5	880771	5p15	-5.49001	0.88 (0.84-0.92)	4.01906e-08	0.289298	BRD9	Intronic	rs7705526	-0.405203	0.761347	0.226802	rs2853677	1
cg18117315	5	883560	5p15	6.03424	1.07 (1.04-1.09)	1.59709e-09	0.362909	BRD9	Intronic	rs7705526	-0.402414	1.68034e-05	0.0917501	rs10060593	0.980567
cg06650596	5	1041028	5p15	-8.4171	0.62 (0.56-0.69)	3.85926e-17	0.184156	NKD2; SLC12A7	Intergenic	rs7705526	-0.244946	0.508138	0.449594	rs2853677	1
cg00098175	5	1056142	5p15	-5.68107	0.67 (0.58-0.77)	1.33852e-08	0.154564	SLC12A7	Intronic	rs7705526	-0.229832	0.0386848	0.0894925	rs10060593	0.977365
cg25528709	5	1080273	5p15	5.39778	1.22 (1.13-1.31)	6.74724e-08	0.151958	SLC12A7	Intronic	rs7705526	-0.205701	0.712581	0.117927	rs2853677	1
cg18836287	5	1145044	5p15	-14.6485	0.00 (0.00-0.00)	1.37675e-48	0.147513	SLC12A7; CTD-3080P12.3	Intergenic	rs7705526	-0.14093	0.00501297	0.183705	rs2853677	1
cg25045012	5	1277563	5p15	-11.1601	0.90 (0.88-0.91)	6.39308e-29	0.718459	TERT	Intronic	rs7705526	-0.008411	0.111753	1.69792e-33	rs2853677	0.999992
cg00624418	5	1282357	5p15	-13.7637	0.88 (0.86-0.89)	4.21333e-43	0.735271	TERT	Intronic	rs7705526	-0.003617	8.21995e-05	1.96713e-23	rs7705526	0.547022
cg03935379	5	1282703	5p15	-13.356	0.77 (0.74-0.80)	1.09342e-40	0.454259	TERT	Exonic	rs7705526	-0.003271	0.000618441	2.18013e-06	rs2853677	0.999987
cg25518571	5	1286042	5p15	-14.1915	0.59 (0.54-0.63)	1.03451e-45	0.267543	TERT	Intronic	rs7705526	6.8e-05	2.51458e-08	0.188518	rs2853677	1
cg13924604	5	1286259	5p15	-6.33781	0.70 (0.62-0.78)	2.33059e-10	0.230564	TERT	Intronic	rs7705526	0.000285	0.0335532	0.300436	rs2853677	1
cg17026582	5	1298573	5p15	-10.9627	0.71 (0.66-0.75)	5.77722e-28	0.23134	TERT; MIR4457	Intergenic	rs7705526	0.012599	0.994751	0.0204919	rs2853677	1
cg26603275	5	1298965	5p15	-8.43728	0.54 (0.47-0.62)	3.24811e-17	0.276972	TERT; MIR4457	Intergenic	rs7705526	0.012991	0.569835	0.138575	rs2853677	1
cg27311041	5	1300340	5p15	7.46062	1.66 (1.45-1.90)	8.61194e-14	0.339282	TERT; MIR4457	Intergenic	rs7705526	0.014366	0.0836001	0.0448672	rs2853677	1
cg27491040	5	1313825	5p15	14.9122	5.42 (4.34-6.77)	2.74499e-50	0.2213	MIR4457; CLPTM1L	Intergenic	rs7705526	0.027851	0.485984	0.0545258	rs2853677	1
cg10797702	5	1313931	5p15	14.876	6.56 (5.12-8.41)	4.71577e-50	0.161602	MIR4457; CLPTM1L	Intergenic	rs7705526	0.027957	0.655302	0.101083	rs2853677	1
cg11624060	5	1316038	5p15	-10.8753	0.56 (0.51-0.62)	1.51157e-27	0.241113	MIR4457; CLPTM1L	Intergenic	rs7705526	0.030064	0.298721	0.028863	rs2853677	1
cg26209169	5	1316264	5p15	-13.0872	0.59 (0.55-0.64)	3.89902e-39	0.518177	MIR4457; CLPTM1L	Intergenic	rs7705526	0.03029	0.821723	1.84944e-10	rs2853677	0.709664
cg10441424	5	1316636	5p15	-10.4514	0.65 (0.60-0.71)	1.44368e-25	0.431871	MIR4457; CLPTM1L	Intergenic	rs7705526	0.030662	0.946002	0.000148036	rs2853677	0.999999
cg07774410	5	1323142	5p15	8.71236	1.35 (1.26-1.44)	2.97607e-18	0.257911	CLPTM1L	Intronic	rs7705526	0.037168	0.544939	0.0857801	rs2853677	1
cg25077823	5	1324772	5p15	-6.72452	0.88 (0.85-0.92)	1.76174e-11	0.416275	CLPTM1L	Intronic	rs7705526	0.038798	4.20325e-05	0.00582533	rs2853677	0.999999
cg20007063	5	1326407	5p15	-14.3196	0.34 (0.30-0.40)	1.65095e-46	0.308534	CLPTM1L	Intronic	rs7705526	0.040433	0.541198	0.0178895	rs2853677	1
cg02184709	5	1329144	5p15	-14.5872	0.34 (0.29-0.39)	3.38993e-48	0.170816	CLPTM1L	Intronic	rs7705526	0.04317	0.141762	0.0572194	rs2853677	1
cg20768760	5	1332573	5p15	-14.1254	0.88 (0.86-0.90)	2.64799e-45	0.713515	CLPTM1L	Intronic	rs7705526	0.046599	0.716992	2.36878e-09	rs401681	0.964122
cg21202862	5	1337955	5p15	-15.6667	0.55 (0.51-0.59)	2.55591e-55	0.385194	CLPTM1L	Intronic	rs7705526	0.051981	0.555017	0.000500333	rs2853677	0.999989
cg13325231	5	1342170	5p15	15.6557	2.27 (2.05-2.51)	3.03807e-55	0.295357	CLPTM1L	Intronic	rs7705526	0.056196	0.592642	0.0576863	rs2853677	1
cg07493874	5	1342172	5p15	15.6929	1.65 (1.55-1.76)	1.69255e-55	0.517077	CLPTM1L	Intronic	rs7705526	0.056198	0.628378	6.94831e-09	rs2853677	0.842884
cg09508356	5	1346092	5p15	-15.7255	0.31 (0.27-0.36)	1.0112e-55	0.246782	CLPTM1L	TSS1500	rs7705526	0.060118	0.809804	0.036652	rs2853677	1
cg22739207	5	1356382	5p15	-14.8684	0.34 (0.29-0.39)	5.28924e-50	0.262188	CLPTM1L; LINC01511	Intergenic	rs7705526	0.070408	0.349132	0.422015	rs2853677	1
cg11258494	5	1357081	5p15	-8.24345	0.75 (0.71-0.81)	1.67309e-16	0.205335	CLPTM1L; LINC01511	Intergenic	rs7705526	0.071107	0.0461549	0.182618	rs2853677	1
cg14049990	5	1514140	5p15	-5.68677	0.88 (0.84-0.92)	1.29467e-08	0.228837	LPCAT1	Intronic	rs7705526	0.228166	0.0117357	0.0561438	rs401681	0.996786
cg08794582	5	1524227	5p15	-7.09376	0.83 (0.79-0.87)	1.30521e-12	0.151755	LPCAT1	TSS200	rs7705526	0.238253	1.88217e-05	0.109979	rs465498	0.232059
cg21519219	5	1723384	5p15	6.18681	1.17 (1.11-1.23)	6.1395e-10	0.216848	MIR4277; MRPL36	Intergenic	rs7705526	0.43741	0.345839	0.143931	rs2853677	1
cg00633232	5	1723907	5p15	6.09573	1.10 (1.07-1.14)	1.08942e-09	0.406408	MIR4277; MRPL36	Intergenic	rs7705526	0.437933	0.564553	0.637694	rs2853677	1
cg25606641	5	1729927	5p15	7.09375	1.23 (1.16-1.30)	1.30523e-12	0.206728	MIR4277; MRPL36	Intergenic	rs7705526	0.443953	0.84727	0.244071	rs2853677	1
cg09915221	5	1801650	5p15	7.97525	1.36 (1.26-1.46)	1.52067e-15	0.240443	NDUFS6	Exonic	rs7705526	0.515676	0.926405	0.389449	rs401681	0.993263
cg08964675	6	7562809	6p24.3	6.15109	4.52 (2.79-7.31)	7.69523e-10	0.272475	DSP	Intronic	rs186162242	-0.002226	0.330717	0.976952	rs2076295	0.941297
cg16898833	6	26189333	6p22.2	5.65998	1.10 (1.06-1.14)	1.51394e-08	0.337375	HIST1H4D	TSS200	rs2298090	0.03226	0.000127884	0.97327	rs13204572	0.895216
cg20473545	6	26197606	6p22.2	-5.29679	0.31 (0.20-0.48)	1.17857e-07	0.167021	HIST1H3D	5'UTR	rs2298090	0.040533	0.0846667	0.100965	rs9358919	0.100276
cg05493094	6	26200045	6p22.2	-5.30637	0.88 (0.84-0.92)	1.11832e-07	0.562796	HIST1H2BF	Exonic	rs2298090	0.042972	0.114741	0.51346	rs1059486	0.99997
cg14575656	6	26330584	6p22.2	5.20276	1.33 (1.19-1.48)	1.96349e-07	0.308836	HIST1H4H; BTN3A2	Intergenic	rs369802986	-0.027709	3.31332e-06	0.153212	rs9357005	0.0888844
cg07398622	6	27473500	6p22.1	-6.5635	0.81 (0.76-0.86)	5.25586e-11	0.198812	ZNF184; LINC01012	Intergenic	rs369802986	1.11521	0.0363511	0.602942	rs6904596	0.324568
cg02285791	6	27550747	6p22.1	-5.38569	0.72 (0.63-0.81)	7.21655e-08	0.14341	ZNF184; LINC01012	Intergenic	rs369802986	1.19245	0.313274	0.175066	rs6904596	0.343122
cg10046620	6	27775042	6p22.1	6.49603	1.31 (1.21-1.42)	8.2469e-11	0.142994	HIST1H2AI	TSS1500	rs191133092	-1.15794	0.0644029	0.582674	rs35819751	0.0727732
cg05070742	6	27777807	6p22.1	6.03479	1.25 (1.16-1.35)	1.59167e-09	0.176937	HIST1H3H	TSS200	rs191133092	-1.15518	0.199112	0.568287	rs13195728	0.0819166
cg12539606	6	27777856	6p22.1	5.87668	1.15 (1.10-1.20)	4.18569e-09	0.349421	HIST1H3H	Exonic	rs191133092	-1.15513	0.228301	0.779104	rs35819751	0.0961928
cg00856041	6	27798455	6p22.1	6.12456	1.09 (1.06-1.12)	9.0936e-10	0.328546	HIST1H4K	Downstream	rs191133092	-1.13453	0.0629363	0.923406	rs35819751	0.0871819
cg22955778	6	27798556	6p22.1	7.0438	1.12 (1.08-1.15)	1.87066e-12	0.420344	HIST1H4K	Downstream	rs191133092	-1.13443	0.0480407	0.973152	rs45509595	0.0952527
cg06797525	6	27861009	6p22.1	5.69919	1.40 (1.25-1.57)	1.20376e-08	0.170433	HIST1H2AM	TSS200	rs191133092	-1.07198	0.0441461	0.097741	rs200493	0.0844466
cg09156207	6	28058724	6p22.1	5.36394	1.10 (1.06-1.14)	8.14281e-08	0.360726	ZSCAN12P1	Exonic	rs191133092	-0.874261	0.609489	0.957737	rs13205911	0.0741934
cg00858855	6	28554964	6p22.1	5.18048	1.23 (1.14-1.33)	2.21311e-07	0.180649	ZBED9	5'UTR	rs191133092	-0.378021	0.00272764	0.0761079	rs13191038	0.405434
cg12471227	6	28555918	6p22.1	-5.78253	0.80 (0.74-0.86)	7.35872e-09	0.182134	ZBED9	Intronic	rs191133092	-0.377067	0.203465	0.303764	rs4947336	0.324684
cg20450471	6	28584061	6p22.1	-5.30233	0.91 (0.87-0.94)	1.14335e-07	0.269221	ZBED9	Upstream	rs191133092	-0.348924	0.000841168	0.163371	rs13217472	0.330072
cg08638886	6	28704807	6p22.1	-6.75037	0.91 (0.88-0.93)	1.47468e-11	0.534717	LINC00533; LINC01623	Intergenic	rs191133092	-0.228178	0.244177	0.867009	rs3135295	0.0343575
cg19918208	6	28828364	6p22.1	-7.22231	0.83 (0.79-0.88)	5.11122e-13	0.291084	LOC401242	Exonic	rs191133092	-0.104621	0.107587	0.87015	rs3132388	0.0326675
cg25725312	6	28829946	6p22.1	-7.07205	0.78 (0.73-0.84)	1.52665e-12	0.162162	LOC401242	Intronic	rs191133092	-0.103039	0.255504	0.176471	rs3131341	0.0219082
cg12914966	6	28830789	6p22.1	-7.27255	0.91 (0.88-0.93)	3.52767e-13	0.518609	LOC401242	Intronic	rs191133092	-0.102196	0.0652561	0.909298	rs3118365	0.0428559
cg16677399	6	28830902	6p22.1	-7.33108	0.91 (0.89-0.93)	2.28313e-13	0.538432	LOC401242	Intronic	rs191133092	-0.102083	0.0678012	0.905604	rs3132388	0.0358202
cg00903577	6	28831109	6p22.1	-7.49256	0.92 (0.90-0.94)	6.75419e-14	0.624011	LOC401242	Exonic	rs191133092	-0.101876	0.031148	0.904537	rs3132388	0.0369639
cg13269645	6	28864832	6p22.1	7.52148	1.09 (1.06-1.11)	5.41617e-14	0.582937	HCG14	Intronic	rs191133092	-0.068153	0.0283197	0.9297	rs3135308	0.152671
cg05216056	6	28887836	6p22.1	6.1417	1.16 (1.11-1.22)	8.16436e-10	0.14981	TRIM27	Exonic	rs191133092	-0.045149	0.000247307	0.226302	rs3130885	0.0338693
cg03270340	6	28891204	6p22.1	-7.25907	0.89 (0.86-0.92)	3.89771e-13	0.469678	TRIM27	Exonic	rs191133092	-0.041781	0.0622388	0.931166	rs148696809	0.0329125
cg23756442	6	28892465	6p22.1	-6.39072	0.88 (0.85-0.92)	1.65108e-10	0.276986	TRIM27	TSS1500	rs191133092	-0.04052	0.193792	0.587424	rs3130885	0.027695
cg26531141	6	28912013	6p22.1	-6.52385	0.81 (0.76-0.86)	6.85252e-11	0.143589	LINC01556	Exonic	rs191133092	-0.020972	0.17107	0.481677	rs3130885	0.039801
cg02057917	6	29323269	6p22.1	-7.42328	0.69 (0.62-0.76)	1.14252e-13	0.14376	OR5V1	Exonic	rs191133092	0.390284	0.334982	0.289597	rs2517857	0.197938
cg26558366	6	29407727	6p22.1	5.24853	2.63 (1.83-3.78)	1.53317e-07	0.154629	OR10C1	5'UTR	rs191133092	0.474742	0.7595	0.134556	rs2517857	0.0749018
cg20778786	6	29483989	6p22.1	-8.2301	0.77 (0.73-0.82)	1.87065e-16	0.168291	MAS1L; LINC01015	Intergenic	rs191133092	0.551004	0.0201483	0.371273	rs1233385	0.557462
cg10420223	6	29526561	6p22.1	-8.69665	0.89 (0.86-0.91)	3.41839e-18	0.533506	UBD	Exonic	rs191133092	0.593576	0.00949131	0.988125	rs3131856	0.874101
cg06308109	6	29548691	6p22.1	5.4505	1.15 (1.09-1.21)	5.02285e-08	0.304724	UBD; SNORD32B	Intergenic	rs191133092	0.615706	0.567023	0.745835	rs2517857	0.0781071
cg12322235	6	29549724	6p22.1	-6.32441	0.83 (0.78-0.88)	2.54207e-10	0.169376	SNORD32B	TSS1500	rs191133092	0.616739	0.115724	0.386892	rs3131856	0.752927
cg03160788	6	29572219	6p22.1	5.24584	1.71 (1.40-2.09)	1.55569e-07	0.239267	GABBR1	Intronic	rs191133092	0.639234	0.182349	0.0713115	rs3131856	0.549869
cg21100518	6	29595002	6p22.1	-5.68256	0.90 (0.87-0.93)	1.3269e-08	0.281937	GABBR1	Intronic	rs191133092	0.662017	0.908756	0.134397	rs2517857	0.0685702
cg08862148	6	29595315	6p22.1	-5.33165	0.41 (0.30-0.57)	9.73221e-08	0.150704	GABBR1	Exonic	rs191133092	0.66233	0.756549	0.233998	rs2517857	0.0696077
cg00433866	6	29623646	6p22.1	6.87921	1.17 (1.12-1.22)	6.01873e-12	0.321507	GABBR1; MOG	Intergenic	rs191133092	0.690661	0.649683	0.938621	rs2517857	0.208454
cg17977304	6	29623992	6p22.1	7.06024	1.63 (1.42-1.87)	1.66219e-12	0.316398	MOG	TSS1500	rs191133092	0.691007	0.441109	0.545725	rs2517857	0.180394
cg16118803	6	29629716	6p22.1	6.47556	1.22 (1.15-1.29)	9.44605e-11	0.582581	MOG	Intronic	rs191133092	0.696731	0.493316	5.08716e-06	rs2535238	0.0860984
cg05279622	6	29629758	6p22.1	7.28656	1.08 (1.06-1.10)	3.17975e-13	0.626623	MOG	Intronic	rs191133092	0.696773	0.40917	4.75854e-06	rs2535238	0.092973
cg05813221	6	29629988	6p22.1	6.80254	4.10 (2.73-6.16)	1.02789e-11	0.215214	MOG	Intronic	rs191133092	0.697003	0.692814	0.677842	rs2517857	0.116667
cg15841167	6	29633622	6p22.1	5.27199	1.11 (1.06-1.15)	1.34953e-07	0.292366	MOG	Intronic	rs191133092	0.700637	0.754431	0.313053	rs2517857	0.0781331
cg03147503	6	29633969	6p22.1	5.73316	1.07 (1.05-1.09)	9.8577e-09	0.633204	MOG	Exonic	rs191133092	0.700984	0.579956	5.57107e-05	rs3116814	0.759879
cg23019585	6	29635110	6p22.1	5.25131	1.06 (1.04-1.09)	1.51023e-07	0.542353	MOG	Intronic	rs191133092	0.702125	0.794347	0.00409044	rs2517857	0.0785142
cg24444631	6	29636366	6p22.1	5.71513	1.22 (1.14-1.30)	1.09623e-08	0.450903	MOG	Intronic	rs191133092	0.703381	0.590268	0.140491	rs2517857	0.0844908
cg11358777	6	29638498	6p22.1	6.61456	1.68 (1.44-1.96)	3.72651e-11	0.361566	MOG	Exonic	rs191133092	0.705513	0.445374	0.364412	rs3131856	0.609918
cg06061002	6	29638918	6p22.1	6.35338	1.31 (1.20-1.42)	2.10637e-10	0.470975	MOG	3'UTR	rs191133092	0.705933	0.585224	0.0100594	rs2517857	0.0752207
cg12833048	6	29639582	6p22.1	5.73945	1.07 (1.05-1.10)	9.49836e-09	0.470536	MOG	3'UTR	rs191133092	0.706597	0.607367	0.0757509	rs2517857	0.0775977
cg00539542	6	29644544	6p22.1	-6.54392	0.89 (0.86-0.92)	5.99274e-11	0.592236	ZFP57	Intronic	rs191133092	0.711559	0.603856	8.00846e-06	rs3116814	0.227044
cg12463578	6	29644756	6p22.1	-5.93336	0.95 (0.93-0.96)	2.96798e-09	0.709692	ZFP57	Exonic	rs191133092	0.711771	0.876841	2.74564e-05	rs3116814	0.8634
cg13773306	6	29646253	6p22.1	6.37472	4.52 (2.84-7.18)	1.833e-10	0.246098	ZFP57	Intronic	rs191133092	0.713268	0.603991	0.41903	rs2517857	0.0755739
cg25978138	6	29648161	6p22.1	-7.01382	0.94 (0.92-0.96)	2.31895e-12	0.7562	ZFP57	Intronic	rs191133092	0.715176	0.435004	5.09524e-06	rs2535238	0.0870043
cg11747594	6	29648225	6p22.1	-6.49448	0.91 (0.88-0.94)	8.33194e-11	0.790433	ZFP57	Intronic	rs191133092	0.71524	0.402182	7.73355e-08	rs2747431	1
cg15708526	6	29648271	6p22.1	-6.31354	0.92 (0.90-0.95)	2.72731e-10	0.790495	ZFP57	Intronic	rs191133092	0.715286	0.523058	6.30305e-08	rs2747431	0.986627
cg04071440	6	29648275	6p22.1	-6.15359	0.95 (0.94-0.97)	7.57485e-10	0.797061	ZFP57	Intronic	rs191133092	0.71529	0.835572	7.73912e-08	rs2747431	0.999268
cg08022281	6	29648345	6p22.1	-6.53074	0.95 (0.93-0.96)	6.54465e-11	0.77212	ZFP57	Intronic	rs191133092	0.71536	0.657824	2.71811e-06	rs2535238	0.0820774
cg10648573	6	29648348	6p22.1	-6.53874	0.95 (0.93-0.96)	6.20386e-11	0.764257	ZFP57	Intronic	rs191133092	0.715363	0.668519	7.73355e-08	rs2747431	1
cg12644888	6	29648360	6p22.1	-6.4695	0.90 (0.87-0.93)	9.8325e-11	0.751623	ZFP57	Intronic	rs191133092	0.715375	0.448858	3.45925e-07	rs2535238	0.0731533
cg22494932	6	29648379	6p22.1	-7.12362	0.94 (0.93-0.96)	1.05132e-12	0.756006	ZFP57	Intronic	rs191133092	0.715394	0.306651	2.72708e-06	rs2535238	0.0820829
cg25699073	6	29648381	6p22.1	-7.19542	0.94 (0.93-0.96)	6.2271e-13	0.778009	ZFP57	Intronic	rs191133092	0.715396	0.300532	4.82745e-06	rs2535238	0.0929757
cg07134666	6	29648400	6p22.1	-6.27841	0.92 (0.90-0.94)	3.42044e-10	0.775732	ZFP57	Intronic	rs191133092	0.715415	0.502441	2.72708e-06	rs2535238	0.0820829
cg00588198	6	29648452	6p22.1	-6.52704	0.95 (0.93-0.96)	6.70839e-11	0.789032	ZFP57	Intronic	rs191133092	0.715467	0.598881	7.73454e-08	rs2747431	0.999867
cg16885113	6	29648507	6p22.1	-6.27886	0.92 (0.89-0.94)	3.41069e-10	0.797673	ZFP57	Intronic	rs191133092	0.715522	0.504578	7.73346e-08	rs2747431	0.999999
cg20228636	6	29648525	6p22.1	-6.50983	0.95 (0.93-0.96)	7.52349e-11	0.787759	ZFP57	Intronic	rs191133092	0.71554	0.6298	7.73356e-08	rs2747431	0.999999
cg11383134	6	29648590	6p22.1	-6.63294	0.95 (0.94-0.97)	3.29068e-11	0.792314	ZFP57	Intronic	rs191133092	0.715605	0.70409	7.73355e-08	rs2747431	1
cg03198009	6	29648604	6p22.1	-6.18985	0.93 (0.90-0.95)	6.02207e-10	0.80522	ZFP57	Intronic	rs191133092	0.715619	0.499709	7.73355e-08	rs2747431	1
cg03449857	6	29648623	6p22.1	-6.34235	0.95 (0.93-0.96)	2.26284e-10	0.784697	ZFP57	Intronic	rs191133092	0.715638	0.669997	7.73338e-08	rs2747431	0.999996
cg15570656	6	29648628	6p22.1	-6.33847	0.93 (0.90-0.95)	2.32057e-10	0.810177	ZFP57	Intronic	rs191133092	0.715643	0.448248	7.7238e-08	rs2747431	0.999902
cg13835168	6	29648756	6p22.1	-6.33437	0.95 (0.93-0.96)	2.3832e-10	0.765939	ZFP57	Intronic	rs191133092	0.715771	0.738241	7.71717e-08	rs2747431	0.999875
cg08041448	6	29648901	6p22.1	-5.18949	0.93 (0.90-0.96)	2.10873e-07	0.772636	ZFP57	5'UTR	rs191133092	0.715916	0.762557	3.91112e-06	rs2535238	0.0915086
cg03278703	6	29691107	6p22.1	6.81441	1.16 (1.11-1.20)	9.46545e-12	0.275665	HLA-F	TSS200	rs191133092	0.758122	0.0564427	0.26188	rs2517857	0.0765926
cg01393604	6	29695590	6p22.1	-5.68275	0.67 (0.59-0.77)	1.32545e-08	0.204942	HLA-F-AS1	Intronic	rs191133092	0.762605	0.786525	0.221098	rs2517857	0.0760138
cg25252977	6	29696650	6p22.1	-6.42126	0.90 (0.87-0.93)	1.35155e-10	0.539765	HLA-F-AS1	Intronic	rs191133092	0.763665	0.594206	2.07602e-07	rs2517857	0.0737674
cg03536022	6	29706879	6p22.1	-5.32816	0.90 (0.86-0.93)	9.9212e-08	0.527891	HLA-F-AS1	Intronic	rs191133092	0.773894	0.964128	1.38672e-06	rs2517857	0.0725086
cg11441173	6	29707887	6p22.1	7.64079	1.29 (1.21-1.38)	2.15885e-14	0.205658	HLA-F-AS1	Intronic	rs191133092	0.774902	0.0112712	0.328362	rs2517857	0.0726973
cg15272186	6	29709610	6p22.1	5.29281	1.72 (1.41-2.11)	1.20451e-07	0.239207	HLA-F-AS1	Intronic	rs191133092	0.776625	0.302164	0.2499	rs2517857	0.0761574
cg08451469	6	29711588	6p22.1	-5.40928	0.96 (0.94-0.97)	6.32786e-08	0.769756	HLA-F-AS1	Intronic	rs191133092	0.778603	0.703687	2.76491e-10	rs1610617	0.540982
cg07522918	6	29756503	6p22.1	-5.22655	0.88 (0.83-0.92)	1.72703e-07	0.284997	IFITM4P; HCG4	Intergenic	rs191133092	0.823518	0.469728	0.36678	rs2517857	0.0795174
cg00142106	6	29760769	6p22.1	5.5009	1.65 (1.38-1.97)	3.77866e-08	0.153419	HCG4	Exonic	rs191133092	0.827784	0.233169	0.065483	rs2517857	0.0752351
cg25107289	6	29760856	6p22.1	5.58805	1.10 (1.07-1.14)	2.29628e-08	0.269465	HLA-V	Intronic	rs191133092	0.827871	0.000586217	0.0639189	rs2517857	0.0744507
cg12169771	6	29768248	6p22.1	5.37497	1.24 (1.15-1.34)	7.65934e-08	0.338428	HLA-V; HLA-G	Intergenic	rs191133092	0.835263	0.770831	0.02419	rs2517857	0.0783973
cg03432955	6	29795501	6p22.1	-5.39357	0.95 (0.94-0.97)	6.90712e-08	0.847801	HLA-G	Intronic	rs191133092	0.862516	0.085932	9.36606e-13	rs1626038	0.121728
cg00126638	6	29795583	6p22.1	-5.44489	0.96 (0.94-0.97)	5.18378e-08	0.832056	HLA-G	5'UTR	rs191133092	0.862598	0.0473721	9.06336e-13	rs1610676	0.0656208
cg12287358	6	29796032	6p22.1	5.2708	1.51 (1.30-1.76)	1.35829e-07	0.190295	HLA-G	Exonic	rs191133092	0.863047	0.0321122	0.138965	rs2517857	0.0769746
cg03997176	6	29796066	6p22.1	5.59572	1.09 (1.06-1.12)	2.19713e-08	0.379379	HLA-G	Exonic	rs191133092	0.863081	0.0694647	0.000358096	rs2517857	0.0739751
cg11363230	6	29796351	6p22.1	-5.95721	0.91 (0.88-0.94)	2.56581e-09	0.374133	HLA-G	Exonic	rs191133092	0.863366	0.213865	0.0426627	rs2517857	0.046711
cg15174396	6	29796363	6p22.1	-5.25147	0.62 (0.52-0.74)	1.50886e-07	0.258419	HLA-G	Exonic	rs191133092	0.863378	0.681212	0.182655	rs2517857	0.0763788
cg21855392	6	29798387	6p22.1	5.62134	1.79 (1.46-2.19)	1.89483e-08	0.212455	HLA-G	3'UTR	rs191133092	0.865402	0.0793881	0.0262705	rs2517857	0.0753246
cg03863342	6	29831661	6p22.1	-7.34438	0.93 (0.92-0.95)	2.06713e-13	0.695312	ZNRD1ASP; HCP5B	Intergenic	rs191133092	0.898676	0.426974	0.969752	rs2517857	0.0825836
cg26121931	6	29895204	6p22.1	5.91097	1.06 (1.04-1.08)	3.40096e-09	0.750206	HCG4B	TSS1500	rs191133092	0.962219	0.263889	0.613304	rs9260628	0.201062
cg24838316	6	29895260	6p22.1	7.06319	1.06 (1.04-1.08)	1.62728e-12	0.804843	HCG4B	TSS1500	rs191133092	0.962275	0.663977	7.19257e-06	rs2508052	0.169845
cg15319255	6	29910269	6p22.1	-5.79572	0.92 (0.89-0.94)	6.80286e-09	0.768312	HLA-A	5'UTR	rs191133092	0.977284	0.0426033	1.60081e-11	rs2517945	0.120169
cg23489273	6	29910292	6p22.1	5.29035	1.39 (1.23-1.56)	1.22082e-07	0.279442	HLA-A	5'UTR	rs191133092	0.977307	0.217994	0.123599	rs2517857	0.0739761
cg19593490	6	29943188	6p22.1	-5.71493	0.95 (0.94-0.97)	1.09749e-08	0.773928	HCG9	Exonic	rs191133092	1.0102	0.0200075	4.16333e-06	rs378971	1
cg23244913	6	29943401	6p22.1	-5.61158	0.95 (0.94-0.97)	2.00491e-08	0.786464	HCG9	Intronic	rs191133092	1.01042	0.0702865	4.15174e-06	rs378971	1
cg06710082	6	29943408	6p22.1	-5.66398	0.95 (0.94-0.97)	1.47898e-08	0.753351	HCG9	Intronic	rs191133092	1.01042	0.0166661	3.99709e-06	rs378971	1
cg16368146	6	29943425	6p22.1	-5.98975	0.95 (0.94-0.97)	2.10165e-09	0.8111	HCG9	Intronic	rs191133092	1.01044	0.0429484	4.12129e-06	rs378971	0.999021
cg07466983	6	29944982	6p22.1	-5.51919	0.86 (0.82-0.91)	3.4056e-08	0.337123	HCG9	Intronic	rs191133092	1.012	0.000362177	0.0389815	rs8321	0.380427
cg02371052	6	29945086	6p22.1	-5.43329	0.43 (0.31-0.58)	5.5324e-08	0.412704	HCG9	Intronic	rs191133092	1.0121	0.0174885	0.000253503	rs2517857	0.0735114
cg27538003	6	29945149	6p22.1	-5.2555	0.92 (0.89-0.95)	1.4762e-07	0.408739	HCG9	Intronic	rs191133092	1.01216	0.116879	0.013016	rs401241	0.242228
cg10432093	6	29945155	6p22.1	-5.83538	0.91 (0.88-0.94)	5.36694e-09	0.497609	HCG9	Intronic	rs191133092	1.01217	0.0734526	0.000253397	rs2523971	0.0746848
cg06507043	6	29945728	6p22.1	-7.3549	0.70 (0.64-0.77)	1.91068e-13	0.298386	HCG9	Intronic	rs191133092	1.01274	0.0362072	0.140617	rs2517857	0.0759905
cg16690356	6	29945948	6p22.1	-9.05322	0.88 (0.85-0.90)	1.38814e-19	0.552821	HCG9	Intronic	rs191133092	1.01296	0.00310224	0.990406	rs8321	0.716099
cg13207333	6	29974798	6p22.1	5.33044	1.06 (1.04-1.08)	9.79748e-08	0.5643	HLA-J	Exonic	rs191133092	1.04181	0.159195	0.000206364	rs2523971	0.176334
cg11867546	6	29974810	6p22.1	6.69625	1.06 (1.04-1.08)	2.13838e-11	0.644352	HLA-J	Exonic	rs191133092	1.04183	0.0236361	0.00108092	rs2523971	0.196087
cg25318809	6	29974863	6p22.1	5.2195	1.48 (1.28-1.71)	1.79405e-07	0.372188	HLA-J	Intronic	rs191133092	1.04188	0.623785	0.00538821	rs8321	0.397616
cg15726260	6	29974900	6p22.1	6.04288	1.42 (1.26-1.58)	1.51391e-09	0.4245	HLA-J	Intronic	rs191133092	1.04191	0.199094	0.0558405	rs2517857	0.0757731
cg12976581	6	29975032	6p22.1	6.57781	1.19 (1.13-1.26)	4.77443e-11	0.471635	HLA-J	Intronic	rs191133092	1.04205	0.339729	0.00644615	rs2523971	0.328895
cg14432143	6	29975061	6p22.1	6.19733	1.11 (1.07-1.15)	5.74301e-10	0.325665	HLA-J	Intronic	rs191133092	1.04208	0.00970491	0.120002	rs8321	0.367468
cg15279748	6	29975230	6p22.1	-5.40562	0.64 (0.55-0.76)	6.45862e-08	0.429643	HLA-J	Intronic	rs191133092	1.04225	0.00299872	0.00426985	rs8321	0.429568
cg04211303	6	29975675	6p22.1	-7.68141	0.77 (0.72-0.82)	1.57353e-14	0.387825	HLA-J	Intronic	rs191133092	1.04269	0.00257634	0.00275057	rs8321	0.323747
cg15760132	6	29975708	6p22.1	-7.16178	0.62 (0.55-0.71)	7.96347e-13	0.271097	HLA-J	Intronic	rs191133092	1.04272	0.00897653	0.17371	rs2517857	0.0755004
cg21852658	6	30002671	6p22.1	9.37824	1.37 (1.28-1.47)	6.70847e-21	0.238926	ZNRD1-AS1	Intronic	rs191133092	1.06969	0.000107996	0.249799	rs2517857	0.035352
cg13919341	6	30029929	6p22.1	5.33433	1.07 (1.04-1.10)	9.58955e-08	0.572896	ZNRD1	Intronic	rs191133092	1.09694	0.0660798	0.00098193	rs2245950	0.435249
cg06155771	6	30029935	6p22.1	5.77901	1.09 (1.06-1.12)	7.51409e-09	0.570363	ZNRD1	Intronic	rs191133092	1.09695	0.138868	0.00040075	rs2245950	0.43456
cg22184136	6	30038720	6p22.1	-5.84944	0.75 (0.68-0.83)	4.9324e-09	0.240157	RNF39	3'UTR	rs191133092	1.10573	0.864638	0.193345	rs8321	0.195341
cg21175940	6	30038910	6p22.1	-5.20346	0.94 (0.92-0.96)	1.95614e-07	0.314889	RNF39	Exonic	rs191133092	1.10593	0.133576	0.169944	rs1611645	0.359983
cg27363141	6	30038929	6p22.1	-5.52462	0.91 (0.88-0.94)	3.30201e-08	0.402091	RNF39	Exonic	rs191133092	1.10594	0.0324952	0.0268296	rs2517857	0.0686102
cg03293507	6	30038975	6p22.1	-6.16206	0.93 (0.91-0.95)	7.18041e-10	0.62987	RNF39	Exonic	rs191133092	1.10599	0.0232153	4.30396e-08	rs369073	0.272194
cg23712018	6	30039132	6p22.1	-5.35174	0.94 (0.92-0.96)	8.71105e-08	0.681852	RNF39	Exonic	rs191133092	1.10615	0.00208011	1.24284e-10	rs8321	0.148077
cg13185413	6	30039202	6p22.1	-5.48124	0.94 (0.93-0.96)	4.22359e-08	0.641983	RNF39	Exonic	rs191133092	1.10622	0.00318779	8.69724e-11	rs8321	0.245181
cg20249327	6	30039374	6p22.1	-5.44196	0.95 (0.93-0.96)	5.26966e-08	0.627699	RNF39	Exonic	rs191133092	1.10639	0.0249777	5.03101e-06	rs378971	0.936804
cg13918754	6	30039380	6p22.1	-5.58665	0.93 (0.91-0.95)	2.31498e-08	0.522247	RNF39	Exonic	rs191133092	1.1064	0.0150347	0.000108997	rs1611645	0.169906
cg00955769	6	30042385	6p22.1	5.66111	3.09 (2.09-4.58)	1.50397e-08	0.158367	RNF39	Intronic	rs191133092	1.1094	0.803616	0.101287	rs8321	0.222936
cg01631162	6	30043418	6p22.1	-5.30338	0.91 (0.88-0.94)	1.13679e-07	0.189873	RNF39	Exonic	rs191133092	1.11043	2.05481e-05	0.0992593	rs8321	0.336519
cg06180152	6	30043492	6p22.1	-6.5403	0.86 (0.82-0.90)	6.13957e-11	0.236486	RNF39	Exonic	rs191133092	1.11051	0.0143188	0.200948	rs8321	0.464021
cg11724134	6	30043727	6p22.1	-7.85041	0.81 (0.77-0.86)	4.1469e-15	0.397053	RNF39	TSS200	rs191133092	1.11074	0.0049986	0.00309513	rs401241	0.126625
cg12521832	6	30043737	6p22.1	-7.41257	0.91 (0.88-0.93)	1.23878e-13	0.464248	RNF39	TSS200	rs191133092	1.11075	0.0693188	0.0110377	rs2523971	0.164502
cg09530011	6	30043818	6p22.1	-7.40788	0.91 (0.89-0.93)	1.28339e-13	0.513307	RNF39	TSS200	rs191133092	1.11083	0.0179146	0.000535053	rs2517857	0.0618466
cg11963660	6	30043820	6p22.1	-6.68026	0.92 (0.89-0.94)	2.38519e-11	0.502221	RNF39	TSS200	rs191133092	1.11084	0.0182914	6.08098e-06	rs2245950	0.432803
cg22325294	6	30043829	6p22.1	-6.97324	0.89 (0.87-0.92)	3.09713e-12	0.323542	RNF39	TSS1500	rs191133092	1.11084	0.000616546	0.0544025	rs8321	0.189129
cg13169221	6	30043924	6p22.1	-6.0324	0.92 (0.90-0.95)	1.61545e-09	0.452979	RNF39	TSS1500	rs191133092	1.11094	0.204604	0.0343749	rs429511	0.146647
cg03782043	6	30044206	6p22.1	-6.01727	0.91 (0.88-0.94)	1.77384e-09	0.333781	RNF39	TSS1500	rs191133092	1.11122	0.00390325	0.0200984	rs8321	0.447595
cg01692379	6	30044259	6p22.1	-6.13541	0.91 (0.89-0.94)	8.49403e-10	0.446551	RNF39	TSS1500	rs191133092	1.11127	0.00278699	0.003866	rs8321	0.543571
cg15448721	6	30045041	6p22.1	-7.24055	0.91 (0.89-0.94)	4.46866e-13	0.524555	RNF39; TRIM31	Intergenic	rs191133092	1.11206	0.00136699	4.10877e-05	rs2256922	0.195153
cg02868178	6	30045280	6p22.1	-6.68481	0.90 (0.88-0.93)	2.31219e-11	0.452616	RNF39; TRIM31	Intergenic	rs191133092	1.1123	0.0101905	0.000154035	rs2571377	0.0771136
cg16219552	6	30057025	6p22.1	-7.42116	0.92 (0.90-0.94)	1.16096e-13	0.559096	RNF39; TRIM31	Intergenic	rs191133092	1.12404	0.031929	0.000689124	rs1150735	0.784787
cg03228974	6	30067855	6p22.1	-7.45947	0.87 (0.84-0.90)	8.68692e-14	0.425364	RNF39; TRIM31	Intergenic	rs191133092	1.13487	0.677772	0.565048	rs9261259	0.374482
cg27041554	6	30068899	6p22.1	5.44197	1.16 (1.10-1.22)	5.26933e-08	0.58323	RNF39; TRIM31	Intergenic	rs191133092	1.13591	0.211775	1.62802e-09	rs401241	0.194797
cg02301724	6	30068934	6p22.1	5.29321	1.10 (1.06-1.14)	1.20186e-07	0.380611	RNF39; TRIM31	Intergenic	rs191133092	1.13595	0.240335	0.00426011	rs8321	0.321315
cg04163475	6	30069065	6p22.1	5.33434	1.30 (1.18-1.43)	9.58934e-08	0.390999	RNF39; TRIM31	Intergenic	rs191133092	1.13608	0.404788	0.00102994	rs8321	0.369614
cg03553308	6	30069250	6p22.1	5.3004	1.16 (1.10-1.22)	1.15548e-07	0.503673	RNF39; TRIM31	Intergenic	rs191133092	1.13627	0.0329654	8.95039e-09	rs2517857	0.0604768
cg09791883	6	30069659	6p22.1	5.49459	1.91 (1.52-2.41)	3.91627e-08	0.257382	RNF39; TRIM31	Intergenic	rs191133092	1.13667	0.655787	0.48721	rs2517857	0.0766782
cg04906656	6	30069681	6p22.1	5.20146	1.21 (1.13-1.30)	1.97724e-07	0.48447	TRIM31	Downstream	rs191133092	1.1367	0.269703	0.000448856	rs2517857	0.0751536
cg20797270	6	30071288	6p22.1	5.57276	1.23 (1.14-1.32)	2.50729e-08	0.484901	TRIM31	3'UTR	rs191133092	1.1383	0.82058	0.00043043	rs2517857	0.080198
cg10194160	6	30071387	6p22.1	5.74348	1.52 (1.32-1.75)	9.27499e-09	0.195156	TRIM31	Exonic	rs191133092	1.1384	0.760142	0.165289	rs2517857	0.0677052
cg23642250	6	30071394	6p22.1	5.71468	1.09 (1.06-1.12)	1.09912e-08	0.516772	TRIM31	Exonic	rs191133092	1.13841	0.80849	0.000284186	rs2517857	0.0735109
cg22377040	6	30071412	6p22.1	5.5378	1.21 (1.13-1.30)	3.06288e-08	0.53439	TRIM31	Exonic	rs191133092	1.13843	0.920049	1.24937e-05	rs2517857	0.0749957
cg13436843	6	30071601	6p22.1	5.47753	1.06 (1.04-1.08)	4.31297e-08	0.617777	TRIM31	Intronic	rs191133092	1.13862	0.800149	2.09824e-05	rs2517857	0.0814659
cg01249016	6	30072468	6p22.1	-5.469	0.81 (0.75-0.87)	4.52571e-08	0.465375	TRIM31	Intronic	rs191133092	1.13948	0.571587	0.000644646	rs2517857	0.0807291
cg00787996	6	30072616	6p22.1	-6.38446	0.90 (0.87-0.93)	1.72005e-10	0.322942	TRIM31	Intronic	rs191133092	1.13963	0.0164313	0.0478614	rs2517857	0.0687258
cg27351624	6	30073747	6p22.1	-5.89388	0.80 (0.74-0.86)	3.77236e-09	0.354902	TRIM31-AS1	Intronic	rs191133092	1.14076	0.0121373	0.00477899	rs8321	0.315317
cg25721950	6	30074078	6p22.1	8.36883	1.10 (1.07-1.12)	5.8194e-17	0.556807	TRIM31-AS1	Intronic	rs191133092	1.14109	0.000125065	0.00645227	rs3129830	0.287511
cg26689038	6	30074193	6p22.1	-5.18527	0.86 (0.81-0.91)	2.15701e-07	0.319638	TRIM31-AS1	Exonic	rs191133092	1.14121	0.00267589	0.0367389	rs8321	0.363981
cg17102747	6	30076980	6p22.1	-6.06012	0.54 (0.45-0.66)	1.36023e-09	0.153102	TRIM31-AS1	Intronic	rs191133092	1.144	0.00809207	0.134322	rs8321	0.246248
cg11229497	6	30078954	6p22.1	5.99225	1.05 (1.03-1.07)	2.06963e-09	0.747743	TRIM31-AS1	Intronic	rs191133092	1.14597	0.00856807	5.63515e-10	rs4959041	0.345751
cg13927501	6	30079090	6p22.1	5.38761	1.13 (1.08-1.19)	7.14013e-08	0.537254	TRIM31-AS1	Intronic	rs191133092	1.1461	0.001035	4.12397e-09	rs8321	0.300795
cg18327128	6	30079139	6p22.1	5.16342	1.06 (1.04-1.09)	2.42476e-07	0.616177	TRIM31-AS1	Intronic	rs191133092	1.14615	0.00154509	5.63518e-10	rs4959041	0.345748
cg27313566	6	30079155	6p22.1	6.38911	1.07 (1.05-1.10)	1.6685e-10	0.629968	TRIM31-AS1	Intronic	rs191133092	1.14617	0.00105574	5.63536e-10	rs4959041	0.34573
cg01963633	6	30079177	6p22.1	5.2622	1.10 (1.06-1.13)	1.42339e-07	0.640622	TRIM31-AS1	Intronic	rs191133092	1.14619	0.000902982	5.63523e-10	rs4959041	0.345743
cg15951466	6	30079192	6p22.1	5.4562	1.10 (1.06-1.14)	4.86426e-08	0.598057	TRIM31-AS1	Intronic	rs191133092	1.14621	0.0023997	5.64732e-10	rs4959041	0.344489
cg15738450	6	30079194	6p22.1	5.98167	1.08 (1.05-1.11)	2.20866e-09	0.602282	TRIM31-AS1	Intronic	rs191133092	1.14621	0.00166917	7.98634e-10	rs9261439	0.273387
cg21232488	6	30079203	6p22.1	5.36644	1.06 (1.03-1.08)	8.03057e-08	0.645547	TRIM31-AS1	Intronic	rs191133092	1.14622	0.032487	5.63402e-10	rs4959041	0.345731
cg21809927	6	30079265	6p22.1	5.55115	1.12 (1.08-1.17)	2.83789e-08	0.637193	TRIM31-AS1	Intronic	rs191133092	1.14628	0.0055197	5.63516e-10	rs4959041	0.34575
cg08222513	6	30079280	6p22.1	5.78072	1.14 (1.09-1.19)	7.43823e-09	0.588419	TRIM31-AS1	Intronic	rs191133092	1.1463	0.0119111	5.65698e-10	rs4959041	0.344409
cg02907402	6	30079425	6p22.1	5.75974	1.22 (1.14-1.31)	8.42455e-09	0.282422	TRIM31	Exonic	rs191133092	1.14644	0.00151665	0.0201586	rs8321	0.364511
cg20591745	6	30079524	6p22.1	5.68368	1.21 (1.14-1.30)	1.31831e-08	0.366364	TRIM31-AS1	Exonic	rs191133092	1.14654	0.0254027	0.0302249	rs8321	0.337331
cg07829465	6	30079536	6p22.1	5.17928	1.14 (1.08-1.20)	2.22739e-07	0.53393	TRIM31-AS1	Intronic	rs191133092	1.14655	0.00244198	5.85715e-08	rs2517857	0.0678866
cg04176169	6	30080264	6p22.1	6.0546	1.20 (1.13-1.27)	1.40766e-09	0.446816	TRIM31	Exonic	rs191133092	1.14728	0.249671	0.0206258	rs2517857	0.0722342
cg04151220	6	30080393	6p22.1	6.04715	1.48 (1.31-1.69)	1.47431e-09	0.230775	TRIM31	Exonic	rs191133092	1.14741	0.136673	0.169604	rs8321	0.352614
cg12612406	6	30103459	6p22.1	-5.93375	0.87 (0.83-0.91)	2.96086e-09	0.220482	TRIM40	TSS1500	rs191133092	1.17047	1.04606e-07	0.242486	rs8321	0.122151
cg12758147	6	30103696	6p22.1	-5.16456	0.90 (0.86-0.94)	2.41007e-07	0.779667	TRIM40	TSS1500	rs191133092	1.17071	0.0016515	3.79477e-11	rs9261521	0.0932155
cg13044052	6	30103699	6p22.1	-5.54738	0.96 (0.94-0.97)	2.89975e-08	0.788672	TRIM40	TSS1500	rs191133092	1.17071	0.00181223	3.4738e-11	rs2517655	0.0919172
cg06195293	6	30104885	6p22.1	5.17131	1.22 (1.13-1.31)	2.32454e-07	0.483171	TRIM40	Exonic	rs191133092	1.1719	0.00177623	1.99497e-08	rs2517857	0.0609114
cg11963400	6	30112769	6p22.1	-8.44383	0.82 (0.79-0.86)	3.07104e-17	0.261936	TRIM40	Intronic	rs191133092	1.17978	0.00167685	0.681508	rs2517617	0.187221
cg14708905	6	30113074	6p22.1	7.46219	1.14 (1.10-1.18)	8.50945e-14	0.281837	TRIM40	Intronic	rs191133092	1.18009	0.000360616	0.129398	rs2517857	0.0600064
cg12258492	6	30114802	6p22.1	5.31363	1.11 (1.07-1.16)	1.07461e-07	0.266804	TRIM40	Exonic	rs191133092	1.18182	0.0018052	0.121975	rs8321	0.323724
cg17196190	6	30118899	6p22.1	5.25189	1.27 (1.16-1.39)	1.50543e-07	0.148225	TRIM10	Downstream	rs191133092	1.18591	0.124239	0.213933	rs8321	0.348061
cg18267047	6	30121774	6p22.1	6.44222	1.16 (1.11-1.21)	1.17741e-10	0.225496	TRIM10	Exonic	rs191133092	1.18879	0.0113921	0.207436	rs8321	0.285273
cg04560098	6	30127760	6p22.1	8.59007	1.40 (1.30-1.51)	8.69171e-18	0.159018	TRIM10	Intronic	rs191133092	1.19477	0.0122555	0.587514	rs8321	0.351186
cg06051311	6	30131001	6p22.1	-6.88687	0.32 (0.24-0.45)	5.70331e-12	0.221037	TRIM15	5'UTR	rs191133092	1.19802	0.168662	0.0959462	rs8321	0.356268
cg00720829	6	30131219	6p22.1	-6.4818	0.76 (0.70-0.83)	9.06362e-11	0.426762	TRIM15	5'UTR	rs191133092	1.19823	0.0462815	0.259734	rs8321	0.20126
cg21988950	6	30131691	6p22.1	-5.95845	0.67 (0.59-0.77)	2.54646e-09	0.279042	TRIM15	Exonic	rs191133092	1.19871	0.00578916	0.103669	rs8321	0.302234
cg02668405	6	30140372	6p22.1	5.60442	3.39 (2.21-5.20)	2.08952e-08	0.195921	TRIM15	3'UTR	rs191133092	1.20739	0.000409463	0.0704025	rs2517617	0.262774
cg16257013	6	30167403	6p22.1	7.91312	1.22 (1.16-1.28)	2.51019e-15	0.323257	TRIM26	5'UTR	rs191133092	1.23442	0.0013572	0.0871784	rs2844770	0.10424
cg06400745	6	30168896	6p22.1	6.04221	1.15 (1.10-1.21)	1.52015e-09	0.207705	TRIM26	5'UTR	rs191133092	1.23591	0.160899	0.404803	rs2517617	0.167201
cg18200389	6	30170340	6p22.1	9.20115	1.50 (1.38-1.64)	3.5414e-20	0.152658	TRIM26	5'UTR	rs191133092	1.23735	0.000120755	0.228257	rs2517857	0.069591
cg05581314	6	30176816	6p22.1	-6.01552	0.78 (0.72-0.85)	1.79309e-09	0.155129	TRIM26	5'UTR	rs191133092	1.24383	0.000481516	0.0660097	rs2517617	0.182724
cg13396830	6	30181581	6p22.1	5.96188	3.10 (2.14-4.49)	2.49353e-09	0.169159	TRIM26	TSS1500	rs9267123	-1.24581	0.00395609	0.204763	rs2844777	0.115549
cg03368643	6	30181600	6p22.1	8.19163	1.16 (1.12-1.20)	2.57714e-16	0.40921	TRIM26	TSS1500	rs9267123	-1.24579	5.21219e-05	0.229237	rs2517613	0.0653873
cg18241904	6	30181604	6p22.1	8.86652	1.30 (1.23-1.38)	7.54649e-19	0.229942	TRIM26	TSS1500	rs9267123	-1.24579	2.3297e-07	0.274903	rs3130380	0.153618
cg04884612	6	30231639	6p22.1	7.35474	1.45 (1.31-1.60)	1.91304e-13	0.377548	HLA-L	Exonic	rs9267123	-1.19576	0.000939932	0.0629441	rs3130355	0.131269
cg09262446	6	30231689	6p22.1	-7.45818	0.75 (0.69-0.81)	8.77244e-14	0.524403	HLA-L	Exonic	rs9267123	-1.19571	0.00110182	0.0043953	rs3132650	0.213609
cg16055914	6	30231887	6p22.1	5.28739	1.08 (1.05-1.11)	1.24074e-07	0.471974	HLA-L	Exonic	rs9267123	-1.19551	0.0876006	0.00579053	rs3130355	0.0794086
cg20595636	6	30279111	6p22.1	-7.95668	0.78 (0.74-0.83)	1.76712e-15	0.152099	HCG17	Intronic	rs9267123	-1.14828	0.000755148	0.503696	rs3094030	0.0482716
cg19869086	6	30306285	6p22.1	-7.64328	0.80 (0.75-0.84)	2.1175e-14	0.272616	TRIM39	Intronic	rs9267123	-1.12111	0.000237326	0.181184	rs3130364	0.0797485
cg09476067	6	30418581	6p21.33	-9.0505	0.80 (0.76-0.84)	1.42309e-19	0.275122	RPP21; HLA-E	Intergenic	rs9267123	-1.00881	0.000674513	0.917474	rs3094030	0.0576012
cg18940843	6	30418773	6p21.33	-7.33196	0.87 (0.83-0.90)	2.26812e-13	0.328158	RPP21; HLA-E	Intergenic	rs9267123	-1.00862	0.00497474	0.444903	rs3129812	0.104478
cg18663382	6	30418789	6p21.33	-7.44575	0.80 (0.75-0.84)	9.6392e-14	0.198654	RPP21; HLA-E	Intergenic	rs9267123	-1.00861	0.00136667	0.354994	rs3094030	0.0530014
cg24213773	6	30419201	6p21.33	-7.84756	0.76 (0.71-0.81)	4.242e-15	0.21803	RPP21; HLA-E	Intergenic	rs9267123	-1.00819	0.000844332	0.159592	rs3094030	0.0450521
cg16507955	6	30455846	6p21.33	7.24553	1.29 (1.20-1.38)	4.3074e-13	0.182496	RPP21; HLA-E	Intergenic	rs9267123	-0.971549	2.00889e-05	0.225593	rs3130364	0.0587407
cg01246434	6	30525976	6p21.33	-7.43706	0.83 (0.79-0.87)	1.02949e-13	0.159249	PRR3	Exonic	rs9267123	-0.901419	0.000760177	0.173774	rs3130141	0.220727
cg22953267	6	30541653	6p21.33	-5.7944	0.88 (0.84-0.92)	6.85674e-09	0.247421	ABCF1	Intronic	rs9267123	-0.885742	4.70422e-05	0.0879464	rs3094024	0.189483
cg15961920	6	30586293	6p21.33	-7.18033	0.81 (0.77-0.86)	6.95455e-13	0.195721	MRPS18B	Intronic	rs9267123	-0.841102	0.000311358	0.146152	rs3094030	0.0408485
cg09664474	6	30640781	6p21.33	-6.37158	0.67 (0.60-0.76)	1.87088e-10	0.163571	DHX16	5'UTR	rs9267123	-0.786614	0.0490639	0.1034	rs1264341	0.137641
cg12036303	6	30652907	6p21.33	-5.29685	0.81 (0.75-0.87)	1.17817e-07	0.149085	PPP1R18	Exonic	rs9267123	-0.774488	0.0240254	0.129647	rs3095327	0.172659
cg11784631	6	30658014	6p21.33	-5.82206	0.55 (0.45-0.67)	5.81252e-09	0.143985	NRM	Exonic	rs9267123	-0.769381	0.034323	0.111541	rs3130661	0.180786
cg09703123	6	30658281	6p21.33	-5.19628	0.43 (0.32-0.59)	2.03311e-07	0.171717	NRM	Intronic	rs9267123	-0.769114	0.0148128	0.0904171	rs3130661	0.183852
cg01554625	6	30688579	6p21.33	-6.38138	0.81 (0.76-0.86)	1.75499e-10	0.197686	TUBB	Exonic	rs9267123	-0.738816	0.422298	0.775518	rs3095327	0.165202
cg17732597	6	30689710	6p21.33	-6.95446	0.83 (0.78-0.87)	3.53919e-12	0.159641	TUBB	Intronic	rs9267123	-0.737685	0.000200533	0.126268	rs3095327	0.167554
cg17840178	6	30709803	6p21.33	6.54118	1.19 (1.13-1.25)	6.10357e-11	0.198887	FLOT1	Intronic	rs9267123	-0.717592	0.000963844	0.177733	rs1264341	0.474924
cg23397584	6	30726973	6p21.33	6.95716	1.26 (1.18-1.34)	3.47198e-12	0.21829	IER3; HCG20	Intergenic	rs9267123	-0.700422	0.00688582	0.192413	rs1264341	0.205597
cg20802826	6	30782080	6p21.33	-8.5058	0.93 (0.91-0.94)	1.80351e-17	0.648859	LINC00243	Exonic	rs9267123	-0.645315	0.0020345	0.295449	rs2524266	0.273237
cg19579005	6	30782272	6p21.33	-9.21367	0.89 (0.87-0.91)	3.15155e-20	0.534272	LINC00243	Exonic	rs9267123	-0.645123	0.000201443	0.719478	rs3094030	0.0469939
cg16079541	6	30848846	6p21.33	6.15087	1.97 (1.59-2.45)	7.70602e-10	0.280776	LINC02570; DDR1	Intergenic	rs9267123	-0.578549	0.0219211	0.0933161	rs3094030	0.0527445
cg19591099	6	30849941	6p21.33	-5.16262	0.66 (0.56-0.77)	2.43516e-07	0.155651	DDR1	TSS1500	rs9267123	-0.577454	0.0553484	0.094162	rs1264341	0.0671196
cg26146308	6	30851884	6p21.33	8.74111	1.18 (1.14-1.23)	2.30827e-18	0.285417	DDR1	5'UTR	rs9267123	-0.575511	0.000895604	0.741159	rs1264341	0.0684751
cg06893977	6	30851928	6p21.33	8.73116	1.27 (1.20-1.34)	2.52076e-18	0.293957	DDR1	Intronic	rs9267123	-0.575467	0.00790146	0.94161	rs1264341	0.0684672
cg07265873	6	30851940	6p21.33	9.20925	1.20 (1.15-1.25)	3.28417e-20	0.295461	DDR1	Intronic	rs9267123	-0.575455	0.00469594	0.925046	rs1264341	0.0803782
cg09474938	6	30875843	6p21.33	6.24696	1.40 (1.26-1.56)	4.18521e-10	0.18307	GTF2H4	TSS200	rs9267123	-0.551552	0.0142318	0.147018	rs1264341	0.0792733
cg26467571	6	30882355	6p21.33	6.07775	1.18 (1.12-1.24)	1.21882e-09	0.266578	VARS2	Intronic	rs9267123	-0.54504	0.000730128	0.0851127	rs1264341	0.0784419
cg12457901	6	30882671	6p21.33	5.88924	1.05 (1.03-1.06)	3.87981e-09	0.779616	VARS2	Exonic	rs9267123	-0.544724	0.019946	1.16437e-13	rs2532942	0.0247606
cg16958594	6	30882708	6p21.33	5.46068	1.04 (1.03-1.06)	4.74309e-08	0.802193	VARS2	Exonic	rs9267123	-0.544687	0.0364958	1.16941e-13	rs2532942	0.0250566
cg06879746	6	30883768	6p21.33	5.59232	1.15 (1.09-1.20)	2.24056e-08	0.23076	VARS2	Exonic	rs9267123	-0.543627	0.813785	0.258755	rs4143333	0.152281
cg05680196	6	30884915	6p21.33	6.50262	1.14 (1.10-1.19)	7.89334e-11	0.281327	VARS2	Exonic	rs9267123	-0.54248	0.256154	0.44029	rs1264341	0.0807071
cg14813923	6	30886665	6p21.33	8.87745	1.15 (1.11-1.18)	6.84087e-19	0.497589	VARS2	Exonic	rs9267123	-0.54073	0.00124751	0.794003	rs3095153	0.303127
cg15992932	6	30899405	6p21.33	-7.37977	0.88 (0.86-0.91)	1.58568e-13	0.454644	SFTA2	Intronic	rs9267123	-0.52799	0.00291749	0.0127047	rs1264341	0.0715313
cg26672776	6	30899568	6p21.33	-5.68277	0.95 (0.93-0.97)	1.32532e-08	0.733338	SFTA2	Exonic	rs9267123	-0.527827	0.139816	2.16951e-06	rs3131787	0.495571
cg13561028	6	30899649	6p21.33	-7.51133	0.94 (0.92-0.96)	5.85284e-14	0.743227	SFTA2	Intronic	rs9267123	-0.527746	0.0363258	0.782351	rs3095153	0.312368
cg02128283	6	30900587	6p21.33	6.51098	3.23 (2.27-4.60)	7.4663e-11	0.271417	SFTA2	TSS1500	rs9267123	-0.526808	0.144366	0.0465431	rs1264341	0.076639
cg04559908	6	30920123	6p21.33	-8.01292	0.93 (0.92-0.95)	1.12013e-15	0.690201	DPCR1	Exonic	rs9267123	-0.507272	0.00792987	0.843691	rs3095153	0.312354
cg11485823	6	30921592	6p21.33	5.49143	1.11 (1.07-1.15)	3.98698e-08	0.418923	DPCR1	3'UTR	rs9267123	-0.505803	0.0786522	0.00565686	rs886422	0.0780264
cg11554728	6	30921757	6p21.33	6.22408	1.48 (1.31-1.68)	4.84394e-10	0.303086	DPCR1	3'UTR	rs9267123	-0.505638	0.0125559	0.0471733	rs886422	0.0794272
cg12797044	6	30922043	6p21.33	5.75783	1.21 (1.14-1.30)	8.52003e-09	0.327246	HCG21	Intronic	rs9267123	-0.505352	0.148724	0.0186628	rs886422	0.076332
cg08827454	6	30922981	6p21.33	5.69909	1.06 (1.04-1.08)	1.20449e-08	0.608401	HCG21; MUCL3	Intergenic	rs9267123	-0.504414	0.124987	9.60412e-08	rs886422	0.0740929
cg03059420	6	30923241	6p21.33	5.80835	1.10 (1.06-1.13)	6.30902e-09	0.491175	HCG21	Upstream	rs9267123	-0.504154	0.0770046	0.000373771	rs886422	0.0761885
cg00474080	6	30923243	6p21.33	5.53509	1.68 (1.40-2.02)	3.11066e-08	0.181395	HCG21	Upstream	rs9267123	-0.504152	0.00324913	0.0926921	rs886422	0.0798175
cg15878568	6	30923865	6p21.33	5.57724	1.07 (1.04-1.09)	2.44371e-08	0.676433	HCG21; MUC21	Intergenic	rs9267123	-0.50353	0.0383829	3.07137e-13	rs3131785	0.454936
cg09032499	6	30993705	6p21.33	-5.69482	0.92 (0.89-0.95)	1.23503e-08	0.304384	MUC22	Exonic	rs9267123	-0.43369	0.00762559	0.37123	rs1264341	0.0680972
cg10715333	6	31018523	6p21.33	-7.0992	0.89 (0.86-0.92)	1.25477e-12	0.320604	MUC22; HCG22	Intergenic	rs9267123	-0.408872	0.00118833	0.00741115	rs2233956	0.827383
cg06750948	6	31019554	6p21.33	-5.38433	0.29 (0.19-0.46)	7.27136e-08	0.226217	MUC22; HCG22	Intergenic	rs9267123	-0.407841	0.154202	0.282288	rs2233956	0.511007
cg22786748	6	31034042	6p21.33	-7.23144	0.87 (0.84-0.91)	4.7789e-13	0.259059	HCG22; C6orf15	Intergenic	rs9267123	-0.393353	0.00294032	0.339936	rs886422	0.0931778
cg16519217	6	31038713	6p21.33	5.69636	1.14 (1.09-1.19)	1.22393e-08	0.24191	HCG22; C6orf15	Intergenic	rs9267123	-0.388682	0.200895	0.0689577	rs2233956	0.730631
cg12064202	6	31038842	6p21.33	5.25932	1.13 (1.08-1.18)	1.44593e-07	0.277952	HCG22; C6orf15	Intergenic	rs9267123	-0.388553	0.714122	0.185756	rs9267123	0.292326
cg22110654	6	31051644	6p21.33	8.2266	1.11 (1.08-1.13)	1.92607e-16	0.622394	HCG22; C6orf15	Intergenic	rs9267123	-0.375751	0.26621	0.931072	rs3095311	0.144636
cg08097157	6	31080048	6p21.33	5.2246	1.12 (1.07-1.17)	1.74534e-07	0.348489	C6orf15	Exonic	rs9267123	-0.347347	0.0491475	0.0388143	rs2233956	0.663769
cg18339827	6	31081260	6p21.33	5.45727	1.63 (1.37-1.95)	4.83523e-08	0.174378	C6orf15	TSS1500	rs9267123	-0.346135	0.0166887	0.0721178	rs2233956	0.781602
cg01016122	6	31082534	6p21.33	5.32232	1.06 (1.04-1.08)	1.02452e-07	0.628897	PSORS1C1	TSS200	rs9267123	-0.344861	0.229828	0.000328692	rs386496332	0.603267
cg00004562	6	31089293	6p21.33	5.47123	1.08 (1.05-1.11)	4.46932e-08	0.470323	PSORS1C1	Intronic	rs9267123	-0.338102	0.243185	0.0230246	rs3131781	0.133022
cg07613268	6	31110473	6p21.33	-5.65152	0.84 (0.78-0.89)	1.59034e-08	0.660623	CCHCR1	Exonic	rs9267123	-0.316922	0.0247241	7.35658e-08	rs2523833	0.114034
cg16519772	6	31112957	6p21.33	5.86775	2.11 (1.65-2.71)	4.41744e-09	0.214485	CCHCR1	Exonic	rs9267123	-0.314438	0.00146529	0.110734	rs2233956	0.895726
cg02451928	6	31125948	6p21.33	7.09318	1.21 (1.15-1.28)	1.31067e-12	0.585164	CCHCR1	5'UTR	rs9267123	-0.301447	0.00842939	0.0059009	rs3130455	0.608418
cg04072928	6	31125950	6p21.33	6.99303	1.13 (1.09-1.17)	2.69008e-12	0.523881	CCHCR1	5'UTR	rs9267123	-0.301445	0.00118949	0.00627827	rs3130455	0.63104
cg00357273	6	31138611	6p21.33	5.55562	1.08 (1.05-1.11)	2.7663e-08	0.511543	POU5F1	TSS200	rs9267123	-0.288784	0.000112647	6.45825e-05	rs2233956	0.844312
cg04099091	6	31138947	6p21.33	-6.63883	0.90 (0.88-0.93)	3.16174e-11	0.469915	POU5F1	TSS1500	rs9267123	-0.288448	0.000547769	0.958573	rs2233956	0.998908
cg11805138	6	31148332	6p21.33	-6.74585	0.85 (0.81-0.89)	1.52136e-11	0.45052	PSORS1C3	Intronic	rs9267123	-0.279063	0.0042652	0.00640658	rs2233956	0.964247
cg17931227	6	31148370	6p21.33	-6.31738	0.85 (0.81-0.90)	2.6604e-10	0.411069	PSORS1C3	Intronic	rs9267123	-0.279025	0.00773238	0.0790313	rs2233956	0.98167
cg09179646	6	31148383	6p21.33	-6.14768	0.83 (0.78-0.88)	7.86244e-10	0.42425	PSORS1C3	Intronic	rs9267123	-0.279012	0.007646	0.0288317	rs2233956	0.983366
cg22291762	6	31148404	6p21.33	-6.14951	0.86 (0.81-0.90)	7.77226e-10	0.453454	PSORS1C3	Intronic	rs9267123	-0.278991	0.00935862	0.00772787	rs2233956	0.976536
cg24427850	6	31148409	6p21.33	-6.46686	0.87 (0.83-0.91)	1.00063e-10	0.462948	PSORS1C3	Intronic	rs9267123	-0.278986	0.00376408	0.0101167	rs2233956	0.980572
cg26668675	6	31148463	6p21.33	-6.20849	0.87 (0.83-0.91)	5.34974e-10	0.44701	PSORS1C3	Intronic	rs9267123	-0.278932	0.00667841	0.0148624	rs2233956	0.984232
cg03078486	6	31148474	6p21.33	-6.25997	0.84 (0.80-0.89)	3.85041e-10	0.437045	PSORS1C3	Intronic	rs9267123	-0.278921	0.0137641	0.0489906	rs2233956	0.992663
cg22701603	6	31148483	6p21.33	-6.48977	0.84 (0.79-0.88)	8.59654e-11	0.435646	PSORS1C3	Intronic	rs9267123	-0.278912	0.00679601	0.0437721	rs2233956	0.989876
cg26818629	6	31148516	6p21.33	-6.36973	0.76 (0.69-0.82)	1.89365e-10	0.381878	PSORS1C3	Intronic	rs9267123	-0.278879	0.0050453	0.0575739	rs2233956	0.981228
cg27547543	6	31148524	6p21.33	-7.06011	0.90 (0.88-0.93)	1.6637e-12	0.460035	PSORS1C3	Intronic	rs9267123	-0.278871	0.00166625	0.00037327	rs2233956	0.544787
cg09357589	6	31148552	6p21.33	-6.87404	0.92 (0.89-0.94)	6.24093e-12	0.446374	PSORS1C3	Intronic	rs9267123	-0.278843	0.00036349	0.0172768	rs2233956	0.972239
cg14036627	6	31148657	6p21.33	-6.13518	0.92 (0.89-0.94)	8.50624e-10	0.460302	PSORS1C3	Intronic	rs9267123	-0.278738	0.00153372	0.0190689	rs2233956	0.983064
cg11811828	6	31148666	6p21.33	-5.9312	0.92 (0.89-0.94)	3.00723e-09	0.418574	PSORS1C3	Intronic	rs9267123	-0.278729	0.000991404	0.0622366	rs2233956	0.989785
cg23457357	6	31148748	6p21.33	-6.48771	0.81 (0.77-0.87)	8.7152e-11	0.415758	PSORS1C3	Intronic	rs9267123	-0.278647	0.00896282	0.10177	rs2233956	0.989073
cg23595396	6	31164914	6p21.33	-5.17393	0.94 (0.92-0.97)	2.29225e-07	0.576517	HCG27	TSS1500	rs9267123	-0.262481	0.000109132	1.44843e-09	rs7772290	0.470583
cg03081173	6	31166502	6p21.33	-6.38625	0.95 (0.93-0.96)	1.70004e-10	0.681609	HCG27	Intronic	rs9267123	-0.260893	0.000573021	3.90501e-10	rs4713443	0.0643689
cg13212186	6	31166504	6p21.33	-5.81354	0.95 (0.93-0.97)	6.11656e-09	0.734909	HCG27	Intronic	rs9267123	-0.260891	0.00269222	3.91068e-10	rs4713443	0.0664441
cg27536700	6	31166759	6p21.33	-6.36264	0.94 (0.92-0.96)	1.9832e-10	0.648847	HCG27	Intronic	rs9267123	-0.260636	4.222e-05	2.18471e-10	rs28360061	0.140736
cg03921216	6	31166799	6p21.33	-5.33019	0.51 (0.39-0.65)	9.81077e-08	0.249141	HCG27	Intronic	rs9267123	-0.260596	0.0280464	0.0457304	rs2233956	0.763832
cg15562022	6	31167427	6p21.33	5.24948	1.23 (1.14-1.33)	1.52525e-07	0.545177	HCG27	Intronic	rs9267123	-0.259968	0.00102909	4.12667e-10	rs2233956	0.129136
cg06659144	6	31239939	6p21.33	5.51006	1.08 (1.05-1.10)	3.58718e-08	0.518188	HLA-C	TSS200	rs9267123	-0.187456	8.09279e-05	5.94115e-05	rs3134745	0.25786
cg16265787	6	31262996	6p21.33	-5.41831	0.89 (0.86-0.93)	6.01646e-08	0.241031	LINC02571	Intronic	rs9267123	-0.164399	0.000873728	0.0728728	rs2523524	0.172021
cg08298958	6	31304638	6p21.33	5.25271	1.06 (1.04-1.08)	1.49877e-07	0.586937	LINC02571; HLA-B	Intergenic	rs9267123	-0.122757	0.00742087	0.0272765	rs3134745	0.996078
cg10367909	6	31367038	6p21.33	5.4345	1.08 (1.05-1.12)	5.49511e-08	0.403378	MICA	TSS1500	rs9267123	-0.060357	0.00414866	0.00311727	rs501942	0.0714085
cg11282822	6	31367538	6p21.33	-6.03429	0.89 (0.85-0.92)	1.59663e-09	0.195022	MICA	Intronic	rs9267123	-0.059857	0.985832	0.348127	rs3132090	0.130265
cg01290934	6	31409673	6p21.33	-6.08907	0.67 (0.58-0.76)	1.13569e-09	0.215239	LINC01149	Exonic	rs9267123	-0.017722	0.0264634	0.0643585	rs3132090	0.200811
cg03694466	6	31409757	6p21.33	-5.45006	0.96 (0.94-0.97)	5.03534e-08	0.750078	LINC01149	Exonic	rs9267123	-0.017638	0.0260741	1.50931e-07	rs3128981	0.983373
cg25843003	6	31431312	6p21	5.35662	1.12 (1.07-1.17)	8.47953e-08	0.194875	HCP5	Exonic	rs116822326	-0.002799	0.808439	0.409951	rs3132090	0.275943
cg20443451	6	31497233	6p21	5.63112	1.09 (1.06-1.13)	1.79041e-08	0.259324	MCCD1	Intronic	rs116822326	0.063122	0.0487242	0.169073	rs3132450	0.521314
cg05182583	6	31598464	6p21	7.43542	1.09 (1.06-1.11)	1.04233e-13	0.640374	PRRC2A	Exonic	rs116822326	0.164353	0.0292453	4.48919e-06	rs3117583	0.0910223
cg05053818	6	31618987	6p21	-6.41941	0.83 (0.79-0.88)	1.36805e-10	0.241227	BAG6	Intronic	rs116822326	0.184876	0.439061	0.393966	rs3117582	0.128334
cg01255465	6	31619581	6p21	-5.49945	0.88 (0.84-0.92)	3.80981e-08	0.159102	BAG6	Intronic	rs116822326	0.18547	0.000406304	0.138505	rs3117582	0.113048
cg08566449	6	31631706	6p21	6.28759	1.36 (1.24-1.50)	3.22435e-10	0.147028	GPANK1	Exonic	rs116822326	0.197595	0.148682	0.119606	rs3117582	0.0803363
cg07732471	6	31635946	6p21	-5.32373	0.93 (0.90-0.95)	1.01662e-07	0.492853	CSNK2B	Intronic	rs116822326	0.201835	6.07703e-06	2.15093e-08	rs3117582	0.0767441
cg21083793	6	31670766	6p21	5.19333	1.13 (1.08-1.19)	2.0657e-07	0.162319	ABHD16A	Intronic	rs116822326	0.236655	2.82996e-05	0.0764873	rs3117582	0.0728077
cg16587838	6	31704705	6p21	6.10971	1.18 (1.12-1.25)	9.98126e-10	0.207166	CLIC1	5'UTR	rs116822326	0.270594	0.0301236	0.458429	rs3117582	0.0619943
cg21769117	6	31705273	6p21	6.05809	1.11 (1.08-1.15)	1.37747e-09	0.225051	CLIC1	TSS1500	rs116822326	0.271162	0.259278	0.761584	rs3117582	0.0641083
cg03619586	6	31705409	6p21	7.97809	1.17 (1.13-1.22)	1.48618e-15	0.243364	CLIC1	TSS1500	rs116822326	0.271298	0.229696	0.8918	rs3117582	0.0516461
cg10563645	6	31705988	6p21	8.63878	1.74 (1.53-1.97)	5.68184e-18	0.319294	CLIC1	TSS1500	rs116822326	0.271877	0.117782	0.736828	rs3117574	0.0446634
cg21091985	6	31706222	6p21	8.2215	1.12 (1.09-1.16)	2.00981e-16	0.490787	CLIC1; MSH5	Intergenic	rs116822326	0.272111	0.93522	0.963244	rs3117576	0.112033
cg16143804	6	31706344	6p21	6.39541	1.21 (1.14-1.29)	1.60122e-10	0.199513	CLIC1; MSH5	Intergenic	rs116822326	0.272233	0.999174	0.732792	rs3117582	0.0799138
cg23634079	6	31712195	6p21	-7.64137	0.92 (0.90-0.94)	2.14921e-14	0.596192	MSH5-SAPCD1	Intronic	rs116822326	0.278084	0.598507	0.95886	rs3117574	0.0616372
cg12425321	6	31733914	6p21	-5.40966	0.93 (0.90-0.95)	6.31448e-08	0.486331	VWA7	Intronic	rs116822326	0.299803	0.318628	0.942959	rs515688	0.0917241
cg17354785	6	31798069	6p21	5.33793	1.43 (1.26-1.63)	9.40135e-08	0.161036	HSPA1B	Downstream	rs116822326	0.363958	7.64793e-05	0.0795729	rs501942	0.0981253
cg12678191	6	31802415	6p21	8.4478	1.39 (1.28-1.49)	2.96833e-17	0.178076	SNORD48	TSS1500	rs116822326	0.368304	0.262139	0.485484	rs515688	0.100771
cg27003765	6	31846769	6p21	-5.59524	0.85 (0.80-0.90)	2.20318e-08	0.396045	SLC44A4	5'UTR	rs116822326	0.412658	0.164839	0.000144659	rs515688	0.053381
cg04567302	6	31846956	6p21	-6.28081	0.68 (0.60-0.77)	3.3681e-10	0.43574	SLC44A4	TSS200	rs116822326	0.412845	0.0304747	9.70004e-06	rs501942	0.173267
cg03045620	6	31846970	6p21	-5.18897	0.88 (0.83-0.92)	2.11458e-07	0.506269	SLC44A4	TSS200	rs116822326	0.412859	0.123159	4.52884e-08	rs501942	0.166326
cg07363637	6	31846996	6p21	-5.6645	0.76 (0.69-0.84)	1.47456e-08	0.506707	SLC44A4	TSS200	rs116822326	0.412885	0.0895858	1.60089e-07	rs501942	0.148888
cg24707219	6	31847009	6p21	-5.96185	0.75 (0.69-0.83)	2.49391e-09	0.478924	SLC44A4	TSS200	rs116822326	0.412898	0.0731106	1.33155e-06	rs501942	0.0565802
cg16553272	6	31847028	6p21	-5.5905	0.92 (0.90-0.95)	2.26414e-08	0.761739	SLC44A4	TSS1500	rs116822326	0.412917	0.095262	1.17824e-10	rs570263	0.530263
cg19770715	6	31848028	6p21	-5.34717	0.83 (0.77-0.89)	8.93385e-08	0.251155	EHMT2	Exonic	rs116822326	0.413917	0.0983476	0.0224854	rs501942	0.179538
cg16505946	6	31870305	6p21	9.09967	1.13 (1.10-1.16)	9.061e-20	0.521004	C2	Intronic	rs116822326	0.436194	0.664895	0.987548	rs515688	0.600454
cg16868572	6	31870310	6p21	8.44768	1.26 (1.19-1.33)	2.97154e-17	0.199343	C2	Intronic	rs116822326	0.436199	0.860157	0.739706	rs9267544	0.0834054
cg05686332	6	31875344	6p21	-6.61712	0.85 (0.80-0.89)	3.66256e-11	0.282386	C2	Intronic	rs116822326	0.441233	0.0380161	0.164442	rs9267549	0.0506817
cg03195116	6	31963912	6p21	5.49358	1.12 (1.08-1.17)	3.93877e-08	0.171571	C4A	Intronic	rs116822326	0.529801	0.0259259	0.190543	rs497309	0.19517
cg13197078	6	31963919	6p21	5.72662	1.07 (1.05-1.10)	1.02454e-08	0.338283	C4A	Intronic	rs116822326	0.529808	0.568496	0.609759	rs497309	0.205537
cg22575347	6	31973180	6p21	7.21948	1.13 (1.09-1.16)	5.21857e-13	0.45094	CYP21A1P	TSS1500	rs116822326	0.539069	0.000341406	0.171669	rs497309	0.198702
cg04771084	6	31973255	6p21	-6.55758	0.94 (0.92-0.95)	5.46886e-11	0.437691	CYP21A2	TSS200	rs116822326	0.539144	0.849187	0.963038	rs497309	0.262647
cg03910793	6	31996657	6p21	6.97126	1.19 (1.14-1.26)	3.14109e-12	0.166187	C4B	Intronic	rs116822326	0.562546	0.104334	0.533134	rs515688	0.201737
cg11825829	6	31997979	6p21	7.60515	1.37 (1.27-1.49)	2.84574e-14	0.353998	C4B	Intronic	rs116822326	0.563868	0.386414	0.795326	rs389884	0.226477
cg05045332	6	32012897	6p21.32	5.95033	1.06 (1.04-1.08)	2.67602e-09	0.508401	TNXB	Exonic	rs34102154	-0.559209	0.000167316	1.01945e-05	rs1150756	0.21883
cg24376689	6	32016336	6p21.32	-5.76023	0.52 (0.42-0.65)	8.39999e-09	0.21382	TNXB	Exonic	rs34102154	-0.55577	0.992813	0.728174	rs1150756	0.24695
cg09474017	6	32016368	6p21.32	-7.50426	0.79 (0.74-0.84)	6.17745e-14	0.291876	TNXB	Exonic	rs34102154	-0.555738	0.3255	0.858389	rs501942	0.256064
cg20471413	6	32055135	6p21.32	-8.71374	0.64 (0.58-0.71)	2.94005e-18	0.264848	TNXB	Intronic	rs34102154	-0.516971	0.000309309	0.155984	rs1150756	0.32412
cg24055029	6	32055137	6p21.32	-7.25279	0.85 (0.81-0.88)	4.08278e-13	0.250783	TNXB	Intronic	rs34102154	-0.516969	0.000750573	0.209496	rs1150756	0.32412
cg10812186	6	32055146	6p21.32	-5.82448	0.89 (0.85-0.92)	5.72911e-09	0.262234	TNXB	Intronic	rs34102154	-0.51696	0.128282	0.165862	rs1150756	0.333038
cg15745284	6	32064923	6p21.32	-8.83325	0.79 (0.75-0.83)	1.0168e-18	0.249353	TNXB	Exonic	rs34102154	-0.507183	0.153717	0.645998	rs1150756	0.324098
cg09845996	6	32094905	6p21.32	5.46366	1.13 (1.08-1.18)	4.66413e-08	0.169253	ATF6B	Exonic	rs34102154	-0.477201	0.571971	0.411066	rs1150756	0.333032
cg27068095	6	32119016	6p21.32	-6.52123	0.85 (0.81-0.90)	6.97322e-11	0.341225	PRRT1	Intronic	rs34102154	-0.45309	0.00592432	0.137634	rs1150756	0.309221
cg12387154	6	32119639	6p21.32	-6.51313	0.91 (0.89-0.94)	7.36029e-11	0.438506	PRRT1	Exonic	rs34102154	-0.452467	0.000135638	0.00782531	rs1150756	0.320069
cg20914572	6	32119874	6p21.32	-7.75739	0.90 (0.88-0.93)	8.6698e-15	0.496483	PRRT1	Exonic	rs34102154	-0.452232	0.00107626	0.040499	rs9268123	0.262846
cg06814287	6	32120584	6p21.32	-5.70646	0.00 (0.00-0.01)	1.15353e-08	0.160395	LOC100507547	Exonic	rs34102154	-0.451522	0.927659	0.308451	rs1150756	0.308072
cg05133205	6	32121249	6p21.32	-6.13943	0.89 (0.86-0.92)	8.28185e-10	0.225858	LOC100507547	Exonic	rs34102154	-0.450857	0.686784	0.309583	rs1150756	0.301913
cg17329164	6	32121259	6p21.32	-5.77799	0.87 (0.83-0.91)	7.55968e-09	0.244969	LOC100507547	Exonic	rs34102154	-0.450847	0.797356	0.379514	rs9268123	0.265261
cg04105091	6	32121355	6p21.32	-6.94047	0.89 (0.86-0.92)	3.90789e-12	0.221369	LOC100507547	Exonic	rs34102154	-0.450751	0.181604	0.271171	rs9268123	0.23741
cg24009529	6	32122470	6p21.32	6.19266	1.07 (1.05-1.09)	5.91579e-10	0.591401	PPT2	Exonic	rs34102154	-0.449636	0.816943	1.53716e-07	rs3134944	0.112898
cg11122280	6	32123479	6p21.32	-5.36985	0.93 (0.91-0.96)	7.8802e-08	0.325517	PPT2	Exonic	rs34102154	-0.448627	0.556883	0.487093	rs9268123	0.241845
cg07482220	6	32146520	6p21.32	-5.32042	0.90 (0.87-0.94)	1.0353e-07	0.202149	RNF5	Intronic	rs34102154	-0.425586	1.12431e-05	0.0975972	rs9268026	0.350178
cg08293075	6	32156294	6p21.32	5.88581	1.28 (1.18-1.40)	3.96119e-09	0.263738	PBX2	Intronic	rs34102154	-0.415812	4.59234e-09	0.107853	rs9268123	0.493502
cg03280235	6	32158953	6p21.32	-5.70026	0.74 (0.67-0.82)	1.19626e-08	0.429794	GPSM3	3'UTR	rs34102154	-0.413153	0.194869	0.00052629	rs9268123	0.539133
cg16609995	6	32159036	6p21.32	-5.51046	0.83 (0.77-0.88)	3.57893e-08	0.537555	GPSM3	3'UTR	rs34102154	-0.41307	0.667385	3.12331e-09	rs9268123	0.514559
cg06863878	6	32168732	6p21.32	-6.17681	0.65 (0.56-0.74)	6.54081e-10	0.287176	NOTCH4	Exonic	rs34102154	-0.403374	0.709549	0.722798	rs9268123	0.406285
cg16809040	6	32189610	6p21.32	6.85344	1.23 (1.16-1.30)	7.20937e-12	0.210884	NOTCH4	Intronic	rs34102154	-0.382496	0.298413	0.235345	rs1794530	0.162234
cg09018483	6	32191496	6p21.32	6.24208	2.15 (1.69-2.73)	4.3178e-10	0.288068	NOTCH4	Intronic	rs34102154	-0.38061	0.0074287	0.0521972	rs9268123	0.348601
cg01738650	6	32223076	6p21.32	7.10815	1.25 (1.17-1.32)	1.17608e-12	0.422748	TSBP1-AS1	Exonic	rs34102154	-0.34903	0.24515	0.000266579	rs9268123	0.250711
cg00874877	6	32272050	6p21.32	6.41642	2.65 (1.97-3.56)	1.39515e-10	0.215161	C6orf10	Intronic	rs34102154	-0.300056	0.466075	0.247932	rs9268123	0.24146
cg17039645	6	32294503	6p21.32	6.51855	1.07 (1.05-1.10)	7.09916e-11	0.60575	C6orf10	Intronic	rs34102154	-0.277603	0.983227	2.27004e-06	rs9268123	0.220531
cg16905004	6	32317028	6p21.32	6.61537	1.16 (1.11-1.22)	3.70612e-11	0.24137	C6orf10	Intronic	rs34102154	-0.255078	0.124993	0.107834	rs9268123	0.18262
cg09190656	6	32363212	6p21.32	-5.74794	0.46 (0.35-0.60)	9.03372e-09	0.203643	BTNL2	Intronic	rs34102154	-0.208894	0.566372	0.315878	rs2395160	0.10598
cg18060330	6	32376066	6p21.32	5.87572	1.06 (1.04-1.08)	4.21011e-09	0.711946	BTNL2	TSS1500	rs34102154	-0.19604	0.223542	4.55946e-12	rs9268123	0.0943446
cg26928531	6	32407714	6p21.32	-6.08071	0.84 (0.79-0.89)	1.19649e-09	0.257671	HLA-DRA	5'UTR	rs34102154	-0.164392	0.0407955	0.09133	rs2395160	0.19356
cg08831072	6	32685319	6p21.32	-7.53696	0.91 (0.88-0.93)	4.81067e-14	0.54598	HLA-DQB1; HLA-DQA2	Intergenic	rs34102154	0.113213	0.349116	0.935962	rs1617322	0.157746
cg11469594	6	32783046	6p21.32	-5.23009	0.94 (0.92-0.96)	1.69432e-07	0.518125	HLA-DOB	Exonic	rs34102154	0.21094	0.695335	0.000933136	rs1794530	0.195767
cg10123514	6	32904061	6p21.32	5.96533	1.07 (1.05-1.09)	2.44139e-09	0.354938	HLA-DMB	Intronic	rs34102154	0.331955	8.66306e-06	0.287466	rs1054684	0.16371
cg04903089	6	32905190	6p21.32	5.83009	2.87 (2.01-4.10)	5.53959e-09	0.234994	HLA-DMB	Exonic	rs34102154	0.333084	0.0139549	0.7778	rs1054684	0.334749
cg10310595	6	32908567	6p21.32	6.05552	1.24 (1.16-1.33)	1.39963e-09	0.213976	HLA-DMB	Exonic	rs34102154	0.336461	0.534418	0.432903	rs77318243	0.230267
cg16236263	6	32908605	6p21.32	5.16163	1.20 (1.12-1.29)	2.44812e-07	0.182813	HLA-DMB	5'UTR	rs34102154	0.336499	0.865882	0.549933	rs77318243	0.208908
cg00575744	6	32908642	6p21.32	5.35518	1.16 (1.10-1.23)	8.54716e-08	0.294768	HLA-DMB	5'UTR	rs34102154	0.336536	0.85238	0.667954	rs77318243	0.199212
cg10714284	6	32908901	6p21.32	5.57371	1.17 (1.11-1.24)	2.49372e-08	0.33036	HLA-DMB	TSS200	rs34102154	0.336795	0.780103	0.834117	rs77318243	0.263931
cg16300030	6	32908980	6p21.32	5.33823	1.16 (1.10-1.23)	9.38599e-08	0.201497	HLA-DMB	TSS200	rs34102154	0.336874	0.505763	0.37439	rs77318243	0.194223
cg22961241	6	32917502	6p21.32	5.83024	1.17 (1.11-1.23)	5.53491e-09	0.318101	HLA-DMA	Exonic	rs34102154	0.345396	0.924843	0.782388	rs77318243	0.186762
cg03531211	6	32920102	6p21.32	5.33229	1.22 (1.13-1.31)	9.69816e-08	0.229627	HLA-DMA	Intronic	rs34102154	0.347996	0.378705	0.70151	rs115591082	0.174297
cg24421410	6	32920220	6p21.32	5.35134	1.09 (1.06-1.13)	8.73076e-08	0.426721	HLA-DMA	Intronic	rs34102154	0.348114	0.879618	0.940108	rs75301392	0.316163
cg08735211	6	32920657	6p21.32	5.22904	1.08 (1.05-1.11)	1.70388e-07	0.440245	HLA-DMA	Intronic	rs34102154	0.348551	0.996815	0.92137	rs75301392	0.130844
cg05111146	6	32935025	6p21.32	-5.74731	0.91 (0.88-0.94)	9.06748e-09	0.346947	HLA-DMA; BRD2	Intergenic	rs34102154	0.362919	0.728341	0.747105	rs7762279	0.16933
cg02707277	6	32945906	6p21.32	5.73127	1.07 (1.05-1.10)	9.96809e-09	0.509837	BRD2	Exonic	rs34102154	0.3738	0.779394	0.948799	rs73409636	0.123032
cg19887293	6	33132693	6p21.32	5.49488	1.16 (1.10-1.23)	3.90977e-08	0.305308	COL11A2	Exonic	rs34102154	0.560587	0.0693725	0.28756	rs3128924	0.10649
cg26981593	6	33232239	6p21.32	6.16935	1.18 (1.12-1.25)	6.85714e-10	0.319482	VPS52	Exonic	rs34102154	0.660133	0.0040868	0.157423	rs9276700	0.166067
cg20037999	6	33256950	6p21.32	5.83793	1.23 (1.14-1.31)	5.28529e-09	0.16753	WDR46	5'UTR	rs34102154	0.684844	1.03676e-05	0.0696109	rs74648076	0.199022
cg25695726	6	117780425	6q22	-5.88533	0.94 (0.92-0.96)	3.97258e-09	0.610741	ROS1; DCBLD1	Intergenic	rs9387478	-0.005755	0.224811	0.746397	rs9374663	0.999936
cg01883195	6	117802401	6q22	6.4523	1.45 (1.29-1.62)	1.10166e-10	0.501292	ROS1; DCBLD1	Intergenic	rs9387478	0.016221	0.198457	0.991296	rs9374663	0.981115
cg07643096	6	117802588	6q22	6.79947	1.19 (1.13-1.25)	1.05008e-11	0.69078	ROS1; DCBLD1	Intergenic	rs9387478	0.016408	0.691237	0.99519	rs9374663	1
cg27642470	6	117802710	6q22	6.22746	1.06 (1.04-1.08)	4.74052e-10	0.685831	ROS1; DCBLD1	Intergenic	rs9387478	0.01653	0.780726	0.99519	rs9374663	1
cg23172480	6	117802786	6q22	5.74994	1.05 (1.03-1.07)	8.92776e-09	0.74771	DCBLD1	TSS1500	rs9387478	0.016606	0.702672	0.99519	rs9374663	1
cg04901951	6	167189174	6q27	5.58129	1.26 (1.16-1.37)	2.38736e-08	0.211768	RPS6KA2	Intronic	rs6920364	-0.187292	0.991389	0.899489	rs364451	0.0955297
cg17797971	6	167266200	6q27	5.15652	1.39 (1.23-1.58)	2.51576e-07	0.183803	RPS6KA2	Intronic	rs6920364	-0.110266	0.132427	0.673706	rs2237273	0.066175
cg17991206	6	167366683	6q27	-5.29765	0.61 (0.51-0.73)	1.17305e-07	0.363295	RNASET2	Intronic	rs6920364	-0.009783	0.66157	0.781567	rs444210	0.0451429
cg05460996	6	167370529	6q27	5.35631	1.04 (1.03-1.06)	8.49374e-08	0.804207	RNASET2	TSS1500	rs6920364	-0.005937	0.910858	0.0362636	rs2757039	0.928477
cg08742290	6	167371091	6q27	-5.42339	0.72 (0.64-0.81)	5.84808e-08	0.325762	RNASET2; MIR3939	Intergenic	rs6920364	-0.005375	0.728007	0.809045	rs408080	0.0864578
cg03583463	6	167372938	6q27	-5.33632	0.91 (0.88-0.94)	9.48536e-08	0.438546	RNASET2; MIR3939	Intergenic	rs6920364	-0.003528	0.924574	0.762464	rs2769349	0.0347077
cg20406979	6	167373233	6q27	-5.6134	0.78 (0.72-0.85)	1.98387e-08	0.581918	RNASET2; MIR3939	Intergenic	rs6920364	-0.003233	0.834396	0.962512	rs239934	0.164559
cg18837922	6	167391203	6q27	5.55163	1.05 (1.03-1.06)	2.83025e-08	0.800142	RNASET2; MIR3939	Intergenic	rs6920364	0.014737	0.908095	0.739717	rs400063	0.365357
cg11749617	6	167522162	6q27	-5.15811	0.63 (0.53-0.75)	2.49459e-07	0.151892	FGFR1OP; CCR6	Intergenic	rs6920364	0.145696	0.875638	0.75977	rs2237273	0.0809454
cg19663246	7	32339095	7p14.3	-5.37015	0.51 (0.40-0.65)	7.86729e-08	0.153961	PDE1C	Intronic	rs79228924	10.9375	7.87231e-08	0.168906	rs215619	0.155632
cg24999568	7	32339281	7p14.3	-5.49814	0.69 (0.60-0.78)	3.83811e-08	0.237437	PDE1C	Intronic	rs79228924	10.9377	3.94768e-08	0.746035	rs215600	0.0940328
cg27501386	8	21822585	8p21.3	5.49539	1.10 (1.06-1.14)	3.89847e-08	0.273339	XPO7	Intronic	rs11780471	-5.52213	2.28467e-08	0.660833	rs6557712	0.0733569
cg04953015	8	27338236	8p21.1	-5.26054	0.76 (0.69-0.84)	1.43632e-07	0.335015	CHRNA2; EPHX2	Intergenic	rs11780471	-0.006483	1.1026e-06	0.0151579	rs113623975	0.538713
cg00417304	11	45124456	11p11.2	5.29278	1.94 (1.52-2.49)	1.20471e-07	0.293818	PRDM11	Intronic	rs174559	-16.4572	1.14839e-07	0.993411	rs11604720	0.41
cg16150798	11	61560092	11q12.2	5.60986	16.42 (6.18-43.66)	2.02493e-08	0.188403	FEN1	TSS200	rs174559	-0.021564	0.000682978	0.251901	rs174583	0.111698
cg14725641	11	61582763	11q12.2	5.63563	1.16 (1.10-1.22)	1.74422e-08	0.245889	FADS1	Intronic	rs174559	0.001107	0.00850601	0.881041	rs174560	0.439367
cg08281583	11	61595223	11q12.2	6.06843	3.45 (2.31-5.14)	1.29164e-09	0.319793	FADS2	Intronic	rs174559	0.013567	0.000168225	0.854787	rs28456	0.180028
cg19610905	11	61596333	11q12.2	5.89228	1.07 (1.05-1.10)	3.80902e-09	0.567267	FADS2	Intronic	rs174559	0.014677	0.00160626	0.830232	rs1535	0.996882
cg14911132	11	61596755	11q12.2	6.53002	2.10 (1.68-2.63)	6.5762e-11	0.144486	FADS2	Intronic	rs174559	0.015099	9.01919e-05	0.432539	rs4246215	0.205295
cg13764085	11	61607741	11q12.2	-6.02521	0.49 (0.39-0.62)	1.68894e-09	0.199046	FADS2	Intronic	rs174559	0.026085	0.00017906	0.454741	rs174560	0.398422
cg23017530	11	61625377	11q12.2	-5.90991	0.76 (0.70-0.83)	3.42298e-09	0.321455	FADS2	Intronic	rs174559	0.043721	0.00134681	0.875311	rs28456	0.177203
cg18857871	11	118064634	11q23.3	-6.38368	0.93 (0.91-0.95)	1.72884e-10	0.632631	JAML	3'UTR	rs1056562	-0.060991	0.886792	0.000625566	rs605908	0.204616
cg18468235	11	118066105	11q23.3	-6.01972	0.50 (0.40-0.63)	1.74723e-09	0.417806	AMICA1	Intronic	rs1056562	-0.05952	0.547999	0.602282	rs1715456	0.178515
cg27304798	11	118095739	11q23.3	-5.47977	0.89 (0.85-0.93)	4.25873e-08	0.779644	AMICA1	5'UTR	rs1056562	-0.029886	0.0923845	0.000142327	rs12295438	0.170397
cg15794034	11	118095775	11q23.3	-5.6735	0.95 (0.94-0.97)	1.39907e-08	0.777629	AMICA1	5'UTR	rs1056562	-0.02985	0.0559207	0.000142326	rs12295438	0.170396
cg01347674	11	118134073	11q23.3	6.75331	1.09 (1.07-1.12)	1.44511e-11	0.450999	MPZL2	Intronic	rs1056562	0.008448	0.365939	0.919346	rs939274	0.8157
cg26487031	11	118134801	11q23.3	7.58979	1.25 (1.18-1.32)	3.20433e-14	0.507858	MPZL2	Intronic	rs1056562	0.009176	0.418691	0.838337	rs1624780	0.943066
cg18399703	11	118134846	11q23.3	8.22337	1.15 (1.11-1.19)	1.97865e-16	0.42921	MPZL2	Exonic	rs1056562	0.009221	0.15216	0.911118	rs1624780	0.337652
cg26426447	11	118134959	11q23.3	7.53543	1.62 (1.43-1.83)	4.86738e-14	0.262679	MPZL2	5'UTR	rs1056562	0.009334	0.804874	0.855455	rs1629083	0.0959683
cg09033131	11	118135094	11q23.3	5.19879	1.11 (1.07-1.15)	2.00593e-07	0.238513	MPZL2	5'UTR	rs1056562	0.009469	0.940847	0.668005	rs55768116	0.0793544
cg07315693	11	118135203	11q23.3	6.94107	3.48 (2.45-4.95)	3.89138e-12	0.179223	MPZL2	5'UTR	rs1056562	0.009578	0.51095	0.650983	rs1629083	0.253868
cg05730269	11	118477055	11q23.3	8.02183	1.16 (1.12-1.21)	1.0418e-15	0.306354	PHLDB1	TSS1500	rs1056562	0.35143	0.262826	0.552375	rs645637	0.0806761
cg13254302	11	118506352	11q23.3	-5.94066	0.87 (0.84-0.91)	2.83871e-09	0.274258	PHLDB1	Intronic	rs1056562	0.380727	0.626696	0.824673	rs625735	0.125488
cg09261501	11	118507300	11q23.3	-6.2266	0.77 (0.70-0.83)	4.76654e-10	0.304575	PHLDB1	Intronic	rs1056562	0.381675	0.26171	0.512479	rs516503	0.0437487
cg09592419	11	118521179	11q23.3	5.87866	1.80 (1.48-2.19)	4.13612e-09	0.1555	PHLDB1	Exonic	rs1056562	0.395554	0.356402	0.450912	rs1629083	0.0902488
cg04173919	11	118528438	11q23.3	5.88544	1.88 (1.53-2.33)	3.96998e-09	0.424052	PHLDB1	3'UTR	rs1056562	0.402813	0.289503	0.478149	rs526597	0.0617863
cg17535392	11	118550060	11q23.3	-5.63089	0.75 (0.68-0.83)	1.79283e-08	0.332523	TREH	Intronic	rs1056562	0.424435	0.397393	0.52354	rs516503	0.0631718
cg13091456	11	118550379	11q23.3	-6.09932	0.65 (0.56-0.74)	1.06517e-09	0.489676	TREH	5'UTR	rs1056562	0.424754	0.32012	0.435089	rs7130076	0.197842
cg09144398	11	118550485	11q23.3	-5.92675	0.79 (0.73-0.85)	3.08992e-09	0.365627	TREH	TSS200	rs1056562	0.42486	0.959258	0.832374	rs516503	0.305575
cg15732223	11	118551206	11q23.3	5.51616	1.09 (1.06-1.12)	3.46478e-08	0.675925	TREH	TSS1500	rs1056562	0.425581	0.528681	0.123206	rs526597	0.0807205
cg17194298	11	118563432	11q23.3	-5.76184	0.71 (0.63-0.80)	8.32013e-09	0.469607	TREH; DDX6	Intergenic	rs1056562	0.437807	0.333503	0.494702	rs645637	0.084322
cg01518295	11	118572956	11q23.3	-5.26911	0.57 (0.47-0.71)	1.37087e-07	0.277348	TREH; DDX6	Intergenic	rs1056562	0.447331	0.741433	0.758471	rs625735	0.148144
cg27081704	11	118574745	11q23.3	6.14837	1.11 (1.08-1.15)	7.82855e-10	0.52437	TREH; DDX6	Intergenic	rs1056562	0.44912	0.987647	0.986951	rs625735	0.163846
cg22602895	11	118574748	11q23.3	6.08808	1.13 (1.09-1.18)	1.14271e-09	0.491795	TREH; DDX6	Intergenic	rs1056562	0.449123	0.938662	0.971205	rs516503	0.200958
cg05587627	11	118657363	11q23.3	-5.67245	0.90 (0.87-0.93)	1.40769e-08	0.281218	DDX6	5'UTR	rs1056562	0.531738	0.914988	0.978615	rs625735	0.139635
cg13782932	11	118662891	11q23.3	5.81892	1.47 (1.29-1.68)	5.92301e-09	0.186405	DDX6; CXCR5	Intergenic	rs1056562	0.537266	0.916022	0.586364	rs516503	0.109392
cg11869183	12	1008948	12p13.33	-5.29802	0.92 (0.90-0.95)	1.17062e-07	0.450272	WNK1	Intronic	rs7953330	0.010129	0.151264	0.727966	rs2277869	0.607345
cg05651442	12	52347030	12q13.13	5.37757	1.12 (1.08-1.17)	7.54958e-08	0.286362	ACVR1B	Intronic	rs11613959	-0.197125	0.221153	0.975282	rs813470	0.412493
cg25571973	12	52347158	12q13.13	5.72481	1.14 (1.09-1.20)	1.03549e-08	0.464704	ACVR1B	Intronic	rs11613959	-0.196997	0.305353	0.937576	rs7962469	0.988884
cg26277606	12	52347184	12q13.13	5.26077	1.13 (1.08-1.18)	1.4345e-07	0.43098	ACVR1B	5'UTR	rs11613959	-0.196971	0.479276	0.935978	rs7962469	0.975028
cg05292318	12	52366350	12q13.13	5.3217	1.15 (1.09-1.21)	1.02805e-07	0.425318	ACVR1B	Intronic	rs11613959	-0.177805	0.592684	0.937048	rs7962469	0.999038
cg09039672	12	52367989	12q13.13	5.25194	1.09 (1.06-1.13)	1.50509e-07	0.644698	ACVR1B	Intronic	rs11613959	-0.176166	0.497306	0.937075	rs7962469	1
cg01996125	12	52371703	12q13.13	5.24034	1.14 (1.09-1.20)	1.60278e-07	0.463924	ACVR1B	Intronic	rs11613959	-0.172452	0.521549	0.937076	rs7962469	0.99987
cg15994467	12	52401523	12q13.13	-5.48683	0.69 (0.60-0.78)	4.09209e-08	0.151778	GRASP	Intronic	rs11613959	-0.142632	0.626241	0.905089	rs813470	0.230973
cg02390981	14	104146461	14q32.33	-5.1571	0.89 (0.86-0.93)	2.50798e-07	0.426882	KLC1	Intronic	rs1200399	68.8533	2.51604e-07	0.974578	rs34000399	0.141457
cg14041987	15	49289543	15q21.1	7.80939	1.36 (1.26-1.47)	5.74662e-15	0.216139	SECISBP2L	Intronic	rs77468143	-0.087081	0.928937	0.987114	rs77468143	0.989189
cg21714530	15	49324284	15q21.1	5.62852	1.18 (1.11-1.24)	1.81761e-08	0.243131	SECISBP2L	Intronic	rs77468143	-0.05234	0.458046	0.953576	rs77468143	0.828024
cg08131891	15	49328224	15q21.1	7.41028	1.06 (1.05-1.08)	1.26035e-13	0.746106	SECISBP2L	Intronic	rs77468143	-0.0484	0.339027	0.999955	rs77468143	0.999981
cg06250757	15	49329117	15q21.1	6.99175	1.08 (1.06-1.10)	2.71485e-12	0.5272	SECISBP2L	Intronic	rs77468143	-0.047507	0.201075	0.99781	rs77468143	0.991769
cg10858677	15	49356663	15q21.1	5.78019	1.25 (1.16-1.35)	7.46149e-09	0.191273	SECISBP2L; COPS2	Intergenic	rs77468143	-0.019961	0.327707	0.976873	rs77468143	0.977569
cg07745104	15	49430666	15q21.1	7.23014	1.14 (1.10-1.18)	4.82511e-13	0.35257	COPS2	Intronic	rs77468143	0.054042	0.15891	0.996757	rs77468143	0.985002
cg23504246	15	49715342	15q21.2	-5.15894	0.90 (0.87-0.94)	2.48349e-07	0.303793	FGF7	Intronic	rs71467682	-0.042124	0.21286	0.303416	rs77468143	0.947584
cg09408383	15	49726332	15q21.2	-6.05374	0.85 (0.81-0.90)	1.41517e-09	0.192535	FGF7	Intronic	rs71467682	-0.031134	0.154741	0.481507	rs77468143	0.97452
cg11483887	15	78441560	15q25	6.57796	1.24 (1.16-1.32)	4.7696e-11	0.218541	IDH3A	TSS200	rs55781567	-0.416426	0.0206744	0.0540821	rs72740955	0.762227
cg14017433	15	78458369	15q25	-6.73	0.73 (0.66-0.80)	1.69664e-11	0.144913	IDH3A	Intronic	rs55781567	-0.399617	0.118289	0.0854575	rs72740955	0.798345
cg08594606	15	78556512	15q25	-5.47447	0.92 (0.89-0.95)	4.38818e-08	0.428869	DNAJA4	5'UTR	rs55781567	-0.301474	0.00236379	0.359942	rs12442376	0.919496
cg27091034	15	78611638	15q25	-5.89556	0.84 (0.79-0.89)	3.73418e-09	0.283709	WDR61; CRABP1	Intergenic	rs55781567	-0.246348	0.00353846	0.147867	rs8034191	1
cg15933925	15	78726587	15q25	18.6546	2.38 (2.17-2.60)	1.15863e-77	0.465149	CRABP1; IREB2	Intergenic	rs55781567	-0.131399	0.40469	0.00133659	rs72740955	0.842662
cg04214706	15	78729669	15q25	-22.9419	0.81 (0.79-0.82)	1.77507e-116	0.728378	IREB2	TSS1500	rs55781567	-0.128317	0.504	3.59822e-13	rs72738786	0.999497
cg18825076	15	78729989	15q25	-22.0828	0.82 (0.81-0.84)	4.62566e-108	0.793745	IREB2	TSS1500	rs55781567	-0.127997	0.669423	1.31402e-19	rs72738786	0.99995
cg08092050	15	78734858	15q25	20.8392	2.02 (1.89-2.16)	1.91024e-96	0.600002	IREB2	Intronic	rs55781567	-0.123128	0.82551	1.63833e-08	rs72738786	0.992006
cg25138288	15	78741649	15q25	-9.29978	0.84 (0.81-0.87)	1.40736e-20	0.247743	IREB2	Intronic	rs55781567	-0.116337	0.340613	0.28539	rs72740955	0.565369
cg13561554	15	78795944	15q25	-15.8649	0.74 (0.71-0.77)	1.10833e-56	0.447083	IREB2; HYKK	Intergenic	rs55781567	-0.062042	0.280244	1.91053e-08	rs72740955	0.804579
cg06917634	15	78832804	15q25	-7.64106	0.94 (0.92-0.95)	2.15441e-14	0.786215	PSMA4	5'UTR	rs55781567	-0.025182	0.840102	7.1698e-38	rs72740955	0.745349
cg26241555	15	78833176	15q25	6.30409	1.23 (1.15-1.31)	2.899e-10	0.175647	PSMA4	5'UTR	rs55781567	-0.02481	0.0958038	0.0543445	rs72740955	0.814686
cg04140906	15	78833505	15q25	-9.74612	0.89 (0.87-0.91)	1.91654e-22	0.421702	PSMA4	5'UTR	rs55781567	-0.024481	0.417506	1.47599e-05	rs72740955	0.807831
cg11481431	15	78833962	15q25	-11.8089	0.72 (0.69-0.76)	3.51091e-32	0.284234	PSMA4	5'UTR	rs55781567	-0.024024	0.433122	0.00176421	rs72740955	0.811046
cg05249419	15	78855388	15q25	8.86511	1.23 (1.17-1.28)	7.64252e-19	0.145729	PSMA4; CHRNA5	Intergenic	rs55781567	-0.002598	1.59687e-05	0.0459018	rs72740955	0.812335
cg22563815	15	78856949	15q25	-10.6997	0.91 (0.89-0.92)	1.02092e-26	0.737696	CHRNA5	TSS1500	rs55781567	-0.001037	0.842766	4.54982e-24	rs72740955	0.856383
cg17108064	15	78857060	15q25	-9.03902	0.73 (0.69-0.79)	1.58076e-19	0.47308	CHRNA5	TSS1500	rs55781567	-0.000926	0.772134	0.000198563	rs72740955	0.854515
cg19696491	15	78857124	15q25	-9.06955	0.77 (0.73-0.82)	1.19506e-19	0.430559	CHRNA5	TSS1500	rs55781567	-0.000862	0.753465	0.00116339	rs72740955	0.850579
cg22498099	15	78857571	15q25	-9.32896	0.08 (0.04-0.13)	1.06918e-20	0.223278	CHRNA5	TSS1500	rs55781567	-0.000415	0.556776	0.0642308	rs72740955	0.797692
cg21642963	15	78858002	15q25	21.6034	1.83 (1.74-1.94)	1.66925e-103	0.501627	CHRNA5	5'UTR	rs55781567	1.6e-05	0.444399	0.986085	rs55781567	0.934749
cg16751781	15	78858589	15q25	-7.6814	0.86 (0.82-0.89)	1.57355e-14	0.334559	CHRNA5	Intronic	rs55781567	0.000603	0.658011	0.0117839	rs72740955	0.747056
cg24031919	15	78884874	15q25	-11.5029	0.59 (0.54-0.65)	1.27519e-30	0.348691	CHRNA5	Intronic	rs55781567	0.026888	0.498159	0.720349	rs72740955	0.693606
cg01718004	15	78894581	15q25	10.5497	2.02 (1.77-2.30)	5.09339e-26	0.238085	CHRNA3	Exonic	rs55781567	0.036595	0.689249	0.0435932	rs72740955	0.816031
cg08701566	15	78911099	15q25	5.92366	1.12 (1.08-1.16)	3.14859e-09	0.348105	CHRNA3	Intronic	rs55781567	0.053113	1.93483e-09	0.051963	rs72740955	0.803349
cg07973591	15	78911824	15q25	-8.33016	0.86 (0.83-0.89)	8.07335e-17	0.659275	CHRNA3	Intronic	rs55781567	0.053838	0.817201	1.17646e-19	rs72740955	0.91526
cg23880581	15	78912387	15q25	-8.16967	0.78 (0.74-0.83)	3.09225e-16	0.459502	CHRNA3	Intronic	rs55781567	0.054401	0.918711	2.35506e-06	rs72740955	0.870895
cg04882995	15	78912658	15q25	22.7079	1.45 (1.41-1.50)	3.74556e-114	0.408444	CHRNA3	Intronic	rs55781567	0.054672	0.696923	0.875988	rs72740955	0.862684
cg04603031	15	78913156	15q25	-6.72109	0.79 (0.74-0.85)	1.80373e-11	0.171483	CHRNA3	5'UTR	rs55781567	0.05517	0.0085408	0.127631	rs72740955	0.809318
cg25739259	15	78913363	15q25	-14.6706	0.27 (0.23-0.32)	9.94799e-49	0.382543	CHRNA3	5'UTR	rs55781567	0.055377	0.971758	0.685337	rs72740955	0.83562
cg19993258	15	78914264	15q25	-10.6141	0.37 (0.31-0.44)	2.56125e-26	0.398518	CHRNA3	TSS1500	rs55781567	0.056278	0.161898	0.0331127	rs72740955	0.753046
cg14364242	15	78914367	15q25	-5.24187	0.93 (0.90-0.95)	1.58955e-07	0.415968	CHRNA3; CHRNB4	Intergenic	rs55781567	0.056381	0.814776	0.000231808	rs72740955	0.794254
cg09252970	15	78916632	15q25	8.65477	1.40 (1.29-1.51)	4.93898e-18	0.343276	CHRNB4	3'UTR	rs55781567	0.058646	0.0711509	0.0260381	rs72740955	0.685653
cg22913029	15	78918081	15q25	6.44877	1.28 (1.19-1.38)	1.12764e-10	0.22865	CHRNB4	Intronic	rs55781567	0.060095	0.0137426	0.0588242	rs72740955	0.816507
cg01083159	15	78918220	15q25	12.2096	45.81 (24.79-84.64)	2.7633e-34	0.165636	CHRNB4	Intronic	rs55781567	0.060234	0.0251356	0.0541048	rs72740955	0.813681
cg01971720	15	78921123	15q25	-8.40015	0.77 (0.72-0.82)	4.45891e-17	0.534686	CHRNB4	Intronic	rs55781567	0.063137	0.95253	1.55268e-08	rs72740955	0.720005
cg13788594	15	78925362	15q25	-7.70112	0.89 (0.86-0.92)	1.34882e-14	0.258053	CHRNB4	Intronic	rs55781567	0.067376	0.722614	0.289584	rs72740955	0.779266
cg11412248	15	78930962	15q25	-14.0836	0.80 (0.77-0.82)	4.79366e-45	0.392074	CHRNB4	Intronic	rs55781567	0.072976	4.84764e-05	0.00266612	rs72740955	0.818701
cg27554782	15	78933106	15q25	6.28823	1.24 (1.16-1.33)	3.21099e-10	0.185958	CHRNB4	Intronic	rs55781567	0.07512	0.479098	0.0927606	rs72740955	0.789151
cg13379055	15	78942528	15q25	-9.78078	0.72 (0.68-0.77)	1.36156e-22	0.323963	CHRNB4; LOC646938	Intergenic	rs55781567	0.084542	0.0290134	0.00932665	rs72740955	0.862905
cg23236406	15	78952937	15q25	-8.51191	0.44 (0.37-0.53)	1.7109e-17	0.223111	CHRNB4; LOC646938	Intergenic	rs55781567	0.094951	0.144326	0.059347	rs55853698	0.990143
cg00061860	15	78953028	15q25	-6.96194	0.87 (0.84-0.91)	3.35615e-12	0.34523	CHRNB4; LOC646938	Intergenic	rs55781567	0.095042	0.0181283	0.000492147	rs55853698	0.990477
cg01653922	15	78965749	15q25	-12.7195	0.17 (0.13-0.23)	4.60958e-37	0.169318	CHRNB4; LOC646938	Intergenic	rs55781567	0.107763	0.00128528	0.713709	rs140330585	0.419431
cg00727663	15	78968879	15q25	-15.7509	0.57 (0.53-0.61)	6.77602e-56	0.191632	CHRNB4; LOC646938	Intergenic	rs55781567	0.110893	0.000606301	0.786519	rs951266	0.2897
cg04495498	15	79074250	15q25	-9.39143	0.80 (0.76-0.84)	5.91936e-21	0.298858	ADAMTS7	Intronic	rs55781567	0.216264	0.180305	0.143551	rs922692	0.44674
cg08860612	15	79084223	15q25	-13.0852	0.90 (0.88-0.91)	4.00206e-39	0.840943	ADAMTS7	Intronic	rs55781567	0.226237	0.00161161	1.5759e-24	rs12050525	0.843472
cg22753661	15	79092743	15q25	6.72614	1.17 (1.11-1.22)	1.74221e-11	0.532355	ADAMTS7	Exonic	rs55781567	0.234757	0.0509956	2.17918e-10	rs11072791	0.999983
cg12645284	15	79092878	15q25	6.3431	1.16 (1.11-1.22)	2.2518e-10	0.514288	ADAMTS7	Exonic	rs55781567	0.234892	0.0526081	1.19573e-08	rs11072791	0.999984
cg13063165	15	79093076	15q25	6.4049	1.28 (1.19-1.39)	1.50471e-10	0.310361	ADAMTS7	Intronic	rs55781567	0.23509	0.0441284	0.0225697	rs72740955	0.786616
cg10077410	15	79096751	15q25	6.52114	1.16 (1.11-1.21)	6.97729e-11	0.17796	ADAMTS7	Intronic	rs55781567	0.238765	0.0158167	0.118483	rs11072791	0.99984
cg21242079	15	79101063	15q25	8.51213	1.09 (1.07-1.11)	1.70767e-17	0.734035	ADAMTS7	Intronic	rs55781567	0.243077	0.0711289	3.22149e-35	rs4887087	0.981305
cg19950888	15	79102722	15q25	8.13272	17.32 (8.71-34.44)	4.19763e-16	0.225114	ADAMTS7	Intronic	rs55781567	0.244736	0.0676591	0.183163	rs146009840	1
cg00639195	15	79103007	15q25	-5.94087	0.72 (0.64-0.80)	2.83519e-09	0.254028	ADAMTS7	Intronic	rs55781567	0.245021	0.0421767	0.0617523	rs4887087	0.998874
cg00746121	15	79120042	15q25	-8.96818	0.71 (0.65-0.76)	3.01452e-19	0.454184	ADAMTS7; MORF4L1	Intergenic	rs55781567	0.262056	0.0228217	8.64332e-05	rs4887087	0.996251
cg05250119	15	79123384	15q25	9.25449	11.77 (6.98-19.84)	2.15261e-20	0.29649	ADAMTS7; MORF4L1	Intergenic	rs55781567	0.265398	0.006867	0.141942	rs4887084	0.935819
cg00540400	15	79124168	15q25	-10.3432	0.90 (0.89-0.92)	4.49079e-25	0.713298	ADAMTS7; MORF4L1	Intergenic	rs55781567	0.266182	0.0168889	1.2848e-22	rs4887087	0.999042
cg01091713	15	79139993	15q25	7.20492	1.33 (1.23-1.44)	5.80764e-13	0.433378	ADAMTS7; MORF4L1	Intergenic	rs55781567	0.282007	0.24973	0.000313219	rs72740955	0.859695
cg03589001	15	79164714	15q25	-5.74107	0.92 (0.89-0.94)	9.40815e-09	0.37021	MORF4L1	TSS1500	rs55781567	0.306728	0.345876	0.00615166	rs72740955	0.840356
cg15822222	15	79164806	15q25	-7.91654	0.79 (0.75-0.84)	2.44211e-15	0.504063	MORF4L1	TSS1500	rs55781567	0.30682	0.00204611	1.77352e-08	rs11639372	0.261795
cg00986185	15	79229902	15q25	-6.2568	0.84 (0.79-0.88)	3.92965e-10	0.228592	CTSH	Intronic	rs55781567	0.371916	0.0957908	0.229439	rs28580532	0.999007
cg03879587	15	79357162	15q25	-5.99533	0.88 (0.85-0.92)	2.03068e-09	0.153349	RASGRF1	Intronic	rs55781567	0.499176	0.497643	0.123293	rs55853698	0.990307
cg24733262	15	79383644	15q25	7.16216	3.83 (2.65-5.53)	7.94144e-13	0.171405	RASGRF1	TSS1500	rs55781567	0.525658	0.317975	0.388324	rs1036377	0.375209
cg24628832	16	82067399	16q23.3	5.60318	1.14 (1.09-1.20)	2.10454e-08	0.376586	SDR42E1; HSD17B2	Intergenic	rs34638657	-0.086139	0.64117	0.992559	rs12922879	0.469839
cg07307142	16	82071433	16q23.3	5.42852	1.07 (1.04-1.10)	5.68242e-08	0.595447	HSD17B2	Intronic	rs34638657	-0.082105	0.58849	0.994365	rs12922879	0.862936
cg09439754	16	82129088	16q23.3	5.16554	1.10 (1.06-1.14)	2.39748e-07	0.360253	HSD17B2	Intronic	rs34638657	-0.02445	0.823255	0.96393	rs2967326	0.314099
cg27210282	17	65797912	17q24.3	-5.80588	0.79 (0.74-0.86)	6.40293e-09	0.197025	NOL11; BPTF	Intergenic	rs7216064	-0.100897	0.604853	0.403801	rs62084212	0.134898
cg11650219	17	65830245	17q24.3	-6.1669	0.85 (0.81-0.90)	6.96415e-10	0.270185	BPTF	Intronic	rs7216064	-0.068564	0.685585	0.918344	rs62084212	0.418607
cg26812862	17	66011719	17q24.3	6.07959	1.86 (1.52-2.28)	1.20493e-09	0.186333	C17orf58; KPNA2	Intergenic	rs7216064	0.11291	0.26399	0.483332	rs4791295	0.160066
cg06855216	17	66025685	17q24.3	5.65802	2.42 (1.78-3.28)	1.53134e-08	0.246636	C17orf58; KPNA2	Intergenic	rs7216064	0.126876	0.235494	0.776003	rs11656743	0.102992
cg17657885	17	66030737	17q24.3	-6.23565	0.76 (0.69-0.83)	4.49907e-10	0.309719	C17orf58; KPNA2	Intergenic	rs7216064	0.131928	0.475963	0.927363	rs62086903	0.52903
cg06090053	17	66032875	17q24.3	6.48086	2.11 (1.68-2.64)	9.11993e-11	0.151461	KPNA2	5'UTR	rs7216064	0.134066	0.403968	0.435025	rs62084212	0.33029
cg02705964	17	66097276	17q24.3	5.30317	1.08 (1.05-1.11)	1.13807e-07	0.534485	LINC00674	TSS1500	rs7216064	0.198467	0.502127	0.234473	rs8182243	0.606113
cg11439004	17	66097496	17q24.3	6.47891	1.11 (1.08-1.15)	9.23898e-11	0.477521	LINC00674	TSS200	rs7216064	0.198687	0.438033	0.841128	rs62086903	0.231264
cg08758996	17	66097529	17q24.3	6.13872	1.10 (1.07-1.13)	8.31911e-10	0.458079	LINC00674	TSS200	rs7216064	0.19872	0.312454	0.904729	rs7405987	0.291653
cg12091567	17	66097778	17q24.3	-5.83221	0.95 (0.93-0.97)	5.46992e-09	0.719209	LINC00674	Exonic	rs7216064	0.198969	0.382159	0.067459	rs7406031	0.493968
cg19318224	19	41197264	19q13.2	6.6201	1.07 (1.05-1.09)	3.58947e-11	0.711341	NUMBL	TSS1500	rs56113850	-0.155843	0.0778198	0.998787	rs66500423	1
cg12345610	19	41340569	19q13.2	-9.0647	0.87 (0.85-0.90)	1.24946e-19	0.759185	CYP2T1P; CYP2A6	Intergenic	rs56113850	-0.012538	0.00627462	0.00239932	rs12459249	0.816996
cg00457195	20	61979272	20q13.33	-5.31539	0.78 (0.71-0.85)	1.06429e-07	0.17036	CHRNA4	Intronic	rs41309931	-0.347307	0.72349	0.365906	rs6011779	0.969308
cg04681669	20	61984613	20q13.33	5.45303	1.41 (1.24-1.59)	4.95192e-08	0.339973	CHRNA4	Intronic	rs41309931	-0.341966	0.0195214	0.404096	rs6011779	0.575437
cg25773267	20	61992187	20q13.33	5.22439	1.58 (1.33-1.88)	1.74728e-07	0.332291	CRHR1	Intronic	rs41309931	-0.334392	0.152011	0.875275	rs6090387	0.504568
cg21365805	20	61992943	20q13.33	5.69797	1.26 (1.16-1.36)	1.21246e-08	0.464065	LOC100130587	Intronic	rs41309931	-0.333636	0.0276322	0.933085	rs6090387	0.999944
OR, odds ratio per standard deviation (SD) increase in genetically predicted DNA methylation level; CI, confidence interval; GWAS, genome-wide association studies; TSS, transcription start site; UTR, untranslated region; Mb, mega base; PP.H4, posterior probability that both the CpG site and cancer risk are associated and share a single causal variant; Top candidate variant, variant showing the la…

## Sheet: Supplementary Data 6
Supplementary Data 6. CpGs significantly a associated with ovarian cancer risk
CpG b	Chr	Pos	Cytoband	Z-score c	OR (95% CI) c	P c	R d	Closest gene	Classification	Nearest GWAS variant	Distance (Mb)	P c,e adjusted for GWAS variants	Coloc PP.H4	Top candidate variant	Variant.PP.H4
cg11597131	2	176988939	2q31.1	-5.93083	0.84 (0.79-0.89)	3.01407e-09	0.240593	HOXD9	3'UTR	rs711830	-0.048372	0.435057	0.982388	rs6433571	0.216816
cg09173768	2	176989349	2q31.1	-6.72423	0.68 (0.61-0.76)	1.76518e-11	0.226192	HOXD9	3'UTR	rs711830	-0.047962	0.786755	0.9597	rs6433571	0.221775
cg19373813	2	176989586	2q31.1	-6.40496	0.78 (0.73-0.84)	1.50412e-10	0.333816	HOXD9	3'UTR	rs711830	-0.047725	0.734607	0.987262	rs6433571	0.306524
cg19412900	2	176990595	2q31.1	-7.34924	0.58 (0.50-0.67)	1.99332e-13	0.18293	HOXD9	Downstream	rs711830	-0.046716	0.966345	0.932785	rs6433571	0.1836
cg00035316	2	176993017	2q31.1	-6.87524	0.46 (0.37-0.58)	6.18843e-12	0.295134	HOXD9; HOXD8	Intergenic	rs711830	-0.044294	0.408527	0.985122	rs6433571	0.191368
cg18448949	2	176993089	2q31.1	-5.71447	0.83 (0.78-0.89)	1.10049e-08	0.27104	HOXD9; HOXD8	Intergenic	rs711830	-0.044222	0.732383	0.983086	rs6433571	0.171682
cg03321133	2	176993115	2q31.1	-6.95382	0.79 (0.74-0.85)	3.55515e-12	0.317118	HOXD9; HOXD8	Intergenic	rs711830	-0.044196	0.754442	0.987659	rs6433571	0.230216
cg23901857	2	176993221	2q31.1	-7.367	0.59 (0.51-0.68)	1.7451e-13	0.289223	HOXD9; HOXD8	Intergenic	rs711830	-0.04409	0.490802	0.976439	rs6433571	0.226114
cg01293179	2	176996285	2q31.1	-7.27091	0.55 (0.46-0.64)	3.57085e-13	0.405064	HOXD8	Exonic	rs711830	-0.041026	0.939256	0.987459	rs1051929	0.16233
cg07783843	2	176997311	2q31.1	-7.2713	0.57 (0.49-0.66)	3.56048e-13	0.414949	HOXD8	3'UTR	rs711830	-0.04	0.945869	0.986948	rs1051929	0.158141
cg21932416	2	176997707	2q31.1	-7.17233	0.79 (0.74-0.84)	7.37311e-13	0.39299	HOXD8	Downstream	rs711830	-0.039604	0.580905	0.989013	rs6433571	0.260767
cg06011461	2	177002813	2q31.1	-7.29696	0.61 (0.53-0.70)	2.94339e-13	0.484373	HOXD-AS2	TSS1500	rs711830	-0.034498	0.962711	0.989272	rs6433571	0.227105
cg12721835	2	177002820	2q31.1	-7.42107	0.53 (0.44-0.62)	1.16178e-13	0.391011	HOXD-AS2	TSS1500	rs711830	-0.034491	0.718523	0.989334	rs6433571	0.205903
cg10503083	2	177003280	2q31.1	-7.2924	0.56 (0.48-0.65)	3.04492e-13	0.311341	HOXD-AS2	TSS1500	rs711830	-0.034031	0.966829	0.985687	rs6755766	0.157389
cg08182501	2	177003406	2q31.1	-7.24916	0.67 (0.61-0.75)	4.19357e-13	0.49574	LOC401021	Intronic	rs711830	-0.033905	0.995418	0.989463	rs6433571	0.22073
cg06896987	2	177003735	2q31.1	-7.31498	0.54 (0.46-0.64)	2.57422e-13	0.402596	LOC401021	Exonic	rs711830	-0.033576	0.945058	0.988721	rs6755766	0.161786
cg11248896	2	177003747	2q31.1	-5.31267	0.91 (0.88-0.94)	1.08031e-07	0.483482	LOC401021	Exonic	rs711830	-0.033564	0.680604	0.987861	rs2072590	0.162534
cg11375458	2	177003996	2q31.1	-5.45209	0.89 (0.86-0.93)	4.97806e-08	0.404228	LOC401021	Exonic	rs711830	-0.033315	0.548221	0.987299	rs1051929	0.133504
cg18516557	2	177004015	2q31.1	-6.48033	0.88 (0.85-0.91)	9.15205e-11	0.521129	LOC401021	Exonic	rs711830	-0.033296	0.692495	0.988836	rs2072590	0.16813
cg01473155	2	177010984	2q31.1	-6.79776	0.82 (0.78-0.87)	1.06262e-11	0.365716	LOC401021; MIR10B	Intergenic	rs711830	-0.026327	0.422294	0.989196	rs6433571	0.183057
cg14298457	2	177012117	2q31.1	-7.33818	0.78 (0.73-0.83)	2.16525e-13	0.412111	LOC401021; MIR10B	Intergenic	rs711830	-0.025194	0.986505	0.989717	rs6433571	0.301314
cg22344631	2	177012133	2q31.1	-6.14878	0.86 (0.83-0.91)	7.80808e-10	0.427278	LOC401021; MIR10B	Intergenic	rs711830	-0.025178	0.77492	0.989995	rs6433571	0.247884
cg04194947	2	177012191	2q31.1	-7.03361	0.80 (0.75-0.85)	2.01262e-12	0.348286	LOC401021; MIR10B	Intergenic	rs711830	-0.02512	0.719488	0.986671	rs6755766	0.190668
cg15990972	2	177012372	2q31.1	-7.00429	0.80 (0.75-0.85)	2.48237e-12	0.414358	LOC401021; MIR10B	Intergenic	rs711830	-0.024939	0.942696	0.987902	rs6755766	0.223113
cg02857760	2	177012562	2q31.1	-6.84821	0.85 (0.81-0.89)	7.47793e-12	0.529453	LOC401021; MIR10B	Intergenic	rs711830	-0.024749	0.453622	0.990499	rs6433571	0.23281
cg17818471	2	177012640	2q31.1	-7.34959	0.84 (0.80-0.88)	1.98821e-13	0.517643	LOC401021; MIR10B	Intergenic	rs711830	-0.024671	0.944074	0.98893	rs6755766	0.377966
cg23986620	2	177012706	2q31.1	-6.2711	0.78 (0.72-0.84)	3.58499e-10	0.346374	LOC401021; MIR10B	Intergenic	rs711830	-0.024605	0.825368	0.978805	rs1051929	0.144762
cg01043845	2	177013071	2q31.1	-7.3666	0.78 (0.73-0.83)	1.75032e-13	0.426057	LOC401021; MIR10B	Intergenic	rs711830	-0.02424	0.858031	0.98898	rs6755766	0.332616
cg24000528	2	177013630	2q31.1	-7.43706	0.82 (0.77-0.86)	1.02953e-13	0.440654	LOC401021; MIR10B	Intergenic	rs711830	-0.023681	0.742607	0.987313	rs6755766	0.251355
cg23460578	2	177014009	2q31.1	-6.0195	0.81 (0.76-0.87)	1.74956e-09	0.331587	LOC401021; MIR10B	Intergenic	rs711830	-0.023302	0.477319	0.985285	rs6433571	0.221921
cg19519747	2	177014555	2q31.1	-6.60451	0.88 (0.84-0.91)	3.98831e-11	0.504424	MIR10B	TSS1500	rs711830	-0.022756	0.771713	0.988498	rs6755766	0.239242
cg07011913	2	177014626	2q31.1	-6.97712	0.85 (0.82-0.89)	3.01297e-12	0.535142	MIR10B	TSS1500	rs711830	-0.022685	0.937333	0.99046	rs6433571	0.239853
cg12127282	2	177014685	2q31.1	-6.3246	0.86 (0.82-0.90)	2.5389e-10	0.44991	MIR10B	TSS1500	rs711830	-0.022626	0.81813	0.987834	rs6755766	0.205114
cg08717880	2	177014849	2q31.1	-6.94531	0.82 (0.78-0.87)	3.77628e-12	0.436766	MIR10B	TSS1500	rs711830	-0.022462	0.876398	0.987971	rs6755766	0.286812
cg17104824	2	177014959	2q31.1	-7.2369	0.84 (0.80-0.88)	4.59068e-13	0.462293	MIR10B	TSS1500	rs711830	-0.022352	0.884532	0.989005	rs6755766	0.274978
cg00014998	2	177014962	2q31.1	-5.71196	0.91 (0.87-0.94)	1.1168e-08	0.529457	MIR10B	TSS1500	rs711830	-0.022349	0.961963	0.988571	rs6755766	0.221959
cg25942990	2	177014996	2q31.1	-7.17703	0.85 (0.81-0.89)	7.12419e-13	0.537883	MIR10B	TSS1500	rs711830	-0.022315	0.875489	0.989172	rs6755766	0.401244
cg01152019	2	177015044	2q31.1	-6.59579	0.89 (0.86-0.92)	4.22988e-11	0.568217	MIR10B	Exonic	rs711830	-0.022267	0.78655	0.99007	rs6755766	0.219474
cg14399060	2	177015070	2q31.1	-7.09595	0.87 (0.83-0.90)	1.2847e-12	0.528996	MIR10B	Exonic	rs711830	-0.022241	0.562665	0.991099	rs6433571	0.658506
cg00767581	2	177015125	2q31.1	-6.86382	0.90 (0.87-0.92)	6.70422e-12	0.586458	MIR10B	Exonic	rs711830	-0.022186	0.683603	0.990402	rs6433571	0.520878
cg19478682	2	177015812	2q31.1	-7.37598	0.85 (0.81-0.88)	1.63141e-13	0.522822	HOXD4	TSS1500	rs711830	-0.021499	0.763771	0.988916	rs6755766	0.279701
cg20739994	2	177015844	2q31.1	-7.05703	0.76 (0.70-0.82)	1.70095e-12	0.366731	HOXD4	TSS1500	rs711830	-0.021467	0.800879	0.986873	rs6755766	0.189175
cg21011616	2	177015992	2q31.1	-6.65231	0.88 (0.85-0.92)	2.88523e-11	0.590442	HOXD4	TSS200	rs711830	-0.021319	0.773736	0.989328	rs6755766	0.400013
cg09583532	2	177015999	2q31.1	-7.34768	0.83 (0.79-0.88)	2.01677e-13	0.513822	HOXD4	TSS200	rs711830	-0.021312	0.987319	0.989346	rs6755766	0.202987
cg04843067	2	177016037	2q31.1	-6.69538	0.86 (0.82-0.90)	2.15113e-11	0.535323	HOXD4	TSS200	rs711830	-0.021274	0.933739	0.988283	rs6433571	0.236261
cg12539415	2	177016167	2q31.1	-7.33704	0.86 (0.83-0.90)	2.18364e-13	0.618095	HOXD4	5'UTR	rs711830	-0.021144	0.9928	0.989735	rs6433571	0.427745
cg18750960	2	177016417	2q31.1	-6.48536	0.90 (0.87-0.93)	8.85198e-11	0.56276	HOXD4	Exonic	rs711830	-0.020894	0.964311	0.988286	rs6755766	0.234786
cg19509393	2	177016490	2q31.1	-7.30882	0.60 (0.52-0.68)	2.69499e-13	0.589009	HOXD4	Exonic	rs711830	-0.020821	0.950266	0.989277	rs6755766	0.420425
cg25951210	2	177016619	2q31.1	-7.3886	0.88 (0.85-0.91)	1.48379e-13	0.634241	HOXD4	Exonic	rs711830	-0.020692	0.738715	0.990608	rs1051929	0.205901
cg10803577	2	177016837	2q31.1	-7.16609	0.90 (0.88-0.93)	7.7169e-13	0.657489	HOXD4	Intronic	rs711830	-0.020474	0.503492	0.98922	rs6755766	0.466661
cg09981233	2	177016899	2q31.1	-7.07038	0.90 (0.88-0.93)	1.54513e-12	0.679387	HOXD4	Intronic	rs711830	-0.020412	0.975314	0.991041	rs6433571	0.382249
cg26654148	2	177016978	2q31.1	-7.50648	0.87 (0.83-0.90)	6.07363e-14	0.60007	HOXD4	Intronic	rs711830	-0.020333	0.588556	0.989786	rs6755766	0.385125
cg25304107	2	177017331	2q31.1	-7.33597	0.88 (0.86-0.91)	2.20123e-13	0.633984	HOXD4	Intronic	rs711830	-0.01998	0.80418	0.989292	rs6755766	0.466433
cg16218721	2	177017352	2q31.1	-7.27635	0.83 (0.80-0.88)	3.42963e-13	0.496902	HOXD4	Exonic	rs711830	-0.019959	0.963606	0.989367	rs6755766	0.32827
cg26590744	2	177017389	2q31.1	-7.38785	0.87 (0.83-0.90)	1.49219e-13	0.609446	HOXD4	Exonic	rs711830	-0.019922	0.495423	0.99024	rs6433571	0.474976
cg01414185	2	177017449	2q31.1	-7.33544	0.87 (0.84-0.90)	2.20992e-13	0.607211	HOXD4	Exonic	rs711830	-0.019862	0.980421	0.990577	rs6433571	0.471047
cg14900124	2	177017630	2q31.1	-7.05335	0.83 (0.79-0.87)	1.74657e-12	0.421982	HOXD4	Exonic	rs711830	-0.019681	0.805094	0.988904	rs6755766	0.189628
cg09701582	2	177017797	2q31.1	-7.22914	0.85 (0.82-0.89)	4.86055e-13	0.484657	HOXD4	3'UTR	rs711830	-0.019514	0.890952	0.989401	rs6755766	0.422424
cg15161959	2	177020616	2q31.1	-7.31215	0.60 (0.52-0.69)	2.62909e-13	0.202436	HOXD4; HOXD3	Intergenic	rs711830	-0.016695	0.955631	0.963567	rs6433571	0.157493
cg14940165	2	177021702	2q31.1	-6.93152	0.84 (0.80-0.88)	4.16332e-12	0.435161	HOXD3	Upstream	rs711830	-0.015609	0.67343	0.988804	rs6755766	0.256208
cg26091021	2	177021826	2q31.1	-6.58703	0.89 (0.86-0.92)	4.48713e-11	0.513321	HOXD3	Upstream	rs711830	-0.015485	0.637708	0.988177	rs6755766	0.248643
cg25708328	2	177022056	2q31.1	-6.95449	0.86 (0.82-0.90)	3.5384e-12	0.456779	HOXD3	5'UTR	rs711830	-0.015255	0.552398	0.988774	rs6755766	0.223446
cg25137403	2	177022172	2q31.1	-7.28962	0.59 (0.51-0.68)	3.10831e-13	0.310193	HOXD3	5'UTR	rs711830	-0.015139	0.98319	0.98431	rs6755766	0.174322
cg14454907	2	177022285	2q31.1	-6.93923	0.87 (0.83-0.90)	3.94254e-12	0.530499	HOXD3	Intronic	rs711830	-0.015026	0.504216	0.988908	rs6755766	0.186695
cg04201253	2	177022517	2q31.1	-6.75855	0.59 (0.51-0.69)	1.3938e-11	0.468159	HOXD3	Intronic	rs711830	-0.014794	0.800439	0.989117	rs6755766	0.23786
cg05525812	2	177022646	2q31.1	-7.2917	0.84 (0.80-0.88)	3.06066e-13	0.501014	HOXD3	Intronic	rs711830	-0.014665	0.966742	0.988599	rs6755766	0.365659
cg26821745	2	177023183	2q31.1	-6.83004	0.88 (0.85-0.91)	8.48902e-12	0.487898	HOXD3	Intronic	rs711830	-0.014128	0.561265	0.988459	rs6755766	0.273308
cg18944451	2	177023716	2q31.1	-6.549	0.89 (0.86-0.92)	5.79221e-11	0.521485	HOXD3	Intronic	rs711830	-0.013595	0.507867	0.989758	rs6755766	0.199776
cg25916282	2	177023760	2q31.1	-7.11751	0.79 (0.74-0.84)	1.09891e-12	0.400428	HOXD3	Intronic	rs711830	-0.013551	0.986857	0.988551	rs6433571	0.188872
cg00223681	2	177024117	2q31.1	-6.79034	0.82 (0.77-0.87)	1.11869e-11	0.439741	HOXD3	Intronic	rs711830	-0.013194	0.930213	0.98794	rs6755766	0.273712
cg05342515	2	177024172	2q31.1	-6.80417	0.71 (0.65-0.79)	1.0163e-11	0.206737	HOXD3	Intronic	rs711830	-0.013139	0.601958	0.97277	rs6433571	0.181283
cg04935434	2	177024947	2q31.1	-6.16324	0.61 (0.52-0.71)	7.12705e-10	0.184577	HOXD3	Intronic	rs711830	-0.012364	0.730235	0.871274	rs6433571	0.15895
cg23676302	2	177025859	2q31.1	-5.65484	0.90 (0.87-0.94)	1.55994e-08	0.426792	HOXD3	Intronic	rs711830	-0.011452	0.880233	0.987406	rs6755766	0.194049
cg07930539	2	177025975	2q31.1	-6.80597	0.78 (0.72-0.84)	1.00373e-11	0.341771	HOXD3	Intronic	rs711830	-0.011336	0.954319	0.984165	rs6433571	0.17831
cg01871127	2	177026301	2q31.1	-5.22068	0.90 (0.86-0.94)	1.78263e-07	0.449212	HOXD3	Intronic	rs711830	-0.01101	0.610712	0.989486	rs6433571	0.294175
cg06316886	2	177027043	2q31.1	-5.16089	0.89 (0.86-0.93)	2.45782e-07	0.440261	HOXD3	Intronic	rs711830	-0.010268	0.703378	0.987282	rs6433571	0.163347
cg12938020	2	177027075	2q31.1	-6.16047	0.85 (0.80-0.89)	7.2531e-10	0.328672	HOXD3	Intronic	rs711830	-0.010236	0.327257	0.985338	rs1051929	0.14989
cg02773086	2	177027440	2q31.1	-5.67166	0.87 (0.82-0.91)	1.41417e-08	0.291509	HOXD3	TSS1500	rs711830	-0.009871	0.138605	0.980069	rs6433571	0.16206
cg01014615	2	177027621	2q31.1	-6.18943	0.78 (0.72-0.84)	6.0381e-10	0.258033	HOXD3	TSS1500	rs711830	-0.00969	0.399881	0.959467	rs6433571	0.171023
cg06145336	2	177027931	2q31.1	-6.13124	0.87 (0.84-0.91)	8.71995e-10	0.387554	HOXD3	TSS1500	rs711830	-0.00938	0.302964	0.988898	rs6433571	0.159548
cg25938806	2	177028162	2q31.1	-5.86209	0.91 (0.88-0.94)	4.5708e-09	0.498996	HOXD3	TSS1500	rs711830	-0.009149	0.356981	0.990423	rs6433571	0.227859
cg01128482	2	177028621	2q31.1	-6.12199	0.73 (0.66-0.80)	9.24155e-10	0.214704	HOXD3	Intronic	rs711830	-0.00869	0.761927	0.950974	rs6433571	0.118417
cg02408153	2	177028655	2q31.1	-7.30826	0.74 (0.68-0.80)	2.70624e-13	0.309684	HOXD3	Intronic	rs711830	-0.008656	0.889629	0.984517	rs6755766	0.194275
cg24541426	2	177029459	2q31.1	-7.0044	0.85 (0.82-0.89)	2.48053e-12	0.570786	HOXD3	5'UTR	rs711830	-0.007852	0.863042	0.988942	rs6755766	0.473486
cg05021643	2	177029608	2q31.1	-5.55793	0.83 (0.78-0.89)	2.7299e-08	0.315624	HOXD3	5'UTR	rs711830	-0.007703	0.606986	0.972859	rs6755766	0.261546
cg15812753	2	177029813	2q31.1	-5.76396	0.55 (0.45-0.67)	8.21611e-09	0.421338	HOXD3	5'UTR	rs711830	-0.007498	0.362492	0.986637	rs6755766	0.359111
cg05864326	2	177030150	2q31.1	-5.38713	0.87 (0.83-0.91)	7.15918e-08	0.398591	HOXD3	5'UTR	rs711830	-0.007161	0.240838	0.981595	rs6755766	0.262221
cg04316624	2	177036809	2q31.1	-5.27927	0.73 (0.65-0.82)	1.29698e-07	0.247747	HOXD3	Exonic	rs711830	-0.000502	0.268223	0.942216	rs6433571	0.284022
cg00278547	2	177037212	2q31.1	-6.55871	0.60 (0.51-0.70)	5.42753e-11	0.424946	HOXD3	3'UTR	rs711830	-9.9e-05	0.531188	0.990025	rs6433571	0.297837
cg10159630	2	177037364	2q31.1	-6.66262	0.85 (0.81-0.89)	2.68992e-11	0.454475	HOXD3	3'UTR	rs711830	5.3e-05	0.706422	0.990083	rs6433571	0.290155
cg13053653	2	177037631	2q31.1	-6.27095	0.62 (0.54-0.72)	3.58845e-10	0.506242	HOXD3	3'UTR	rs711830	0.00032	0.543266	0.990097	rs6755766	0.264997
cg21902187	2	177037710	2q31.1	-7.03104	0.80 (0.75-0.85)	2.04998e-12	0.445638	HOXD3	3'UTR	rs711830	0.000399	0.724857	0.990167	rs6433571	0.271438
cg22934308	2	177038617	2q31.1	-7.22865	0.90 (0.87-0.93)	4.87802e-13	0.716336	HAGLR	Exonic	rs711830	0.001306	0.944909	0.991102	rs6433571	0.745275
cg10477905	2	177039295	2q31.1	-7.21184	0.77 (0.71-0.82)	5.52025e-13	0.771181	HAGLR	Exonic	rs711830	0.001984	0.929895	0.992199	rs6433571	0.99563
cg13768137	2	177039426	2q31.1	-7.0577	0.83 (0.78-0.87)	1.69278e-12	0.455673	HAGLR	Exonic	rs711830	0.002115	0.77794	0.990301	rs6433571	0.426524
cg23322546	2	177040094	2q31.1	-7.69511	0.61 (0.54-0.70)	1.41376e-14	0.69257	HAGLR	Exonic	rs711830	0.002783	0.448434	0.988727	rs6755766	0.447941
cg10086659	2	177040226	2q31.1	-7.27491	0.84 (0.80-0.88)	3.46643e-13	0.510549	HAGLR	Exonic	rs711830	0.002915	0.932944	0.989696	rs6433571	0.184697
cg23139698	2	177041515	2q31.1	-6.95389	0.90 (0.87-0.93)	3.55345e-12	0.553537	HAGLR	Intronic	rs6755777	-0.001711	0.554699	0.990299	rs6433571	0.537053
cg12858336	2	177042173	2q31.1	-5.57354	0.59 (0.49-0.71)	2.49614e-08	0.296551	HAGLR	Exonic	rs6755777	-0.001053	0.232188	0.960763	rs1051929	0.162673
cg03401519	2	177042493	2q31.1	-6.23325	0.91 (0.89-0.94)	4.56861e-10	0.582744	HAGLR	Exonic	rs6755777	-0.000733	0.848144	0.98823	rs6755766	0.290585
cg13092806	2	177043255	2q31.1	-7.27511	0.79 (0.74-0.84)	3.46149e-13	0.40247	HAGLROS	Exonic	rs6755777	2.9e-05	0.87573	0.985957	rs6755766	0.288846
cg04248916	2	177052295	2q31.1	-7.38313	0.87 (0.84-0.90)	1.54613e-13	0.625465	HAGLR	Intronic	rs6755777	0.009069	0.273481	0.989235	rs6755766	0.45049
cg11418595	2	177052486	2q31.1	-7.31993	0.56 (0.48-0.65)	2.48106e-13	0.706478	HAGLR	Intronic	rs6755777	0.00926	0.932299	0.989158	rs6755766	0.492089
cg07797397	2	177052527	2q31.1	-6.89359	0.89 (0.86-0.92)	5.44028e-12	0.625868	HAGLR	Intronic	rs6755777	0.009301	0.784555	0.989153	rs6755766	0.435098
cg03553278	2	177055168	2q31.1	7.11648	1.33 (1.23-1.45)	1.10719e-12	0.367807	HOXD1	3'UTR	rs6755777	0.011942	0.544195	0.986693	rs1051929	0.173083
cg13295262	2	177355072	2q31.1	-5.54299	0.93 (0.90-0.95)	2.97351e-08	0.361486	MTX2; MIR1246	Intergenic	rs6755777	0.311846	0.0955933	0.982227	rs1051929	0.15719
cg26791400	2	177502087	2q31.1	-5.77607	0.84 (0.79-0.89)	7.64635e-09	0.333934	LINC01116	Intronic	rs6755777	0.458861	0.257444	0.684987	rs6433571	0.125778
cg26405475	3	156324038	3q25.31	-7.40933	0.80 (0.75-0.85)	1.26935e-13	0.241641	SSR3; TIPARP-AS1	Intergenic	rs62274041	-0.111602	1.88753e-07	0.217046	rs7651446	1
cg15616007	3	156365686	3q25.31	-7.27031	0.91 (0.88-0.93)	3.58661e-13	0.624323	SSR3; TIPARP-AS1	Intergenic	rs62274041	-0.069954	0.00104611	3.8557e-05	rs7651446	1
cg12552373	3	156390722	3q25.31	10.5012	1.68 (1.52-1.84)	8.52788e-26	0.217847	TIPARP-AS1	TSS1500	rs62274041	-0.044918	0.000481844	0.222606	rs7651446	1
cg11886469	3	156391394	3q25.31	9.98527	1.50 (1.39-1.63)	1.76815e-23	0.261283	TIPARP-AS1	Exonic	rs62274041	-0.044246	0.319174	0.460547	rs75236758	0.109769
cg06944536	3	156391492	3q25.31	10.6711	1.79 (1.61-1.99)	1.38913e-26	0.204458	TIPARP-AS1	Exonic	rs62274041	-0.044148	0.000264274	0.473094	rs7651446	1
cg09684262	3	156391685	3q25.31	11.6856	1.37 (1.30-1.44)	1.5104e-31	0.379237	TIPARP-AS1	Exonic	rs62274041	-0.043955	0.00526093	0.826596	rs75236758	0.109507
cg24262469	3	156391694	3q25.31	10.0475	1.18 (1.14-1.22)	9.42261e-24	0.484128	TIPARP-AS1	Exonic	rs62274041	-0.043946	0.00786308	0.130551	rs7651446	1
cg09015090	3	156391735	3q25.31	12.2155	1.73 (1.58-1.89)	2.56943e-34	0.267464	TIPARP-AS1	Exonic	rs62274041	-0.043905	1.12188e-06	0.690863	rs7651446	1
cg01265971	3	156398928	3q25.31	-9.70731	0.86 (0.83-0.88)	2.80642e-22	0.457771	TIPARP	Intronic	rs62274041	-0.036712	0.00291784	0.676717	rs7651446	1
cg08832018	3	156543647	3q25.31	-9.72657	0.72 (0.68-0.77)	2.32285e-22	0.261072	LEKR1	TSS1500	rs62274041	0.108007	0.00456092	0.694674	rs62277159	1
cg04614515	3	156746262	3q25.31	6.09112	1.20 (1.13-1.27)	1.12121e-09	0.20932	LEKR1	Intronic	rs62274041	0.310622	0.68479	0.209678	rs62275836	1
cg00015798	3	157008724	3q25.31	5.30148	1.36 (1.21-1.53)	1.14866e-07	0.20164	VEPH1	Intronic	rs62274041	0.573084	9.67763e-05	0.0715395	rs62277159	1
cg00624418	5	1282357	5p15.33	-7.74601	0.78 (0.74-0.83)	9.48286e-15	0.682977	TERT	Intronic	rs10069690	0.002567	0.352362	0.99853	rs4449583	0.874167
cg25518571	5	1286042	5p15.33	-7.52473	0.54 (0.47-0.64)	5.28296e-14	0.399082	TERT	Intronic	rs7705526	6.8e-05	0.163789	0.863331	rs7725218	0.47816
cg16467921	8	128801108	8q24.21	-5.38482	0.69 (0.60-0.79)	7.25192e-08	0.472045	MYC; PVT1	Intergenic	rs9886651	-0.016775	2.12825e-07	0.98264	rs6470575	0.444804
cg16617929	8	129076585	8q24.21	5.21395	1.10 (1.06-1.14)	1.84866e-07	0.665973	PVT1	Intronic	rs9886651	0.258702	9.55961e-06	0.996544	rs13255292	0.998471
cg07518058	8	129199528	8q24.21	-5.63447	0.68 (0.60-0.78)	1.75596e-08	0.181853	MIR1208; LINC00824	Intergenic	rs1400482	-0.342403	3.77487e-06	0.0760978	rs73380319	0.139832
cg12903012	8	129569577	8q24.21	8.01556	1.63 (1.44-1.83)	1.09635e-15	0.358118	LINC00824	Intronic	rs1400482	0.027646	0.0829634	0.912125	rs10089868	0.150918
cg18956029	9	16870888	9p22.2	5.39737	1.10 (1.06-1.14)	6.76264e-08	0.545773	BNC2	TSS200	rs10962692	-0.044986	0.463143	0.000301002	rs10756823	0.221162
cg14044465	9	16875612	9p22.2	5.95275	1.92 (1.55-2.38)	2.63675e-09	0.349026	BNC2; CNTLN	Intergenic	rs10962692	-0.040262	0.298178	0.086895	rs10738468	0.0757299
cg00123232	9	16921903	9p22.2	-6.28477	0.90 (0.87-0.93)	3.28348e-10	0.696329	BNC2; CNTLN	Intergenic	rs10962692	0.006029	0.165702	8.11563e-16	rs55689948	0.0973666
cg17813872	9	136132851	9q34.2	-5.73438	0.92 (0.90-0.95)	9.78702e-09	0.814556	ABO	Exonic	9:136138765	-0.005914	0.0306483	0.145604	rs657152	0.999961
cg14271713	9	136153846	9q34.2	-6.04917	0.58 (0.49-0.69)	1.45598e-09	0.590051	ABO; SURF6	Intergenic	9:136138765	0.015081	0.907083	0.911464	rs495828	0.231293
cg18594370	10	21777758	10p12.31	5.40543	12.92 (5.11-32.66)	6.46533e-08	0.194346	LINC02643; MIR1915HG	Intergenic	rs144962376	-0.101073	0.847997	0.103984	rs7084454	0.147665
cg25349828	10	21809392	10p12.31	5.8955	1.21 (1.13-1.28)	3.73548e-09	0.36694	SKIDA1	5'UTR	rs144962376	-0.069439	0.652358	0.857222	rs10828250	0.129688
cg09087803	11	32125186	11p13	5.29685	1.25 (1.15-1.36)	1.17815e-07	0.196964	RCN1	Intronic	rs7937840	-29.7688	1.13453e-07	0.744839	rs2224035	0.15431
cg24477401	17	43484506	17q21.31	-6.93786	0.87 (0.83-0.90)	3.98092e-12	0.551677	ARHGAP27	Intronic	rs1879586	-0.082831	0.503014	0.478207	rs62064600	0.626376
cg14260695	17	43506184	17q21.31	-5.2636	0.52 (0.40-0.66)	1.41259e-07	0.234597	ARHGAP27	Intronic	rs1879586	-0.061153	0.977225	0.514103	rs56159231	0.0545332
cg05314706	17	43508250	17q21.31	-6.79099	0.71 (0.65-0.79)	1.11364e-11	0.185487	ARHGAP27	Intronic	rs1879586	-0.059087	0.227446	0.654988	rs71238846	0.0200369
cg04487659	17	43510575	17q21.31	5.44932	3.52 (2.24-5.52)	5.05627e-08	0.370147	ARHGAP27	TSS1500	rs1879586	-0.056762	0.634114	0.726469	rs62065399	0.0283602
cg00916973	17	43580461	17q21.31	-6.24661	0.85 (0.81-0.89)	4.19461e-10	0.60015	ARL17B	Upstream	rs1879586	0.013124	0.880158	0.571762	rs571297820	0.148889
cg22433210	17	43662623	17q21.31	6.68976	1.18 (1.12-1.23)	2.23531e-11	0.718424	ARL17A; MAPK8IP1P2	Intergenic	rs1879586	0.095286	0.934721	0.821063	rs62065453	0.250514
cg01341218	17	43662625	17q21.31	6.97113	1.12 (1.09-1.16)	3.14401e-12	0.622834	ARL17A; MAPK8IP1P2	Intergenic	rs1879586	0.095288	0.46778	0.750992	rs62064364	0.0851707
cg12297030	17	43662878	17q21.31	5.85836	1.62 (1.38-1.91)	4.67464e-09	0.44573	ARL17A; MAPK8IP1P2	Intergenic	rs1879586	0.095541	0.973313	0.746805	rs62065453	0.0316286
cg17117718	17	43663208	17q21.31	6.3354	1.20 (1.14-1.28)	2.36726e-10	0.725011	ARL17A; MAPK8IP1P2	Intergenic	rs1879586	0.095871	0.868441	0.823752	rs62065453	0.248605
cg18815117	17	43698604	17q21.31	-6.5806	0.86 (0.82-0.90)	4.68562e-11	0.733758	LINC02210	Intronic	rs1879586	0.131267	0.833863	0.763635	rs61304224	0.408394
cg01882395	17	43717810	17q21.31	6.82565	1.26 (1.18-1.35)	8.7529e-12	0.666904	LINC02210	Exonic	rs1879586	0.150473	0.936578	0.665527	rs67639633	0.0277078
cg18753072	17	43719194	17q21.31	6.72919	1.46 (1.31-1.63)	1.70609e-11	0.32723	LINC02210	Exonic	rs1879586	0.151857	0.83297	0.643656	rs17761387	0.00842666
cg20059597	17	43726219	17q21.31	6.47402	1.29 (1.19-1.39)	9.54319e-11	0.498525	MGC57346-CRHR1	5'UTR	rs1879586	0.158882	0.905392	0.680873	rs61304224	0.0289864
cg20393308	17	43728044	17q21.31	7.33253	1.11 (1.08-1.14)	2.25847e-13	0.734784	MGC57346-CRHR1	5'UTR	rs1879586	0.160707	0.563203	0.660142	rs241025	0.0550561
cg16050799	17	43734332	17q21.31	6.49783	1.76 (1.48-2.09)	8.14893e-11	0.276984	MGC57346-CRHR1	5'UTR	rs1879586	0.166995	0.897071	0.614222	rs17761387	0.00776933
cg08276280	17	43743868	17q21.31	7.02652	1.14 (1.10-1.19)	2.11752e-12	0.577035	MGC57346-CRHR1	5'UTR	rs1879586	0.176531	0.917567	0.600221	rs549524823	0.0355842
cg19447040	17	43750272	17q21.31	6.15662	2.15 (1.69-2.75)	7.43152e-10	0.286592	MGC57346-CRHR1	Intronic	rs1879586	0.182935	0.755449	0.584985	rs17761387	0.00731786
cg01448078	17	43752782	17q21.31	6.2003	1.35 (1.23-1.48)	5.6354e-10	0.537449	MGC57346-CRHR1	5'UTR	rs1879586	0.185445	0.825056	0.574736	rs546997548	0.0196463
cg06475362	17	43763639	17q21.31	6.57709	1.14 (1.10-1.19)	4.79754e-11	0.493776	MGC57346-CRHR1	5'UTR	rs1879586	0.196302	0.685001	0.638672	rs79172804	0.039291
cg07817266	17	43765890	17q21.31	6.81551	1.28 (1.19-1.37)	9.39319e-12	0.745837	MGC57346-CRHR1	5'UTR	rs1879586	0.198553	0.967242	0.572242	rs17761387	0.0106219
cg07508782	17	43783158	17q21.31	5.43105	1.71 (1.41-2.07)	5.60235e-08	0.34904	MGC57346-CRHR1	5'UTR	rs1879586	0.215821	0.703416	0.583881	rs17761387	0.00919553
cg08590638	17	43798045	17q21.31	6.44383	1.50 (1.32-1.69)	1.16495e-10	0.602935	MGC57346-CRHR1	5'UTR	rs1879586	0.230708	0.915544	0.590174	rs17761387	0.00494661
cg06537391	17	43799898	17q21.31	7.2346	1.13 (1.09-1.16)	4.66908e-13	0.65551	MGC57346-CRHR1	5'UTR	rs1879586	0.232561	0.602699	0.65367	rs61304224	0.0898034
cg03238273	17	43825672	17q21.31	6.84953	1.16 (1.11-1.21)	7.40906e-12	0.515781	MGC57346-CRHR1	5'UTR	rs1879586	0.258335	0.522095	0.582444	rs17689182	0.0212399
cg10556198	17	43826307	17q21.31	6.51617	1.28 (1.19-1.38)	7.21246e-11	0.671233	MGC57346-CRHR1	5'UTR	rs1879586	0.25897	0.854062	0.62331	rs67639633	0.0132616
cg20891006	17	43833867	17q21.31	5.59706	2.01 (1.57-2.57)	2.18011e-08	0.249632	MGC57346-CRHR1	5'UTR	rs1879586	0.26653	0.564009	0.338418	rs79172804	0.00500529
cg13947929	17	43863356	17q21.31	6.30551	1.34 (1.22-1.47)	2.87241e-10	0.19274	CRHR1	Intronic	rs1879586	0.296019	0.392685	0.467478	rs79172804	0.00764368
cg11760414	17	43863398	17q21.31	6.27621	2.57 (1.91-3.45)	3.46915e-10	0.37145	CRHR1	Intronic	rs1879586	0.296061	0.684869	0.5399	rs79730878	0.0101078
cg23420656	17	43865031	17q21.31	7.85993	1.42 (1.30-1.54)	3.84341e-15	0.257691	CRHR1	Intronic	rs1879586	0.297694	0.0682217	0.516065	rs79172804	0.0162222
cg08043197	17	43901722	17q21.31	7.59773	1.65 (1.45-1.88)	3.01371e-14	0.201688	CRHR1	Intronic	rs1879586	0.334385	0.537822	0.488734	rs563555797	0.00593515
cg03066966	17	43902069	17q21.31	6.66759	1.32 (1.22-1.44)	2.60039e-11	0.274679	CRHR1	Intronic	rs1879586	0.334732	0.515304	0.547811	rs111802190	0.0055208
cg11524343	17	43905642	17q21.31	7.29887	1.21 (1.15-1.27)	2.90193e-13	0.392269	CRHR1	Intronic	rs1879586	0.338305	0.713306	0.547562	rs60814418	0.00488316
cg00025823	17	43909151	17q21.31	5.84342	4.01 (2.52-6.40)	5.1141e-09	0.233228	CRHR1	Intronic	rs1879586	0.341814	0.580392	0.29393	rs79172804	0.00807488
cg26656751	17	43910226	17q21.31	6.61716	1.13 (1.09-1.18)	3.66176e-11	0.506616	CRHR1	Intronic	rs1879586	0.342889	0.459665	0.541902	rs753235	0.0119166
cg17238988	17	43926691	17q21.31	5.78315	1.53 (1.32-1.77)	7.3313e-09	0.193433	MAPT-AS1	Intronic	rs1879586	0.359354	0.351841	0.296544	rs79172804	0.0232669
cg15295732	17	43942128	17q21.31	-6.06457	0.74 (0.67-0.82)	1.32307e-09	0.415356	MAPT-AS1	Intronic	rs1879586	0.374791	0.775783	0.540532	rs55944735	0.0578776
cg13115898	17	43951350	17q21.31	-7.37092	0.79 (0.74-0.84)	1.69456e-13	0.354588	MAPT-AS1	Intronic	rs1879586	0.384013	0.65005	0.552395	rs569741759	0.0262259
cg17473914	17	43971149	17q21.31	6.50157	1.23 (1.15-1.31)	7.94867e-11	0.619391	MAPT-AS1	Intronic	rs1879586	0.403812	0.735555	0.591275	rs753235	0.20442
cg05301556	17	43971177	17q21.31	-6.5474	0.75 (0.68-0.81)	5.85456e-11	0.410916	MAPT-AS1	Intronic	rs1879586	0.40384	0.917735	0.532125	rs557730220	0.00403821
cg16520312	17	43971471	17q21.31	-6.65071	0.75 (0.69-0.82)	2.91674e-11	0.545671	MAPT-AS1	Intronic	rs1879586	0.404134	0.987016	0.531138	rs62063276	0.00991065
cg13773723	17	43971894	17q21.31	6.02913	1.20 (1.13-1.27)	1.64849e-09	0.310159	MAPT-AS1	Intronic	rs1879586	0.404557	0.899717	0.517288	rs753235	0.00656427
cg07163735	17	43971906	17q21.31	6.663	1.45 (1.30-1.62)	2.68289e-11	0.370366	MAPT-AS1	Intronic	rs1879586	0.404569	0.886753	0.525755	rs753235	0.0054755
cg23202277	17	43971911	17q21.31	6.66413	1.16 (1.11-1.21)	2.66245e-11	0.731851	MAPT-AS1	Intronic	rs1879586	0.404574	0.914208	0.5539	rs753235	0.0595027
cg20099416	17	43971919	17q21.31	6.58717	1.27 (1.18-1.36)	4.48288e-11	0.728729	MAPT-AS1	Intronic	rs1879586	0.404582	0.940911	0.555168	rs753235	0.0504596
cg00891649	17	43972573	17q21.31	-6.78084	0.64 (0.56-0.73)	1.19481e-11	0.388412	MAPT-AS1	Intronic	rs1879586	0.405236	0.76741	0.53189	rs557730220	0.00651681
cg11489262	17	43973426	17q21.31	6.52054	1.33 (1.22-1.45)	7.00531e-11	0.534877	MAPT-IT1	Exonic	rs1879586	0.406089	0.971743	0.537291	rs753235	0.0348464
cg10780632	17	43973522	17q21.31	6.25153	1.10 (1.06-1.13)	4.06464e-10	0.753088	MAPT-IT1	Exonic	rs1879586	0.406185	0.54884	0.000376419	rs4792891	0.999997
cg14202850	17	43974869	17q21.31	-5.22326	0.51 (0.40-0.66)	1.75801e-07	0.248159	MAPT-IT1	Exonic	rs1879586	0.407532	0.553399	0.40529	rs151131666	0.00339554
cg11909912	17	43974919	17q21.31	-5.96474	0.88 (0.84-0.92)	2.45025e-09	0.353228	MAPT-IT1	Exonic	rs1879586	0.407582	0.383242	0.533314	rs62054835	0.00469527
cg01630519	17	43992416	17q21.31	6.97143	1.47 (1.32-1.63)	3.13734e-12	0.542228	MAPT	5'UTR	rs1879586	0.425079	0.965753	0.543129	rs753235	0.153392
cg13972556	17	43993497	17q21.31	-5.20943	0.91 (0.87-0.94)	1.89419e-07	0.351518	MAPT	5'UTR	rs1879586	0.42616	0.982259	0.517713	rs753235	0.0201889
cg15739383	17	43993684	17q21.31	-7.41724	0.84 (0.80-0.88)	1.19582e-13	0.469984	MAPT	5'UTR	rs1879586	0.426347	0.552465	0.524573	rs576389326	0.00712507
cg27477690	17	43996840	17q21.31	7.37876	1.15 (1.11-1.19)	1.59776e-13	0.558855	MAPT	5'UTR	rs1879586	0.429503	0.419689	0.511373	rs78773690	0.0650134
cg15476265	17	44012006	17q21.31	-5.92903	0.88 (0.84-0.92)	3.0473e-09	0.345713	MAPT	5'UTR	rs1879586	0.444669	0.371862	0.463105	rs753235	0.00405615
cg04226788	17	44014390	17q21.31	6.80858	1.75 (1.49-2.05)	9.85678e-12	0.270547	MAPT	5'UTR	rs1879586	0.447053	0.903292	0.44053	rs753235	0.00528509
cg20750326	17	44019832	17q21.31	-5.20159	0.55 (0.44-0.69)	1.97592e-07	0.310561	MAPT	5'UTR	rs1879586	0.452495	0.64768	0.368389	rs753235	0.00539077
cg16573346	17	44020278	17q21.31	6.29089	1.34 (1.22-1.46)	3.1566e-10	0.501435	MAPT	5'UTR	rs1879586	0.452941	0.971106	0.521531	rs62054822	0.0515823
cg15617032	17	44020778	17q21.31	7.58744	1.17 (1.13-1.22)	3.26275e-14	0.473521	MAPT	5'UTR	rs1879586	0.453441	0.153948	0.522052	rs557730220	0.0086591
cg23926235	17	44024256	17q21.31	-6.76777	0.75 (0.69-0.82)	1.30783e-11	0.705305	MAPT	5'UTR	rs1879586	0.456919	0.993998	0.523393	rs62054822	0.018268
cg05772917	17	44027251	17q21.31	5.77086	1.32 (1.20-1.46)	7.88702e-09	0.542392	MAPT	5'UTR	rs1879586	0.459914	0.683777	0.536324	rs7218319	0.0131095
cg01640727	17	44029468	17q21.31	-6.19076	0.69 (0.61-0.77)	5.98729e-10	0.3581	MAPT	5'UTR	rs1879586	0.462131	0.795341	0.519716	rs111976319	0.00441706
cg00112026	17	44033451	17q21.31	6.38309	1.51 (1.33-1.72)	1.73552e-10	0.362636	MAPT	5'UTR	rs1879586	0.466114	0.706097	0.519386	rs753235	0.0169435
cg02159926	17	44039472	17q21.31	6.4802	1.60 (1.39-1.85)	9.16015e-11	0.236399	MAPT	5'UTR	rs1879586	0.472135	0.842988	0.44217	rs753235	0.00589521
cg22635938	17	44039549	17q21.31	-6.74676	0.77 (0.72-0.83)	1.51186e-11	0.330342	MAPT	5'UTR	rs1879586	0.472212	0.781995	0.521857	rs753235	0.00986784
cg18586914	17	44040821	17q21.31	-6.51609	0.80 (0.75-0.86)	7.21649e-11	0.555663	MAPT	Intronic	rs1879586	0.473484	0.892206	0.528004	rs151131666	0.00330272
cg26868406	17	44049253	17q21.31	7.13219	2.45 (1.92-3.14)	9.87851e-13	0.339099	MAPT	Exonic	rs1879586	0.481916	0.655592	0.468227	rs78773690	0.00511689
cg21953146	17	44061258	17q21.31	-6.78762	0.41 (0.31-0.53)	1.13998e-11	0.422027	MAPT	Exonic	rs1879586	0.493921	0.826354	0.408352	rs62062283	0.0061566
cg26979107	17	44061355	17q21.31	-6.67852	0.06 (0.03-0.14)	2.4136e-11	0.206385	MAPT	Intronic	rs1879586	0.494018	0.88576	0.145565	rs62063281	0.0039728
cg01934064	17	44064242	17q21.31	6.30874	1.48 (1.31-1.68)	2.81312e-10	0.677152	MAPT	Intronic	rs1879586	0.496905	0.697501	0.546038	rs112333322	0.12187
cg05721485	17	44071124	17q21.31	6.63747	1.26 (1.17-1.34)	3.19105e-11	0.615204	MAPT	Intronic	rs1879586	0.503787	0.929656	0.539303	rs112746008	0.0278864
cg25885883	17	44075753	17q21.31	-6.1646	0.39 (0.29-0.53)	7.06629e-10	0.23204	MAPT	Intronic	rs1879586	0.508416	0.852611	0.366091	rs62063276	0.00525562
cg07936825	17	44081997	17q21.31	6.0894	1.55 (1.34-1.78)	1.13335e-09	0.473135	MAPT	Intronic	rs1879586	0.51466	0.673374	0.539343	rs374177877	0.0129165
cg00792758	17	44087219	17q21.31	-7.21957	0.88 (0.85-0.91)	5.21504e-13	0.634945	MAPT	Intronic	rs1879586	0.519882	0.48199	0.563023	rs112746008	0.34984
cg15269754	17	44088248	17q21.31	5.99656	1.38 (1.24-1.53)	2.01536e-09	0.418393	MAPT	Intronic	rs1879586	0.520911	0.184086	0.517055	rs78773690	0.00476534
cg04316382	17	44089267	17q21.31	6.2964	1.33 (1.21-1.45)	3.04631e-10	0.18299	MAPT	Intronic	rs1879586	0.52193	0.103578	0.191755	rs78773690	0.00493955
cg07368061	17	44090862	17q21.31	6.21315	1.13 (1.09-1.17)	5.1933e-10	0.426706	MAPT	Intronic	rs1879586	0.523525	0.568103	0.528929	rs557730220	0.00670004
cg14888901	17	44091062	17q21.31	6.34033	1.11 (1.07-1.14)	2.29269e-10	0.685695	MAPT	Intronic	rs1879586	0.523725	0.839716	0.612676	rs17573607	0.994078
cg24787400	17	44097757	17q21.31	6.87241	1.25 (1.17-1.33)	6.31254e-12	0.254825	MAPT	Intronic	rs1879586	0.53042	0.0132556	0.479445	rs78773690	0.00882331
cg05533539	17	44104521	17q21.31	7.25117	1.23 (1.16-1.30)	4.13171e-13	0.391348	MAPT	3'UTR	rs1879586	0.537184	0.772295	0.532185	rs12149995	0.00460575
cg07298766	17	44111831	17q21.31	-5.60226	0.82 (0.76-0.88)	2.11575e-08	0.25711	KANSL1	Intronic	rs1879586	0.544494	0.604997	0.459933	rs576389326	0.00514876
cg08318660	17	44122580	17q21.31	6.32332	1.48 (1.31-1.67)	2.55999e-10	0.54264	KANSL1	Intronic	rs1879586	0.555243	0.706206	0.583502	rs9303525	0.0172826
cg22192454	17	44135007	17q21.31	-6.61073	0.89 (0.86-0.92)	3.82426e-11	0.5811	KANSL1	Intronic	rs1879586	0.56767	0.986337	0.587526	rs111327992	0.0236788
cg14642709	17	44199852	17q21.31	5.83597	2.47 (1.82-3.34)	5.3477e-09	0.376245	KANSL1	Intronic	rs1879586	0.632515	0.76494	0.592592	rs68051473	0.0109371
cg01906119	17	44208035	17q21.31	-5.24304	0.87 (0.82-0.91)	1.57954e-07	0.399814	KANSL1	Intronic	rs1879586	0.640698	0.5713	0.508224	rs6503457	0.00601223
cg04491389	17	44214771	17q21.31	-5.41854	0.17 (0.09-0.32)	6.00888e-08	0.281921	KANSL1	Intronic	rs1879586	0.647434	0.834726	0.200089	rs6503457	0.00547186
cg06721910	17	44223602	17q21.31	-6.66519	0.86 (0.83-0.90)	2.64318e-11	0.496125	KANSL1	Intronic	rs1879586	0.656265	0.594677	0.614443	rs6503457	0.00863347
cg00512837	17	44237286	17q21.31	5.87998	1.13 (1.09-1.18)	4.1032e-09	0.292728	KANSL1	Intronic	rs1879586	0.669949	0.99138	0.603778	rs561816303	0.00731784
cg21214508	17	44248233	17q21.31	-7.66542	0.82 (0.78-0.86)	1.78242e-14	0.391799	KANSL1	Exonic	rs1879586	0.680896	0.0754526	0.615643	rs566704864	0.00729697
cg02301815	17	44249491	17q21.31	-5.24516	0.72 (0.63-0.81)	1.5615e-07	0.264001	KANSL1	Exonic	rs1879586	0.682154	0.775117	0.404983	rs79641193	0.00585013
cg25464663	17	44254545	17q21.31	-5.92797	0.89 (0.86-0.93)	3.06694e-09	0.403102	KANSL1	5'UTR	rs1879586	0.687208	0.440853	0.617962	rs79641193	0.00609736
cg10191506	17	44260227	17q21.31	-6.48703	0.69 (0.61-0.77)	8.75448e-11	0.3959	KANSL1	5'UTR	rs1879586	0.69289	0.88253	0.611642	rs79641193	0.00610842
cg17003784	17	44268391	17q21.31	6.30539	1.27 (1.18-1.37)	2.8747e-10	0.296607	KANSL1	5'UTR	rs1879586	0.701054	0.723438	0.590299	rs561816303	0.0261942
cg09250749	17	44271316	17q21.31	6.07763	1.27 (1.17-1.37)	1.2197e-09	0.341391	KANSL1-AS1	Intronic	rs1879586	0.703979	0.599908	0.540675	rs566979023	0.00720545
cg17642057	17	44274734	17q21.31	-5.47923	0.63 (0.53-0.74)	4.27191e-08	0.278018	KANSL1	5'UTR	rs1879586	0.707397	0.447721	0.464718	rs6503457	0.0118599
cg15790431	17	44292828	17q21.31	-6.4983	0.52 (0.43-0.64)	8.1232e-11	0.33738	KANSL1	5'UTR	rs1879586	0.725491	0.925796	0.517505	rs79641193	0.00860021
cg08670715	17	44341754	17q21.31	-6.35862	0.62 (0.53-0.72)	2.0358e-10	0.343774	KANSL1; ARL17B	Intergenic	rs1879586	0.774417	0.876572	0.762409	rs79641193	0.0142492
cg17911788	17	44343683	17q21.31	-5.9254	0.91 (0.88-0.94)	3.1154e-09	0.659193	KANSL1; ARL17B	Intergenic	rs1879586	0.776346	0.937924	0.744744	rs566979023	0.0148819
cg17736285	17	44347643	17q21.31	6.90721	1.43 (1.29-1.59)	4.94265e-12	0.39034	KANSL1; ARL17B	Intergenic	rs1879586	0.780306	0.347303	0.730308	rs533322597	0.0170285
cg13438899	17	44368573	17q21.31	5.77732	1.18 (1.12-1.25)	7.58992e-09	0.22437	ARL17B	Intronic	rs1879586	0.801236	0.0582547	0.385689	rs561816303	0.021215
cg20626547	17	44863294	17q21.31	6.37276	1.52 (1.33-1.72)	1.85653e-10	0.206818	WNT3	Intronic	rs1879586	1.29596	0.684697	0.774141	rs199913382	0.315703
cg13416381	17	46090231	17q21.32	-5.20166	0.89 (0.85-0.93)	1.97519e-07	0.360976	CDK5RAP3; COPZ2	Intergenic	rs7207826	-0.410442	0.0857155	0.605021	rs1076236	0.264482
cg24186249	17	46092692	17q21.32	-5.98352	0.41 (0.31-0.55)	2.18363e-09	0.175199	CDK5RAP3; COPZ2	Intergenic	rs7207826	-0.407981	0.255449	0.298886	rs7225998	0.0245105
cg20859882	17	46093755	17q21.32	6.35225	1.19 (1.13-1.25)	2.12192e-10	0.347982	CDK5RAP3; COPZ2	Intergenic	rs7207826	-0.406918	0.0334802	0.722022	rs882163	0.872139
cg23959187	17	46102881	17q21.32	-5.51209	0.73 (0.65-0.82)	3.546e-08	0.461687	COPZ2	Downstream	rs7207826	-0.397792	0.246455	0.982446	rs12947056	0.0964832
cg24247040	17	46231565	17q21.32	-5.28166	0.56 (0.45-0.70)	1.28017e-07	0.342081	SKAP1	Intronic	rs7207826	-0.269108	0.620102	0.368534	rs1553752	0.0450767
cg00214628	17	46583511	17q21.32	5.31959	1.18 (1.11-1.25)	1.04001e-07	0.418863	LOC101927166; HOXB1	Intergenic	rs7207826	0.082838	0.284415	0.00303076	rs7217120	0.196097
cg19047660	17	46619923	17q21.32	-5.22246	0.80 (0.73-0.87)	1.76564e-07	0.278526	HOXB2	Downstream	rs7207826	0.11925	0.250637	0.181973	rs34490194	0.127105
cg01882880	17	46623819	17q21.32	-5.22882	0.80 (0.74-0.87)	1.70598e-07	0.331199	HOXB-AS1	Intronic	rs7207826	0.123146	0.241489	0.28049	rs397721778	0.107694
cg10122916	17	46623937	17q21.32	-5.41515	0.81 (0.75-0.87)	6.12384e-08	0.27825	HOXB-AS1	Intronic	rs7207826	0.123264	0.213004	0.319864	rs397721778	0.191362
cg25365260	17	46669781	17q21.32	5.95578	20.41 (7.56-55.05)	2.58835e-09	0.176988	HOXB5	Exonic	rs7207826	0.169108	0.779724	0.124816	rs12946636	0.132978
cg24781419	19	17371555	19p13.11	5.29626	1.20 (1.12-1.28)	1.18199e-07	0.399806	USHBP1	Intronic	rs4808075	-0.018736	0.847637	0.0533692	rs4808075	0.170936
cg26667659	19	17377598	19p13.11	5.94178	1.57 (1.36-1.83)	2.81949e-09	0.250288	BABAM1	TSS1500	rs4808075	-0.012693	0.886874	0.176157	rs4808075	0.215432
cg20372155	19	17377600	19p13.11	6.48978	1.29 (1.19-1.39)	8.59643e-11	0.405901	BABAM1	TSS1500	rs4808075	-0.012691	0.55351	0.272416	rs4808075	0.20454
cg03745160	19	17393902	19p13.11	7.85482	1.64 (1.45-1.85)	4.00339e-15	0.409475	ANKLE1	Intronic	rs4808075	0.003611	0.0185652	0.270273	rs748850	0.123855
cg12247222	19	17403313	19p13.11	5.28866	1.55 (1.32-1.82)	1.23214e-07	0.230135	ABHD8	3'UTR	rs4808075	0.013022	0.702391	0.72808	rs4808075	0.222112
OR, odds ratio per standard deviation (SD) increase in genetically predicted DNA methylation level; CI, confidence interval; GWAS, genome-wide association studies; TSS, transcription start site; UTR, untranslated region; Mb, mega base; PP.H4, posterior probability that both the CpG site and cancer risk are associated and share a single causal variant; Top candidate variant, variant showing the la…

## Sheet: Supplementary Data 7
Supplementary Data 7. CpGs significantly a associated with prostate cancer risk
CpG b	Chr	Pos	Cytoband	Z-score c	OR (95% CI) c	P c	R d	Closest gene	Classification	Nearest GWAS variant	Distance (Mb)	P c,e adjusted for GWAS variant	Coloc PP.H4	Top candidate variant	Variant.PP.H4
cg27571230	1	10557258	1p36.22	-6.36212	0.93 (0.91-0.95)	1.98982e-10	0.400912	PEX14	Intronic	rs616402	-0.009014	0.970683	0.843775	rs648324	0.36678
cg04254468	1	10567470	1p36.22	5.35429	1.04 (1.03-1.06)	8.58945e-08	0.517961	PEX14	Intronic	rs616402	0.001198	0.975903	0.555746	rs17035305	0.177439
cg05951776	1	10568783	1p36.22	6.6654	1.09 (1.07-1.12)	2.63947e-11	0.310312	PEX14	Intronic	rs616402	0.002511	0.636261	0.890156	rs616402	0.236315
cg22400059	1	10571508	1p36.22	6.32312	1.26 (1.17-1.35)	2.5634e-10	0.506156	PEX14	Intronic	rs616402	0.005236	0.90619	0.967109	rs2483677	0.191393
cg10473506	1	10595789	1p36.22	5.94836	1.11 (1.07-1.15)	2.70849e-09	0.292178	PEX14	Intronic	rs616402	0.029517	0.594022	0.775729	rs2483677	0.171623
cg19025461	1	16163610	1p36.21	5.61603	1.07 (1.04-1.09)	1.95389e-08	0.324195	FLJ37453	Intronic	rs34623941	-0.022025	0.00111015	0.762393	rs10927870	0.0982799
cg00944649	1	16330853	1p36.21	5.16026	1.27 (1.16-1.40)	2.46606e-07	0.248242	C1orf64	Exonic	rs34623941	0.145218	0.0106998	0.092872	rs2050522	0.240984
cg17721068	1	46089850	1p34.1	-6.05388	0.97 (0.96-0.98)	1.41401e-09	0.597029	CCDC17	TSS200	rs4420029	-0.33565	0.00289027	0.0284573	rs6703748	0.035294
cg02853497	1	46113000	1p34.1	-6.19923	0.96 (0.95-0.97)	5.67389e-10	0.32936	GPBP1L1	Intronic	rs4420029	-0.3125	0.172474	0.757472	rs11590549	0.987401
cg10685628	1	46251517	1p34.1	7.91821	1.39 (1.28-1.51)	2.40961e-15	0.240453	IPP; MAST2	Intergenic	rs4420029	-0.173983	0.6806	0.759907	rs6429579	0.0409977
cg16575491	1	46395026	1p34.1	7.151	1.09 (1.07-1.12)	8.61494e-13	0.328834	MAST2	Intronic	rs4420029	-0.030474	0.179974	0.984831	rs4420029	0.997332
cg04471037	1	46395155	1p34.1	8.48212	1.20 (1.15-1.25)	2.21134e-17	0.550893	MAST2	Intronic	rs4420029	-0.030345	0.0245067	0.996686	rs4420029	0.999848
cg15449408	1	46443526	1p34.1	-6.11813	0.95 (0.93-0.96)	9.46815e-10	0.420766	MAST2	Intronic	rs4420029	0.018026	0.000185403	0.0204597	rs4420029	0.874734
cg04526449	1	46471562	1p34.1	5.28378	1.08 (1.05-1.10)	1.26545e-07	0.216337	MAST2	Intronic	rs4420029	0.046062	0.119881	0.786242	rs4420029	0.829791
cg12897592	1	46471986	1p34.1	6.16984	1.08 (1.05-1.10)	6.83606e-10	0.325529	MAST2	Exonic	rs4420029	0.046486	0.401561	0.899163	rs4420029	0.822974
cg08844632	1	46487578	1p34.1	-5.50412	0.96 (0.94-0.97)	3.71015e-08	0.678371	MAST2	Intronic	rs4420029	0.062078	0.0108129	5.92736e-07	rs4660896	0.164362
cg08228706	1	46496236	1p34.1	5.14089	1.03 (1.02-1.05)	2.73444e-07	0.303224	MAST2	Intronic	rs4420029	0.070736	0.000243	0.109394	rs4420029	0.862835
cg04181682	1	46574030	1p34.1	5.97544	1.13 (1.09-1.18)	2.29476e-09	0.541775	PIK3R3	Intronic	rs4420029	0.14853	0.0217198	5.98779e-05	rs785497	0.0736695
cg15396203	1	46600545	1p34.1	-5.16584	0.93 (0.90-0.96)	2.39357e-07	0.236046	LOC101929626	Intronic	rs4420029	0.175045	0.00646323	0.0774272	rs4420029	0.888102
cg14683528	1	46805340	1p34.1	5.42704	1.16 (1.10-1.22)	5.72949e-08	0.353077	NSUN4	TSS1500	rs4420029	0.37984	0.0452454	0.338818	rs5013327	0.035938
cg24483800	1	46805525	1p34.1	5.28188	1.12 (1.07-1.16)	1.27862e-07	0.468964	NSUN4	TSS1500	rs4420029	0.380025	0.0723272	0.645978	rs5013327	0.0581719
cg10495392	1	46806563	1p34.1	5.71012	1.05 (1.03-1.07)	1.12899e-08	0.623182	NSUN4	Exonic	rs4420029	0.381063	0.00263097	0.875941	rs41293277	0.303191
cg15559217	1	46809022	1p34.1	-5.65357	0.93 (0.90-0.95)	1.57153e-08	0.465022	NSUN4	Intronic	rs4420029	0.383522	0.0028889	0.837449	rs6681476	0.0309687
cg00530320	1	46809349	1p34.1	5.56216	1.10 (1.06-1.14)	2.66449e-08	0.305754	NSUN4	Intronic	rs4420029	0.383849	0.00414285	0.638961	rs6674538	0.0240247
cg03569909	1	46908380	1p34.1	-5.27768	0.94 (0.92-0.96)	1.30833e-07	0.34704	FAAHP1	Intronic	rs4420029	0.48288	0.00341936	0.833365	rs6674538	0.0260136
cg16260421	1	50489319	1p32.3	-5.13132	0.96 (0.95-0.98)	2.87716e-07	0.208537	AGBL4	Intronic	rs6656241	-0.975326	0.0758512	0.202797	rs12130340	0.344369
cg16598600	1	50891456	1p32.3	5.84872	1.16 (1.10-1.22)	4.95381e-09	0.21649	DMRTA2; FAF1	Intergenic	rs6656241	-0.573189	0.37238	0.167092	rs12130340	0.293311
cg10375890	1	50892511	1p32.3	5.77165	1.10 (1.06-1.13)	7.85008e-09	0.298735	DMRTA2; FAF1	Intergenic	rs6656241	-0.572134	0.319853	0.497617	rs12130340	0.143913
cg27278810	1	50926681	1p32.3	5.30235	1.05 (1.03-1.07)	1.14318e-07	0.404527	FAF1	Intronic	rs6656241	-0.537964	0.0136008	0.496915	rs12130340	0.147512
cg17417004	1	54819992	1p32.3	5.30188	1.06 (1.03-1.08)	1.14614e-07	0.48602	SSBP3	Intronic	rs11206341	-0.011977	0.446444	0.961183	rs61776542	0.582566
cg02587534	1	84607435	1p31.1	-5.37302	0.89 (0.85-0.93)	7.74294e-08	0.214203	PRKACB	Intronic	rs3116433	-0.27366	0.993656	0.620224	rs3121147	0.0622972
cg00409729	1	84872603	1p31.1	-5.23905	0.97 (0.96-0.98)	1.61404e-07	0.605533	DNASE2B	Intronic	rs3116433	-0.008492	0.678556	0.966827	rs3121147	0.102628
cg09725006	1	84873096	1p31.1	-5.66733	0.96 (0.95-0.98)	1.4504e-08	0.601358	DNASE2B	Intronic	rs3116433	-0.007999	0.818248	0.967434	rs6663802	0.138068
cg26439975	1	84873633	1p31.1	-5.70714	0.65 (0.57-0.76)	1.14891e-08	0.264504	DNASE2B	Intronic	rs3116433	-0.007462	0.868181	0.503405	rs3121147	0.0544217
cg05189742	1	84874069	1p31.1	-5.74967	0.90 (0.87-0.93)	8.94163e-09	0.718654	DNASE2B	5'UTR	rs3116433	-0.007026	0.854086	0.966151	rs6663802	0.1852
cg24868292	1	84876625	1p31.1	-5.13061	0.39 (0.27-0.56)	2.88802e-07	0.29671	DNASE2B	Exonic	rs3116433	-0.00447	0.828901	0.333694	rs3121147	0.0568991
cg07101208	1	88298973	1p22.3	-5.18667	0.74 (0.67-0.83)	2.14092e-07	0.299942	LINC01364; PKN2-AS1	Intergenic	rs12131120	0.099195	2.04861e-06	0.0619907	rs4655986	0.15624
cg12479415	1	149879455	1q21.3	5.15367	1.08 (1.05-1.11)	2.55438e-07	0.250756	SV2A	Intronic	rs34379037	-0.649867	0.29125	0.412583	rs1776270	0.0690884
cg26451669	1	149989910	1q21.3	-5.68327	0.93 (0.91-0.96)	1.3214e-08	0.248196	OTUD7B; VPS45	Intergenic	rs34379037	-0.539412	0.0310282	0.173686	rs12730411	0.0775678
cg17157913	1	150222676	1q21.3	6.51842	2.62 (1.96-3.49)	7.10529e-11	0.207445	ANP32E; CA14	Intergenic	rs34379037	-0.306646	0.0314128	0.260606	rs550000919	0.157262
cg04028648	1	150241102	1q21.3	7.92265	1.10 (1.07-1.12)	2.32505e-15	0.2942	APH1A	Exonic	rs34379037	-0.28822	1.1123e-09	0.183365	rs139143141	0.217893
cg07843065	1	150265600	1q21.3	5.64926	1.09 (1.06-1.12)	1.61139e-08	0.440667	MRPS21	TSS1500	rs34379037	-0.263722	0.0441856	0.896051	rs376424341	0.0455778
cg10185505	1	150335496	1q21.3	-5.28709	0.97 (0.96-0.98)	1.24277e-07	0.461973	PRPF3; RPRD2	Intergenic	rs34379037	-0.193826	0.014116	0.391393	rs550000919	0.0362701
cg25066665	1	150335507	1q21.3	-5.52401	0.96 (0.94-0.97)	3.31345e-08	0.475767	PRPF3; RPRD2	Intergenic	rs34379037	-0.193815	0.00536551	0.290587	rs1776270	0.0310626
cg11766619	1	150448887	1q21.3	5.24554	1.24 (1.15-1.35)	1.55828e-07	0.230005	RPRD2	3'UTR	rs34379037	-0.080435	0.0787095	0.150228	rs198325	0.544142
cg09082263	1	150460157	1q21.3	5.33074	1.06 (1.04-1.08)	9.78158e-08	0.626754	TARS2	Intronic	rs34379037	-0.069165	0.0294539	2.03862e-06	rs149815479	0.362221
cg08130307	1	150510625	1q21.3	-6.18766	0.96 (0.95-0.98)	6.10653e-10	0.693186	FALEC; ADAMTSL4	Intergenic	rs34379037	-0.018697	0.00186133	2.57134e-11	rs6693567	0.896234
cg09229181	1	150521241	1q21.3	-9.57275	0.90 (0.89-0.92)	1.04095e-21	0.323385	ADAMTSL4	TSS1500	rs34379037	-0.008081	0.00512099	0.51622	rs41305070	0.806902
cg27358375	1	150534131	1q21.3	-6.02578	0.94 (0.93-0.96)	1.68299e-09	0.280656	ADAMTSL4-AS1	Intronic	rs34379037	0.004809	0.00346559	0.0850698	rs41305070	0.65238
cg10316834	1	150534265	1q21.3	7.05871	1.08 (1.06-1.10)	1.68052e-12	0.208207	ADAMTSL4-AS1	Intronic	rs34379037	0.004943	0.00308086	0.0826348	rs1355637	0.998545
cg13175981	1	150552382	1q21.3	7.59314	1.13 (1.10-1.17)	3.12238e-14	0.567745	MCL1	TSS200	rs34379037	0.02306	0.00156947	0.00487382	rs12125672	0.685076
cg18016565	1	150552671	1q21.3	-5.80869	0.91 (0.89-0.94)	6.29642e-09	0.701299	MCL1	TSS1500	rs34379037	0.023349	0.00347354	0.0043885	rs12125672	0.776437
cg13664888	1	150586269	1q21.3	-6.15207	0.90 (0.87-0.93)	7.64764e-10	0.270235	MCL1; ENSA	Intergenic	rs116173394	-0.02316	0.0106111	0.136473	rs1811698	0.604499
cg07382149	1	150601807	1q21.3	-7.85307	0.95 (0.94-0.97)	4.05959e-15	0.312113	ENSA	Intronic	rs116173394	-0.007622	6.05253e-07	0.0674625	rs41305070	0.731179
cg12649615	1	150602426	1q21.3	5.58417	1.10 (1.06-1.13)	2.34815e-08	0.254158	ENSA	TSS1500	rs116173394	-0.007003	0.143032	0.490979	rs41305070	0.834694
cg08794568	1	150669718	1q21.3	-6.70261	0.64 (0.56-0.73)	2.04735e-11	0.193245	GOLPH3L	TSS200	rs116173394	0.060289	0.00286993	0.11182	rs78132593	0.999766
cg20802392	1	150780684	1q21.3	-6.97281	0.78 (0.73-0.84)	3.10672e-12	0.307599	CTSK	5'UTR	rs1811698	0.008071	0.0102053	0.226659	rs61678849	0.642695
cg20817941	1	150780718	1q21.3	-6.91914	0.64 (0.56-0.72)	4.54388e-12	0.280769	CTSK	5'UTR	rs1811698	0.008105	0.00781462	0.14477	rs607518	0.682269
cg08653943	1	150786516	1q21.3	7.04058	1.13 (1.09-1.17)	1.9144e-12	0.274744	ARNT	Intronic	rs1811698	0.013903	0.0578234	0.262662	rs61678849	0.637709
cg05275150	1	150824976	1q21.3	5.91801	1.06 (1.04-1.08)	3.25851e-09	0.357985	ARNT	Intronic	rs1811698	0.052363	0.0744852	0.446408	rs61678849	0.718021
cg24754095	1	150944300	1q21.3	7.12544	1.12 (1.09-1.16)	1.03746e-12	0.210445	CERS2	5'UTR	rs607518	-0.010371	0.000276181	0.0808628	rs607518	0.654425
cg02459569	1	150944634	1q21.3	6.56249	1.02 (1.02-1.03)	5.29175e-11	0.233774	CERS2	5'UTR	rs607518	-0.010037	0.000103634	0.125643	rs607518	0.626134
cg13477111	1	150951737	1q21.3	-5.49587	0.76 (0.69-0.84)	3.8879e-08	0.379782	CERS2; ANXA9	Intergenic	rs607518	-0.002934	0.0233616	0.199792	rs607518	0.752134
cg05685619	1	151032113	1q21.3	5.44629	1.13 (1.08-1.18)	5.14306e-08	0.21076	CDC42SE1	5'UTR	rs607518	0.077442	0.071748	0.0715972	rs607518	0.663631
cg20671910	1	151262619	1q21.3	-5.62869	0.95 (0.94-0.97)	1.81581e-08	0.400987	ZNF687	Exonic	rs607518	0.307948	0.00111846	0.0901105	rs77018356	0.145102
cg12049629	1	151688502	1q21.3	-5.18521	0.77 (0.69-0.85)	2.15769e-07	0.374587	CELF3	5'UTR	rs607518	0.733831	4.02373e-05	0.795305	rs11586446	0.495323
cg05312790	1	151688733	1q21.3	-5.18842	0.94 (0.91-0.96)	2.1208e-07	0.369959	CELF3	5'UTR	rs607518	0.734062	1.00168e-05	0.881959	rs11586446	0.305483
cg24153003	1	151736681	1q21.3	-5.60829	0.94 (0.93-0.96)	2.04331e-08	0.48606	OAZ3	Intronic	rs607518	0.78201	2.22105e-06	0.984639	rs11586446	0.617699
cg08644993	1	153508755	1q21.3	7.17843	1.08 (1.06-1.10)	7.05145e-13	0.220616	S100A6	TSS200	rs11264734	-0.428991	0.0010743	0.225256	rs138767862	0.226044
cg06615154	1	153522553	1q21.3	5.16771	1.04 (1.02-1.05)	2.36981e-07	0.38467	LOC101928034	Intronic	rs11264734	-0.415193	0.423475	0.146564	rs138767862	0.263965
cg03996581	1	153586386	1q21.3	-5.46223	0.97 (0.96-0.98)	4.70204e-08	0.377018	S100A16	TSS1500	rs11264734	-0.35136	0.0026338	0.125191	rs138767862	0.364901
cg22630896	1	153723507	1q21.3	5.44143	1.06 (1.04-1.09)	5.28542e-08	0.354684	INTS3	Intronic	rs11264734	-0.214239	0.407299	0.210108	rs3748849	0.0893337
cg04406573	1	153853406	1q21.3	6.87775	1.03 (1.02-1.04)	6.08073e-12	0.551461	GATAD2B	5'UTR	rs11264734	-0.08434	2.11369e-05	0.0701297	rs138767862	0.284147
cg08202226	1	153896590	1q21.3	-7.1101	0.95 (0.94-0.97)	1.1596e-12	0.559549	GATAD2B; DENND4B	Intergenic	rs11264734	-0.041156	0.00175269	0.924576	rs138767862	0.32743
cg21584400	1	153931174	1q21.3	-5.3163	0.65 (0.55-0.76)	1.05901e-07	0.192688	CRTC2	TSS200	rs11264734	-0.006572	0.114427	0.112073	rs138767862	0.365625
cg04419630	1	153932221	1q21.3	11.579	1.78 (1.62-1.97)	5.26839e-31	0.398899	SLC39A1	3'UTR	rs11264734	-0.005525	0.555201	0.907529	rs6666703	0.336568
cg06794775	1	153940746	1q21.3	7.12302	1.19 (1.14-1.25)	1.05589e-12	0.392796	CREB3L4	5'UTR	rs11264734	0.003	0.788384	0.278126	rs138767862	0.257326
cg07700416	1	153941753	1q21.3	-8.58898	0.56 (0.49-0.64)	8.77443e-18	0.327444	CREB3L4	Intronic	rs11264734	0.004007	0.655964	0.161812	rs138767862	0.318364
cg03655142	1	153950843	1q21.3	5.1477	1.08 (1.05-1.11)	2.63693e-07	0.26794	JTB	TSS1500	rs11264734	0.013097	0.484115	0.193813	rs138767862	0.245644
cg16881454	1	154029379	1q21.3	5.61209	1.14 (1.09-1.19)	1.99892e-08	0.230929	NUP210L	Exonic	rs11264734	0.091633	0.000677306	0.278909	rs138767862	0.261347
cg26373922	1	154101477	1q21.3	-7.01791	0.97 (0.96-0.98)	2.25207e-12	0.421474	NUP210L	Intronic	rs11264734	0.163731	1.22907e-05	0.088455	rs138767862	0.35106
cg13328788	1	154127088	1q21.3	-7.78767	0.95 (0.94-0.96)	6.82575e-15	0.485578	NUP210L	Intronic	rs11264734	0.189342	0.245956	0.783178	rs55696120	0.442177
cg05139571	1	154127138	1q21.3	-6.5012	0.78 (0.73-0.84)	7.96812e-11	0.268145	NUP210L	Intronic	rs11264734	0.189392	0.637354	0.186678	rs138767862	0.438853
cg15741931	1	154192162	1q21.3	-5.66924	0.86 (0.82-0.91)	1.43434e-08	0.416659	C1orf43	Intronic	rs11264734	0.254416	0.203078	0.151313	rs6691826	0.170579
cg26808167	1	154192205	1q21.3	-6.15306	0.87 (0.83-0.91)	7.60035e-10	0.426568	C1orf43	Intronic	rs11264734	0.254459	0.235666	0.0497388	rs6691826	0.163531
cg24647794	1	154192555	1q21.3	6.62992	1.45 (1.30-1.62)	3.35868e-11	0.241106	C1orf43	Intronic	rs11264734	0.254809	0.0703084	0.0706929	rs6691826	0.143759
cg08623154	1	154192647	1q21.3	7.90975	1.18 (1.13-1.23)	2.57912e-15	0.192359	C1orf43	Intronic	rs11264734	0.254901	0.892824	0.526286	rs6691826	0.116713
cg01418593	1	154238234	1q21.3	7.31747	1.36 (1.25-1.48)	2.52691e-13	0.241566	UBAP2L	Intronic	rs11264734	0.300488	0.147531	0.174988	rs7517127	0.54457
cg06221963	1	154839813	1q21.3	-9.25173	0.93 (0.92-0.95)	2.20897e-20	0.774242	KCNN3	Intronic	rs56103503	-0.140538	0.546305	0.00798899	rs6669791	0.319252
cg09359103	1	154839909	1q21.3	-9.26755	0.93 (0.92-0.94)	1.90468e-20	0.788689	KCNN3	Intronic	rs56103503	-0.140442	0.519298	0.00848685	rs6669791	0.297558
cg16680214	1	154839983	1q21.3	-9.21856	0.92 (0.91-0.94)	3.01105e-20	0.688445	KCNN3	Intronic	rs56103503	-0.140368	0.46976	0.0954956	rs72702224	0.401274
cg03003668	1	154840889	1q21.3	-9.37562	0.86 (0.83-0.89)	6.87719e-21	0.531494	KCNN3	Intronic	rs56103503	-0.139462	0.455707	0.548862	rs72702224	0.408799
cg20543366	1	154841288	1q21.3	-9.17167	0.59 (0.53-0.66)	4.65762e-20	0.30938	KCNN3	Intronic	rs56103503	-0.139063	0.444262	0.59355	rs72702224	0.432812
cg24488589	1	154850415	1q21.3	9.81815	1.11 (1.09-1.14)	9.40563e-23	0.646689	KCNN3; PMVK	Intergenic	rs56103503	-0.129936	0.481456	0.992673	rs72702224	0.509429
cg24250549	1	154909240	1q21.3	9.19463	1.06 (1.05-1.08)	3.76282e-20	0.771618	PMVK	Intronic	rs56103503	-0.071111	0.910874	1.87015e-11	rs4845694	0.19036
cg03351412	1	154909251	1q21.3	9.25589	1.15 (1.12-1.19)	2.12462e-20	0.517529	PMVK	Intronic	rs56103503	-0.0711	0.96277	0.0018768	rs56103503	1
cg16863678	1	154910368	1q21.3	5.47936	1.07 (1.04-1.10)	4.26858e-08	0.204601	PMVK	Intronic	rs56103503	-0.069983	0.927102	0.074861	rs56103503	1
cg17747879	1	154929734	1q21.3	-6.91096	0.91 (0.88-0.93)	4.81392e-12	0.247001	PYGO2	3'UTR	rs56103503	-0.050617	0.536268	0.509599	rs56103503	1
cg06366107	1	154990562	1q21.3	-8.10945	0.93 (0.91-0.95)	5.08499e-16	0.460319	ZBTB7B	3'UTR	rs56103503	0.010211	1.80951e-05	0.0618084	rs56103503	0.999993
cg14980020	1	154992262	1q21.3	8.09281	1.12 (1.09-1.15)	5.83029e-16	0.601248	DCST2	Intronic	rs56103503	0.011911	0.856243	1.37657e-05	rs56103503	1
cg08472142	1	155007166	1q22	-7.97173	0.72 (0.67-0.78)	1.56474e-15	0.483341	DCST1	Exonic	rs146564277	-0.016929	0.525124	0.00856978	rs56103503	1
cg06156448	1	155029748	1q22	-5.82518	0.95 (0.93-0.96)	5.7051e-09	0.280289	ADAM15	Exonic	rs146564277	0.005653	0.0993041	0.29188	rs56103503	1
cg14706141	1	155030538	1q22	-9.79099	0.86 (0.84-0.89)	1.23084e-22	0.367134	ADAM15	Exonic	rs146564277	0.006443	0.899229	0.818099	rs56103503	1
cg10861146	1	155099324	1q22	7.76702	1.17 (1.13-1.22)	8.03518e-15	0.252575	EFNA3; EFNA1	Intergenic	rs146564277	0.075229	0.35867	0.916328	rs10908453	0.476626
cg22531371	1	155162756	1q22	8.99985	1.11 (1.09-1.14)	2.26018e-19	0.274726	MUC1	TSS200	rs146564277	0.138661	0.00156381	0.132147	rs56103503	1
cg07701999	1	155169540	1q22	-6.92934	0.92 (0.90-0.94)	4.22808e-12	0.226623	THBS3	Intronic	rs146564277	0.145445	0.00617519	0.277916	rs56103503	1
cg10180169	1	155171810	1q22	-7.67839	0.34 (0.26-0.45)	1.61103e-14	0.27912	THBS3	Exonic	rs146564277	0.147715	0.607614	0.0801327	rs147847496	1
cg07581823	1	155252506	1q22	-5.14798	0.95 (0.94-0.97)	2.63305e-07	0.24431	HCN3	Exonic	rs146564277	0.228411	0.0347129	0.125625	rs56103503	1
cg16169620	1	155827015	1q22	-5.44009	0.31 (0.21-0.47)	5.3254e-08	0.220998	GON4L	5'UTR	rs2485662	-0.256453	0.000175262	0.0955862	rs61813621	0.37246
cg15896939	1	156030809	1q22	-6.05957	0.35 (0.25-0.49)	1.36487e-09	0.195983	RAB25	TSS200	rs2485662	-0.052659	8.27521e-06	0.0820043	rs114940022	0.752624
cg15685922	1	156045208	1q22	-5.56468	0.97 (0.96-0.98)	2.62634e-08	0.674763	MEX3A	3'UTR	rs2485662	-0.03826	2.71858e-05	0.693627	rs3738593	0.96609
cg07245447	1	156184331	1q22	5.18017	1.24 (1.14-1.34)	2.21688e-07	0.348893	PMF1	Intronic	rs2485662	0.100863	6.43863e-07	0.639036	rs2251636	0.616496
cg00272446	1	157164983	1q23.1	-6.30513	0.91 (0.89-0.94)	2.87947e-10	0.486886	ETV3; FCRL5	Intergenic	rs36042807	0.00025	0.905983	0.964802	rs36042807	0.258051
cg13355424	1	157165134	1q23.1	-6.31497	0.87 (0.84-0.91)	2.70207e-10	0.492682	ETV3; FCRL5	Intergenic	rs36042807	0.000401	0.901432	0.947389	rs36042807	0.25437
cg07521829	1	163292240	1q23.3	5.35735	1.07 (1.04-1.09)	8.44491e-08	0.646094	NUF2	Intronic	rs11388275	-0.028328	0.74135	0.0841955	rs3010374	0.567021
cg15922680	1	167325517	1q24.1	5.71857	1.14 (1.09-1.20)	1.07422e-08	0.361716	POU2F1	Intronic	rs72691600	0.146098	0.81648	0.780865	rs397981838	0.189044
cg12664780	1	182832797	1q25.3	-5.68064	0.92 (0.89-0.94)	1.34194e-08	0.213832	DHX9	Intronic	rs3835740	-0.273826	0.8889	0.385433	rs6686682	0.0623006
cg15985297	1	182991254	1q25.3	7.34741	1.19 (1.14-1.25)	2.02089e-13	0.4555	SHCBP1L; LAMC1	Intergenic	rs3835740	-0.115369	0.637838	0.65595	rs56058235	0.0247524
cg11532216	1	183063517	1q25.3	-5.30552	0.97 (0.96-0.98)	1.1235e-07	0.684232	LAMC1	Intronic	rs3835740	-0.043106	0.467016	0.430372	rs398049832	0.392293
cg07752015	1	183079647	1q25.3	7.51772	1.28 (1.20-1.37)	5.57406e-14	0.27498	LAMC1	Exonic	rs3835740	-0.026976	0.950535	0.36572	rs7549768	0.0202464
cg16418754	1	183093901	1q25.3	7.69107	1.43 (1.31-1.57)	1.4591e-14	0.285129	LAMC1	Exonic	rs3835740	-0.012722	0.775142	0.533755	rs59684476	0.0396747
cg08606504	1	184020263	1q25.3	5.33618	1.13 (1.08-1.18)	9.49245e-08	0.215219	TSEN15	TSS1500	rs997343	-0.161847	0.253619	0.4824	rs76812360	0.184116
cg27250770	1	184239871	1q25.3	5.92945	1.22 (1.14-1.31)	3.03956e-09	0.367271	TSEN15; C1orf21	Intergenic	rs997343	0.057761	0.623644	0.915482	rs932993	0.120793
cg07539380	1	184289552	1q25.3	6.07283	1.24 (1.15-1.32)	1.25672e-09	0.295667	TSEN15; C1orf21	Intergenic	rs997343	0.107442	0.251018	0.802352	rs398074479	0.0771719
cg15456603	1	204389417	1q32.1	5.64866	1.10 (1.07-1.14)	1.61705e-08	0.206487	PPP1R15B; PIK3C2B	Intergenic	rs2926533	-0.091325	0.169833	0.0668069	rs2926534	0.949087
cg11376560	1	204418012	1q32.1	-5.74329	0.93 (0.91-0.96)	9.28519e-09	0.357521	PIK3C2B	Intronic	rs2926533	-0.06273	0.00652747	0.109022	rs930947	0.335455
cg16429345	1	204426708	1q32.1	-5.91204	0.83 (0.78-0.88)	3.37893e-09	0.330223	PIK3C2B	Intronic	rs2926533	-0.054034	0.002694	0.0602879	rs4245739	0.566005
cg05720020	1	204434864	1q32.1	7.44167	1.57 (1.39-1.77)	9.94217e-14	0.255481	PIK3C2B	Intronic	rs2926533	-0.045878	0.000270564	0.241824	rs2169137	0.446682
cg25869635	1	204459793	1q32.1	-5.92727	0.90 (0.87-0.93)	3.08009e-09	0.472975	PIK3C2B	TSS1500	rs2926533	-0.020949	0.0404022	0.0122401	rs930947	0.32902
cg01064725	1	204461714	1q32.1	-15.3912	0.48 (0.44-0.53)	1.87604e-53	0.399889	PIK3C2B; MDM4	Intergenic	rs2926533	-0.019028	0.0642645	0.902509	rs2169137	0.276031
cg20240347	1	204465584	1q32.1	-14.9897	0.72 (0.69-0.75)	8.57089e-51	0.263049	PIK3C2B; MDM4	Intergenic	rs2926533	-0.015158	0.0825447	0.653947	rs930947	0.332812
cg24139720	1	204485075	1q32.1	8.00449	1.09 (1.07-1.12)	1.1996e-15	0.287775	MDM4	TSS1500	rs2926533	0.004333	0.0458703	0.0662588	rs930947	0.329576
cg14084456	1	204486034	1q32.1	5.47846	1.03 (1.02-1.05)	4.29051e-08	0.389107	MDM4	5'UTR	rs2926533	0.005292	0.937878	0.313357	rs930947	0.335209
cg15097530	1	204486394	1q32.1	14.544	1.34 (1.29-1.39)	6.37405e-48	0.264237	MDM4	5'UTR	rs2926533	0.005652	0.00461714	0.274759	rs2169137	0.332491
cg07972458	1	204535000	1q32.1	15.5325	1.45 (1.39-1.52)	2.0908e-54	0.427299	MDM4; LRRN2	Intergenic	rs2926533	0.054258	0.344992	0.868215	rs2169137	0.289227
cg22407289	1	204595793	1q32.1	11.0468	2.23 (1.94-2.57)	2.2722e-28	0.225415	LRRN2	5'UTR	rs2926533	0.115051	0.000268369	0.157893	rs2169137	0.442151
cg15542016	1	204621252	1q32.1	6.62664	1.16 (1.11-1.21)	3.43425e-11	0.504585	LRRN2	5'UTR	rs2926533	0.14051	0.851372	0.0223407	rs930947	0.330101
cg08096469	1	204878660	1q32.1	-6.06423	0.94 (0.92-0.96)	1.32585e-09	0.23827	NFASC	5'UTR	rs2926533	0.397918	0.0471805	0.0774956	rs2169137	0.29074
cg16890496	1	205631817	1q32.1	6.31053	2.54 (1.90-3.39)	2.78086e-10	0.206364	SLC45A3	Intronic	rs708723	-0.107449	0.000163145	0.14072	rs4951018	0.645748
cg11143987	1	205671920	1q32.1	-7.20078	0.79 (0.74-0.84)	5.98693e-13	0.337138	SLC45A3; NUCKS1	Intergenic	rs708723	-0.067346	0.47897	0.398711	rs708723	0.585685
cg16031515	1	205743344	1q32.1	5.87032	1.23 (1.14-1.31)	4.34951e-09	0.426863	RAB29	Intronic	rs708723	0.004078	0.375167	0.411961	rs71709139	0.515818
cg03827427	1	205783009	1q32.1	5.35848	1.22 (1.14-1.32)	8.39265e-08	0.334481	SLC41A1	TSS1500	rs708723	0.043743	0.588595	0.6938	rs708723	0.44148
cg13453750	1	205783389	1q32.1	5.32833	1.05 (1.03-1.07)	9.91213e-08	0.654918	SLC41A1; PM20D1	Intergenic	rs708723	0.044123	0.550585	0.707404	rs71709139	0.999992
cg08750521	1	205799640	1q32.1	-7.51844	0.69 (0.63-0.76)	5.54338e-14	0.196177	PM20D1	Intronic	rs708723	0.060374	0.758385	0.188685	rs708723	0.575784
cg03461704	1	205818484	1q32.1	-6.20946	0.88 (0.85-0.92)	5.31683e-10	0.44718	PM20D1	Intronic	rs708723	0.079218	0.415842	0.359539	rs71709139	0.596377
cg26354017	1	205819088	1q32.1	-5.33246	0.96 (0.95-0.98)	9.6893e-08	0.711454	PM20D1	Exonic	rs708723	0.079822	0.391864	0.80573	rs71709139	1
cg14159672	1	205819179	1q32.1	-5.33149	0.96 (0.95-0.98)	9.74125e-08	0.691455	PM20D1	Exonic	rs708723	0.079913	0.419355	0.475273	rs71709139	1
cg05841700	1	205819383	1q32.1	-5.55986	0.94 (0.92-0.96)	2.69998e-08	0.653398	PM20D1	TSS200	rs708723	0.080117	0.630858	0.39033	rs71709139	0.999998
cg07167872	1	205819463	1q32.1	-5.7726	0.94 (0.92-0.96)	7.80561e-09	0.667738	PM20D1	TSS200	rs708723	0.080197	0.673572	0.0820965	rs71709139	0.999998
cg07157834	1	205819609	1q32.1	-6.08439	0.93 (0.91-0.95)	1.16939e-09	0.650848	PM20D1	TSS1500	rs708723	0.080343	0.567972	0.10271	rs71709139	0.999561
cg00947999	1	205868664	1q32.1	-7.44708	0.92 (0.90-0.94)	9.54288e-14	0.406512	LOC284581; SLC26A9	Intergenic	rs708723	0.129398	0.593428	0.984628	rs823074	0.36262
cg21828629	1	205913422	1q32.1	-6.49009	0.82 (0.77-0.87)	8.57869e-11	0.318884	SLC26A9	TSS1500	rs708723	0.174156	0.494568	0.569332	rs708723	0.520225
cg15392911	1	227729070	1q42.13	5.1196	1.05 (1.03-1.07)	3.06181e-07	0.225508	CDC42BPA; ZNF678	Intergenic	rs1294247	-5.7835	3.57555e-07	0.119927	rs11800176	0.260146
cg26452081	1	228133194	1q42.13	-5.18096	0.55 (0.43-0.69)	2.20747e-07	0.356411	WNT9A	Intronic	rs1294247	-5.37938	1.39068e-07	0.954803	rs11800176	0.642716
cg12588880	2	8597159	2p25.1	-7.3373	0.86 (0.82-0.89)	2.17951e-13	0.50565	LINC00299; LINC01814	Intergenic	rs10188360	-0.000664	0.946787	0.996931	rs10188360	0.682242
cg05204532	2	8597177	2p25.1	-7.05199	0.84 (0.80-0.88)	1.76374e-12	0.464306	LINC00299; LINC01814	Intergenic	rs10188360	-0.000646	0.540065	0.995359	rs10188360	0.55803
cg10105712	2	8597188	2p25.1	-7.33603	0.72 (0.66-0.79)	2.20026e-13	0.367202	LINC00299; LINC01814	Intergenic	rs10188360	-0.000635	0.612346	0.987675	rs62106670	0.436934
cg09590377	2	8597389	2p25.1	-7.55943	0.75 (0.69-0.81)	4.04826e-14	0.354125	LINC00299; LINC01814	Intergenic	rs10188360	-0.000434	0.956461	0.972158	rs10188360	0.529194
cg10453602	2	8597867	2p25.1	5.97597	1.11 (1.07-1.15)	2.28731e-09	0.307003	LINC00299; LINC01814	Intergenic	rs10188360	4.4e-05	0.705682	0.812231	rs10190752	0.411361
cg21917740	2	8597923	2p25.1	-7.78336	0.64 (0.57-0.71)	7.06214e-15	0.426129	LINC00299; LINC01814	Intergenic	rs10188360	0.0001	0.130105	0.997681	rs10188360	0.936189
cg14124917	2	10090974	2p25.1	-6.62119	0.85 (0.81-0.89)	3.5633e-11	0.374038	GRHL1	TSS1500	rs73913932	-0.003552	0.0233494	0.146356	rs73913930	0.31691
cg10767337	2	10566949	2p25.1	-6.42555	0.93 (0.91-0.95)	1.31397e-10	0.249821	HPCAL1	3'UTR	rs1990613	-0.215026	0.0887398	0.445218	rs12467642	0.0259521
cg15075241	2	10587052	2p25.1	11.4004	2.34 (2.02-2.71)	4.1605e-30	0.330205	ODC1	Intronic	rs1990613	-0.194923	0.175027	0.684624	rs1990613	0.0324634
cg26437651	2	10671152	2p25.1	7.12859	2.11 (1.72-2.59)	1.01406e-12	0.194696	ODC1-DT; NOL10	Intergenic	rs1990613	-0.110823	0.346183	0.16963	rs12467642	0.0265344
cg25371332	2	10688317	2p25.1	6.50336	1.40 (1.26-1.54)	7.8545e-11	0.300568	ODC1-DT; NOL10	Intergenic	rs1990613	-0.093658	0.029265	0.115791	rs1990613	0.13002
cg00105475	2	10696890	2p25.1	-10.1444	0.86 (0.83-0.88)	3.51028e-24	0.511961	ODC1-DT; NOL10	Intergenic	rs1990613	-0.085085	0.241379	0.79525	rs963831	0.0554255
cg04366407	2	10696980	2p25.1	9.43542	1.29 (1.22-1.36)	3.89427e-21	0.208678	ODC1-DT; NOL10	Intergenic	rs1990613	-0.084995	0.301165	0.190874	rs79956165	0.114148
cg20870561	2	10728572	2p25.1	-7.80384	0.69 (0.63-0.76)	6.00515e-15	0.294943	NOL10	Intronic	rs1990613	-0.053403	0.387356	0.146657	rs79956165	0.0400132
cg02310191	2	10731329	2p25.1	-11.485	0.61 (0.56-0.66)	1.57005e-30	0.369067	NOL10	Intronic	rs1990613	-0.050646	0.15798	0.841149	rs12467642	0.0229344
cg23718147	2	10738421	2p25.1	11.0452	7.66 (5.34-11.00)	2.31284e-28	0.385589	NOL10	Intronic	rs1990613	-0.043554	0.219421	0.852406	rs12467642	0.0261387
cg01299579	2	10830716	2p25.1	10.11	1.13 (1.10-1.16)	4.98796e-24	0.448664	NOL10	TSS1500	rs1990613	0.048741	0.146969	0.67205	rs10206225	0.0565664
cg23487560	2	10832689	2p25.1	-8.28534	0.79 (0.75-0.84)	1.17769e-16	0.276029	RN7SL832P	Downstream	rs1990613	0.050714	0.0345735	0.118154	rs1990613	0.0464786
cg23893833	2	10857880	2p25.1	6.75757	1.29 (1.20-1.39)	1.4033e-11	0.436972	RN7SL832P; ATP6V1C2	Intergenic	rs1990613	0.075905	0.352306	0.139739	rs1990613	0.0362662
cg06491548	2	10926532	2p25.1	-5.52582	0.92 (0.89-0.94)	3.27954e-08	0.198694	PDIA6	Intronic	rs1990613	0.144557	0.0167263	0.107835	rs1387566	0.791718
cg12449037	2	11002433	2p25.1	-6.606	0.52 (0.43-0.63)	3.94846e-11	0.224792	PDIA6; LINC01954	Intergenic	rs1990613	0.220458	0.179685	0.0665548	rs79956165	0.0678497
cg05377594	2	16004916	2p24.3	6.3877	1.12 (1.08-1.16)	1.68397e-10	0.620391	LINC01804; MYCNUT	Intergenic	rs4668475	-0.022274	0.440407	0.00441856	rs4668473	0.486552
cg12343591	2	16031275	2p24.3	-8.7214	0.83 (0.80-0.87)	2.74788e-18	0.493166	LINC01804; MYCNUT	Intergenic	rs4668475	0.004085	0.763867	0.99642	rs4668475	0.701781
cg04227581	2	16059290	2p24.3	-7.19406	0.90 (0.88-0.93)	6.2892e-13	0.205471	LINC01804; MYCNUT	Intergenic	rs4668475	0.0321	0.412289	0.751068	rs4668473	0.701972
cg26270937	2	16383282	2p24.3	-8.54364	0.79 (0.75-0.83)	1.30058e-17	0.252252	GACAT3; FAM49A	Intergenic	rs4668475	0.356092	0.650299	0.911834	rs4668473	0.459597
cg16384656	2	20679389	2p24.1	-6.52934	0.68 (0.61-0.76)	6.60591e-11	0.383757	LOC107985856	Intronic	rs9306895	-0.198764	0.485273	0.300168	rs9306895	0.569068
cg25160978	2	20866107	2p24.1	5.9834	1.13 (1.09-1.18)	2.18532e-09	0.203598	GDF7	TSS1500	rs9306895	-0.012046	0.828195	0.0896242	rs9306895	0.550424
cg14780466	2	20870812	2p24.1	-7.06653	0.80 (0.76-0.85)	1.58855e-12	0.366629	GDF7	Exonic	rs9306895	-0.007341	0.0628611	0.987882	rs9306895	0.538934
cg00283986	2	20875062	2p24.1	9.64454	1.85 (1.64-2.10)	5.18412e-22	0.323581	GDF7	3'UTR	rs9306895	-0.003091	0.352398	0.995735	rs9306895	0.571107
cg01214817	2	20875550	2p24.1	-6.78642	0.93 (0.91-0.95)	1.14947e-11	0.542704	GDF7	3'UTR	rs9306895	-0.002603	1.83938e-05	0.000261418	rs9306895	0.552066
cg06179667	2	20877368	2p24.1	7.19628	1.05 (1.03-1.06)	6.18783e-13	0.507953	GDF7	3'UTR	rs9306895	-0.000785	0.404004	0.480843	rs9306895	0.53059
cg09767245	2	20877555	2p24.1	10.3553	1.08 (1.07-1.10)	3.96034e-25	0.512753	GDF7	3'UTR	rs9306895	-0.000598	0.198713	0.993935	rs9306895	0.567612
cg07920525	2	27988858	2p23.2	-5.15825	0.85 (0.79-0.90)	2.49269e-07	0.228976	LOC105374378; MRPL33	Intergenic	rs9306895	7.11071	3.71618e-06	0.192958	rs10186858	0.132499
cg27613998	2	37887034	2p22.2	-5.91903	0.86 (0.82-0.90)	3.23841e-09	0.636945	CDC42EP3	5'UTR	rs6722589	0.001634	0.930813	0.988291	rs4670210	0.364242
cg11761443	2	37887128	2p22.2	-6.26113	0.95 (0.94-0.97)	3.82197e-10	0.577561	CDC42EP3	5'UTR	rs6722589	0.001728	0.388067	0.988557	rs4670211	0.371111
cg18488631	2	42721423	2p21	-5.36889	0.84 (0.79-0.90)	7.92242e-08	0.491111	MTA3	TSS1500	rs4953671	-0.352125	0.00824646	0.977473	rs6760754	0.332417
cg15369743	2	42721425	2p21	-5.55363	0.90 (0.87-0.94)	2.79791e-08	0.317838	MTA3	TSS1500	rs4953671	-0.352123	0.00456307	0.77276	rs6760754	0.238336
cg10388190	2	42983619	2p21	-6.29886	0.90 (0.87-0.93)	2.99839e-10	0.223904	MTA3	3'UTR	rs4953671	-0.089929	0.415162	0.0626029	rs7355325	0.406951
cg22686277	2	43011506	2p21	-8.60752	0.27 (0.20-0.36)	7.46611e-18	0.209781	HAAO	Intronic	rs4953671	-0.062042	0.245288	0.059414	rs7355325	0.378423
cg20289949	2	43019614	2p21	7.42558	1.36 (1.25-1.48)	1.12284e-13	0.216786	HAAO	Exonic	rs4953671	-0.053934	0.658577	0.0841101	rs7355325	0.373178
cg14631114	2	43023945	2p21	-5.44982	0.96 (0.95-0.98)	5.04218e-08	0.539011	HAAO; LINC01819	Intergenic	rs4953671	-0.049603	0.643476	1.56694e-06	rs4953669	0.205564
cg07337793	2	43038584	2p21	-5.26529	0.74 (0.66-0.83)	1.39968e-07	0.415914	HAAO; LINC01819	Intergenic	rs4953671	-0.034964	0.308194	0.0730577	rs6544638	0.999344
cg06709658	2	43106124	2p21	-7.18065	0.75 (0.69-0.81)	6.93785e-13	0.203519	HAAO; LINC01819	Intergenic	rs4953671	0.032576	0.174765	0.108448	rs12620143	0.495224
cg08193650	2	43451868	2p21	7.19055	1.08 (1.06-1.10)	6.45323e-13	0.205289	ZFP36L2	Exonic	rs7591218	-0.100025	0.00429326	0.0768135	rs6544638	0.685482
cg10101600	2	43478743	2p21	6.73749	1.08 (1.06-1.11)	1.6115e-11	0.243418	THADA	Intronic	rs7591218	-0.07315	0.0120258	0.440216	rs6544638	0.963677
cg01497262	2	43635730	2p21	-7.6102	0.91 (0.89-0.93)	2.7367e-14	0.210002	THADA	Intronic	rs73923570	-0.002268	4.25432e-06	0.0872254	rs7591218	1
cg11998686	2	43687897	2p21	9.73557	2.53 (2.10-3.05)	2.12617e-22	0.233587	THADA	Intronic	rs73923570	0.049899	0.00017459	0.229669	rs7591218	0.999738
cg13429093	2	43710387	2p21	-7.72441	0.91 (0.89-0.93)	1.12375e-14	0.295566	THADA	Intronic	rs73923570	0.072389	1.05934e-08	0.0635123	rs7591218	0.999561
cg15461431	2	43836757	2p21	12.3203	1.12 (1.10-1.14)	7.03999e-35	0.362131	THADA; PLEKHH2	Intergenic	rs73923570	0.198759	0.869659	0.789691	rs7591218	0.999962
cg02881939	2	43860690	2p21	-6.77296	0.96 (0.95-0.97)	1.26176e-11	0.736282	THADA; PLEKHH2	Intergenic	rs73923570	0.222692	0.0832429	6.46906e-17	rs1038822	0.999999
cg06449458	2	43861173	2p21	-7.6468	0.95 (0.94-0.96)	2.06048e-14	0.629977	THADA; PLEKHH2	Intergenic	rs73923570	0.223175	0.353743	1.4414e-06	rs7591218	0.999837
cg16984812	2	43863456	2p21	7.29695	1.19 (1.14-1.25)	2.9437e-13	0.315092	PLEKHH2	TSS1500	rs73923570	0.225458	0.00108346	0.0968971	rs1038822	0.99999
cg16864139	2	43864212	2p21	6.43971	1.05 (1.03-1.06)	1.197e-10	0.208164	PLEKHH2	TSS1500	rs73923570	0.226214	0.135839	0.0686951	rs3752355	0.566126
cg20563666	2	43903842	2p21	-7.06372	0.95 (0.93-0.96)	1.62104e-12	0.349908	PLEKHH2	Intronic	rs73923570	0.265844	0.000524054	0.0607899	rs1038822	0.999989
cg08726338	2	43904011	2p21	-6.10771	0.88 (0.85-0.92)	1.0107e-09	0.30325	PLEKHH2	Intronic	rs73923570	0.266013	1.17255e-09	0.064709	rs1038822	0.99999
cg14680685	2	43967981	2p21	-7.08231	0.90 (0.88-0.93)	1.41773e-12	0.248671	PLEKHH2	Intronic	rs73923570	0.329983	0.000167392	0.393053	rs3752355	0.605704
cg00223958	2	44104983	2p21	-8.9326	0.90 (0.88-0.92)	4.16122e-19	0.227764	ABCG8	Exonic	rs73923570	0.466985	8.88237e-05	0.073007	rs6729506	0.547911
cg27360727	2	62408302	2p15	6.54612	1.04 (1.03-1.05)	5.90526e-11	0.309661	COMMD1; B3GNT2	Intergenic	rs11125927	-0.344673	0.0249315	0.157372	rs11125927	0.999781
cg19493651	2	62428082	2p15	6.3448	1.03 (1.02-1.04)	2.22715e-10	0.286675	B3GNT2	5'UTR	rs11125927	-0.324893	0.000315571	0.0566592	rs360808	0.921124
cg21529569	2	62549440	2p15	6.34494	1.05 (1.04-1.07)	2.22508e-10	0.350055	B3GNT2; TMEM17	Intergenic	rs11125927	-0.203535	0.004546	0.119323	rs4671448	0.991213
cg09927842	2	62684417	2p15	-14.6583	0.89 (0.87-0.90)	1.19281e-48	0.331843	B3GNT2; TMEM17	Intergenic	rs11125927	-0.068558	3.14476e-05	0.986682	rs2539981	0.999987
cg15284384	2	62685556	2p15	6.42077	1.04 (1.03-1.05)	1.35585e-10	0.592958	B3GNT2; TMEM17	Intergenic	rs11125927	-0.067419	0.0580954	1.53358e-05	rs11125927	0.999609
cg16915676	2	62734870	2p15	5.31406	1.05 (1.03-1.07)	1.07211e-07	0.703115	TMEM17; EHBP1	Intergenic	rs11125927	-0.018105	0.170101	3.02532e-14	rs11125927	0.99956
cg27227250	2	62797865	2p15	-13.9502	0.73 (0.70-0.77)	3.13633e-44	0.286848	TMEM17; EHBP1	Intergenic	rs11125927	0.04489	1.93161e-10	0.081885	rs11125927	0.99966
cg08573315	2	62797901	2p15	-15.3198	0.32 (0.27-0.37)	5.63813e-53	0.232522	TMEM17; EHBP1	Intergenic	rs11125927	0.044926	4.2256e-14	0.0797826	rs11125927	0.999646
cg19352433	2	62889918	2p15	16.4638	1.31 (1.27-1.35)	6.67844e-61	0.292033	TMEM17; EHBP1	Intergenic	rs11125927	0.136943	0.493924	0.499975	rs4671448	0.996955
cg13883027	2	62892060	2p15	-14.0688	0.89 (0.87-0.90)	5.9053e-45	0.755188	TMEM17; EHBP1	Intergenic	rs11125927	0.139085	0.000938329	2.50167e-15	rs4671448	0.994671
cg06096853	2	62932705	2p15	8.38939	1.05 (1.04-1.06)	4.88654e-17	0.321591	EHBP1	Intronic	rs11125927	0.17973	0.000591532	0.13976	rs2710647	0.999993
cg26239051	2	62933278	2p15	9.9648	1.05 (1.04-1.06)	2.17307e-23	0.235129	EHBP1	Intronic	rs11125927	0.180303	0.0351545	0.171674	rs2539981	0.999999
cg27099154	2	62987767	2p15	13.7056	1.47 (1.39-1.55)	9.39662e-43	0.384281	EHBP1	Intronic	rs11125927	0.234792	0.000885043	0.220957	rs2539981	0.99997
cg21115199	2	63086668	2p15	-16.4348	0.67 (0.64-0.71)	1.07846e-60	0.690579	EHBP1	Intronic	rs58235267	-0.191175	0.0015845	2.42056e-09	rs2539981	0.999845
cg27648677	2	63086804	2p15	-16.617	0.52 (0.49-0.57)	5.25069e-62	0.456095	EHBP1	Intronic	rs58235267	-0.191039	0.000497866	0.060178	rs2539981	0.99998
cg19825503	2	63155443	2p15	10.0455	1.12 (1.10-1.15)	9.61612e-24	0.339212	EHBP1	Intronic	rs58235267	-0.1224	0.000464063	0.10521	rs58235267	1
cg22944632	2	63277684	2p15	10.0335	1.08 (1.06-1.10)	1.08553e-23	0.244681	OTX1	Intronic	rs58235267	-0.000159	0.000909858	0.0729001	rs2710647	0.999991
cg17519650	2	63277830	2p15	22.5396	1.45 (1.40-1.50)	1.69721e-112	0.626577	OTX1	Intronic	rs58235267	-1.3e-05	0.335839	1	rs58235267	1
cg02606423	2	63280376	2p15	8.09032	1.10 (1.08-1.13)	5.95085e-16	0.249349	OTX1	Intronic	rs58235267	0.002533	0.611574	0.12793	rs2710647	0.999994
cg10859133	2	63281317	2p15	19.1771	1.20 (1.18-1.22)	5.75159e-82	0.270536	OTX1	Exonic	rs58235267	0.003474	0.314593	0.113532	rs58235267	1
cg16932552	2	63815797	2p15	-12.6691	0.64 (0.59-0.68)	8.77507e-37	0.246961	MDH1	TSS1500	rs139283528	-0.122959	0.26135	0.447947	rs72806004	0.340395
cg11039583	2	63841200	2p15	-5.97525	0.48 (0.38-0.61)	2.29736e-09	0.236921	MDH1; UGP2	Intergenic	rs139283528	-0.097556	0.989568	0.105417	rs11890276	1
cg25043210	2	63872394	2p15	9.41004	1.15 (1.11-1.18)	4.95967e-21	0.571088	MDH1; UGP2	Intergenic	rs139283528	-0.066362	0.448198	2.69054e-05	rs12476015	0.204466
cg14701769	2	63906178	2p15	11.4674	1.41 (1.33-1.50)	1.92416e-30	0.297428	MDH1; UGP2	Intergenic	rs139283528	-0.032578	0.271921	0.543883	rs72806004	0.295151
cg16218715	2	63926253	2p15	-5.38259	0.86 (0.81-0.91)	7.34207e-08	0.479031	MDH1; UGP2	Intergenic	rs139283528	-0.012503	0.2771	0.00980543	rs72806055	0.270157
cg11568374	2	64015338	2p15	-6.90998	0.66 (0.58-0.74)	4.84722e-12	0.232317	MDH1; UGP2	Intergenic	rs139283528	0.076582	0.0403659	0.0852578	rs72806095	0.844598
cg23074504	2	64069324	2p15	5.81614	1.07 (1.05-1.10)	6.02215e-09	0.196714	UGP2	Exonic	rs139283528	0.130568	0.203895	0.211003	rs72806095	0.601341
cg10172864	2	64069452	2p15	-7.20443	0.94 (0.93-0.96)	5.8288e-13	0.387451	UGP2	Intronic	rs139283528	0.130696	0.794764	0.227694	rs72806095	0.682281
cg17638825	2	64081333	2p15	8.47171	2.35 (1.93-2.87)	2.41819e-17	0.293431	UGP2	Intronic	rs139283528	0.142577	0.0230447	0.116636	rs72821624	1
cg02562915	2	64110569	2p15	7.61038	1.51 (1.36-1.68)	2.73283e-14	0.299382	UGP2	Intronic	rs139283528	0.171813	0.00242768	0.521864	rs11350730	0.93511
cg13342336	2	64291418	2p15	-7.40104	0.93 (0.92-0.95)	1.35117e-13	0.329293	VPS54; PELI1	Intergenic	rs139283528	0.352662	0.00827758	0.715965	rs329483	0.51696
cg26099045	2	64291800	2p15	-7.26599	0.92 (0.90-0.94)	3.70312e-13	0.334058	VPS54; PELI1	Intergenic	rs139283528	0.353044	0.241319	0.57309	rs329483	0.536133
cg13455416	2	64400632	2p15	5.35835	1.08 (1.05-1.12)	8.39871e-08	0.485122	PELI1; LINC00309	Intergenic	rs139283528	0.461876	0.424122	0.00404197	rs72806095	0.834974
cg08950745	2	85582299	2p11.2	-7.48748	0.94 (0.92-0.95)	7.02095e-14	0.267716	ELMOD3	Intronic	rs1078004	-0.187412	0.0228419	0.143619	rs7605975	0.504837
cg16256243	2	85648512	2p11.2	5.39473	1.05 (1.03-1.07)	6.86268e-08	0.225809	SH2D6	Intronic	rs1078004	-0.121199	0.292557	0.0836392	rs2166529	0.563849
cg24504864	2	85665051	2p11.2	8.95089	1.05 (1.04-1.06)	3.52629e-19	0.244881	SH2D6	Downstream	rs1078004	-0.10466	0.0158123	0.383231	rs6714157	0.342257
cg18523915	2	85728591	2p11.2	-8.15993	0.89 (0.87-0.92)	3.35231e-16	0.554383	SH2D6; PARTICL	Intergenic	rs1078004	-0.04112	0.0931619	0.00356676	rs7605975	0.328557
cg24330906	2	85765176	2p11.2	-7.7663	0.92 (0.90-0.94)	8.08108e-15	0.426854	PARTICL	Exonic	rs1078004	-0.004535	0.902686	0.519982	rs7605975	0.340254
cg13333741	2	85766572	2p11.2	-9.54902	0.51 (0.44-0.58)	1.30935e-21	0.200854	MAT2A	Intronic	rs1078004	-0.003139	0.929669	0.0865292	rs7605975	0.314243
cg17127132	2	85788382	2p11.2	-12.0964	0.91 (0.89-0.92)	1.10394e-33	0.474548	GGCX	Intronic	rs1078004	0.018671	0.616364	0.985679	rs7605975	0.376869
cg23752985	2	85803571	2p11.2	-15.0926	0.69 (0.66-0.73)	1.81232e-51	0.35329	GGCX; VAMP8	Intergenic	rs1078004	0.03386	0.362105	0.844645	rs7605975	0.302861
cg12177094	2	85804646	2p11.2	7.89218	1.07 (1.05-1.09)	2.96954e-15	0.272779	VAMP8	5'UTR	rs1078004	0.034935	0.158526	0.750184	rs7605975	0.256862
cg02493740	2	85810744	2p11.2	15.1796	1.12 (1.10-1.14)	4.82738e-52	0.736435	VAMP5	TSS1500	rs1078004	0.041033	0.303993	0.863034	rs6714157	0.301106
cg23902361	2	85810844	2p11.2	14.5537	2.27 (2.04-2.54)	5.53679e-48	0.455494	VAMP5	TSS1500	rs1078004	0.041133	0.192041	0.825385	rs7605975	0.363936
cg16719560	2	85811421	2p11.2	-5.33528	0.60 (0.50-0.73)	9.53971e-08	0.253166	VAMP5	TSS200	rs1078004	0.04171	0.322201	0.0622378	rs7605975	0.329133
cg19513321	2	85811432	2p11.2	-6.18521	0.57 (0.47-0.68)	6.20196e-10	0.226414	VAMP5	TSS200	rs1078004	0.041721	0.366921	0.0679965	rs7605975	0.328186
cg11108890	2	85811471	2p11.2	-5.29737	0.67 (0.58-0.78)	1.17485e-07	0.331862	VAMP5	TSS200	rs1078004	0.04176	0.36684	0.0609411	rs7605975	0.329189
cg16865965	2	85811662	2p11.2	-5.19439	0.71 (0.63-0.81)	2.05392e-07	0.282692	VAMP5	Intronic	rs1078004	0.041951	0.353786	0.0623668	rs7605975	0.328589
cg25651505	2	85812023	2p11.2	-5.68256	0.63 (0.54-0.74)	1.32697e-08	0.228041	VAMP5	Intronic	rs1078004	0.042312	0.516483	0.0612952	rs7605975	0.328987
cg25178838	2	85818634	2p11.2	-8.22652	0.88 (0.85-0.91)	1.92732e-16	0.56949	VAMP5	Intronic	rs1078004	0.048923	0.35747	0.00412654	rs7605975	0.244893
cg24081470	2	85890816	2p11.2	8.31962	1.26 (1.19-1.33)	8.82471e-17	0.317283	SFTPB	Exonic	rs1078004	0.121105	0.324886	0.106784	rs1561198	0.98368
cg10919674	2	85976079	2p11.2	9.75141	1.14 (1.11-1.17)	1.81916e-22	0.233316	GNLY; ATOH8	Intergenic	rs1078004	0.206368	6.05158e-05	0.507887	rs397780440	0.757949
cg22389015	2	86045817	2p11.2	8.4214	1.15 (1.11-1.19)	3.72011e-17	0.216614	LOC284950	Intronic	rs1078004	0.276106	0.954044	0.311708	rs7605975	0.315482
cg03016258	2	86050008	2p11.2	6.9522	1.92 (1.60-2.31)	3.59636e-12	0.21187	LOC284950	Intronic	rs1078004	0.280297	0.0277716	0.370098	rs7605975	0.328782
cg14177779	2	86076806	2p11.2	5.32549	1.08 (1.05-1.11)	1.00679e-07	0.211328	ST3GAL5	Intronic	rs1078004	0.307095	0.167267	0.126692	rs2118177	0.584
cg26428069	2	134326273	2q21.2	5.13034	1.27 (1.16-1.39)	2.89221e-07	0.20445	NCKAP5	TSS1500	rs1037137	-0.209222	9.61095e-07	0.268639	rs7593277	0.230006
cg12657374	2	144276769	2q22.3	5.11827	1.09 (1.05-1.12)	3.08347e-07	0.212956	ARHGAP15	Intronic	rs79120240	-4.18452	1.18693e-06	0.527927	rs6716352	0.996771
cg01821161	2	172956823	2q31.1	-6.44273	0.97 (0.96-0.98)	1.17345e-10	0.374969	DLX1; DLX2	Intergenic	rs1574259	-0.35663	0.0270995	0.0831466	rs13410475	0.321845
cg20434178	2	172968684	2q31.1	6.47337	1.05 (1.03-1.06)	9.58419e-11	0.285307	DLX2-DT	Exonic	rs1574259	-0.344769	0.452834	0.100874	rs114269193	0.497557
cg05731808	2	173293392	2q31.1	-7.9671	0.83 (0.79-0.87)	1.6244e-15	0.308673	ITGA6	Intronic	rs1574259	-0.020061	0.00395208	0.0878255	rs1574259	0.336013
cg15949871	2	173293508	2q31.1	-5.32201	0.95 (0.93-0.97)	1.02627e-07	0.345617	ITGA6	Intronic	rs1574259	-0.019945	0.57624	0.150984	rs13410475	0.321845
cg22061832	2	173293627	2q31.1	-5.86958	0.90 (0.87-0.93)	4.36908e-09	0.323325	ITGA6	Intronic	rs1574259	-0.019826	0.00210202	0.0747739	rs13410475	0.321845
cg21907768	2	173306941	2q31.1	-9.21601	0.94 (0.93-0.96)	3.08376e-20	0.270993	ITGA6	Intronic	rs1574259	-0.006512	0.0291573	0.212022	rs1574259	0.336013
cg06906406	2	173325787	2q31.1	-11.6841	0.18 (0.13-0.24)	1.53662e-31	0.257596	ITGA6	Intronic	rs1574259	0.012334	0.00421059	0.100201	rs13410475	0.321845
cg07466807	2	173326947	2q31.1	10.9628	1.28 (1.23-1.34)	5.76573e-28	0.419412	ITGA6	Intronic	rs1574259	0.013494	0.00203159	0.100355	rs13410475	0.321845
cg11862180	2	173378632	2q31.1	-10.5098	0.59 (0.53-0.65)	7.78192e-26	0.194482	ITGA6; PDK1	Intergenic	rs1574259	0.065179	8.07663e-07	0.11278	rs13410475	0.321845
cg26284917	2	173419187	2q31.1	-10.542	0.54 (0.48-0.60)	5.53188e-26	0.237135	ITGA6; PDK1	Intergenic	rs1574259	0.105734	5.62474e-09	0.0781159	rs2293645	0.999835
cg01937628	2	173419909	2q31.1	-9.45824	0.94 (0.93-0.95)	3.13184e-21	0.413751	PDK1	TSS1500	rs1574259	0.106456	0.879841	0.346257	rs13410475	0.321845
cg07833011	2	173419951	2q31.1	-10.7509	0.70 (0.66-0.75)	5.8702e-27	0.306331	PDK1	TSS1500	rs1574259	0.106498	1.20918e-14	0.14089	rs13410475	0.321845
cg17679246	2	173420265	2q31.1	-11.6091	0.90 (0.88-0.91)	3.70406e-31	0.368461	PDK1	Upstream	rs1574259	0.106812	0.0127989	0.223286	rs13410475	0.321845
cg11703569	2	173421320	2q31.1	-5.15191	0.95 (0.93-0.97)	2.57843e-07	0.207892	PDK1	Intronic	rs1574259	0.107867	0.0297289	0.116734	rs2293645	0.999843
cg10093934	2	173423557	2q31.1	5.93923	1.04 (1.03-1.06)	2.86364e-09	0.205208	PDK1	Exonic	rs1574259	0.110104	0.0254662	0.095773	rs13410475	0.321845
cg16934969	2	173607848	2q31.1	-6.14546	0.22 (0.14-0.36)	7.97318e-10	0.191855	RAPGEF4	Intronic	rs1574259	0.294395	0.0875823	0.164397	rs13410779	0.999505
cg17319108	2	174849823	2q31.1	-6.01519	0.82 (0.77-0.88)	1.79672e-09	0.373176	SP3; LINC01960	Intergenic	rs7578920	-0.002448	0.443424	0.686775	rs16862247	0.216496
cg06524124	2	191567576	2q32.2	5.14407	1.03 (1.02-1.04)	2.68851e-07	0.713534	NAB1; GLS	Intergenic	rs67228975	10.2914	2.5586e-07	0.946025	rs62179714	1
cg00028014	2	201601406	2q33.1	5.17709	1.06 (1.04-1.09)	2.25378e-07	0.369136	AOX2P	Intronic	rs1861270	-0.525209	0.00374977	0.930232	rs9989889	0.128476
cg17185244	2	201723581	2q33.1	-5.7688	0.84 (0.80-0.89)	7.98392e-09	0.234853	CLK1	Intronic	rs1861270	-0.403034	0.00888589	0.181918	rs4035021	0.516375
cg12465398	2	201753874	2q33.1	5.24308	1.18 (1.11-1.25)	1.57921e-07	0.204509	NIF3L1	TSS1500	rs1861270	-0.372741	0.25568	0.87315	rs4035021	0.742408
cg16040230	2	202022618	2q33.1	-7.08441	0.80 (0.75-0.85)	1.39634e-12	0.599119	CFLAR	Intronic	rs1861270	-0.103997	0.000873054	0.227671	rs76410935	0.538433
cg24401737	2	202047473	2q33.1	5.31617	1.04 (1.03-1.06)	1.05974e-07	0.456813	CASP10	TSS200	rs1861270	-0.079142	0.653601	0.505793	rs59308963	0.122006
cg14420164	2	202047669	2q33.1	6.83485	1.24 (1.16-1.31)	8.20928e-12	0.453997	CASP10	5'UTR	rs1861270	-0.078946	0.00452693	0.19541	rs1861270	0.18068
cg07754492	2	202047754	2q33.1	6.54691	1.24 (1.16-1.32)	5.87396e-11	0.446793	CASP10	5'UTR	rs1861270	-0.078861	0.012487	0.18165	rs3769826	0.18859
cg12105450	2	202048100	2q33.1	6.73336	1.17 (1.12-1.22)	1.65792e-11	0.634914	CASP10	5'UTR	rs1861270	-0.078515	0.00497812	0.00531044	rs12693930	0.298818
cg17475949	2	202050400	2q33.1	-7.00126	0.32 (0.23-0.44)	2.53674e-12	0.219153	CASP10	5'UTR	rs1861270	-0.076215	0.00241632	0.127902	rs1861270	0.255754
cg23280754	2	202221892	2q33.1	-6.34308	0.83 (0.78-0.88)	2.25216e-10	0.38077	ALS2CR12	5'UTR	rs1861270	0.095277	0.286558	0.175495	rs59308963	0.19529
cg22007809	2	202278709	2q33.1	6.44925	1.19 (1.13-1.26)	1.12408e-10	0.264081	TRAK2	Intronic	rs1861270	0.152094	0.0137676	0.288156	rs1830298	0.292561
cg17749468	2	202316740	2q33.1	6.38646	1.20 (1.13-1.27)	1.69769e-10	0.215564	STRADB	Intronic	rs1861270	0.190125	0.153824	0.229271	rs2349075	0.40795
cg12251895	2	207980866	2q33.3	5.41114	1.14 (1.09-1.20)	6.26236e-08	0.286718	KLF7	Intronic	rs57314858	-0.050605	0.00149601	0.202352	rs57314858	0.873491
cg11044407	2	208037805	2q33.3	-5.13099	0.92 (0.90-0.95)	2.88227e-07	0.299911	KLF7; MYOSLID-AS1	Intergenic	rs57314858	0.006334	0.0540127	0.0829443	rs57314858	0.528672
cg03533294	2	219861109	2q35	5.33917	1.09 (1.06-1.13)	9.33726e-08	0.223696	CRYBA2; MIR375	Intergenic	rs6733869	5.91204	6.81673e-06	0.310657	rs61159187	0.700218
cg19434712	2	238219522	2q37.3	5.55042	1.06 (1.04-1.08)	2.84989e-08	0.249565	COPS8; COL6A3	Intergenic	rs74001374	-0.175957	0.0102059	0.105821	rs2645781	0.258307
cg00169121	2	238379873	2q37.3	-5.83365	0.96 (0.94-0.97)	5.42283e-09	0.555819	COL6A3; MLPH	Intergenic	rs74001374	-0.015606	0.730679	0.970271	rs72620825	0.93386
cg14458575	2	238380390	2q37.3	10.4076	1.17 (1.14-1.21)	2.28978e-25	0.676002	COL6A3; MLPH	Intergenic	rs74001374	-0.015089	0.938397	0.780675	rs72620825	0.236626
cg03190769	2	238382720	2q37.3	-8.9495	0.68 (0.62-0.74)	3.57089e-19	0.314652	COL6A3; MLPH	Intergenic	rs74001374	-0.012759	0.0135766	0.334974	rs58057291	0.932005
cg16989719	2	238392110	2q37.3	-9.33073	0.75 (0.71-0.80)	1.05142e-20	0.3972	COL6A3; MLPH	Intergenic	rs74001374	-0.003369	0.098978	0.7292	rs58057291	0.986808
cg14070755	2	238394933	2q37.3	8.74738	1.99 (1.71-2.32)	2.18355e-18	0.221728	MLPH	TSS1500	rs74001374	-0.000546	0.00341652	0.218682	rs58057291	0.863233
cg08992911	2	238395768	2q37.3	10.6543	1.10 (1.08-1.12)	1.66518e-26	0.544208	MLPH	Intronic	rs74001374	0.000289	0.00194954	0.948111	rs80151891	0.195674
cg27051686	2	238398490	2q37.3	9.75489	1.27 (1.21-1.33)	1.7579e-22	0.253639	MLPH	Intronic	rs74001374	0.003011	0.070325	0.327706	rs72620825	0.395069
cg06639874	2	238417703	2q37.3	-9.98509	0.67 (0.62-0.73)	1.77138e-23	0.273608	MLPH	Intronic	rs58057291	0.00641	0.00720518	0.509195	rs58057291	0.939215
cg09067559	2	238447184	2q37.3	9.5784	1.55 (1.42-1.69)	9.85641e-22	0.339857	MLPH	Intronic	rs58057291	0.035891	0.0181642	0.141015	rs58057291	0.873054
cg06013841	2	242045255	2q37.3	5.30115	1.36 (1.21-1.52)	1.15073e-07	0.310522	PASK	Downstream	rs2097976	-0.078452	0.00265565	0.0842086	rs77559646	1
cg16253184	2	242119545	2q37.3	-6.24771	0.50 (0.40-0.62)	4.16521e-10	0.287618	PPP1R7	Intronic	rs2097976	-0.004162	0.238528	0.0667021	rs76832527	0.932427
cg19372178	2	242126680	2q37.3	-5.5168	0.83 (0.78-0.89)	3.45224e-08	0.318667	PPP1R7; ANO7	Intergenic	rs2097976	0.002973	0.277715	0.0741826	rs76832527	0.932427
cg17116034	2	242126996	2q37.3	-5.22058	0.91 (0.88-0.95)	1.78359e-07	0.459027	PPP1R7; ANO7	Intergenic	rs2097976	0.003289	0.358213	0.00570005	rs76832527	0.932433
cg04694619	2	242127759	2q37.3	7.87818	1.15 (1.11-1.19)	3.32182e-15	0.206175	ANO7	TSS200	rs2097976	0.004052	0.0250531	0.0758448	rs76832527	0.932345
cg18861762	2	242127852	2q37.3	6.05208	2.06 (1.63-2.60)	1.42989e-09	0.241599	ANO7	TSS200	rs2097976	0.004145	0.919353	0.182831	rs76832527	0.932411
cg13886799	2	242127948	2q37.3	7.3109	1.63 (1.43-1.85)	2.65352e-13	0.283839	ANO7	5'UTR	rs2097976	0.004241	0.0905971	0.113001	rs76832527	0.932355
cg19090176	2	242152815	2q37.3	6.47496	1.04 (1.02-1.05)	9.48391e-11	0.408917	ANO7	Intronic	rs76832527	-0.004426	0.000823813	0.0709849	rs76832527	0.932428
cg05645702	2	242190905	2q37.3	-5.84568	0.87 (0.83-0.91)	5.04488e-09	0.237853	HDLBP	Intronic	rs60985508	0.02754	0.928226	0.0821395	rs76832527	0.932418
cg01077779	2	242204329	2q37.3	-8.47872	0.88 (0.86-0.91)	2.27679e-17	0.284887	HDLBP	Intronic	rs60985508	0.040964	1.37871e-06	0.0725426	rs76832527	0.932422
cg09564509	2	242210639	2q37.3	-6.40158	0.92 (0.90-0.95)	1.53776e-10	0.280027	HDLBP	5'UTR	rs60985508	0.047274	0.307884	0.345619	rs76832527	0.932398
cg08645257	2	242211290	2q37.3	-5.60884	0.91 (0.88-0.94)	2.03689e-08	0.245449	HDLBP	5'UTR	rs60985508	0.047925	0.000786398	0.0686946	rs76832527	0.932427
cg21155796	2	242212141	2q37.3	11.8351	1.19 (1.16-1.22)	2.56983e-32	0.231545	HDLBP	5'UTR	rs60985508	0.048776	0.120759	0.400174	rs76832527	0.932424
cg02201132	2	242212884	2q37.3	-6.33491	0.91 (0.88-0.94)	2.37475e-10	0.564052	HDLBP	Intronic	rs60985508	0.049519	0.716105	0.00432134	rs76832527	0.932433
cg19125081	2	242219370	2q37.3	-9.11589	0.67 (0.61-0.73)	7.80303e-20	0.221509	HDLBP	5'UTR	rs60985508	0.056005	5.00301e-05	0.0959251	rs76832527	0.932384
cg00048420	2	242254067	2q37.3	-5.75828	0.96 (0.95-0.97)	8.49774e-09	0.413502	HDLBP	Intronic	rs60985508	0.090702	0.00141657	0.021293	rs76832527	0.932429
cg05305107	2	242290688	2q37.3	6.72728	1.09 (1.06-1.11)	1.72864e-11	0.25792	SEPTIN2	Intronic	rs60985508	0.127323	0.022464	0.13258	rs62186419	0.135712
cg16910749	2	242304426	2q37.3	5.64018	1.05 (1.03-1.07)	1.69875e-08	0.409205	FARP2	5'UTR	rs60985508	0.141061	0.00511079	0.328092	rs62186419	0.147268
cg19488206	2	242435732	2q37.3	-5.42202	0.90 (0.87-0.94)	5.89277e-08	0.478653	STK25	Intronic	rs60985508	0.272367	0.00375545	0.0341533	rs62186419	0.231226
cg17284139	2	242444691	2q37.3	9.32677	1.71 (1.53-1.92)	1.09141e-20	0.230232	STK25	Intronic	rs60985508	0.281326	0.00479617	0.87568	rs62186419	0.275865
cg07311394	2	242494283	2q37.3	-5.77286	0.90 (0.87-0.93)	7.79394e-09	0.25745	BOK-AS1	Intronic	rs60985508	0.330918	2.46566e-06	0.0711921	rs886810	0.524503
cg00527440	2	242549864	2q37.3	-6.00559	0.84 (0.79-0.89)	1.90643e-09	0.22919	THAP4	Intronic	rs60985508	0.386499	2.43749e-07	0.0853645	rs886810	0.298686
cg23840860	2	242572608	2q37.3	-9.7791	0.92 (0.91-0.94)	1.38442e-22	0.193013	THAP4	Exonic	rs60985508	0.409243	0.0157136	0.311689	rs76832527	0.932422
cg23369760	2	242612119	2q37.3	-6.39567	0.95 (0.93-0.96)	1.59848e-10	0.214409	ATG4B	3'UTR	rs60985508	0.448754	7.00411e-06	0.0675331	rs3821285	0.672854
cg00686030	2	242639277	2q37.3	-7.26581	0.95 (0.93-0.96)	3.70815e-13	0.254497	ING5	Intronic	rs60985508	0.475912	0.602986	0.106831	rs35256094	0.867113
cg00880670	2	242852919	2q37.3	-5.32875	0.95 (0.94-0.97)	9.88924e-08	0.24226	LINC01237	Intronic	rs60985508	0.689554	0.124123	0.122135	rs886810	0.440408
cg27398495	3	18787126	3p24.3	-6.0398	0.70 (0.62-0.78)	1.54308e-09	0.412682	SATB1-AS1; KCNH8	Intergenic	rs4688916	0.048186	0.0260025	0.867499	rs4269101	0.141855
cg24266851	3	19214779	3p24.3	-5.66992	0.78 (0.71-0.85)	1.42863e-08	0.210677	KCNH8	Intronic	rs4688916	0.475839	0.344664	0.152745	rs13095117	0.622517
cg08954933	3	23154370	3p24.3	8.16852	1.28 (1.21-1.36)	3.12194e-16	0.271618	ZNF385D-AS2; UBE2E2-AS1	Intergenic	rs9815122	-0.000686	0.414176	0.63368	rs6787626	0.248373
cg25651855	3	48599568	3p21.31	-5.67624	0.88 (0.85-0.92)	1.37691e-08	0.31086	UCN2	3'UTR	rs140813356	-1.19682	5.84252e-05	0.667211	rs1264194	0.996983
cg03060158	3	48755856	3p21.31	-5.31592	0.96 (0.94-0.97)	1.06119e-07	0.505812	IP6K2; PRKAR2A	Intergenic	rs140813356	-1.04053	0.00157952	0.96422	rs10865953	0.184172
cg01004980	3	48883069	3p21.31	5.91194	1.06 (1.04-1.08)	3.38107e-09	0.326895	PRKAR2A	Intronic	rs140813356	-0.913322	8.32158e-06	0.832407	rs7639370	0.243375
cg21959907	3	48966445	3p21.31	5.76568	1.29 (1.18-1.41)	8.13294e-09	0.237285	ARIH2	Intronic	rs140813356	-0.829946	1.00389e-06	0.740543	rs1264194	0.998828
cg16035189	3	49028001	3p21.31	-5.70328	0.04 (0.02-0.13)	1.17525e-08	0.200277	P4HTM	Exonic	rs140813356	-0.76839	0.0066282	0.113417	rs11320656	0.621817
cg20833759	3	49053208	3p21.31	-5.28933	0.96 (0.95-0.98)	1.22768e-07	0.687699	WDR6	3'UTR	rs140813356	-0.743183	0.0112602	0.998784	rs6772452	0.999998
cg04792715	3	49058577	3p21.31	5.14166	1.08 (1.05-1.12)	2.72317e-07	0.261711	NDUFAF3	Intronic	rs140813356	-0.737814	3.37611e-05	0.20084	rs58545098	0.0341209
cg26874558	3	49058810	3p21.31	6.39931	1.06 (1.04-1.07)	1.56083e-10	0.379232	NDUFAF3	5'UTR	rs140813356	-0.737581	8.79788e-05	0.159816	rs6772452	0.406016
cg07482871	3	49166107	3p21.31	-5.7036	0.92 (0.89-0.94)	1.173e-08	0.256095	LAMB2	Exonic	rs140813356	-0.630284	0.0140272	0.770133	rs9865051	0.249293
cg19066391	3	49203973	3p21.31	-7.1956	0.92 (0.90-0.94)	6.21879e-13	0.205974	CCDC71	TSS200	rs140813356	-0.592418	0.00322954	0.461816	rs9860285	0.118717
cg04129430	3	49236376	3p21.31	-6.25175	0.95 (0.93-0.96)	4.05888e-10	0.536245	CCDC36	5'UTR	rs140813356	-0.560015	0.0348892	0.948475	rs6778080	0.442483
cg07842265	3	49315355	3p21.31	5.41256	1.08 (1.05-1.11)	6.21316e-08	0.267945	USP4	3'UTR	rs140813356	-0.481036	0.216494	0.281802	rs3448	0.0900706
cg02758552	3	49395714	3p21.31	-5.30896	0.84 (0.79-0.90)	1.1025e-07	0.323397	GPX1	5'UTR	rs140813356	-0.400677	0.564993	0.754582	rs58545098	0.0553168
cg06396592	3	49706673	3p21.31	-5.5394	0.96 (0.95-0.98)	3.03512e-08	0.402007	BSN	3'UTR	rs140813356	-0.089718	0.091623	0.817919	rs13093525	0.107203
cg17691543	3	49759312	3p21.31	-5.14919	0.97 (0.96-0.98)	2.61613e-07	0.403857	GMPPB	Exonic	rs140813356	-0.037079	0.0249159	0.655575	rs13093525	0.106938
cg09214591	3	49968533	3p21.31	-5.20024	0.96 (0.95-0.98)	1.99032e-07	0.378413	MON1A; RBM6	Intergenic	rs140813356	0.172142	0.497568	0.832653	rs1996664	0.332732
cg11297969	3	70871116	3p13	-7.34496	0.86 (0.83-0.90)	2.05818e-13	0.37026	MDFIC2; FOXP1	Intergenic	rs13091518	0.07442	0.330681	0.630589	rs13091518	0.356726
cg07483589	3	86529814	3p12.1	5.12427	1.06 (1.04-1.09)	2.9869e-07	0.37763	CADM2; LINC02070	Intergenic	rs77973813	-0.461784	0.000775371	0.741619	rs9853544	0.0548532
cg06067393	3	86780723	3p12.1	6.30634	1.16 (1.11-1.22)	2.85707e-10	0.483958	LINC02070; VGLL3	Intergenic	rs77973813	-0.210875	0.0015666	0.535362	rs9756237	0.110544
cg03875197	3	86836387	3p12.1	-8.67295	0.44 (0.36-0.53)	4.21071e-18	0.196532	LINC02070; VGLL3	Intergenic	rs77973813	-0.155211	2.14472e-07	0.185754	rs9828863	0.0334939
cg12894142	3	86979205	3p12.1	-7.81528	0.82 (0.78-0.86)	5.48411e-15	0.302192	LINC02070; VGLL3	Intergenic	rs77973813	-0.012393	0.000109251	0.249334	rs77973813	0.907418
cg01807408	3	87137933	3p12.1	8.97279	1.33 (1.25-1.42)	2.89101e-19	0.425715	LINC00506	TSS1500	rs78267036	-0.016649	0.647592	0.0639667	rs4527381	0.999992
cg03660115	3	87138400	3p12.1	-6.21104	0.89 (0.85-0.92)	5.26339e-10	0.282686	LINC00506	TSS200	rs78267036	-0.016182	0.380361	0.328531	rs4527381	0.999996
cg23835812	3	87276149	3p11.2	8.44438	1.14 (1.11-1.18)	3.05666e-17	0.251164	CHMP2B	TSS1500	rs77464751	0.054779	0.978047	0.325458	rs4527381	0.999987
cg14650344	3	87276155	3p11.2	6.237	1.08 (1.06-1.11)	4.46045e-10	0.318728	CHMP2B	TSS1500	rs77464751	0.054785	1.76106e-06	0.063131	rs4527381	0.999994
cg26931154	3	87347249	3p11.2	-5.17709	0.77 (0.69-0.85)	2.25372e-07	0.233572	POU1F1; HTR1F	Intergenic	rs77464751	0.125879	0.00192912	0.0778647	rs74791426	0.694935
cg24590924	3	106967663	3q13.12	-5.22565	0.90 (0.86-0.94)	1.73548e-07	0.204974	LINC00883	Exonic	rs1283108	0.006378	0.0447491	0.0651019	rs1283108	0.3544
cg04461859	3	112837231	3q13.2	6.65023	1.09 (1.06-1.12)	2.92629e-11	0.199387	NEPRO; LINC02044	Intergenic	rs2271494	-0.462952	0.0518435	0.128985	rs775232	0.547385
cg17693183	3	112951443	3q13.2	-6.47005	0.93 (0.91-0.95)	9.79689e-11	0.576839	BOC	5'UTR	rs2271494	-0.34874	0.0153811	0.0165431	rs13092681	0.483555
cg20083609	3	112980454	3q13.2	6.83621	1.05 (1.03-1.06)	8.13182e-12	0.464459	BOC	Intronic	rs2271494	-0.319729	0.63357	0.94648	rs12629813	0.532336
cg11950460	3	113046629	3q13.2	10.9281	1.45 (1.36-1.55)	8.46453e-28	0.228608	CFAP44	Exonic	rs2271494	-0.253554	0.765411	0.340175	rs7623122	0.310467
cg20007472	3	113047202	3q13.2	-6.08813	0.91 (0.88-0.94)	1.1424e-09	0.715459	CFAP44	Intronic	rs2271494	-0.252981	0.370698	2.66093e-08	rs7623122	0.310471
cg05709162	3	113160071	3q13.2	10.7122	1.98 (1.75-2.25)	8.92031e-27	0.195861	CFAP44	5'UTR	rs2271494	-0.140112	0.912941	0.214759	rs10934228	0.760275
cg15044041	3	113160313	3q13.2	9.93048	1.61 (1.46-1.77)	3.06764e-23	0.238201	CFAP44	5'UTR	rs2271494	-0.13987	0.589275	0.417927	rs13092681	0.559473
cg11921736	3	113160437	3q13.2	9.36304	1.97 (1.71-2.27)	7.74748e-21	0.193889	CFAP44	TSS200	rs2271494	-0.139746	0.612539	0.157488	rs13091945	0.505462
cg07128416	3	113160490	3q13.2	10.577	2.71 (2.25-3.26)	3.80912e-26	0.217031	CFAP44	TSS200	rs2271494	-0.139693	0.666426	0.259521	rs13092681	0.48888
cg12856970	3	113160531	3q13.2	8.25255	1.12 (1.09-1.15)	1.55045e-16	0.236615	CFAP44	TSS200	rs2271494	-0.139652	0.907742	0.719339	rs13091945	0.296195
cg07054641	3	113160554	3q13.2	8.33533	2.00 (1.70-2.36)	7.72837e-17	0.208925	CFAP44	TSS200	rs2271494	-0.139629	0.620604	0.104099	rs13092681	0.509461
cg02743293	3	113250921	3q13.2	10.3267	1.33 (1.26-1.41)	5.33652e-25	0.361882	SIDT1	TSS1500	rs2271494	-0.049262	0.00631148	0.475347	rs13092681	0.475948
cg12596171	3	113251061	3q13.2	10.3334	1.16 (1.13-1.19)	4.97451e-25	0.632734	SIDT1	TSS200	rs2271494	-0.049122	0.00654194	0.000284594	rs13092681	0.529936
cg11695283	3	113251181	3q13.2	10.3929	1.25 (1.20-1.31)	2.67207e-25	0.507743	SIDT1	TSS200	rs2271494	-0.049002	0.00623611	0.2833	rs12629813	0.483759
cg11138929	3	113251189	3q13.2	10.4945	1.28 (1.22-1.34)	9.15606e-26	0.488575	SIDT1	TSS200	rs2271494	-0.048994	0.00848731	0.107519	rs13092681	0.531738
cg00726615	3	113252640	3q13.2	10.4408	2.18 (1.88-2.53)	1.61416e-25	0.30377	SIDT1	Intronic	rs2271494	-0.047543	0.00656214	0.306922	rs13092681	0.431726
cg17186844	3	113461489	3q13.2	-7.45057	0.93 (0.91-0.95)	9.29411e-14	0.301396	NAA50	Intronic	rs2271494	0.161306	0.0271423	0.258502	rs13092681	0.546868
cg03529796	3	127476444	3q21.3	5.66859	1.09 (1.06-1.12)	1.43975e-08	0.197284	MGLL	Intronic	rs2811476	-0.422057	0.176342	0.107503	rs9855570	0.298814
cg12311882	3	127634457	3q21.3	-5.16686	0.81 (0.75-0.88)	2.38059e-07	0.263827	KBTBD12	Intronic	rs2811476	-0.264044	0.802267	0.103324	rs11717102	0.688796
cg13859958	3	127634459	3q21.3	-5.20689	0.68 (0.59-0.79)	1.9203e-07	0.221807	KBTBD12	Intronic	rs2811476	-0.264042	0.345388	0.219681	rs11717102	0.688796
cg00902873	3	127771089	3q21.3	9.15565	643.94 (161.26-2571.27)	5.40303e-20	0.213492	SEC61A1	TSS200	rs2811476	-0.127412	0.0204908	0.063505	rs67451924	0.444867
cg10167316	3	127780031	3q21.3	7.60074	1.74 (1.51-2.00)	2.94449e-14	0.374517	SEC61A1	Intronic	rs2811476	-0.11847	0.0109403	0.0767605	rs67451924	0.244026
cg07228336	3	127783770	3q21.3	-8.10625	0.79 (0.74-0.83)	5.22054e-16	0.684494	SEC61A1	Exonic	rs2811476	-0.114731	0.195499	6.41325e-10	rs2955117	0.551157
cg01693830	3	127790462	3q21.3	-8.57107	0.61 (0.55-0.69)	1.02524e-17	0.430705	SEC61A1	3'UTR	rs2811476	-0.108039	0.324678	0.0528277	rs3122173	0.413636
cg15279800	3	127792691	3q21.3	-8.6058	0.81 (0.77-0.85)	7.5788e-18	0.394998	RUVBL1	Intronic	rs2811476	-0.10581	0.16583	0.0193148	rs2999052	0.706952
cg13228884	3	127793383	3q21.3	-7.69182	0.82 (0.78-0.86)	1.45062e-14	0.279187	RUVBL1-AS1	Intronic	rs2811476	-0.105118	0.403659	0.0571117	rs2999052	0.705419
cg06048819	3	127794219	3q21.3	-8.4821	0.74 (0.69-0.79)	2.21173e-17	0.440766	RUVBL1-AS1	Intronic	rs2811476	-0.104282	0.135154	0.0435933	rs2999052	0.663195
cg21719957	3	127794225	3q21.3	-8.82506	0.63 (0.56-0.69)	1.09399e-18	0.322	RUVBL1-AS1	Intronic	rs2811476	-0.104276	0.693835	0.129811	rs2999052	0.703497
cg26418856	3	127794453	3q21.3	-6.11139	0.91 (0.89-0.94)	9.87667e-10	0.279456	RUVBL1-AS1	TSS200	rs2811476	-0.104048	0.26408	0.0587791	rs2999052	0.71293
cg12158737	3	127794706	3q21.3	-6.0742	0.91 (0.88-0.94)	1.24608e-09	0.229605	RUVBL1-AS1	Exonic	rs2811476	-0.103795	0.791055	0.0756463	rs2999052	0.708451
cg00581422	3	127794831	3q21.3	-6.99906	0.93 (0.91-0.95)	2.57684e-12	0.227309	RUVBL1-AS1	Exonic	rs2811476	-0.10367	0.228386	0.0908492	rs2999052	0.695452
cg05939970	3	127795340	3q21.3	-8.09631	0.81 (0.77-0.85)	5.66525e-16	0.621847	RUVBL1-AS1	Intronic	rs2811476	-0.103161	0.241023	1.06973e-07	rs2999052	0.52963
cg13719885	3	127795394	3q21.3	-8.02842	0.82 (0.79-0.86)	9.87336e-16	0.653881	RUVBL1-AS1	Intronic	rs2811476	-0.103107	0.242039	1.83671e-08	rs2999052	0.548673
cg08668199	3	127795571	3q21.3	-7.81384	0.93 (0.91-0.95)	5.54715e-15	0.519708	RUVBL1-AS1	Intronic	rs2811476	-0.10293	0.30459	0.000107487	rs2999052	0.546374
cg14772800	3	127796115	3q21.3	-8.98865	0.92 (0.91-0.94)	2.50278e-19	0.526696	RUVBL1-AS1	Intronic	rs2811476	-0.102386	0.110326	0.000700111	rs2999052	0.540903
cg02510924	3	127802658	3q21.3	7.67782	1.11 (1.08-1.13)	1.61822e-14	0.346475	RUVBL1	Intronic	rs2811476	-0.095843	0.102822	0.0542755	rs2811476	0.965698
cg12190305	3	127815173	3q21.3	-6.41155	0.65 (0.57-0.74)	1.44046e-10	0.284725	RUVBL1	Intronic	rs2811476	-0.083328	0.0589374	0.0778751	rs2811476	0.853956
cg01199928	3	127840983	3q21.3	5.70039	1.18 (1.11-1.25)	1.19532e-08	0.197538	RUVBL1	Intronic	rs2811476	-0.057518	0.0875851	0.0973295	rs2811476	0.393
cg27148471	3	127842966	3q21.3	9.83012	1.34 (1.26-1.42)	8.35168e-23	0.205231	RUVBL1	Intronic	rs2811476	-0.055535	0.647098	0.177109	rs2811476	0.386605
cg03115093	3	127861051	3q21.3	-7.05503	0.92 (0.90-0.94)	1.72557e-12	0.356129	RUVBL1	Intronic	rs2811476	-0.03745	0.696533	0.0848217	rs2811476	0.419398
cg19628233	3	127873057	3q21.3	-12.0982	0.38 (0.33-0.45)	1.08016e-33	0.226916	EEFSEC	Intronic	rs2811476	-0.025444	0.147797	0.17096	rs2811476	0.385588
cg27019594	3	127892866	3q21.3	9.12962	1.68 (1.50-1.87)	6.87407e-20	0.462282	EEFSEC	Intronic	rs2811476	-0.005635	0.759789	0.410525	rs2811476	0.419233
cg09718996	3	127895237	3q21.3	16.9845	1.63 (1.54-1.72)	1.06909e-64	0.534712	EEFSEC	Intronic	rs2811476	-0.003264	0.764893	0.956323	rs2811476	0.419109
cg14972564	3	127935096	3q21.3	-8.92395	0.91 (0.89-0.93)	4.49961e-19	0.209653	EEFSEC	Intronic	rs2811476	0.036595	0.0912879	0.511684	rs2811476	0.419478
cg00340326	3	127988088	3q21.3	-11.1333	0.83 (0.80-0.86)	8.63871e-29	0.633302	EEFSEC	Intronic	rs2811476	0.089587	0.0337421	3.03943e-06	rs2811476	0.420206
cg15808905	3	128038392	3q21.3	-14.8233	0.69 (0.66-0.73)	1.03569e-49	0.31916	EEFSEC	Intronic	rs2811476	0.139891	0.457493	0.680477	rs35277207	0.675926
cg13941451	3	128072632	3q21.3	-5.60115	0.91 (0.87-0.94)	2.12929e-08	0.1967	EEFSEC	Intronic	rs4857898	-0.140098	0.152394	0.0914171	rs2811529	0.99999
cg14208839	3	128080980	3q21.3	8.61901	1.21 (1.16-1.27)	6.75369e-18	0.191857	EEFSEC	Intronic	rs4857898	-0.13175	0.82303	0.535962	rs2811476	0.386188
cg17068417	3	128081087	3q21.3	9.56183	1.20 (1.15-1.24)	1.15692e-21	0.250215	EEFSEC	Intronic	rs4857898	-0.131643	0.584374	0.563847	rs2811529	0.999994
cg08443130	3	128117563	3q21.3	8.46093	1.17 (1.13-1.21)	2.65257e-17	0.354194	EEFSEC	Intronic	rs4857898	-0.095167	0.847477	0.193642	rs10934853	0.835747
cg01792686	3	128118254	3q21.3	8.00786	1.11 (1.08-1.14)	1.16726e-15	0.233952	EEFSEC	Intronic	rs4857898	-0.094476	0.10889	0.0651789	rs10934853	0.834938
cg27181496	3	128144404	3q21.3	-10.1564	0.02 (0.01-0.04)	3.10393e-24	0.200978	EEFSEC; DNAJB8	Intergenic	rs4857898	-0.068326	2.78308e-05	0.0730898	rs6777054	0.590185
cg03690349	3	128166311	3q21.3	-5.80204	0.91 (0.88-0.94)	6.55119e-09	0.192598	EEFSEC; DNAJB8	Intergenic	rs4857898	-0.046419	0.818789	0.109993	rs11709611	0.894617
cg03022541	3	128186859	3q21.3	-7.52186	0.91 (0.88-0.93)	5.40013e-14	0.251814	DNAJB8-AS1	Intronic	rs4857898	-0.025871	0.0705456	0.149159	rs2811529	0.999993
cg15038286	3	128200723	3q21.3	7.57856	1.35 (1.25-1.46)	3.49423e-14	0.371197	GATA2	Exonic	rs4857898	-0.012007	0.235724	0.0752029	rs4241495	0.514504
cg02856377	3	128212644	3q21.3	-10.6501	0.64 (0.59-0.69)	1.74171e-26	0.382718	GATA2-AS1	Intronic	rs4857898	-8.6e-05	0.948083	0.73258	rs4857898	0.262757
cg18453551	3	128226565	3q21.3	5.21517	1.05 (1.03-1.07)	1.83649e-07	0.391637	LOC90246	TSS200	rs4857898	0.013835	0.055854	0.159673	rs4857898	0.268949
cg22377065	3	131998472	3q22.1	5.38721	1.35 (1.21-1.50)	7.15598e-08	0.244532	CPNE4; ACPP	Intergenic	rs61792779	0.013801	0.957869	0.629389	rs3916132	0.448213
cg10657837	3	136604874	3q22.3	5.28769	1.78 (1.44-2.21)	1.23873e-07	0.262556	NCK1	5'UTR	rs835648	-0.06663	0.919959	0.611672	rs6775389	0.0192818
cg00400028	3	140949916	3q23	-5.15471	0.92 (0.89-0.95)	2.54021e-07	0.242183	PXYLP1	TSS1500	rs1344674	-0.17527	0.000317214	0.212382	rs7650602	0.231627
cg04352534	3	141104523	3q23	-8.72636	0.71 (0.66-0.77)	2.62999e-18	0.31382	ZBTB38	5'UTR	rs1344674	-0.020663	0.790798	0.900833	rs1344674	0.281702
cg13423054	3	160192028	3q25.33	5.62754	1.06 (1.04-1.09)	1.82799e-08	0.383124	TRIM59-IFT80	Intronic	rs1317365	-0.08645	0.256956	0.926522	rs1317365	0.387357
cg12215541	3	169171418	3q26.2	-5.81906	0.91 (0.89-0.94)	5.91791e-09	0.193183	MECOM	Intronic	rs2293607	-0.310917	9.20023e-08	0.166114	rs9878797	0.811029
cg17708456	3	169381563	3q26.2	5.5256	1.05 (1.03-1.07)	3.2836e-08	0.259464	MECOM	TSS200	rs2293607	-0.100772	0.00361732	0.077433	rs10936598	0.788527
cg08193579	3	169529701	3q26.2	-7.63864	0.84 (0.81-0.88)	2.19534e-14	0.411469	LRRC34	Intronic	rs2293607	0.047366	1.93375e-09	0.974107	rs9878797	0.998912
cg24655016	3	169530657	3q26.2	-7.73214	0.84 (0.80-0.87)	1.05758e-14	0.382678	LRRC34	5'UTR	rs2293607	0.048322	9.33255e-10	0.919001	rs9878797	0.990618
cg23707559	3	169530692	3q26.2	-7.66622	0.83 (0.79-0.87)	1.77137e-14	0.375545	LRRC34	5'UTR	rs2293607	0.048357	7.25973e-10	0.925791	rs9878797	0.992925
cg16024214	3	169530817	3q26.2	-7.60305	0.81 (0.77-0.86)	2.89224e-14	0.301015	LRRC34	TSS1500	rs2293607	0.048482	1.91227e-09	0.578301	rs9878797	0.964252
cg27467234	3	169530867	3q26.2	-7.88916	0.91 (0.89-0.93)	3.04232e-15	0.395015	LRRC34	TSS1500	rs2293607	0.048532	1.76175e-09	0.993049	rs9878797	0.999297
cg04714994	3	169530875	3q26.2	-6.07474	0.94 (0.92-0.96)	1.24191e-09	0.373102	LRRC34	TSS1500	rs2293607	0.04854	4.11787e-05	0.849626	rs9878797	0.976671
cg05344026	3	169530920	3q26.2	-7.70166	0.89 (0.87-0.92)	1.34314e-14	0.301864	LRRC34	TSS1500	rs2293607	0.048585	7.92959e-10	0.620529	rs9878797	0.970915
cg12324144	3	169531663	3q26.2	-7.71031	0.80 (0.75-0.84)	1.25511e-14	0.302893	LRRC34	TSS1500	rs2293607	0.049328	8.38126e-12	0.393579	rs9878797	0.807549
cg14093440	3	169588957	3q26.2	5.27052	1.03 (1.02-1.05)	1.36034e-07	0.363714	LRRC31; SAMD7	Intergenic	rs2293607	0.106622	0.00312883	0.138614	rs56316750	0.439665
cg12563040	3	169648043	3q26.2	6.95319	1.07 (1.05-1.09)	3.57117e-12	0.201046	SAMD7	Intronic	rs2293607	0.165708	0.00720409	0.217139	rs111367602	1
cg10894122	3	169682076	3q26.2	6.84043	1.06 (1.04-1.07)	7.89537e-12	0.297976	LOC100128164	Intronic	rs2293607	0.199741	0.0561099	0.0807954	rs62295839	0.992472
cg17747518	3	169725031	3q26.2	-6.51658	0.85 (0.80-0.89)	7.19305e-11	0.608263	SEC62; GPR160	Intergenic	rs2293607	0.242696	0.669946	2.22956e-06	rs7615039	0.346339
cg10340602	3	169772348	3q26.2	-6.11668	0.87 (0.83-0.91)	9.55474e-10	0.335983	GPR160	5'UTR	rs2293607	0.290013	0.227743	0.142688	rs113687726	0.257713
cg21196581	3	169780131	3q26.2	-5.61378	0.85 (0.80-0.90)	1.97956e-08	0.35339	GPR160	5'UTR	rs78416326	-0.294386	0.495022	0.388715	rs77248289	0.355143
cg06572115	3	169782079	3q26.2	-6.69615	0.91 (0.88-0.93)	2.13981e-11	0.342472	GPR160	5'UTR	rs78416326	-0.292438	0.00102743	0.162234	rs6763396	0.156685
cg18431100	3	169795001	3q26.2	9.78819	1.18 (1.14-1.22)	1.26537e-22	0.239826	GPR160	5'UTR	rs78416326	-0.279516	0.174209	0.094558	rs78416326	1
cg11413952	3	169873009	3q26.2	-14.7841	0.80 (0.78-0.83)	1.85452e-49	0.323001	PHC3	Intronic	rs78416326	-0.201508	0.0186088	0.626034	rs77248289	0.400626
cg25314364	3	169899582	3q26.2	7.45149	1.11 (1.08-1.15)	9.22914e-14	0.209116	PHC3	TSS200	rs78416326	-0.174935	0.0115076	0.432612	rs71277158	0.894642
cg04067573	3	169899625	3q26.2	-12.996	0.78 (0.75-0.81)	1.28916e-38	0.477344	PHC3	TSS200	rs78416326	-0.174892	0.753277	0.542646	rs71277158	0.894642
cg11886554	3	170076028	3q26.2	6.28645	1.19 (1.13-1.26)	3.24813e-10	0.653184	SKIL	Intronic	rs78416326	0.001511	0.509391	1.26763e-07	rs62295839	0.992472
[truncated: 1,734 more rows]

## Sheet: Supplementary Data 8
Supplementary Data 8. CpGs significantly a associated with testicular germ cell cancer risk
[truncated: 151 more rows]

## Sheet: Supplementary Data 9
Supplementary Data 9. Distributions of breast cancer-associated a CpGs, genes and splicing variants within breast cancer susceptibility loci identified by previous GWAS
[truncated: 291 more rows]

[truncated: 18 more sheets: Supplementary Data 10, Supplementary Data 11, Supplementary Data 12, Supplementary Data 13, Supplementary Data 14, Supplementary Data 15, Supplementary Data 16, Supplementary Data 17, Supplementary Data 18, Supplementary Data 19, Supplementary Data 20, Supplementary Data 21, Supplementary Data 22, Supplementary Data 23, Supplementary Data 24, Supplementary Data 25, Supplementary Data 26, Supplementary Data 27]
