# Supplementary material for: Integrating muti-omics data to identify tissue-specific DNA methylation biomarkers for cancer risk
Source: Nat Commun. 2024 Jul 18;15:6071. doi: 10.1038/s41467-024-50404-y (PMC11258330; doi:10.1038/s41467-024-50404-y)
Supplement: Supplementary file 6 — Source Data [file 41467_2024_50404_MOESM6_ESM.zip]

Archive with 6 entries (6 files):
- Source Data - Figure 2.xlsx
- Source Data - Figure 3.xlsx
- Source Data - Figure S1.xlsx
- Source Data - Figure S2.xlsx
- Source Data - Figure S3.xlsx
- Source Data - Figure S4.xlsx
