# Supplementary material for: Integrating muti-omics data to identify tissue-specific DNA methylation biomarkers for cancer risk
Source: Nat Commun. 2024 Jul 18;15:6071. doi: 10.1038/s41467-024-50404-y (PMC11258330; doi:10.1038/s41467-024-50404-y)
Supplement: Supplementary file 6 — Source Data [file 41467_2024_50404_MOESM6_ESM.zip › Source Data - Figure 2.xlsx]

## Sheet: Breast cancer
CpG	CHR	MAPINFO	pvalue
cg14958217	16	52581704	3.2696e-127
cg14755918	6	152043471	6.44621e-93
cg18324281	5	56021790	5.46711e-90
cg24428144	12	28180450	2.16776e-68
cg24716193	8	128333484	1.82276e-66
cg26861333	16	52631882	3.30919e-66
cg10804294	3	27286053	1.61631e-63
cg23094728	5	56110263	3.83238e-58
cg02241677	5	44876571	3.2653e-57
cg08353955	11	69289746	4.11595e-56
cg25131101	8	128651766	3.44461e-55
cg11557886	5	44811891	9.63788e-55
cg06098548	9	110904828	7.20697e-53
cg27113805	3	27526444	4.17487e-51
cg05003723	11	1886799	5.19167e-50
cg10924444	12	115825501	5.36353e-50
cg02798614	5	44879547	9.04754e-49
cg13367514	11	1942466	1.82107e-45
cg03995928	3	27408898	7.47371e-45
cg01947239	11	1942475	1.14149e-43
cg25741829	12	96180994	9.53979e-41
cg11610703	8	128755294	1.1993e-38
cg08976810	5	44389406	3.74964e-38
cg14561282	4	175839468	4.00113e-35
cg22580483	10	63996462	4.37467e-35
cg08148802	11	1903333	4.63607e-35
cg11860331	6	151721954	2.06395e-34
cg22640344	19	18548211	2.56524e-34
cg04845985	19	18548229	4.1722e-34
cg17809284	5	56205270	5.88575e-33
cg09674325	16	53800770	4.32109e-31
cg00782443	22	41051038	1.9852e-30
cg24983858	10	80887603	9.26596e-30
cg00095773	5	158378258	1.27448e-28
cg07121705	10	123734449	9.6623e-28
cg11824582	6	152468278	3.33637e-27
cg02036703	8	29529211	1.05536e-24
cg06264060	22	41075007	1.39049e-23
cg06009016	5	56135074	2.04056e-23
cg10386082	5	158313279	1.75714e-22
cg07047471	3	27353034	2.02344e-22
cg20909531	2	202213179	2.16406e-22
cg15960129	5	157912106	3.29128e-22
cg11102782	19	18549136	6.08072e-22
cg19135414	11	1875098	6.28405e-22
cg13368533	12	14414242	6.50638e-22
cg25040796	5	56125524	1.185e-21
cg09388160	14	68978814	1.54529e-21
cg09341008	10	64576118	3.79277e-21
cg05928581	11	1885097	1.03531e-20
cg22920258	22	41074803	2.84724e-20
cg06874403	10	21799047	3.55725e-20
cg00940560	8	30002079	2.68324e-19
cg15368055	10	123495011	3.24713e-19
cg06330230	22	41047742	3.72107e-19
cg25195795	10	21807252	5.34729e-19
cg23698960	22	40772232	6.2357e-19
cg07068045	11	69312202	1.23727e-18
cg01865091	11	129763954	1.31226e-18
cg04714110	10	21799143	1.78383e-18
cg25349828	10	21809392	2.33758e-18
cg23616761	7	94285329	2.65412e-18
cg09184866	12	115789370	6.04355e-18
cg14530290	10	80853985	1.00803e-17
cg23435661	14	68699723	1.28459e-17
cg01065977	19	18549689	1.93779e-17
cg15878949	15	91534302	3.77067e-17
cg27522830	22	40384899	5.53329e-17
cg07396495	16	53468716	8.47008e-17
cg27047671	14	69006140	1.47965e-16
cg20200200	1	18807388	1.73567e-16
cg02173208	16	53857414	2.63269e-16
cg04851675	15	91498080	3.4534e-16
cg25702480	12	28731535	4.42523e-16
cg10511902	14	91842949	4.60511e-16
cg22335713	10	123357603	4.91603e-16
cg09603306	10	114781546	4.9478e-16
cg26370911	10	123238069	5.67454e-16
cg26651810	16	53851122	6.4459e-16
cg08535361	12	96177524	6.67402e-16
cg23441763	5	55906354	7.93647e-16
cg26981201	5	90679533	8.82441e-16
cg12571651	11	69282189	9.88069e-16
cg09093212	12	27924232	1.01981e-15
cg19083459	12	28122371	1.18232e-15
cg00828721	14	37121260	1.20763e-15
cg10420966	10	114812813	1.35605e-15
cg13007210	1	18807272	1.46786e-15
cg15099666	7	130626559	3.20046e-15
cg24671288	22	38534055	4.0862e-15
cg19815581	6	151550918	4.48342e-15
cg09279362	9	110822615	5.15407e-15
cg20686096	11	69612188	5.34851e-15
cg05040210	1	18807594	6.54372e-15
cg14247180	22	38513725	1.26008e-14
cg24749970	2	202315857	1.38347e-14
cg07910025	14	69205632	1.73937e-14
cg15622352	11	2334949	2.70328e-14
cg04352534	3	141104523	2.77251e-14
cg05004525	8	129163376	2.88331e-14
cg19284838	12	96186464	3.39835e-14
cg25331571	10	114779655	3.4661e-14
cg20935165	2	172972840	4.54537e-14
cg20207973	22	38506712	6.55208e-14
cg15548588	2	19562889	9.92451e-14
cg13507429	1	18807550	1.35229e-13
cg01742369	14	93070397	1.53455e-13
cg17628894	11	804452	1.58491e-13
cg11131752	22	38576506	1.90205e-13
cg05358814	17	53046663	2.01994e-13
cg07538946	5	131705188	2.19793e-13
cg07241660	11	69259336	2.43937e-13
cg27030141	10	123688359	2.60918e-13
cg19831563	5	44886106	2.71963e-13
cg03162506	22	38580953	3.30852e-13
cg05878887	3	99620389	3.40916e-13
cg07546779	8	29495175	3.54483e-13
cg23478547	11	69259265	3.77828e-13
cg07104417	11	69259247	3.93637e-13
cg06612950	16	80662408	3.98021e-13
cg04132407	7	130626376	4.25394e-13
cg26695010	11	65641043	5.00961e-13
cg08158518	3	140866589	5.37581e-13
cg25347634	10	123438240	5.61319e-13
cg08195415	10	123286125	6.47566e-13
cg27537283	10	122843385	6.61267e-13
cg04586622	2	25135609	7.27106e-13
cg08633290	19	44405433	7.74351e-13
cg08337959	11	1948933	8.05904e-13
cg27147322	2	25136820	8.39869e-13
cg15652404	11	1949130	8.49059e-13
cg06503573	11	1949039	8.49618e-13
cg06679296	11	1949032	8.51075e-13
cg01821149	11	1949090	8.53747e-13
cg18032502	11	1949113	8.55033e-13
cg26618989	5	44809978	9.4093e-13
cg20518994	2	25141532	1.28319e-12
cg26301297	10	123734889	1.39818e-12
cg04774966	5	131706331	2.19885e-12
cg01689657	7	91764605	2.96077e-12
cg06375328	11	69308768	3.12652e-12
cg10766210	14	68915105	4.24723e-12
cg00966662	11	69259631	4.40556e-12
cg03714773	7	91764589	4.47801e-12
cg06427957	5	81601203	5.51416e-12
cg19602045	2	25138079	5.74444e-12
cg01906119	17	44208035	5.99591e-12
cg12368260	11	69259662	6.24936e-12
cg02387695	14	68887349	7.17595e-12
cg21620969	11	802895	7.47154e-12
cg01884057	2	25150051	8.12835e-12
cg09662496	7	130626474	8.14637e-12
cg04055107	11	65626734	8.24984e-12
cg22598563	5	131563921	8.41607e-12
cg15341132	15	91499023	8.7279e-12
cg01368872	15	91498139	9.27126e-12
cg26599989	11	1297087	1.08534e-11
cg20225915	11	805726	1.11445e-11
cg07807695	5	81608485	1.18466e-11
cg08500638	5	55786999	1.21628e-11
cg26732615	19	19648335	1.22036e-11
cg24075332	6	151712594	1.37052e-11
cg20644253	19	19431407	1.40027e-11
cg05159804	17	44343776	1.42021e-11
cg21032395	3	27528777	1.55731e-11
cg15840905	10	22016410	1.6386e-11
cg27577143	5	131347647	1.73782e-11
cg09012858	6	28984234	1.74692e-11
cg01630519	17	43992416	1.80298e-11
cg01066917	15	91478537	1.83253e-11
cg04986373	17	77768687	1.91554e-11
cg01063935	1	10616085	1.93454e-11
cg11033092	5	131564679	2.00697e-11
cg10066494	3	141150514	2.07892e-11
cg14332918	22	38452315	2.08512e-11
cg27048307	12	28343443	2.43989e-11
cg13015350	11	493208	2.52711e-11
cg03238273	17	43825672	2.58255e-11
cg14738806	12	115102713	2.64213e-11
cg14560803	10	123551439	2.6639e-11
cg25338577	2	201391149	2.71767e-11
cg09247692	22	38506781	2.90728e-11
cg23684204	15	91497937	3.09951e-11
cg26378417	17	77773337	3.40862e-11
cg09698960	15	91498962	3.56561e-11
cg06921813	22	38576485	3.83254e-11
cg13510759	18	42419298	3.8607e-11
cg02951552	1	156051441	4.34766e-11
cg18815117	17	43698604	4.98433e-11
cg26620530	12	115102726	5.01632e-11
cg17522727	11	794867	5.47441e-11
cg01882395	17	43717810	5.49223e-11
cg02675264	6	28984246	5.68109e-11
cg14356550	1	18808102	6.15565e-11
cg23202291	11	1979235	6.18689e-11
cg03610228	10	21799395	6.45297e-11
cg22117172	7	91764530	6.55024e-11
cg17144108	19	46180412	6.77003e-11
cg00646813	4	38806025	6.81486e-11
cg26470696	19	19383613	7.14529e-11
cg05721485	17	44071124	7.28004e-11
cg08318660	17	44122580	7.85506e-11
cg00185103	19	44430886	8.52758e-11
cg12533806	5	55848109	8.92497e-11
cg08586312	6	151560577	9.02852e-11
cg24887267	5	131563504	9.0545e-11
cg13195010	15	91456112	9.47178e-11
cg12840169	3	46778267	9.64615e-11
cg06498964	11	1981264	1.01684e-10
cg14132236	6	28984254	1.13117e-10
cg01741372	11	783889	1.18039e-10
cg17123718	8	36839573	1.20694e-10
cg02478991	17	44180961	1.26682e-10
cg20393308	17	43728044	1.27335e-10
cg01262667	19	19385393	1.48526e-10
cg23202277	17	43971911	1.52986e-10
cg20099416	17	43971919	1.59186e-10
cg26161368	5	91018691	1.80388e-10
cg25456068	17	77800718	1.84136e-10
cg06743033	6	26549305	1.93569e-10
cg10224600	17	43975063	2.01618e-10
cg15423357	2	25149977	2.127e-10
cg21419939	3	99598918	2.26554e-10
cg25562233	22	38564163	2.28534e-10
cg07276244	3	27147480	2.34286e-10
cg08235984	5	15886517	2.49781e-10
cg14063402	11	1900728	3.12137e-10
cg26889647	2	201729339	3.22785e-10
cg15020926	2	25097091	3.56e-10
cg02618579	11	66035477	3.58958e-10
cg21093902	2	25097146	4.06521e-10
cg26373179	19	44306615	4.16047e-10
cg21377403	1	10509738	4.28105e-10
cg17623587	1	155231541	4.48044e-10
cg23519755	17	44124560	4.50052e-10
cg13132965	3	99595033	4.66947e-10
cg00916973	17	43580461	4.74124e-10
cg01873760	11	1494708	5.00595e-10
cg15790431	17	44292828	5.0933e-10
cg05273695	3	99725634	5.17488e-10
cg00159439	22	38597193	5.45228e-10
cg00624418	5	1282357	5.60059e-10
cg07326490	6	151713358	5.74525e-10
cg11744966	22	38506771	6.09895e-10
cg07817266	17	43765890	6.19609e-10
cg07805332	3	99536008	6.21109e-10
cg08471319	2	25141735	6.44076e-10
cg01322412	11	781977	6.55049e-10
cg01934064	17	44064242	7.54192e-10
cg14475772	1	150207136	7.68801e-10
cg18545596	22	40322629	8.04578e-10
cg26419962	1	10509682	8.35687e-10
cg15870109	3	141205390	8.50943e-10
cg16520312	17	43971471	9.17849e-10
cg18586914	17	44040821	9.74747e-10
cg23709968	16	52655083	1.03912e-09
cg13427897	22	38568891	1.08833e-09
cg15537651	3	141056124	1.10089e-09
cg16808912	3	99603495	1.15494e-09
cg26817217	16	52580987	1.17332e-09
cg18035979	5	81575199	1.20976e-09
cg16924930	22	38570825	1.22968e-09
cg04413036	22	38572456	1.28223e-09
cg24260851	6	151713355	1.37039e-09
cg17351154	19	46181428	1.37277e-09
cg12995384	6	151706546	1.40099e-09
cg25845650	3	99254252	1.42939e-09
cg06928711	18	24221250	1.45212e-09
cg11729679	2	111877065	1.49892e-09
cg10514793	11	802938	1.51444e-09
cg02000915	22	38562207	1.51745e-09
cg06605647	22	29204668	1.56905e-09
cg08856118	10	27389908	1.59074e-09
cg13350118	9	21998120	1.73552e-09
cg02887458	19	19495540	1.79863e-09
cg12488301	14	77517660	2.01004e-09
cg10240148	14	105663019	2.03109e-09
cg08179530	6	36648295	2.04619e-09
cg25021969	6	81175499	2.15484e-09
cg23926235	17	44024256	2.16147e-09
cg12072024	2	172377981	2.17853e-09
cg00211115	11	69257736	2.19126e-09
cg00741391	2	202672802	2.22045e-09
cg01710897	15	91497902	2.2632e-09
cg18089519	11	763339	2.42238e-09
cg11489262	17	43973426	2.46583e-09
cg04090834	19	44307116	2.52409e-09
cg25457927	22	38595422	2.71227e-09
cg22747507	4	175635801	2.87336e-09
cg05845357	22	39052748	2.90231e-09
cg00387212	6	130376086	3.42781e-09
cg17168374	5	158097290	3.43172e-09
cg02200722	17	43489199	3.46897e-09
cg12495687	5	131705247	3.63747e-09
cg14341467	10	121201554	3.84343e-09
cg00219626	6	28983835	3.8883e-09
cg20761860	5	131992114	3.98969e-09
cg06516533	5	131732471	4.05749e-09
cg26374678	2	25427064	4.14839e-09
cg17880169	11	1889386	4.27272e-09
cg26581146	3	99654279	4.69401e-09
cg20580673	14	91735665	4.76243e-09
cg09529667	19	18531111	5.65441e-09
cg25131461	22	40770372	5.73056e-09
cg11892177	10	123816284	5.79518e-09
cg14947623	9	129339157	6.16179e-09
cg16984927	11	65581762	7.34929e-09
cg14458627	4	176174829	7.75221e-09
cg08479950	19	13960019	8.3233e-09
cg22991963	1	44780451	8.92797e-09
cg04054921	11	1918276	9.00681e-09
cg03954353	17	43715162	9.07017e-09
cg02683935	17	77952901	9.07212e-09
cg00071391	4	126560514	9.77691e-09
cg11803927	11	65591597	1.01189e-08
cg25839482	15	75931953	1.01323e-08
cg26856596	11	1961893	1.041e-08
cg15718357	17	80899453	1.22334e-08
cg00576331	11	65640516	1.23944e-08
cg17696796	10	123274656	1.24841e-08
cg01640727	17	44029468	1.26504e-08
cg03195826	5	131628641	1.29242e-08
cg08663875	14	68706788	1.33152e-08
cg12944204	11	1971969	1.37642e-08
cg23231268	3	46792462	1.43199e-08
cg01024792	6	29524067	1.44136e-08
cg03022891	11	1947791	1.44186e-08
cg14449575	19	19373743	1.57317e-08
cg03089778	14	91744103	1.62596e-08
cg05777976	11	2163538	1.68478e-08
cg15031826	1	208136952	1.71879e-08
cg02301815	17	44249491	1.7365e-08
cg01718965	17	43516991	1.78071e-08
cg22354363	11	69514015	1.82275e-08
cg13654253	5	131629910	1.88728e-08
cg19641384	2	201694128	1.91799e-08
cg06838940	17	11901614	1.92919e-08
cg15339960	5	45693264	1.94794e-08
cg00794956	2	201694177	2.05123e-08
cg05616465	22	29197865	2.10277e-08
cg17553881	5	443987	2.10373e-08
cg09938876	1	7913865	2.10448e-08
cg16572540	19	13947229	2.21006e-08
cg00112026	17	44033451	2.32762e-08
cg12527440	19	13908134	2.35313e-08
cg11584989	19	19387371	2.42444e-08
cg25550088	5	131573526	2.49467e-08
cg09854615	11	69259788	2.49831e-08
cg12283439	16	56394061	2.62465e-08
cg16475811	11	69308726	2.68947e-08
cg03898692	9	129413047	2.72529e-08
cg01133262	22	38863905	2.80441e-08
cg11900736	16	71497176	2.87426e-08
cg09319070	15	75639206	2.9333e-08
cg05104876	1	155620728	2.97947e-08
cg12444746	4	126572264	3.11774e-08
cg16257488	1	203870548	3.11887e-08
cg26573786	10	123208407	3.15297e-08
cg04579314	3	150451913	3.52266e-08
cg05275439	22	38629459	3.5551e-08
cg06622080	19	19550225	3.67441e-08
cg19027611	4	48597094	3.67563e-08
cg16465129	5	131408149	3.8019e-08
cg12674975	2	217930512	3.80958e-08
cg03071098	2	19554237	4.29646e-08
cg06538928	11	65579765	4.37848e-08
cg05474370	5	158360366	4.44354e-08
cg22309949	3	46792192	4.4676e-08
cg17951613	5	131705445	4.48165e-08
cg02215177	6	151620164	4.91608e-08
cg15407162	6	28192457	4.9309e-08
cg05430399	4	48935331	5.02336e-08
cg20830816	22	46182314	5.07114e-08
cg21599490	17	43998761	5.09381e-08
cg27045756	6	28971967	5.45903e-08
cg13225565	14	93106414	5.49709e-08
cg24508168	22	40405832	5.60143e-08
cg22655625	2	25419712	5.61889e-08
cg02551604	5	131831745	5.68738e-08
cg20940250	21	16595275	5.69313e-08
cg18753072	17	43719194	6.11241e-08
cg23821159	6	16022036	6.2252e-08
cg07096410	5	176965	6.24035e-08
cg19309054	11	65557503	6.31773e-08
cg21144161	5	423903	6.37195e-08
cg03233793	19	19626605	6.81897e-08
cg24589936	1	155180595	6.9397e-08
cg08844632	1	46487578	7.16161e-08
cg23106513	5	81575188	7.24567e-08
cg20660182	2	111877634	7.41635e-08
cg25908391	16	87028529	7.46641e-08
cg16132033	17	44292685	7.62297e-08
cg14030993	11	65559280	7.64702e-08
cg07977153	11	1967958	7.77925e-08
cg20895698	22	38809016	8.28229e-08
cg03711673	1	208076256	8.29117e-08
cg23113318	1	51737867	8.30391e-08
cg03800775	5	131743782	8.45463e-08
cg19283196	4	48485233	8.69178e-08
cg06087564	3	30288316	8.76228e-08
cg22652561	17	11924127	8.82732e-08
cg10774331	3	156529497	8.97131e-08
cg07384165	1	10488281	8.98769e-08
cg26527980	4	175901640	9.45158e-08
cg09051775	16	52580266	9.81968e-08
cg11063880	11	129490880	9.91919e-08
cg07227625	2	218392475	1.06278e-07
cg20168104	8	23315149	1.08226e-07
cg14574726	11	809735	1.11983e-07
cg11318268	17	43510681	1.12869e-07
cg10734259	9	22103886	1.16066e-07
cg20046681	8	101323083	1.17365e-07
cg06955985	8	23644148	1.17741e-07
cg11117266	17	43971461	1.17756e-07
cg18226422	19	19495652	1.18332e-07
cg21644740	6	29599248	1.20162e-07
cg24049652	4	48577203	1.22613e-07
cg03293837	10	123506700	1.23493e-07
cg04786667	1	44509064	1.24404e-07
cg15863052	19	44306665	1.28657e-07
cg21771250	22	40406049	1.30622e-07
cg05899750	2	70056147	1.46913e-07
cg15871215	5	81402204	1.48621e-07
cg12074883	6	29591155	1.51014e-07
cg08118034	22	29706595	1.52608e-07
cg19224639	12	28186450	1.5608e-07
cg14500472	22	40405857	1.56168e-07
cg11385249	19	17215602	1.58386e-07
cg23911661	1	45674993	1.60087e-07
cg01794154	2	25277620	1.62026e-07
cg00283535	8	124749564	1.64473e-07
cg12425151	5	141663347	1.65751e-07
cg07640566	10	123583830	1.6603e-07
cg12723888	15	91395462	1.6614e-07
cg11877641	17	80989743	1.78613e-07
cg12927315	9	106856733	1.80311e-07
cg11182421	2	202317239	1.91645e-07
cg03891590	10	21814313	1.9398e-07
cg15621305	17	40599565	1.96216e-07
cg01007345	4	48271072	1.99907e-07
cg15059493	11	68980857	2.09532e-07
cg26286606	19	19654180	2.1351e-07
cg18758796	5	131593413	2.13855e-07
cg26137655	9	129636901	2.3451e-07
cg21972741	5	435613	2.39633e-07
cg22630748	12	57848870	2.52282e-07
cg24146218	3	30398133	2.5901e-07
cg25142308	22	38851363	2.61296e-07
cg24531009	7	99987853	2.68642e-07
cg13713832	11	66241284	2.73333e-07
cg21927362	5	44808985	2.75745e-07
cg01885291	6	28984832	2.79158e-07
cg27574673	17	29158987	2.82844e-07
cg06268174	14	69446214	2.91231e-07
cg02159926	17	44039472	2.97532e-07
cg02512123	1	203767827	3.00368e-07
cg03309964	9	119156510	3.0431e-07
cg26701559	5	1128391	3.05177e-07
cg25423835	6	28807113	3.15013e-07
cg00230214	1	156122422	3.30545e-07
cg13137743	7	130333846	3.37242e-07
cg19654437	2	202671158	3.48069e-07
cg11993925	19	44307056	3.48406e-07
cg14587961	7	99991523	3.50393e-07
cg10161440	17	44860024	3.51651e-07
cg03984344	4	126232432	3.55654e-07
cg16278297	5	132495023	3.62719e-07
cg13969271	3	150451639	3.64141e-07
cg00526711	15	91477898	3.68419e-07
cg20919773	8	17782244	3.69877e-07
cg04525658	1	155827116	3.70019e-07
cg08796252	2	172378641	3.83668e-07
cg21679810	7	100027352	3.84942e-07
cg14173033	17	80545310	3.94403e-07
cg06970220	1	156163860	3.94502e-07
cg27259281	2	201858002	4.06916e-07
cg11364895	11	406019	4.14818e-07
cg24522173	9	106856962	4.22271e-07
cg09563400	3	27509190	4.24645e-07
cg14664628	15	75095509	4.52214e-07
cg06228413	22	40766527	4.52708e-07
cg15845792	6	28175446	4.72953e-07
cg09168222	4	89299733	4.92225e-07
cg16426475	11	787987	4.97038e-07
cg03621084	5	1227286	5.01796e-07
cg24672049	2	172378574	5.20412e-07
cg23816136	22	29198005	5.22146e-07
cg20601288	7	100031831	5.32258e-07
cg23088022	6	151773533	5.32962e-07
cg17806798	1	46807113	5.51662e-07
cg22153994	17	43484399	5.55676e-07
cg23667466	7	100026434	5.56045e-07
cg13153964	7	100026424	5.57368e-07
cg13946288	5	56282260	5.68068e-07
cg14216322	2	218225443	5.69757e-07
cg07335189	11	1483973	5.82625e-07
cg17117718	17	43663208	5.83821e-07
cg06394082	11	118767238	5.93777e-07
cg17356898	7	102092005	5.96997e-07
cg25274157	19	19626576	6.11644e-07
cg08381504	3	46792357	6.47426e-07
cg09330699	21	45023264	6.48767e-07
cg13308525	11	1785414	6.57332e-07
cg14250997	9	106856677	6.73179e-07
cg04791789	5	1034624	6.73357e-07
cg09816282	12	115736146	6.744e-07
cg26744514	11	65739303	7.05735e-07
cg10096378	22	40391617	7.09247e-07
cg26712477	6	28984445	7.20067e-07
cg23132553	16	89969578	7.33938e-07
cg02191694	3	100182036	7.57006e-07
cg25706281	1	46860511	7.64892e-07
cg11929856	14	91838366	7.64952e-07
cg05851730	5	45204945	7.70507e-07
cg23181172	11	1913428	7.81524e-07
cg14438174	17	7137923	7.83053e-07
cg10412719	5	44388487	7.90657e-07
cg04013166	16	89971882	7.94293e-07
cg07725925	16	89976287	7.97075e-07
cg26850624	5	429559	8.42305e-07
cg12588470	4	89444909	8.47161e-07
cg15559217	1	46809022	8.68312e-07
cg17437086	5	1474074	8.86557e-07
cg13612275	3	99586990	8.87431e-07
cg09470012	1	44509516	8.98978e-07
cg17339145	3	46792023	9.14265e-07
cg00656630	2	121012023	9.16489e-07
cg18406231	7	130537349	9.25022e-07
cg18410078	11	65647288	9.30339e-07
cg00530320	1	46809349	9.32719e-07
cg21891849	1	204171016	9.38893e-07
cg19439810	1	46768592	9.41237e-07
cg17942617	5	81327376	9.52383e-07
cg10495392	1	46806563	9.53182e-07
cg07849581	4	48272077	9.58786e-07
cg23558213	22	41215939	9.63821e-07
cg03884100	17	44248641	9.74247e-07
cg01551441	5	158477707	1.00861e-06
cg14962032	2	202122669	1.01763e-06
cg11957705	22	38536117	1.01862e-06
cg06254264	22	39189559	1.03796e-06
cg15760821	11	10350839	1.05511e-06
cg13522448	8	29449937	1.05721e-06
cg12592723	15	75084251	1.0818e-06
cg23998391	12	57848560	1.12335e-06
cg21138405	5	131827807	1.14225e-06
cg08483560	1	45981424	1.14886e-06
cg21713125	7	28445327	1.16641e-06
cg25208724	1	156163844	1.17981e-06
cg00609961	6	28911199	1.18035e-06
cg25819341	17	80826800	1.19455e-06
cg08070419	10	115201116	1.23253e-06
cg11148251	9	106856714	1.24512e-06
cg23551924	1	10490295	1.2628e-06
cg13319804	2	111913750	1.27027e-06
cg14269021	17	80894218	1.29333e-06
cg00059086	1	17699844	1.31e-06
cg26619579	1	155625833	1.31946e-06
cg16678032	5	443454	1.32457e-06
cg09984102	2	121087013	1.32897e-06
cg18310806	1	46828981	1.35065e-06
cg03533523	2	101926000	1.35555e-06
cg04725777	7	100048128	1.356e-06
cg27183454	6	28547741	1.35825e-06
cg16469492	5	141684248	1.35923e-06
cg01566242	1	150266242	1.37821e-06
cg16166568	11	68986598	1.38124e-06
cg24394909	5	91377816	1.40623e-06
cg03518179	1	156470915	1.42069e-06
cg21858483	12	121712101	1.42805e-06
cg15103426	22	29168792	1.45549e-06
cg22463008	5	141392717	1.47811e-06
cg12302830	20	33297742	1.48103e-06
cg02604244	22	38794936	1.50695e-06
cg06585050	3	100373003	1.52011e-06
cg25921044	15	43662136	1.58317e-06
cg13689252	3	171779818	1.59786e-06
cg14124917	2	10090974	1.60967e-06
cg17721068	1	46089850	1.62194e-06
cg14639293	1	155990027	1.66317e-06
cg02657611	1	45814632	1.66736e-06
cg20673407	10	31040939	1.67914e-06
cg07770855	11	835231	1.68711e-06
cg15888019	4	87257919	1.69431e-06
cg12646227	1	46805334	1.72631e-06
cg03354616	6	80838251	1.75079e-06
cg19008610	9	136222570	1.76896e-06
cg18361420	19	19429893	1.78966e-06
cg00215011	2	202119221	1.83695e-06
cg03554320	2	25264307	1.85541e-06
cg26973912	8	17605233	1.86115e-06
cg05457768	6	28751790	1.86655e-06
cg24058402	22	39488814	1.92476e-06
cg01169250	16	71323418	1.94554e-06
cg14036981	11	68920648	1.99202e-06
cg20107302	12	57663734	1.99874e-06
cg21602274	22	38637003	2.00517e-06
cg18309674	14	105495862	2.02137e-06
cg06181761	14	92042045	2.04087e-06
cg13013130	11	2030543	2.0477e-06
cg06537391	17	43799898	2.06644e-06
cg19134076	11	66177918	2.06897e-06
cg10943305	21	47790232	2.09184e-06
cg22374383	17	44110059	2.17719e-06
cg20580885	22	29489860	2.18192e-06
cg03610516	2	642275	2.22739e-06
cg14325029	10	121212218	2.23386e-06
cg10144554	17	80267099	2.28388e-06
cg22437258	11	111473054	2.29244e-06
cg14264942	11	25992543	2.31038e-06
cg04895675	3	13116784	2.31938e-06
cg19057459	19	19551640	2.32067e-06
cg09476067	6	30418581	2.35658e-06
cg12782249	15	91458455	2.4725e-06
cg03029232	22	38436879	2.48065e-06
cg05380311	8	117062584	2.49038e-06
cg27422467	11	69482104	2.49239e-06
cg17331554	14	105167820	2.49819e-06
cg01157600	6	149568004	2.53054e-06
cg13544195	12	57571021	2.55733e-06
cg11132198	12	27848049	2.56144e-06
cg00505111	5	1224396	2.57145e-06
cg12759231	9	119228686	2.60864e-06
cg07184321	1	155620312	2.6902e-06
cg26007762	15	75231632	2.71404e-06
cg13412106	11	64512823	2.7411e-06
cg02807984	11	722258	2.74917e-06
cg12601456	18	24032748	2.75333e-06
cg05088052	9	129413261	2.76082e-06
cg09571950	3	46792364	2.86873e-06
cg05484352	7	94534597	2.91065e-06
cg23744638	11	10323902	2.96479e-06
cg02178630	2	218678534	3.04053e-06
cg15813090	5	442598	3.0543e-06
cg20773800	7	99934006	3.06888e-06
cg25787300	7	101599518	3.17235e-06
cg12848697	18	13133368	3.18429e-06
cg01836612	1	45976480	3.22755e-06
cg12020611	5	1457676	3.24716e-06
cg06527050	6	28964909	3.26206e-06
cg20098710	19	19640075	3.28502e-06
cg07160278	7	100027354	3.2989e-06
cg05927316	12	121712380	3.32279e-06
cg14688465	9	119368267	3.33228e-06
cg21707633	4	83703977	3.34796e-06
cg22161562	2	25198596	3.35393e-06
cg14925253	2	102680808	3.40514e-06
cg01019262	1	155095195	3.40907e-06
cg07732172	17	80896770	3.47679e-06
cg21467936	17	44292791	3.49392e-06
cg10674107	11	65685835	3.49615e-06
cg19772897	18	13263188	3.53214e-06
cg01837113	6	28412139	3.59432e-06
cg10676232	9	129603050	3.60064e-06
cg17058620	8	116681090	3.64371e-06
cg01302572	19	44325595	3.70448e-06
cg14683528	1	46805340	3.7137e-06
cg03846113	3	177346554	3.78373e-06
cg22644979	1	45805261	3.79629e-06
cg06162668	2	638091	3.81191e-06
cg04239886	16	87211212	3.90802e-06
cg22143407	12	115808604	3.91497e-06
cg03528619	17	6980134	4.03364e-06
cg14701072	22	41075428	4.0429e-06
cg26072250	5	443457	4.10709e-06
cg11240634	11	69519263	4.12386e-06
cg09406856	3	66491863	4.15209e-06
cg21822173	2	128632713	4.15248e-06
cg22122925	1	8073906	4.15503e-06
cg20307385	11	47447363	4.16129e-06
cg06765237	19	19585767	4.16851e-06
cg22782873	19	19639568	4.19186e-06
cg25647964	19	44332227	4.20117e-06
cg20835665	10	123688330	4.22512e-06
cg07342402	17	80693809	4.27424e-06
cg15199987	6	85821320	4.27908e-06
cg19917235	5	131594961	4.29953e-06
cg25885098	20	49431907	4.31905e-06
cg21612339	3	49761620	4.40694e-06
cg22929625	10	94114469	4.45509e-06
cg05338594	3	49878056	4.49469e-06
cg13692526	1	22470499	4.49518e-06
cg27139077	15	43622721	4.52289e-06
cg19671926	4	122722719	4.57634e-06
cg26697947	5	173344988	4.71535e-06
cg22421283	3	49877273	4.8419e-06
cg02778869	5	131415150	4.88985e-06
cg13508911	18	45662360	4.90257e-06
cg02602957	3	49750064	4.94977e-06
cg05593590	15	43924747	4.99904e-06
cg21133868	5	1224256	5.05222e-06
cg01029047	8	37292919	5.0726e-06
cg11554543	19	19569139	5.12198e-06
cg18000076	11	835377	5.21891e-06
cg19380578	6	28968973	5.22591e-06
cg27407423	10	5851600	5.23337e-06
cg12845808	5	141338604	5.24506e-06
cg15945593	22	38095249	5.39682e-06
cg22051242	9	136393762	5.41868e-06
cg03901520	14	105474680	5.51953e-06
cg08638886	6	28704807	5.54044e-06
cg16412831	11	9995222	5.55375e-06
cg01400302	6	28971256	5.58317e-06
cg03739737	6	82643203	5.59404e-06
cg22841538	8	124601783	5.61786e-06
cg02688432	1	91970745	5.65195e-06
cg12749246	6	29521013	5.7069e-06
cg01698763	16	71750818	5.90165e-06
cg08088566	11	430123	5.96334e-06
cg27279796	22	41075227	6.11518e-06
cg03575584	14	69248973	6.32775e-06
cg05101437	7	92262970	6.34021e-06
cg23581430	16	3784675	6.35816e-06
cg12488919	19	19515518	6.41296e-06
cg24042814	19	19626760	6.42193e-06
cg05301556	17	43971177	6.43441e-06
cg02360445	10	21798257	6.57242e-06
cg10716524	11	474509	6.66038e-06
cg05927578	16	4029543	6.75934e-06
cg19157398	6	13679668	6.86094e-06
cg04898572	22	41362343	6.86886e-06
cg10239039	17	44245651	6.91792e-06
cg09984479	22	38635620	7.02138e-06
cg03678018	8	29472273	7.04228e-06
cg19362080	1	155297285	7.07233e-06
cg14216306	19	30335772	7.15504e-06
cg22792024	7	99566441	7.25573e-06
cg09311336	22	38653322	7.31504e-06
cg05180856	15	91428056	7.41885e-06
cg23294704	6	28207643	7.45909e-06
cg15839431	19	19639596	7.63354e-06
cg12861170	19	19639553	7.82549e-06
cg02140630	17	67668994	7.85315e-06
cg12250993	21	44782397	7.8665e-06
cg18703122	14	77507217	7.96676e-06
cg17941109	19	17407198	7.97013e-06
cg09943237	10	123688321	8.27291e-06
cg08331981	19	19626599	8.32062e-06
cg12668497	1	155108118	8.34309e-06
cg15928808	3	64188875	8.48593e-06
cg14624653	7	102389499	8.49001e-06
cg12606891	1	7913872	8.52072e-06
cg10484756	6	139614104	8.60781e-06
cg00664899	7	130740649	8.6965e-06
cg13812702	10	123688338	8.84055e-06
cg07872115	22	28388879	8.87383e-06
cg06060795	10	21695960	8.91489e-06
cg20928824	14	69054834	8.91853e-06
cg00862290	3	178984973	9.01532e-06
cg06218024	5	131809648	9.03354e-06
cg18783296	15	91428131	9.1029e-06
cg25063707	6	27739947	9.14904e-06
cg03952672	21	45126620	9.20352e-06
cg08964435	20	32382851	9.23025e-06
cg16228356	17	43848958	9.38777e-06
cg15051432	3	99929690	9.46613e-06
cg06921803	17	27675285	9.52344e-06
cg22791535	1	50666910	9.57659e-06
cg03709012	19	19516395	9.58781e-06
cg27605701	16	87030604	9.60409e-06
cg06706024	6	168377452	9.61942e-06
cg13652120	5	67430203	9.63028e-06
cg20364044	7	101205347	9.70175e-06
cg08644276	2	226860501	9.77358e-06
cg08825200	3	178984841	9.86643e-06
cg20807417	6	168377744	1.01077e-05
cg01636582	11	844593	1.01108e-05
cg08830300	11	65246463	1.01731e-05
cg14963928	1	40392088	1.04093e-05
cg22796458	1	156022836	1.0583e-05
cg18873763	6	151671523	1.0737e-05
cg00773978	19	44488121	1.0762e-05
cg08975641	2	189959552	1.08215e-05
cg20890473	3	150140287	1.08464e-05
cg08872143	6	27263783	1.08706e-05
cg17616904	3	177342780	1.10812e-05
cg18934496	6	27792502	1.10814e-05
cg12883393	11	66312752	1.11353e-05
cg11595454	7	99995398	1.12436e-05
cg14051842	6	26988187	1.13306e-05
cg16348233	10	64064785	1.14146e-05
cg21646120	1	203491288	1.15671e-05
cg07090063	11	1942404	1.18298e-05
cg10028088	2	219161826	1.19638e-05
cg03560973	2	25390400	1.20837e-05
cg15507787	10	93802554	1.22682e-05
cg26389605	8	127949748	1.24478e-05
cg23588849	16	53726025	1.27028e-05
cg19281135	7	92271366	1.28412e-05
cg09152120	16	4016669	1.2913e-05
cg10329579	1	17754830	1.296e-05
cg19333086	22	29197898	1.31388e-05
cg06934468	14	105248634	1.31411e-05
cg14196790	5	131705035	1.32278e-05
cg20956278	22	38478457	1.341e-05
cg06688642	10	22289703	1.34392e-05
cg11244672	19	19639970	1.34938e-05
cg22091883	2	219166527	1.37328e-05
cg01341218	17	43662625	1.39155e-05
cg00236919	4	48018263	1.39407e-05
cg15801654	11	1859988	1.39585e-05
cg26489368	5	1033593	1.41246e-05
cg01601573	4	144256835	1.43932e-05
cg24251814	1	8013974	1.44167e-05
cg25256661	17	7137939	1.44261e-05
cg20933634	6	27740509	1.45067e-05
cg08416661	11	65647279	1.45166e-05
cg03602746	2	187867895	1.45714e-05
cg04531219	3	50097435	1.46221e-05
cg11603447	3	150446034	1.46749e-05
cg07033202	3	46853631	1.47096e-05
cg10172584	19	19639581	1.48514e-05
cg01611777	2	102359027	1.49013e-05
cg04909257	1	10462498	1.49069e-05
cg20943499	10	120863597	1.4986e-05
cg01522547	8	23626607	1.51785e-05
cg16810054	20	33298113	1.51834e-05
cg04828854	4	48214740	1.54228e-05
cg21419617	1	7913067	1.56039e-05
cg24322746	11	2324005	1.5772e-05
cg14368855	6	28732188	1.61757e-05
cg11405475	1	203830200	1.64121e-05
cg22650761	16	56343105	1.65475e-05
cg05852537	20	33759753	1.6643e-05
cg11688376	5	132082633	1.6713e-05
cg09449191	19	17200853	1.68427e-05
cg19896232	2	19435289	1.69727e-05
cg15540371	14	105553520	1.70289e-05
cg17953869	1	45860189	1.70638e-05
cg01669186	11	430919	1.71425e-05
cg22509179	1	25234806	1.71731e-05
cg03660208	22	38328532	1.7295e-05
cg22443212	17	78253912	1.73329e-05
cg22145651	15	91419540	1.7425e-05
cg00577578	1	155197692	1.74591e-05
cg07203362	2	60636515	1.74999e-05
cg10763598	19	19431466	1.78053e-05
cg10237252	17	52977213	1.7916e-05
cg15153264	10	65169511	1.80288e-05
cg04199943	6	30227732	1.83179e-05
cg07856430	18	42339206	1.83212e-05
cg17075571	5	16441045	1.83485e-05
cg09228095	2	234143023	1.83629e-05
cg02100011	22	38635773	1.87216e-05
cg15710610	3	177342642	1.87441e-05
cg03036210	16	89904091	1.87725e-05
cg13958974	4	48486154	1.89676e-05
cg05176232	12	28342798	1.91217e-05
cg21887221	3	177545216	1.93647e-05
cg23178958	2	69387295	1.94318e-05
cg13324643	19	42349032	1.95822e-05
cg16618493	1	154978980	1.96401e-05
cg03328750	5	142150401	1.96775e-05
cg17964841	6	168380520	1.98306e-05
cg11716640	1	113933411	1.98398e-05
cg14345882	6	26364793	1.99847e-05
cg27340001	15	43786010	2.00333e-05
cg19579117	20	33145866	2.00501e-05
cg16362232	11	430036	2.01145e-05
cg18582408	3	27434634	2.02464e-05
cg27491040	5	1313825	2.02572e-05
cg14502181	2	88925996	2.02948e-05
cg24420089	11	457304	2.09053e-05
cg05926586	15	74592786	2.09199e-05
cg04471037	1	46395155	2.11906e-05
cg23004466	7	106815478	2.1227e-05
cg19032828	15	43803065	2.12993e-05
cg20129838	7	99475306	2.14982e-05
cg19913688	11	428466	2.20539e-05
cg20713898	8	124780851	2.20739e-05
cg17179660	6	151773299	2.24772e-05
cg13561592	9	118916976	2.248e-05
cg22077670	5	1226132	2.28952e-05
cg20040747	15	74715105	2.32673e-05
cg26701292	5	122455960	2.33013e-05
cg23184226	7	97880563	2.33318e-05
cg20388329	20	3772433	2.33586e-05
cg25907043	2	171923587	2.35743e-05
cg02432022	6	139656042	2.36849e-05
cg17748504	1	231562199	2.38545e-05
cg10815453	21	45122781	2.42139e-05
cg24838316	6	29895260	2.45361e-05
cg13320947	19	55824463	2.46614e-05
cg09571887	6	152522261	2.46694e-05
cg22348534	8	37887424	2.47595e-05
cg04918695	6	111299380	2.48008e-05
cg14081667	21	44782497	2.51566e-05
cg22695151	9	123475986	2.51963e-05
cg06097370	10	21604082	2.52497e-05
cg22857025	5	266934	2.5601e-05
cg17221604	6	29720989	2.56463e-05
cg24728898	7	94136384	2.57443e-05
cg07199862	11	763485	2.57915e-05
cg00475558	7	94214393	2.61122e-05
cg26667761	19	12817342	2.61982e-05
cg27112748	2	42160920	2.62749e-05
cg27543291	6	26367644	2.63452e-05
cg26791660	15	63624942	2.6511e-05
cg18520119	11	66277055	2.65414e-05
cg02965180	7	94285784	2.65444e-05
cg08595989	8	81827712	2.67237e-05
cg04706276	1	242012044	2.67825e-05
cg13444270	3	177412572	2.72853e-05
cg14776518	15	63892607	2.73378e-05
cg27099480	3	177432127	2.76155e-05
cg06001484	8	101494596	2.77746e-05
cg00891661	8	129264225	2.84218e-05
cg04391588	19	55832610	2.86939e-05
cg13345151	1	242012087	2.90541e-05
cg23574427	4	122746245	2.93228e-05
cg05726254	2	47305017	2.93732e-05
cg26939107	16	82171045	2.95709e-05
cg00797306	6	30207581	2.98582e-05
cg10799055	6	27725188	3.01334e-05
cg01440078	3	150264735	3.02497e-05
cg23109714	11	529028	3.03697e-05
cg25130105	2	101923683	3.07405e-05
cg18054620	5	111191530	3.10356e-05
cg16795295	17	17754625	3.11893e-05
cg25352836	19	19625264	3.15003e-05
cg04176169	6	30080264	3.17202e-05
cg07444487	10	123688279	3.20032e-05
cg08960549	17	7960424	3.22708e-05
cg02173388	17	7328814	3.25717e-05
cg08907436	6	152125965	3.25743e-05
cg14375345	1	155200357	3.27982e-05
cg04601362	17	44038949	3.30482e-05
cg16096631	1	42092165	3.32262e-05
cg15932032	19	55827629	3.37857e-05
cg26193484	3	186648175	3.38539e-05
cg20087134	12	57625174	3.39149e-05
cg16458226	2	70359089	3.39416e-05
cg21090075	22	38478322	3.43191e-05
cg01341487	22	43505954	3.43553e-05
cg00231717	5	77165476	3.43668e-05
cg00689492	4	1303491	3.46874e-05
cg18940763	22	29197846	3.48549e-05
cg10527707	2	10054932	3.48872e-05
cg16150821	8	135490958	3.53035e-05
cg09254063	2	219227578	3.54477e-05
cg27349682	1	155113081	3.56419e-05
cg00658652	16	71500215	3.57687e-05
cg14163722	6	4404109	3.58955e-05
cg11067179	11	66083541	3.58978e-05
cg02322039	17	44269535	3.59052e-05
cg00239419	17	57969186	3.60088e-05
cg18282899	22	38635595	3.65087e-05
cg09717998	19	14134553	3.68851e-05
cg25462716	5	127418816	3.70512e-05
cg10443882	5	158635381	3.72701e-05
cg09838302	22	40593152	3.73491e-05
cg23922755	4	3443656	3.74611e-05
cg11388547	8	29778333	3.75491e-05
cg22976567	1	156074182	3.7872e-05
cg24210810	19	46527410	3.79052e-05
cg04497547	10	126480583	3.86364e-05
cg01160818	5	131747058	3.88666e-05
cg23686983	7	101880640	3.89133e-05
cg13136639	17	43479313	3.89288e-05
cg21924571	3	13114441	3.90188e-05
cg05396688	3	99645672	3.91516e-05
cg10136263	16	89921102	3.93719e-05
cg24810637	10	64564243	3.95052e-05
cg08792057	11	129311404	4.00429e-05
cg03417454	10	123688420	4.02758e-05
cg18514705	19	44330665	4.0942e-05
cg26592319	8	23429993	4.1989e-05
cg25838465	1	92012736	4.24346e-05
cg03211481	10	22158403	4.27469e-05
cg07103072	20	32951050	4.29248e-05
cg03058480	21	45114940	4.30878e-05
cg06343355	6	29521023	4.32813e-05
cg01617211	16	90040387	4.33363e-05
cg23232615	10	31608212	4.34975e-05
cg24296786	1	45957014	4.39265e-05
cg13495791	20	25488541	4.42934e-05
cg10390354	4	88040748	4.4425e-05
cg20670361	1	25258679	4.46656e-05
cg20473545	6	26197606	4.50165e-05
cg24601656	17	7167524	4.54395e-05
cg01386157	6	29403982	4.55026e-05
cg06185577	11	68960238	4.56467e-05
cg14262678	6	151773367	4.58859e-05
cg24967142	12	112280161	4.63135e-05
cg15976910	11	65367309	4.68735e-05
cg12970662	3	46873759	4.68941e-05
cg09141802	4	88134989	4.70043e-05
cg04559908	6	30920123	4.70829e-05
cg03351508	21	16591598	4.70896e-05
cg27567761	10	64573184	4.72883e-05
cg15217784	6	54722227	4.73179e-05
cg05444541	17	17804740	4.73563e-05
cg19156170	17	70131300	4.81124e-05
cg26002422	19	19488846	4.81275e-05
cg21007846	20	11185984	4.81314e-05
cg19645788	14	105240170	4.83016e-05
cg04373548	6	28641729	4.83234e-05
cg25629126	17	2119490	4.84566e-05
cg03026524	6	28834480	4.84634e-05
cg16221764	6	168309280	4.9231e-05
cg24675215	5	56142216	4.93089e-05
cg20989454	11	613478	4.9413e-05
cg18342026	6	29521046	4.94274e-05
cg13879177	1	17697962	4.95029e-05
cg26899598	15	91429088	4.96845e-05
cg05549404	11	66240758	4.98451e-05
cg17985854	11	65770987	4.9855e-05
cg00812341	16	89906365	4.99999e-05
cg25943813	21	47340551	5.03963e-05
cg03450102	1	242012203	5.04589e-05
cg24612305	17	17875800	5.06365e-05
cg23936294	10	123325021	5.09563e-05
cg06791695	17	80859946	5.13131e-05
cg12193277	22	39547181	5.15855e-05
cg04907595	1	25258264	5.25619e-05
cg22451926	5	169626109	5.26712e-05
cg25836955	22	39269159	5.30013e-05
cg07918374	16	82182319	5.30592e-05
cg24397040	21	45138847	5.31756e-05
cg06495946	4	1303094	5.34254e-05
cg10877524	6	28480871	5.34608e-05
cg07785076	3	47324549	5.35364e-05
cg06733384	11	2424179	5.41552e-05
cg01954320	5	6606327	5.49088e-05
cg23514324	3	12329213	5.51002e-05
cg02716646	2	25384293	5.56665e-05
cg03832740	22	41028976	5.57084e-05
cg15928398	3	186647950	5.59378e-05
cg14467464	17	7960406	5.60084e-05
cg16913254	17	7387703	5.60653e-05
cg21824460	10	64579032	5.62993e-05
cg17895464	10	21815675	5.7456e-05
cg03718514	11	66433803	5.81796e-05
cg20832320	3	49712339	5.82828e-05
cg25139286	15	86215449	5.84877e-05
cg04827223	11	72435913	5.86584e-05
cg13453175	2	88971688	5.91589e-05
cg06781135	6	26988141	5.94696e-05
cg25063515	17	49717648	5.95244e-05
cg18115693	19	4968519	5.95293e-05
cg22234855	19	44006148	5.96561e-05
cg22536808	1	45965870	5.98006e-05
cg18971434	6	28829398	6.00539e-05
cg11145772	3	12966188	6.05548e-05
cg20871559	1	156361263	6.07386e-05
cg04579845	12	111123354	6.08699e-05
cg18105675	2	3642400	6.09022e-05
cg19510233	22	38544628	6.09939e-05
cg25172338	1	18806046	6.10999e-05
cg06340600	3	12329202	6.11777e-05
cg17631454	4	49308567	6.14083e-05
cg01827761	1	18806854	6.20496e-05
cg12197690	8	29528813	6.26427e-05
cg04977041	17	17747358	6.29599e-05
cg25880980	12	56989385	6.30875e-05
cg24998347	9	119311603	6.32336e-05
cg20250371	7	100736682	6.40275e-05
cg06001208	4	48608576	6.41129e-05
cg17999099	5	16457776	6.43211e-05
cg15167603	19	55831367	6.56059e-05
cg25203772	1	38940816	6.57265e-05
cg11509184	11	66324530	6.59399e-05
cg16065241	17	40169297	6.76885e-05
cg21573476	21	45109991	6.77729e-05
cg00673357	21	44614231	6.79682e-05
cg12029406	5	81460226	6.80125e-05
cg19357865	19	13947262	6.86282e-05
cg21121598	5	137368753	6.89868e-05
cg26498782	6	151549335	6.9486e-05
cg01334972	11	72463230	6.95401e-05
cg05878104	17	40932452	6.97356e-05
cg18478531	7	74204775	7.12867e-05
cg11721507	15	63970452	7.12981e-05
cg21116341	9	111005798	7.16857e-05
cg19430473	3	156468708	7.16934e-05
cg19702194	2	121051780	7.20057e-05
cg22433210	17	43662623	7.26451e-05
cg20059447	3	87783255	7.2765e-05
cg20429188	6	28048694	7.29892e-05
cg10402121	10	126487101	7.30265e-05
cg11629443	6	28891340	7.3069e-05
cg01181940	5	478916	7.35156e-05
cg15847886	3	151536280	7.3689e-05
cg22669656	17	76386825	7.41402e-05
cg04608746	19	19740381	7.48216e-05
cg07746282	22	41637467	7.4874e-05
cg26290716	14	91862813	7.49774e-05
cg25640780	16	86697707	7.52486e-05
cg05241923	9	136010810	7.5285e-05
cg13425171	6	168654842	7.57073e-05
cg06755522	18	25443088	7.58392e-05
cg06272768	1	111259789	7.5975e-05
cg06863994	17	44272150	7.6196e-05
cg07761328	8	81585640	7.71979e-05
cg00768023	22	38293255	7.74345e-05
cg01901788	20	33145848	7.78937e-05
cg01156070	6	100064885	7.8075e-05
cg12140851	7	26897612	7.81256e-05
cg11229185	10	22625274	7.88004e-05
cg20302171	1	8426319	7.89505e-05
cg24733384	14	35516283	7.91569e-05
cg15702677	2	67442559	7.93083e-05
cg02206980	6	13574034	7.97923e-05
cg21765252	17	78113961	7.9859e-05
cg23850567	9	21801715	7.99762e-05
cg24455114	2	121484389	8.00663e-05
cg03540912	16	71792711	8.02675e-05
cg01767116	15	63889093	8.15846e-05
cg05145393	3	27404197	8.19938e-05
cg24356261	10	91439788	8.20224e-05
cg02729383	7	130625473	8.23433e-05
cg20097219	17	77925317	8.28125e-05
cg01923037	11	69707384	8.2841e-05
cg10992024	19	30334914	8.29665e-05
cg26690232	1	40506155	8.34092e-05
cg23951683	12	6297737	8.3674e-05
cg02658218	4	144477942	8.39647e-05
cg04806107	4	1303499	8.4382e-05
cg18947720	1	46149272	8.54329e-05
cg08928145	19	19625364	8.59601e-05
cg04559815	5	14821624	8.61286e-05
cg19376278	17	72780458	8.69601e-05
cg12216327	22	38292299	8.75708e-05
cg16467775	16	90085110	8.84057e-05
cg25672142	3	100211485	8.8452e-05
cg00548822	11	66079194	8.85128e-05
cg03426602	2	227312417	8.8628e-05
cg20285974	11	526362	8.86625e-05
cg26608032	22	41032667	8.86718e-05
cg13778960	9	139100470	8.88161e-05
cg10166448	16	89786802	8.88797e-05
cg18331348	14	35810887	8.89516e-05
cg25651497	14	71374332	8.92226e-05
cg24483800	1	46805525	8.95222e-05
cg10503236	1	231470652	8.95573e-05
cg22678589	8	23746668	8.98484e-05
cg05137838	2	25338955	9.00007e-05
cg23155675	17	17721834	9.00255e-05
cg21078344	19	4968162	9.06076e-05
cg04431742	4	3386851	9.07114e-05
cg05655377	4	84557615	9.10432e-05
cg03885818	12	2299830	9.16526e-05
cg07031551	11	72463331	9.20242e-05
cg03412547	16	4057728	9.22595e-05
cg20892444	15	64008158	9.23962e-05
cg09404522	2	25043682	9.25798e-05
cg22070650	11	47293792	9.26422e-05
cg09398951	17	7165469	9.43595e-05
cg12362307	14	69059927	9.4364e-05
cg08844701	6	27064705	9.44879e-05
cg13727108	7	1590840	9.46733e-05
cg08098950	16	4033226	9.48012e-05
cg03741498	7	47826483	9.54304e-05
cg13529678	4	151181171	9.55921e-05
cg19716238	6	54711378	9.63358e-05
cg23998240	14	105166740	9.67279e-05
cg20449836	1	19136993	9.80084e-05
cg00658743	2	620044	9.82848e-05
cg26126617	2	25077113	9.9361e-05
cg24450063	1	156163899	0.000100864
cg27087150	7	150756527	0.000101544
cg03839626	11	57479895	0.000101794
cg12129013	7	99699023	0.000101934
cg24264043	15	75872274	0.000102222
cg08129331	17	78560478	0.000102233
cg12845051	5	1226977	0.000103826
cg06870753	6	170341189	0.00010385
cg03545346	12	116077977	0.000104689
cg19764206	7	6070854	0.000105514
cg22355525	6	28889876	0.000105685
cg15824435	11	18617206	0.000105846
cg18252288	16	89509695	0.000106017
cg00323916	22	38057185	0.000106032
cg05493094	6	26200045	0.000106128
cg17123728	11	379914	0.000106678
cg16734549	17	43488551	0.000106782
cg12119693	17	80581925	0.000108758
cg22801433	7	1595829	0.000109153
cg14184729	14	105238773	0.0001092
cg06423765	1	120010901	0.000109387
cg10532164	6	169624231	0.000109783
cg20812378	17	77925296	0.000109969
cg06800652	10	5888351	0.000110105
cg09609418	11	66079140	0.00011145
cg00432221	3	99780567	0.000111989
cg14879894	4	151247234	0.000112546
cg22185674	19	12774251	0.00011271
cg22992948	8	30354402	0.000112902
cg13866728	20	14563610	0.000113179
cg05220019	9	136393812	0.000113232
cg02691442	1	43456627	0.000113253
cg23145996	12	2303908	0.000114076
cg22199864	10	22233858	0.000114762
cg15097530	1	204486394	0.000116526
cg09201001	11	18656081	0.000116881
cg07873900	2	111489690	0.000117803
cg06521347	8	128139451	0.000118072
cg01083029	6	30166906	0.000118189
cg14137649	6	170374233	0.000119545
cg15106294	6	36626044	0.000120353
cg11771402	17	27621314	0.000120915
cg11839596	20	62833186	0.000121877
cg20731316	2	202345075	0.000121883
cg26878626	10	5887138	0.000121946
cg05909873	5	55777629	0.00012275
cg11969176	20	24812837	0.000123115
cg26289989	6	51085750	0.000123853
cg03039127	3	100123156	0.000124196
cg25462790	17	80602200	0.000125446
cg17696268	20	14319035	0.000126057
cg00970752	1	15711443	0.000127334
cg10500283	1	7913081	0.000127688
cg13399597	22	41253854	0.000127711
cg10780632	17	43973522	0.000127773
cg00150030	8	102853897	0.00012796
cg21770322	7	97807741	0.000128091
cg20474564	1	7913890	0.000128103
cg16332075	14	68067767	0.000128953
cg07750727	22	29550721	0.000128954
cg22295745	7	97807643	0.000128957
cg04891645	2	227050097	0.000129027
cg26897150	17	57642763	0.000129154
cg19772114	6	28829321	0.000129844
cg17261055	22	46326675	0.000129942
cg09469736	18	2051004	0.000130551
cg19894728	7	105423113	0.00013066
cg14767833	22	28376928	0.000130949
cg01586263	17	17913505	0.000131239
cg09755809	11	111968251	0.000132086
cg08899786	6	30457711	0.000132459
cg04314597	14	92559815	0.000132732
cg26057683	8	145089059	0.000133953
cg27440381	8	52809682	0.000134316
cg10186248	15	63809850	0.000134712
cg19510663	19	55824316	0.000135131
cg17467664	11	68851580	0.000135376
cg09184385	14	105170889	0.000135793
cg22551481	6	127468369	0.000135925
cg26156053	15	44083769	0.00013651
cg07060076	12	110011452	0.000136679
cg10595753	17	80898281	0.000137934
cg26182406	14	105491309	0.000138191
cg24509554	11	61573176	0.000138527
cg26638383	5	25419304	0.000138825
cg18840461	5	132148865	0.000138831
cg27039593	5	1552182	0.000139285
cg06167563	19	19639594	0.000139358
cg13883684	2	203552038	0.000139977
cg21481950	6	29601498	0.000139981
cg15170605	2	70995459	0.000140314
cg18889092	11	442380	0.000141166
cg27462988	10	115594756	0.000142048
cg06096015	1	231504339	0.000143666
cg01399826	5	52021828	0.000143681
cg25054390	14	91720372	0.000144023
cg26784012	10	32216390	0.000145285
cg02225305	11	64594862	0.000145327
cg21678378	21	44782382	0.000145552
cg23141183	17	80185318	0.000146179
cg02117132	10	114920853	0.00014682
cg18375974	14	92355854	0.000147195
cg15072306	17	43922875	0.000147699
cg09704422	8	135725874	0.000148334
cg19766438	1	231524257	0.000148474
cg05150036	10	5888619	0.000149335
cg02836767	6	152804809	0.000149356
cg11976953	11	9770354	0.000149367
cg14095148	17	57410082	0.000152034
cg08330683	8	128218237	0.000152749
cg02530879	1	231944969	0.000153367
cg15727920	1	7914017	0.000153524
cg03020885	11	116643423	0.000153549
cg16633019	5	127448073	0.000154964
cg23577948	5	132148666	0.000155346
cg19323862	1	46805578	0.000155364
cg04179952	1	201619295	0.000155528
cg06460573	19	46144227	0.000155805
cg15616007	3	156365686	0.000156586
cg18499910	10	123532123	0.000157013
cg07378949	1	223848299	0.000157229
cg16389984	17	41031324	0.000158629
cg22259724	17	7479880	0.00015974
cg00939970	11	66281187	0.000160118
cg23053986	1	200466200	0.000160414
cg23683185	11	66493478	0.000160821
cg26955579	4	3443683	0.000161326
cg07694417	14	91730592	0.000162149
cg18628980	21	47547836	0.000162781
cg24359926	3	47138673	0.00016329
cg22706007	10	32216359	0.000163529
cg18815120	1	231512676	0.000163884
cg02293358	14	92355142	0.000164806
cg09906169	11	1005993	0.000165299
cg03261948	6	30140417	0.000165741
cg21322862	2	102292024	0.000165838
cg06477663	13	46757415	0.000168161
cg03541791	6	28829396	0.00016916
cg17299615	19	13944571	0.000169458
cg13753209	17	57696993	0.000170057
cg12170121	20	31175169	0.000170461
cg13561028	6	30899649	0.000173048
cg03128167	11	2176921	0.00017378
cg12966738	5	73399693	0.000173874
cg17744682	2	202324741	0.000174286
cg24224909	6	152125082	0.000174421
cg22536515	2	201452772	0.000174428
cg00894352	5	269864	0.000175111
cg21813101	1	6260616	0.00017578
cg08101228	2	238093760	0.000176159
cg23543123	4	48485569	0.000176795
cg03887787	11	65647532	0.000177815
cg09588684	3	66458036	0.000178062
cg12379463	4	146727004	0.000178452
cg01659586	3	13114343	0.0001785
cg18604888	8	124408541	0.000178681
cg00011856	2	217560946	0.000178811
cg03753320	13	40768855	0.000179322
cg21714809	11	72463184	0.000179977
cg06343615	17	80908666	0.000180582
cg18576835	19	13944261	0.00018111
cg00998135	19	34302567	0.00018151
cg12343591	2	16031275	0.000182038
cg05209461	3	49389917	0.000183069
cg22635698	7	102555437	0.000183392
cg06991560	7	97803978	0.000184159
cg26384474	16	86702325	0.000184308
cg09968689	7	107206113	0.00018518
cg14828187	3	49382813	0.000187434
cg01110668	10	71218586	0.000187507
cg09890800	5	14432378	0.000188242
cg21136371	11	1991065	0.000188653
cg23425673	8	128352645	0.000189319
cg07591283	1	44412003	0.000190999
cg02095219	17	57976723	0.000191387
cg16430428	2	3642847	0.000192187
cg10277641	10	93979355	0.000192326
cg14605362	20	33277532	0.000193516
cg26942275	7	94023825	0.00019354
cg19555986	6	136872119	0.000194169
cg04084170	2	220143147	0.000194792
cg10156493	6	124857134	0.000195109
cg07599786	1	201618654	0.000195399
cg10808026	8	101970351	0.00019638
cg05279229	7	1896384	0.000198607
cg21100518	6	29595002	0.000199045
cg04012857	6	30080405	0.000199517
cg06654118	4	1303317	0.000201258
cg07454640	8	140990901	0.000202207
cg04676561	6	27835191	0.000202236
cg19615017	3	30673459	0.000203525
cg08029165	8	27405666	0.000203526
cg01148193	2	135675773	0.000204371
cg16893549	6	26364413	0.000204521
cg22480875	12	77417567	0.000204727
cg25786770	6	64206328	0.000205165
cg21814995	3	30698876	0.000205778
cg27088794	6	30294447	0.00020591
cg09256862	2	3683283	0.000206172
cg20454158	14	67982430	0.000206335
cg13488501	1	46805584	0.000206381
cg13397024	7	97797637	0.000206406
cg08939172	9	20552570	0.000206608
cg11301365	6	166417490	0.000206863
cg04021674	2	111878760	0.000207036
cg03071268	15	44084697	0.000207321
cg16898833	6	26189333	0.000207432
cg19428027	7	107086997	0.000207867
cg15639776	4	965630	0.000210373
cg14532395	3	177494736	0.000211258
cg05247391	8	71581649	0.000211369
cg21489154	5	56496019	0.000211481
cg22715246	3	126090561	0.000213747
cg02518555	1	88458747	0.000216056
cg19824334	17	73851399	0.000216177
cg07036786	17	77301346	0.000216347
cg03275201	17	80602016	0.000216498
cg10545691	6	170071774	0.000217601
cg24688690	5	345850	0.000218495
cg13695956	17	17912592	0.000218926
cg23436779	17	56769830	0.000219305
cg05024213	16	7063980	0.000219675
cg27316367	19	55813147	0.000219978
cg05388242	18	24237403	0.000220811
cg12741255	20	13201844	0.000220968
cg05070372	16	87027489	0.000224126
cg26246049	10	30843592	0.000224374
cg01919045	10	22500994	0.000224546
cg12087805	20	61574694	0.000224595
cg06296778	2	121258584	0.000224825
cg11039754	15	51384916	0.00022483
cg03970086	16	88974840	0.000225217
cg10187703	2	88823999	0.000225546
cg15299775	4	149794611	0.000225621
cg12135269	2	3642586	0.000226228
cg04665046	9	123691674	0.000226478
cg17874109	16	85879145	0.000227226
cg24883832	15	91073712	0.000227969
cg07498248	2	200466120	0.000228713
cg23793686	15	68133972	0.000228743
cg12211060	6	169619986	0.000230523
cg20621129	11	113846004	0.000230593
cg06882591	19	34397628	0.000231048
cg04398060	6	31555671	0.000231722
cg02791034	20	62843671	0.000234933
cg08186988	9	132310744	0.000235483
cg08161546	6	152011415	0.000235694
cg02864690	11	2023450	0.000235967
cg25158396	3	179370122	0.000236949
cg27491208	22	39546015	0.000237308
cg26038100	6	168332488	0.000238141
cg21120063	2	233734910	0.000238657
cg22015888	5	132459199	0.000238811
cg25239251	20	33543622	0.000239232
cg04837143	7	12762854	0.000242078
cg16510860	13	36069511	0.000244169
cg20475718	2	69201798	0.000245339
cg07314298	2	11723111	0.000245587
cg09440129	16	56333966	0.000245829
cg01024636	11	65820506	0.000246197
cg15888996	1	10490806	0.000247189
cg00251111	21	45725103	0.000248233
cg22360544	16	72698965	0.000248266
cg27039684	1	46333348	0.000248882
cg04359828	10	32216031	0.000249648
cg05221455	11	829616	0.000249999
cg22286046	18	42742029	0.000251024
cg10045137	2	25383940	0.000251558
cg11503182	5	1640042	0.000253536
cg17575505	3	158358616	0.000254877
cg00425918	8	23563146	0.000255231
cg11047500	14	89629859	0.000258328
cg22026368	21	43176800	0.000259045
cg07412002	6	75982956	0.000259232
cg10358248	19	18717080	0.000259884
cg22110654	6	31051644	0.000260462
cg18099408	3	52552593	0.000260727
cg24267699	9	136151359	0.000260939
cg01091620	12	12561471	0.000261713
cg11369071	6	26988148	0.000261899
cg12105450	2	202048100	0.000262113
cg12032713	8	106369363	0.000262139
cg12515346	11	66687034	0.000262239
cg09643027	3	50689263	0.000264784
cg04955914	2	220040571	0.000265162
cg16271524	11	66139231	0.000266551
cg25898516	17	80894030	0.000268503
cg18840374	1	8290326	0.00026866
cg23081393	5	81575173	0.000269231
cg09813845	4	87884634	0.000269561
cg05080811	22	41418973	0.000271705
cg13687570	19	37825320	0.000273066
cg03646928	20	49532912	0.000273818
cg17647667	20	33762157	0.000274014
cg22264386	4	47845952	0.000274344
cg15997020	8	140990656	0.000274513
cg09141640	22	43433811	0.000275436
cg17220337	12	14894281	0.000276202
cg24570129	12	32213777	0.000277635
cg00980287	5	67483621	0.000278103
cg09316997	14	91874913	0.000278577
cg11597942	19	4844954	0.000280656
cg05482463	19	12941533	0.000280947
cg21879841	8	30280661	0.00028124
cg18683606	7	100471612	0.000281995
cg19802432	5	6746160	0.00028939
cg03144215	8	23386415	0.00029051
cg03183201	1	64712583	0.000290847
cg14036776	8	37595363	0.000292212
cg10111716	6	28972110	0.000292262
cg02344993	17	57696989	0.000294588
cg07599136	5	415885	0.000294924
cg10231115	21	45724906	0.000294994
cg00180799	9	123676841	0.000295234
cg03414134	3	187462086	0.000295779
cg23528617	5	14440924	0.000296201
cg10945539	2	3642447	0.000296204
cg16317516	11	47294196	0.00029684
cg09674234	10	65225927	0.000296952
cg19741675	6	31095639	0.000297323
cg15605315	1	45957053	0.000297339
cg05580415	17	80553970	0.00029765
cg08594341	11	9825487	0.000298043
cg08012287	11	66315298	0.000298083
cg14070755	2	238394933	0.0002988
cg20513582	7	41869362	0.000299347
cg03450829	11	1772468	0.000299598
cg06631881	2	3675626	0.000300549
cg16709353	11	68856817	0.000301119
cg05536782	2	3676611	0.000301594
cg13838055	19	44645352	0.000303151
cg14972705	16	72128359	0.000303434
cg24904145	7	100182075	0.000306396
cg04121983	17	73511085	0.000307108
cg24816971	22	46907416	0.000307164
cg07090678	1	91966139	0.000307547
cg03680507	14	93006426	0.000308982
cg21911711	19	16998668	0.00030964
cg22448179	7	55166882	0.000310158
cg27472937	2	3683119	0.000310856
cg18878351	1	10709343	0.000311025
cg20713769	10	123422781	0.000311343
cg05671386	16	3550239	0.00031208
cg04355968	6	27840201	0.000312911
cg23939001	4	940644	0.000313569
cg10874468	4	10094745	0.000314137
cg05789359	6	168377723	0.000314207
cg24993804	1	22300049	0.000314533
cg19242984	7	144081684	0.000314809
cg04548327	8	71716525	0.000315012
cg10757159	9	28774956	0.000315405
cg06184056	8	124545375	0.000315575
cg17872886	2	3642732	0.000316378
cg26674930	10	38299886	0.000319355
cg02749623	21	45725119	0.000319547
cg05098991	20	49057225	0.000320022
cg10081803	8	102465935	0.000320608
cg27319151	6	30071232	0.00032067
cg19867917	2	3642629	0.000320773
cg01883759	7	28220576	0.000321225
cg00835279	2	3642710	0.000321426
cg07865738	2	3649447	0.000322251
cg13095533	9	33941796	0.000322642
cg03504942	11	62245645	0.00032331
cg00645897	1	46713442	0.000323642
cg14674306	17	80561461	0.000324273
cg01625851	19	33938817	0.000324935
cg24765859	6	20589603	0.000326491
cg22225943	11	2162536	0.000327028
cg24458846	11	66512593	0.000327308
cg03189359	1	224359498	0.00032776
cg17121205	19	44009353	0.000329255
cg05405748	14	93313134	0.000329601
cg21787280	14	78225551	0.000330116
cg26615126	2	3642867	0.000330192
cg19663928	8	71693264	0.000330194
cg22399868	11	19469241	0.000330355
cg07040244	1	231555522	0.00033077
cg07812959	10	31217715	0.000331365
cg21151163	2	3649407	0.000332734
cg12321934	19	42379689	0.000332775
cg10174583	17	1627384	0.000333059
cg18483112	5	57742560	0.000333455
cg14093065	17	1811625	0.000334929
cg09063173	13	36288415	0.000336413
cg19373563	21	36074841	0.000339082
cg06211164	3	50359065	0.000339768
cg03545859	11	66003411	0.000340415
cg10338668	2	3649587	0.000340844
cg18801579	5	1003897	0.000340872
cg22824635	19	13112283	0.000341568
cg05382424	6	10886573	0.000342309
cg05169828	16	89912059	0.000342364
cg12845286	20	62843420	0.000344315
cg13077752	18	42322634	0.000344579
cg10374813	17	38183790	0.000344618
cg00757953	16	71021958	0.000345194
cg12968548	1	182922611	0.000345685
cg01339111	12	6299394	0.00034626
cg25135219	10	112193767	0.000346751
cg12219390	11	2177018	0.000347278
cg07117068	4	1354171	0.000347978
cg22144450	17	38080378	0.000348087
cg06374079	6	27182908	0.00034883
cg03469862	11	68924853	0.000349196
cg09801828	20	33462656	0.000350305
cg23489630	19	44645078	0.000350771
cg17540105	6	151634287	0.000350936
cg02768417	21	16887160	0.00035133
cg25366586	19	57129782	0.000351586
cg22315544	17	8066671	0.000353447
cg17850883	4	38796106	0.000353472
cg16690356	6	29945948	0.000353748
cg15281505	11	66322074	0.000354227
cg17730224	1	18681196	0.000356062
cg08322244	17	8066669	0.000357484
cg24075680	22	39541462	0.000358087
cg25139718	1	2027575	0.000358583
cg02028146	2	201639301	0.000359125
cg20670488	17	18024636	0.000359223
cg09228646	8	124581215	0.000363273
cg13670288	11	2176877	0.000365831
cg03116740	11	841335	0.000366308
cg19241807	2	25392556	0.000366631
cg16938305	19	44645378	0.000366923
cg14654966	9	136326460	0.000367118
cg02286857	2	47297177	0.000368377
cg03075709	5	2755820	0.000368888
cg09115473	5	14440991	0.000373516
cg04589674	8	38831508	0.00037388
cg00804785	11	118743051	0.000374137
cg21937431	17	38658096	0.000374207
cg14821905	2	3649455	0.000374355
cg11594303	9	123639439	0.000375807
cg04749549	19	17459798	0.000378241
cg14446504	2	3291358	0.000379003
cg04089644	2	54809763	0.000379624
cg06099784	3	27411746	0.000380329
cg08222618	4	941054	0.000381088
cg22900372	6	28872654	0.000381244
cg01878722	17	80680451	0.00038133
cg14636261	9	136133628	0.000382448
cg11148817	5	312970	0.000382475
cg06833271	1	40439625	0.000382694
cg25595005	6	28770623	0.000383827
cg07963760	1	120612152	0.000383848
cg18627031	3	50653917	0.000385237
cg01096377	22	41032898	0.00038918
cg15391265	7	28219785	0.000390187
cg05791580	8	142656357	0.00039049
cg19886206	1	19811223	0.000392042
cg12473706	1	40392292	0.000392786
cg08221334	6	65087655	0.000393046
cg17280284	6	29414755	0.000393222
cg04812891	6	45545177	0.000393482
cg01219490	17	56788051	0.000395415
cg04480665	8	142439791	0.000395758
cg15133448	10	95327325	0.000396009
cg02772150	21	45753273	0.000398676
cg05899549	16	71891347	0.000399571
cg15968721	11	75294068	0.000402167
cg25367418	15	75165840	0.000402243
cg04248271	5	158524404	0.000402403
cg01412970	17	17109239	0.000404456
cg26640110	16	89731161	0.000407218
cg15142913	8	142440250	0.000410114
cg02931810	6	28510475	0.000411013
cg15711011	5	132533535	0.000412393
cg09427131	15	86162933	0.00041426
cg10184431	6	27783226	0.000414401
cg26118111	15	40331562	0.000414644
cg04580300	6	30205478	0.000416467
cg21319018	11	9865954	0.000416897
cg26708976	15	24672531	0.000417724
cg02424995	6	30015848	0.000418235
cg17525197	16	70974102	0.000422842
cg13445575	20	31154252	0.000422938
cg17413625	9	136402263	0.00042326
cg24812349	22	40905891	0.000423521
cg23429966	2	3290818	0.000423691
cg24413045	5	59050420	0.000424664
cg22039638	2	70996014	0.000424914
cg13060704	6	28890322	0.000426547
cg10346658	5	173287765	0.000427281
cg05780028	12	46384545	0.000428378
cg18771839	11	69931206	0.000428951
cg08729755	7	1586256	0.000429079
cg10876737	5	1052223	0.000431008
cg11853283	5	824299	0.000433694
cg16199877	9	75540698	0.000433854
cg12484022	10	31253602	0.000436741
cg25051520	3	141508162	0.000437022
cg11399623	12	57504230	0.0004378
cg00060683	3	151532028	0.000438275
cg11415402	1	10509733	0.00043949
cg03188580	6	28829378	0.00044055
cg09600837	11	840780	0.000441757
cg12558012	19	19281197	0.000442113
cg10106561	2	25050913	0.000443382
cg14471138	8	71683036	0.000443586
cg22291279	1	41208516	0.000444481
cg13001838	7	54827864	0.000444687
cg11806726	21	44817925	0.00044642
cg11662791	7	92264786	0.000446927
cg02925805	12	298484	0.000448531
cg13695309	8	8635187	0.000448767
cg14747072	12	57645108	0.000449946
cg18825221	14	68749962	0.000451392
cg03563238	19	33554763	0.000453347
cg12559624	8	135550599	0.000454532
cg07847101	7	150785000	0.000456147
cg02632441	2	218711232	0.000456362
cg24999243	17	76374969	0.000457747
cg21371498	22	29197712	0.0004586
cg27664600	15	44487605	0.000458792
cg07995365	10	75012644	0.000460992
cg04690482	6	54711388	0.00046255
cg15105011	4	940614	0.000463004
cg12778192	9	132310960	0.000466521
cg02407266	10	79637979	0.000466649
cg01685242	11	65405760	0.000466765
cg11007907	1	54117965	0.000466887
cg26378748	17	72535090	0.000468719
cg25302603	11	65392829	0.000469171
cg01945810	2	25043703	0.000469388
cg24463260	8	118910896	0.000469552
cg23717809	16	71461161	0.000470421
cg18711369	17	38081186	0.000471231
cg16327227	2	25896721	0.000472089
cg10574861	1	87802066	0.000473483
cg21085035	17	6555584	0.000474632
cg24048627	2	3683186	0.000475025
cg07618928	2	234183455	0.000475771
cg19183742	2	3659466	0.000476193
cg12237666	14	101303280	0.0004762
cg17724900	2	60545388	0.000477051
cg25855217	2	3251064	0.000477089
cg05360138	12	110035743	0.000477639
cg02557865	16	15528057	0.000478297
cg20566475	10	126278272	0.000481076
cg06490839	18	24240815	0.000487106
cg23332327	7	100468260	0.000487899
cg11510499	8	71717540	0.000488476
cg03484996	6	26364666	0.000489437
cg06900585	10	74969699	0.000490359
cg02135083	4	1299514	0.000490931
cg26953669	4	39412146	0.000491133
cg26424147	2	43055984	0.000491953
cg19096424	1	120255104	0.000492531
cg02851147	16	53088661	0.000493617
cg18477635	11	48122845	0.000497024
cg23162479	12	5690131	0.00049795
cg26173986	17	8067016	0.000498669
cg08269660	12	109977148	0.000499672
cg14388170	9	129224091	0.000500377
cg15247669	21	45724470	0.000501244
cg16846765	2	3681244	0.000503816
cg00599163	2	162100495	0.000505713
cg23404435	7	1588396	0.000507201
cg10821226	6	29818277	0.000510806
cg13477182	9	136024925	0.000514157
cg06888383	16	88933359	0.000514171
cg19792802	11	65647270	0.000518063
cg20304530	15	88502498	0.000518457
cg06996165	15	51559577	0.000520185
cg07842265	3	49315355	0.000522607
cg12024906	19	37825679	0.000522878
cg00702307	1	16270127	0.000522932
cg08010546	17	45060287	0.000523032
cg10486834	7	101768558	0.000525333
cg13406584	8	91026527	0.000526189
cg17180873	2	227441521	0.000527408
cg06987384	12	56988451	0.000527422
cg10919222	12	57472396	0.000527848
cg14621701	20	61508590	0.00052833
cg16911892	2	40420145	0.000530937
cg10281770	17	80606947	0.000531092
cg16972619	12	28078288	0.0005324
cg24654737	21	16380394	0.000534189
cg08151264	9	124262626	0.000534218
cg24545054	4	106630052	0.000535444
cg11173246	11	841376	0.000536474
cg18889144	1	46145067	0.000537561
cg21378562	12	66008070	0.000539452
cg01769468	1	86888585	0.000539795
cg14117170	14	64164571	0.000539888
cg05674928	12	121410996	0.000540561
cg12873903	17	40514805	0.000542896
cg03410667	10	81145959	0.000544332
cg12367034	21	44933622	0.000544612
cg04224064	14	36992233	0.000546123
cg15083845	5	1113624	0.000546989
cg16087345	10	33493031	0.000548405
cg09721659	14	81422111	0.000548879
cg18810664	10	31074367	0.000549258
cg18323834	11	96099097	0.000549652
cg22839075	3	12045461	0.000549963
cg12179787	13	52667227	0.000551427
cg23798183	6	27447446	0.000551793
cg01072057	2	233285929	0.000553336
cg27047540	15	63742415	0.000553554
cg27400746	16	89904261	0.000554428
cg02959108	9	1042202	0.000555336
cg24389359	12	111284228	0.000555985
cg14096074	9	34255149	0.000556835
cg13293729	6	28911902	0.000557238
cg18082583	2	32936416	0.000560499
cg14973926	2	25532282	0.000563489
cg23326313	6	28911759	0.000563824
cg16969368	17	57642752	0.000564948
cg08412316	11	95658469	0.000565218
cg04603138	16	88969977	0.000565512
cg19290410	12	114847438	0.000566238
cg25212053	11	66055683	0.000566591
cg12432903	7	1882776	0.000572036
cg08698997	16	88989212	0.000572831
cg01337197	22	43089547	0.00057347
cg13573530	17	77925122	0.000574092
cg00966388	15	76006674	0.000574258
cg26849776	8	142437958	0.000574394
cg25045012	5	1277563	0.000577927
cg19822309	19	46181546	0.000578472
cg06277293	1	155067319	0.000583067
cg04713108	5	44807541	0.000585192
cg20054786	4	38799406	0.000585544
cg01388775	3	50329545	0.000588371
cg15151764	15	74660563	0.000589818
cg07651624	20	33567656	0.000592477
cg27314558	6	28778582	0.000593082
cg15490784	3	126061950	0.000593513
cg15147215	3	52552868	0.000594557
cg15575433	7	100488705	0.000594658
cg15208524	1	10270712	0.000595366
cg09715000	9	111175675	0.000595986
cg12020464	9	136131183	0.000597573
cg19693890	6	168377714	0.000599649
cg07591863	14	105235522	0.000600654
cg25011003	1	22470341	0.000600715
cg16446308	6	28235899	0.000602197
cg04050898	8	135490694	0.000602546
cg01484899	17	80554164	0.000602934
cg26313247	6	28493113	0.000602955
cg14651355	9	139377930	0.000602995
cg26854277	5	129239993	0.000605978
cg25160023	15	24220148	0.000607667
cg24492101	1	19164071	0.000609663
cg17718095	14	35834536	0.000611007
cg22406666	10	114760134	0.000611695
cg05786361	6	170066780	0.000613962
cg22744280	12	112200054	0.000616508
cg13607226	9	124262699	0.000616753
cg21850852	17	73746186	0.00062079
cg20645911	20	33567721	0.000623661
cg06382040	1	33458850	0.000624595
cg16810495	10	5933311	0.000624651
cg09516650	3	178945515	0.000625711
cg20275549	1	104107493	0.000627537
cg10963817	13	60012125	0.000628158
cg08160066	1	46050052	0.000628347
cg05141017	5	148520542	0.000632041
cg17550175	10	95322270	0.000632244
cg05855948	18	24234966	0.000632409
cg21929744	2	201577878	0.000633412
cg16258503	3	63850278	0.000633739
cg22308467	12	111800987	0.00063442
cg02266539	17	7209803	0.000636834
cg02431147	1	120254537	0.000638168
cg08831194	7	106853798	0.000639395
cg18715220	8	81811270	0.00063999
cg24493890	7	144134664	0.000644683
cg04022595	2	217860011	0.000647468
cg04793632	7	102036050	0.000647866
cg20872981	2	54710221	0.000648819
cg00432059	19	20012489	0.000650258
cg23928982	14	105240042	0.000650505
cg02385791	19	37960542	0.000651113
cg20077111	17	38210473	0.000651266
cg03725404	4	9998017	0.000651926
cg04072301	16	88975960	0.00065387
cg27314116	5	6583850	0.000654355
cg24457647	1	64668350	0.000658425
cg18183774	15	75200015	0.000658554
cg12993791	7	100210745	0.000658678
cg24811125	10	121138124	0.000660854
cg04663285	11	379455	0.000661014
cg24122364	13	99574736	0.000662665
cg05949020	1	110693757	0.000663533
cg23483799	11	18659383	0.000664017
cg12219469	10	5936426	0.000664547
cg08673030	6	27631041	0.000667049
cg17294065	16	80662366	0.000667448
cg06375085	3	50375194	0.000668243
cg07395884	15	43545689	0.000668546
cg01093212	22	39715156	0.000669376
cg10321973	14	105659807	0.000670292
cg06765947	3	126236742	0.000672238
cg07734889	8	75896383	0.00067271
cg06578786	4	10037264	0.000673007
cg24138528	6	141782625	0.00067362
cg05544485	5	148645202	0.000674592
cg17965945	2	217954903	0.000677175
cg01542486	8	142440457	0.000679379
cg17571496	1	46183106	0.000679504
cg06229347	1	25878359	0.000680215
cg23865479	1	88292368	0.000680899
cg25045785	10	121578639	0.00068519
cg12532266	5	132201652	0.000685366
cg23895418	20	34078780	0.00068629
cg10892972	11	66028483	0.000687223
cg14119001	9	139324193	0.000688381
cg01756103	22	40388578	0.000689562
cg06589925	15	45497530	0.00068991
cg15556863	15	43452609	0.000690829
cg04884612	6	30231639	0.000695751
cg09006985	7	23054001	0.000696813
cg07933538	9	139378892	0.000697541
cg00066449	7	99063909	0.000699262
cg02282350	12	111284411	0.000700355
cg25416878	3	27465904	0.000701193
cg22331278	5	158635246	0.000702015
cg12122387	8	17756185	0.000702163
cg07691484	11	842764	0.000703518
cg06391558	17	57500591	0.000704023
cg17981805	15	62544128	0.000704044
cg01054023	1	228291177	0.000704135
cg24701175	11	44141974	0.0007044
cg08366055	22	43670985	0.000704619
cg13084335	11	111782670	0.000705354
cg20448716	10	121652133	0.000705847
cg17852021	17	11900443	0.000707262
cg13281248	4	1244360	0.000707282
cg18860399	19	13913942	0.000708455
cg00957505	17	81054294	0.000708477
cg01776135	11	69407097	0.000708906
cg22242402	8	30273472	0.000711724
cg06285307	3	128771903	0.000711789
cg13716506	15	91404667	0.000712315
cg16331867	20	33496104	0.000712409
cg07196044	6	20867280	0.000714439
cg26486972	10	27390386	0.00071503
cg25278298	4	1305282	0.000715248
cg23229984	5	148520753	0.000717427
cg08564522	19	42440079	0.000719773
cg07745915	4	1244504	0.000724041
cg15376505	4	76633566	0.00072524
cg07847583	2	133196501	0.000725263
cg08641846	7	99728415	0.000725365
cg15787769	11	842744	0.000725691
cg24212621	2	219920517	0.000726122
cg16439780	12	120653838	0.0007265
cg22004693	7	99632812	0.000728283
cg03885332	11	832357	0.000728854
cg13094549	20	31176946	0.000729227
cg05564831	3	52568323	0.000730252
cg13790259	19	42704706	0.000730285
cg23528237	22	39126505	0.00073251
cg15256315	8	135791732	0.000732524
cg04922576	1	15745308	0.000732671
cg04804726	10	31065098	0.000732869
cg13026536	14	37023510	0.000733474
cg04118652	9	115984874	0.000733807
cg04211581	6	152011656	0.000735172
cg27127141	4	10086450	0.000735462
cg22667391	12	57843848	0.000735546
cg16148959	17	29648466	0.000736087
cg27385260	12	112276471	0.000737352
cg04843660	1	228468399	0.000738384
cg03628457	4	46895365	0.000738517
cg20377347	10	63807168	0.000744228
cg05868365	7	1584479	0.000744871
cg02118635	17	56770003	0.000750749
cg19204328	18	66379577	0.000750943
cg20620272	3	167968129	0.000751303
cg07431896	5	74808203	0.000755664
cg08309069	6	31240651	0.000757215
cg09045979	10	5918682	0.000758661
cg17701349	17	77478528	0.000759557
cg05323141	14	105354219	0.000763174
cg07243240	11	65083383	0.000765101
cg22199409	20	33595302	0.00076555
cg17389738	6	30711642	0.000766309
cg23071690	6	30232015	0.000769689
cg06912966	12	114852359	0.000770959
cg02362385	19	19739192	0.000771046
cg19563130	14	81422098	0.000776663
cg16361614	17	17801529	0.000777197
cg13783641	17	73898112	0.000779927
cg19530972	14	35246575	0.000780496
cg21541025	11	66823954	0.00078289
cg15535370	7	135422508	0.000784233
cg08982743	14	52780898	0.000784746
cg17597706	2	42160961	0.000785042
cg18390406	12	109981110	0.000785174
cg16251671	20	3294468	0.000792258
cg17561092	5	58298396	0.000794119
cg19891156	17	17721344	0.000794842
cg04510155	17	73518035	0.000795347
cg20098999	19	13347738	0.000795967
cg06456258	22	39898429	0.000796674
cg24247537	11	457278	0.000797589
cg16117710	15	74598765	0.000798196
cg07819320	5	131281430	0.000799102
cg18365421	5	132148668	0.000800054
cg07246713	20	62722933	0.000802224
cg23616383	17	7487132	0.000803014
cg12284854	1	40939078	0.000804459
cg05026186	5	148520876	0.000809126
cg02206767	17	17990805	0.000809157
cg14831380	8	144510421	0.000810489
cg01814027	8	71923401	0.000810973
cg07299736	8	135490787	0.00081122
cg18454042	7	3644951	0.000811405
cg20857520	2	161159880	0.000811509
cg14521367	14	105617500	0.000813761
cg17708444	17	17150846	0.000814102
cg11092487	20	33585188	0.000814479
cg15637226	17	78369689	0.000814913
cg18429766	17	6908493	0.000814949
cg16440309	1	89776303	0.000815753
cg18129178	5	148520854	0.000815879
cg06002616	8	101225028	0.000817408
cg04033989	6	76352383	0.000817861
cg06000217	17	49500206	0.000820851
cg04697094	4	78115125	0.000821538
cg22987467	2	111627557	0.000822549
cg13143523	19	42438458	0.000822704
cg12473775	11	66824650	0.000824369
cg20059597	17	43726219	0.000827668
cg23552779	3	50336827	0.000831148
cg17056361	1	118199729	0.000831682
cg12941249	2	219860379	0.000833351
cg13610133	3	100348357	0.000835173
cg19946085	15	51559439	0.000835444
cg04456662	6	30115407	0.000836268
cg06784218	1	46089804	0.000836274
cg00801765	17	72775894	0.000836483
cg15649116	5	49995636	0.000837663
cg18705808	7	1588284	0.00083788
cg22288337	20	49074468	0.000838336
cg24873256	2	3521627	0.000838667
[truncated: 99,498 more rows]

## Sheet: Colorectal cancer
CpG	CHR	MAPINFO	pvalue
cg00825491	18	46448649	4.74467e-138
cg27409870	8	117635401	3.40862e-64
cg03078767	11	111154742	1.24404e-58
cg23091777	11	111154754	1.479e-56
cg21127079	11	111154826	2.13731e-55
cg20221957	11	111169182	7.55286e-54
cg18547942	11	111170390	1.10649e-51
cg24290496	11	111313817	1.64023e-51
cg14208357	20	60977008	4.47847e-51
cg24861920	11	111169126	2.97823e-50
cg03055693	20	60910388	5.18197e-50
cg26418193	20	60918171	1.28277e-49
cg13202534	11	111170911	1.65021e-49
cg18755616	1	154733492	5.94842e-47
cg17154729	8	117779285	3.18816e-46
cg23491107	20	60927975	8.46866e-46
cg05820396	11	111055240	5.15557e-45
cg02605258	20	60940772	1.02763e-42
cg21254912	6	30957389	2.96602e-41
cg20465794	11	111169943	7.56334e-41
cg21250150	11	111169251	4.00804e-40
cg25316749	11	111169284	4.25746e-40
cg11909137	18	46461202	1.67705e-38
cg21082132	18	46226956	1.0339e-37
cg22601191	20	60968625	1.48444e-36
cg16585368	20	60956324	1.67634e-36
cg18751037	20	60933723	1.17376e-35
cg04287854	5	40276980	4.38231e-35
cg05216221	11	111170935	5.81391e-35
cg24112000	20	60950667	8.70797e-35
cg26654807	10	81002218	1.08834e-33
cg23346408	10	81001957	3.48976e-33
cg13900919	20	47340601	3.89109e-33
cg07578199	15	33001552	1.65937e-32
cg06903512	20	47340424	2.47416e-32
cg09656020	15	33009409	7.2666e-32
cg20416330	20	6693183	1.76994e-31
cg01059881	20	60927922	2.57698e-31
cg17138835	5	40269596	4.89919e-31
cg04632997	20	60904163	5.70411e-31
cg15193198	20	60906057	5.9796e-31
cg17705334	10	81002615	2.99861e-30
cg17853216	10	81002480	7.43415e-30
cg19055828	12	51139321	3.02473e-29
cg08176005	20	60901339	8.28307e-29
cg20556304	6	170819931	1.33988e-28
cg09367901	14	54418851	7.94176e-28
cg00565817	20	61419373	8.52615e-28
cg04472447	1	182931960	2.62705e-27
cg06812900	11	74363243	3.52893e-27
cg09538401	11	111171330	3.68515e-27
cg17352178	1	183096966	6.40884e-27
cg20488877	11	74082789	7.14629e-27
cg02024094	20	60937585	9.89984e-27
cg00767544	1	183013562	1.4522e-26
cg15870043	17	55175165	3.65944e-26
cg05923197	14	54418804	6.70479e-26
cg15732431	5	134478061	9.86805e-26
cg05145076	8	117845257	1.10523e-25
cg07685795	14	54418880	1.11699e-25
cg11532216	1	183063517	2.49426e-25
cg17644690	1	183093894	3.15927e-25
cg16418754	1	183093901	3.25858e-25
cg18668449	20	60925179	3.46674e-25
cg01797527	20	6749480	3.75549e-25
cg07354861	11	111169961	5.48115e-25
cg23497020	12	50616562	5.61898e-25
cg05835599	5	134469813	6.42451e-25
cg07627133	1	183094584	7.79917e-25
cg01577165	12	50616434	1.42055e-24
cg04969764	20	60906201	1.65385e-24
cg23251868	20	60911989	1.98582e-24
cg20597722	8	128421921	2.21225e-24
cg21984044	18	46465677	2.40475e-24
cg09553684	12	112191404	2.98026e-24
cg06978205	4	14165377	3.5586e-24
cg07752015	1	183079647	3.57144e-24
cg07506908	1	154733494	7.90246e-24
cg21523751	1	182988639	9.69648e-24
cg25592802	1	183059693	1.1186e-23
cg04217475	12	51007498	2.12706e-23
cg12233692	11	74431850	4.80434e-23
cg03185552	17	81060259	5.58311e-23
cg08247202	12	50616162	8.41604e-23
cg22403983	11	74295300	1.11831e-22
cg00376252	11	74427166	1.51442e-22
cg03907575	12	50898411	1.90876e-22
cg00417288	12	4399998	1.91267e-22
cg07876904	17	81049242	2.23525e-22
cg17213352	20	60886007	2.52986e-22
cg27176264	17	81060149	2.63576e-22
cg11635421	12	50616262	2.82095e-22
cg27204212	20	49062303	4.07649e-22
cg08536044	11	74431442	4.61875e-22
cg05098991	20	49057225	9.92993e-22
cg15128679	5	134476728	1.05816e-21
cg24245830	12	50616100	1.23751e-21
cg14195722	11	74413754	1.5706e-21
cg05737860	15	32969475	1.86093e-21
cg01034396	13	37494802	2.24191e-21
cg08700454	11	74432028	2.33463e-21
cg13023205	17	81060243	2.33504e-21
cg00665405	12	50899548	2.70534e-21
cg08081173	17	811505	4.434e-21
cg27598979	13	37495632	4.43744e-21
cg03260530	17	81049494	4.99665e-21
cg27634195	16	1440421	5.73109e-21
cg08643012	13	37494946	7.25456e-21
cg17655357	17	813389	8.74285e-21
cg00447543	17	81050012	1.08224e-20
cg22902532	11	74440516	1.55684e-20
cg26457178	20	49063790	2.01179e-20
cg10923088	20	60976987	2.20779e-20
cg07689907	11	61582574	3.01579e-20
cg07965995	17	811389	3.82538e-20
cg02365900	17	81050089	4.84039e-20
cg16150798	11	61560092	6.52194e-20
cg02327812	5	1218507	1.66133e-19
cg06945559	8	117564306	1.88544e-19
cg22436086	19	13215368	1.94756e-19
cg17509279	12	104525518	2.13063e-19
cg09442789	15	33009115	2.53265e-19
cg00599401	6	30538989	3.07669e-19
cg26493306	5	134463458	4.21346e-19
cg10487714	12	51322158	5.47944e-19
cg24172291	12	115889509	7.65577e-19
cg02694170	12	115888757	8.53295e-19
cg12406507	11	74348674	1.13822e-18
cg12078222	11	74428548	1.36315e-18
cg08740063	12	51180192	1.78464e-18
cg03940408	13	37494994	1.98748e-18
cg22637518	5	40260640	2.11387e-18
cg26452341	5	134446260	2.21704e-18
cg27491224	4	2439740	2.41115e-18
cg00387115	12	115889598	2.97857e-18
cg07431994	11	74218301	3.00775e-18
cg14249095	12	50745607	3.01662e-18
cg06148154	5	134510531	3.07742e-18
cg12681499	20	47250851	5.65332e-18
cg08707306	11	61621828	6.27059e-18
cg04673462	1	38461896	7.02835e-18
cg17077180	1	38461687	7.66813e-18
cg01400685	11	61598025	7.734e-18
cg05202204	1	38460950	8.2623e-18
cg23427534	1	38480016	8.32537e-18
cg09474840	2	219146931	8.33579e-18
cg14671011	5	134544423	8.92341e-18
cg09605392	12	115906012	1.02232e-17
cg12892471	12	50616779	1.35727e-17
cg26729965	1	38455861	1.46652e-17
cg01722420	15	32993763	1.5234e-17
cg13319417	6	36304456	1.57571e-17
cg04184094	2	219187299	1.67793e-17
cg15405652	12	50529977	1.91256e-17
cg09559225	8	117636287	1.97932e-17
cg24094469	8	117800920	2.23452e-17
cg06593603	5	1218042	2.66482e-17
cg24519393	1	38470540	2.94631e-17
cg14960328	6	43781219	3.03266e-17
cg23382033	12	111872287	3.50078e-17
cg01252585	20	48999791	3.69821e-17
cg16209924	11	74437016	4.28287e-17
cg26528311	1	38462546	4.86755e-17
cg02584939	1	55248099	5.3079e-17
cg00980106	20	48895688	7.33034e-17
cg10734259	9	22103886	8.53485e-17
cg20014596	12	50898483	1.06574e-16
cg25917725	13	37495343	1.12929e-16
cg15100426	2	219187432	1.20074e-16
cg02383163	2	219157675	1.24348e-16
cg12658694	1	38397304	1.35945e-16
cg14334648	20	7831901	1.64503e-16
cg03364247	3	40570062	1.67416e-16
cg12594237	12	4399955	1.92717e-16
cg22633769	20	60982531	2.21706e-16
cg09847153	1	38461540	2.26278e-16
cg14725641	11	61582763	3.46255e-16
cg13077896	1	38398846	3.53738e-16
cg19374743	6	35992691	3.8801e-16
cg04112147	2	199778914	4.00018e-16
cg09756010	5	40260734	4.69129e-16
cg08494069	2	219144417	4.97037e-16
cg19710355	2	219124882	5.23288e-16
cg12909727	2	99353297	5.52947e-16
cg17885402	10	101492224	6.06425e-16
cg22541963	20	60982533	6.41829e-16
cg20230808	2	200055484	7.30529e-16
cg12032603	12	111872336	8.66788e-16
cg03371758	2	219181427	8.75812e-16
cg03152092	19	41869545	8.91143e-16
cg21817287	5	40066956	9.56307e-16
cg08477640	19	41863820	9.91672e-16
cg00134887	10	101379015	1.06258e-15
cg15674680	20	60982522	1.16027e-15
cg11471172	12	51128843	1.41222e-15
cg11494288	20	47341147	1.44978e-15
cg10589447	12	115890128	1.50857e-15
cg07663732	19	41882741	2.10488e-15
cg19133199	19	41869409	2.47737e-15
cg00108583	15	32997144	2.52706e-15
cg19497572	19	41882098	2.59083e-15
cg15561668	10	101390456	3.18273e-15
cg14323943	5	1226480	4.73926e-15
cg20119370	2	200088705	5.30186e-15
cg15168922	12	51128872	7.19793e-15
cg27565517	6	12292676	7.23414e-15
cg14506196	10	101295400	7.46481e-15
cg01769750	4	105888571	7.71398e-15
cg22421503	6	36623153	7.92577e-15
cg14831174	20	61050885	1.0583e-14
cg11102819	11	74421983	1.14605e-14
cg19013339	12	96052514	1.55434e-14
cg25893254	19	13129079	1.70498e-14
cg02063076	19	41881163	1.75682e-14
cg20409009	1	38405906	1.9813e-14
cg04971375	5	134509846	2.07993e-14
cg15082992	17	81057757	2.09804e-14
cg04477962	12	51317375	2.38444e-14
cg04099705	16	1397981	2.51337e-14
cg04018708	2	219188804	2.56697e-14
cg07926491	12	57489971	2.92735e-14
cg03735013	11	61582769	3.18921e-14
cg22065124	13	73649955	3.55368e-14
cg25623468	8	117887022	4.21226e-14
cg19351627	12	111396962	4.83887e-14
cg25618457	2	219187295	6.5856e-14
cg14124465	1	222082182	8.60932e-14
cg11369599	6	31023709	9.56897e-14
cg14708981	8	128387794	1.12556e-13
cg12382846	20	60892121	1.1443e-13
cg19107904	12	57541455	1.21587e-13
cg15632862	1	38471572	1.38668e-13
cg17617182	6	12279872	1.56357e-13
cg26398791	1	38455867	1.56791e-13
cg05465342	6	32121841	1.59808e-13
cg09462388	20	6369486	1.92719e-13
cg07060816	12	111395124	2.27103e-13
cg22973789	2	200321011	2.36065e-13
cg15154178	20	49289699	2.45437e-13
cg01493522	13	37497338	2.62099e-13
cg10233454	12	57529389	2.65553e-13
cg13960694	1	183240136	3.09403e-13
cg05991184	2	219186017	3.2483e-13
cg19702880	12	111403583	3.26883e-13
cg00264176	11	61612775	3.45977e-13
cg21760968	20	6671597	4.20432e-13
cg07617394	20	6690692	4.6417e-13
cg21147203	5	134529659	4.95401e-13
cg20019365	2	219134978	5.05945e-13
cg26265609	5	149545346	5.23943e-13
cg12917994	20	6685966	5.33076e-13
cg18504661	12	50931745	6.7933e-13
cg03806784	8	117796191	7.19496e-13
cg23525532	11	111178311	7.39951e-13
cg09594475	20	60884601	8.34228e-13
cg23713008	1	222224071	8.34463e-13
cg20940052	12	111396409	8.64854e-13
cg04731861	2	219085781	9.23659e-13
cg01890197	6	55886930	9.45249e-13
cg13236649	20	55835020	1.24829e-12
cg05928290	14	54418728	1.34352e-12
cg07708788	3	133748311	1.41482e-12
cg18145172	8	117540004	1.50399e-12
cg17862558	4	106137048	1.51718e-12
cg25018928	11	69943421	1.52375e-12
cg25150765	2	99491691	1.812e-12
cg02985381	13	37494744	1.84174e-12
cg24591575	16	80094284	1.89212e-12
cg00284516	8	117778669	2.19595e-12
cg09977701	3	53060719	2.33804e-12
cg09024069	2	200126093	2.48827e-12
cg22635982	2	219080665	2.82893e-12
cg18147567	1	38457103	3.03068e-12
cg05594558	16	1401624	3.27778e-12
cg08144157	16	88937115	3.42877e-12
cg18892128	6	31409575	3.67376e-12
cg15464627	10	114737643	3.84616e-12
cg08664874	16	68802942	3.94443e-12
cg13676449	19	41620364	4.05569e-12
cg10943305	21	47790232	4.35599e-12
cg05767291	20	48961320	4.52215e-12
cg24425727	6	36645648	6.93954e-12
cg13145583	20	47345118	7.37737e-12
cg15469720	1	94079866	7.78746e-12
cg04183873	20	49044372	8.29382e-12
cg16180424	11	74428603	9.40502e-12
cg13835894	2	219148914	1.02501e-11
cg15819890	12	50678329	1.2474e-11
cg19129200	10	101355830	1.31293e-11
cg03817621	10	52645399	1.33212e-11
cg20392456	11	111307766	1.38614e-11
cg11920449	6	36645608	1.41378e-11
cg19336241	3	112992792	1.62485e-11
cg01872216	14	54430382	1.68643e-11
cg26954695	19	59085561	1.74392e-11
cg11193064	15	67008444	1.88798e-11
cg06846320	15	67401751	1.89931e-11
cg05735590	6	36627451	1.96839e-11
cg05054864	6	31458496	2.02608e-11
cg14911132	11	61596755	2.20007e-11
cg07384136	5	1115158	2.34448e-11
cg16518266	2	218621552	2.43462e-11
cg15910577	12	96057525	2.55089e-11
cg22428541	20	60945465	2.61393e-11
cg11195926	4	145621327	3.00919e-11
cg13266676	20	47491612	3.19976e-11
cg23457357	6	31148748	3.46932e-11
cg07663572	12	51014372	3.69788e-11
cg08696401	16	68818222	3.75489e-11
cg10133464	16	68758578	4.04578e-11
cg17889447	20	60901850	4.1843e-11
cg03560395	12	6427068	4.75399e-11
cg08061006	15	33166283	5.6417e-11
cg12128696	14	54429756	6.15802e-11
cg06204229	3	52865917	6.96192e-11
cg10520134	9	22052525	7.19069e-11
cg27178290	15	68110793	7.21809e-11
cg06865255	6	55740182	7.35358e-11
cg04865290	3	52927548	7.37208e-11
cg00012203	2	219082015	7.58312e-11
cg24461506	20	60948495	7.88022e-11
cg26255052	1	23038321	8.59123e-11
cg05366923	1	183155056	9.51842e-11
cg10474949	6	29678319	9.74964e-11
cg04170623	19	59071414	1.12595e-10
cg06607226	3	100617729	1.14009e-10
cg27010096	5	1060613	1.18629e-10
cg04300287	13	111077156	1.30934e-10
cg02283485	10	81003020	1.32582e-10
cg16406892	12	115118777	1.34269e-10
cg12487466	7	45001963	1.3794e-10
cg15106294	6	36626044	1.3839e-10
cg18595780	6	31010742	1.47745e-10
cg04785587	7	45154359	1.50381e-10
cg19279042	6	31550090	1.51956e-10
cg15849237	20	47360150	1.57968e-10
cg09736959	6	31540114	1.60994e-10
cg08684900	7	45164170	1.84812e-10
cg06855286	6	31010597	1.90484e-10
cg04870120	15	32999748	1.92719e-10
cg11707067	19	59073430	1.93243e-10
cg12832280	11	111307431	1.93553e-10
cg13829104	12	115118806	1.99357e-10
cg27563558	12	50895943	2.02982e-10
cg09905635	7	47525243	2.03591e-10
cg13327838	11	111235155	2.06487e-10
cg08329092	11	111203997	2.19241e-10
cg15470658	12	57518141	2.24311e-10
cg16615454	12	50475167	2.2859e-10
cg25273936	12	6421474	2.30588e-10
cg02004150	7	99474922	2.54783e-10
cg08104960	17	807555	2.54829e-10
cg11164692	2	216879719	2.72073e-10
cg24411946	10	52645408	2.73218e-10
cg13042072	20	42640625	2.80561e-10
cg23542880	3	112994868	2.82083e-10
cg09469610	15	68113110	3.01457e-10
cg03924136	20	62367108	3.09321e-10
cg17330203	10	101515599	3.12043e-10
cg15682194	11	69925136	3.13345e-10
cg11406886	20	55804869	3.78469e-10
cg14130039	6	32121225	4.04273e-10
cg00879155	21	47829917	4.21298e-10
cg09661503	5	149568693	4.23258e-10
cg12408618	19	33550997	4.2851e-10
cg22900583	3	41013837	4.35353e-10
cg07134316	12	57488112	4.50645e-10
cg00989069	21	47777635	4.63269e-10
cg05125483	6	30640512	4.65593e-10
cg20599375	7	46919434	4.71745e-10
cg13871948	1	222071062	4.86961e-10
cg16763805	12	4256564	4.99836e-10
cg16603653	5	134566929	5.12338e-10
cg18763727	19	41920834	5.28175e-10
cg17131975	1	222039219	5.52854e-10
cg18484110	20	48967561	5.65529e-10
cg26818629	6	31148516	5.67947e-10
cg18770857	12	50480650	5.96659e-10
cg27547543	6	31148524	6.06365e-10
cg00119778	6	32466447	6.18704e-10
cg19364879	12	111807000	6.40098e-10
cg06872437	7	45107913	6.5196e-10
cg11232245	10	101284535	7.28234e-10
cg19045468	12	71533592	7.55114e-10
cg20083609	3	112980454	7.60407e-10
cg18111764	20	49261887	7.97604e-10
cg22581676	3	53080960	8.51694e-10
cg23991989	7	45067055	8.57454e-10
cg00070172	5	134451867	8.78383e-10
cg04219977	6	31506768	9.07186e-10
cg02427797	6	31448932	9.40457e-10
cg06419409	20	60948961	9.44297e-10
cg25367572	3	52926875	9.59522e-10
cg01987516	10	101282726	1.0261e-09
cg02912498	20	47255183	1.04733e-09
cg00383244	17	812734	1.04943e-09
cg17931227	6	31148370	1.06425e-09
cg23749637	17	800749	1.06757e-09
cg20539366	22	46370644	1.08086e-09
cg10740944	5	134367807	1.09055e-09
cg21485895	2	200321016	1.15844e-09
cg26433975	7	45066858	1.20595e-09
cg04797846	6	32362707	1.21671e-09
cg22034072	5	134551974	1.25654e-09
cg16818160	15	67649570	1.27184e-09
cg02553054	12	50478480	1.27361e-09
cg27207430	12	50478730	1.32717e-09
cg13437525	12	51318487	1.35122e-09
cg02767663	1	183167718	1.35901e-09
cg13378192	6	36625207	1.37161e-09
cg02414785	5	149570702	1.39368e-09
cg27240317	8	117363782	1.40267e-09
cg21099653	16	68816532	1.47525e-09
cg03487276	16	68563106	1.50242e-09
cg06784095	5	40151155	1.59326e-09
cg25115154	12	71533408	1.62619e-09
cg06861519	6	30646707	1.69371e-09
cg09024008	12	57526010	1.73299e-09
cg00357273	6	31138611	1.74017e-09
cg23397584	6	30726973	1.77077e-09
cg17070577	22	39642168	1.77371e-09
cg23904955	10	101282759	1.78727e-09
cg18844229	14	54434563	1.7994e-09
cg11810381	19	58986321	1.87919e-09
cg21212995	5	149570189	1.9248e-09
cg11913491	11	74303901	2.01061e-09
cg13484467	17	81047784	2.03265e-09
cg15517658	19	58666209	2.0354e-09
cg13115165	10	81045939	2.0671e-09
cg05475172	22	46371152	2.15237e-09
cg07005960	17	81050498	2.15513e-09
cg07716131	16	88937225	2.17931e-09
cg19684296	15	67008514	2.20197e-09
cg02297460	11	69920437	2.21038e-09
cg15490715	6	29521568	2.25111e-09
cg04972745	10	101287846	2.32523e-09
cg18104015	17	81031724	2.37905e-09
cg03140378	20	55787633	2.50597e-09
cg26286198	20	48812659	2.64733e-09
cg14375205	6	36618002	2.66171e-09
cg18353572	20	47339547	2.70262e-09
cg17543539	20	61045751	2.86834e-09
cg12597689	20	60939734	2.91639e-09
cg02101662	12	51316730	2.94879e-09
cg08935954	21	47819824	3.03648e-09
cg06778266	15	33178652	3.14066e-09
cg19960420	10	101282185	3.20522e-09
cg18205668	7	45066895	3.20885e-09
cg20800216	18	46471349	3.25012e-09
cg10610196	1	38465296	3.42057e-09
cg00448220	17	624386	3.44142e-09
cg12149513	12	95189594	3.49744e-09
cg20950529	14	54677357	3.6108e-09
cg15760132	6	29975708	3.6452e-09
cg27328965	20	49307959	3.79098e-09
cg27456563	18	46513915	3.79664e-09
cg00208830	1	183154778	4.03592e-09
cg11375938	3	53085910	4.06897e-09
cg22130585	11	69924355	4.21644e-09
cg06362710	8	59769256	4.2386e-09
cg22000795	11	74430468	4.26033e-09
cg20543683	16	68812420	4.28292e-09
cg03084704	16	86704486	4.43877e-09
cg22010065	19	59085427	4.4664e-09
cg17615629	6	30459867	4.5302e-09
cg00866206	7	99474543	4.60665e-09
cg13685273	12	57512715	4.68977e-09
cg20027684	15	90792300	4.71451e-09
cg13643186	3	52877402	4.73495e-09
cg02216442	18	46381931	4.77006e-09
cg02764055	15	68110824	4.81522e-09
cg02030034	10	101292403	4.84775e-09
cg03894242	12	57513121	4.90642e-09
cg04020319	12	121445882	5.03035e-09
cg20625060	3	52927957	5.03744e-09
cg03619586	6	31705409	5.19838e-09
cg06010307	3	169538586	5.23052e-09
cg08975828	12	112280180	5.39044e-09
cg20802826	6	30782080	5.39922e-09
cg12967858	2	199336325	5.44157e-09
cg08474340	2	219051445	5.76194e-09
cg10715333	6	31018523	5.86822e-09
cg11441173	6	29707887	5.92082e-09
cg07044859	10	101282883	5.92393e-09
cg16398511	6	31010701	5.99561e-09
cg00425431	15	90792223	6.05207e-09
cg06217303	6	31560670	6.28534e-09
cg07615977	20	48770918	6.28801e-09
cg05929019	1	183155154	6.32542e-09
cg26621149	20	60828640	6.48796e-09
cg23778943	6	30421189	6.57177e-09
cg16987856	20	47201581	6.57619e-09
cg12418173	5	134280096	6.70005e-09
cg21851632	12	57540587	6.75562e-09
cg08956474	10	101284950	7.15065e-09
cg25930786	19	54584636	7.16374e-09
cg24912504	6	31943273	7.21224e-09
cg17536959	2	219021022	7.25389e-09
cg24996804	15	72501304	7.2995e-09
cg21618549	19	59067270	7.35832e-09
cg05909365	5	40046993	7.38865e-09
cg14748795	10	101283090	7.52197e-09
cg00355613	6	32064956	7.61455e-09
cg07203494	20	49283757	7.72582e-09
cg18944952	11	74108494	7.77172e-09
cg13597051	6	31695599	7.83718e-09
cg23704689	12	110906840	8.00436e-09
cg21742876	3	52817404	8.0439e-09
cg19975759	17	80994178	8.31404e-09
cg06373032	10	81046101	8.45492e-09
cg15474579	6	36645812	8.56878e-09
cg22259344	13	34068089	8.63963e-09
cg19445579	1	222065665	9.08089e-09
cg21214455	15	72412075	9.09373e-09
cg04531030	12	50932172	9.21967e-09
cg00215495	5	40269086	9.30243e-09
cg12934461	15	90792652	9.66031e-09
cg13707183	15	90792631	9.75206e-09
cg13054523	17	81055722	9.75783e-09
cg11002698	6	111135096	9.91224e-09
cg11081894	10	101283847	9.92095e-09
cg14036627	6	31148657	9.94078e-09
cg25472872	15	72491290	1.00085e-08
cg07693238	7	99595437	1.00743e-08
cg19021588	15	72434086	1.01948e-08
cg25423822	15	90792717	1.04981e-08
cg17777744	8	107072875	1.05719e-08
cg00983060	6	31531190	1.05883e-08
cg12498895	6	43425541	1.06015e-08
cg16672083	15	72433130	1.06954e-08
cg04188216	20	48837617	1.09326e-08
cg21052932	14	51342320	1.12745e-08
cg00637340	15	72460016	1.12773e-08
cg11982431	12	50481901	1.1564e-08
cg20314763	13	73628948	1.16234e-08
cg19659678	16	86275589	1.19817e-08
cg15247141	12	6387977	1.24089e-08
cg08079813	20	60812344	1.25461e-08
cg20080983	22	29430271	1.262e-08
cg22293481	15	90745248	1.28348e-08
cg18219418	15	72563529	1.28417e-08
cg04509099	1	201884988	1.29648e-08
cg11539695	6	32287314	1.29867e-08
cg08747931	1	222014008	1.31989e-08
cg24766462	16	68749583	1.3393e-08
cg24579218	15	68104479	1.34217e-08
cg24187437	3	112710191	1.38721e-08
cg23835597	15	72598623	1.39784e-08
cg01626341	6	32440987	1.40883e-08
cg07827139	2	159992206	1.42816e-08
cg02248037	6	31465876	1.4411e-08
cg04954757	17	807121	1.44395e-08
cg08051523	13	34083938	1.47144e-08
cg22735222	10	101295724	1.49603e-08
cg19621317	12	50467278	1.53255e-08
cg26469215	4	105888253	1.5429e-08
cg04996089	16	88937216	1.54832e-08
cg02730678	6	36641554	1.59546e-08
cg10040866	15	72690640	1.66786e-08
cg01025891	7	99717060	1.69836e-08
cg12931523	15	90793003	1.74069e-08
cg13890714	20	60993085	1.76042e-08
cg03172688	5	141254129	1.77666e-08
cg08908213	2	218945326	1.80592e-08
cg12166018	15	72564196	1.83932e-08
cg20550154	14	52487779	1.84809e-08
cg06805925	17	16233044	1.88855e-08
cg27662803	20	49266395	1.9322e-08
cg09868556	3	52380798	1.96792e-08
cg11362183	12	64403751	2.04711e-08
cg11811828	6	31148666	2.08454e-08
cg03563238	19	33554763	2.09486e-08
cg16468363	19	33543282	2.13958e-08
cg01597097	6	28912045	2.1965e-08
cg09485853	15	72495878	2.20733e-08
cg23074691	15	72183545	2.22981e-08
cg00237391	6	35265643	2.2385e-08
cg22626683	1	172903051	2.24347e-08
cg09517540	20	47231625	2.2649e-08
cg16731692	15	72118844	2.2675e-08
cg11503274	5	149546934	2.28353e-08
cg17709873	6	31540456	2.29184e-08
cg03256963	15	72105880	2.34529e-08
cg18916403	15	68115877	2.34838e-08
cg24216966	6	31540121	2.35998e-08
cg15761531	3	52737578	2.37589e-08
cg04101750	19	58996513	2.39515e-08
cg23017530	11	61625377	2.50042e-08
cg27518156	6	6751984	2.51832e-08
cg23314488	15	72522205	2.52564e-08
cg19872019	6	29980960	2.53319e-08
cg18504708	13	111094580	2.63799e-08
cg22121873	21	47614679	2.77812e-08
cg11586857	6	31540136	2.78887e-08
cg12768652	22	39619399	2.9885e-08
cg26884033	21	47786512	2.99533e-08
cg00686197	6	31733619	3.00558e-08
cg09595853	3	52258211	3.0148e-08
cg21720802	11	66232921	3.01808e-08
cg23252259	6	31148612	3.02134e-08
cg20675262	1	172874951	3.03901e-08
cg01231543	16	68741748	3.07083e-08
cg07283011	3	133970158	3.07662e-08
cg11613427	3	52932208	3.19995e-08
cg01981829	1	22706864	3.23081e-08
cg10694914	11	111250431	3.25712e-08
cg25472918	11	101630883	3.30461e-08
cg18720930	22	29422889	3.35273e-08
cg19593490	6	29943188	3.37608e-08
cg11332951	1	2396472	3.38085e-08
cg05094984	11	61544890	3.40836e-08
cg11709495	7	129649151	3.44529e-08
cg04609265	10	81045085	3.44696e-08
cg12228245	3	54157557	3.46591e-08
cg13089205	20	55809563	3.47662e-08
cg07400294	6	32071418	3.50932e-08
cg06824303	20	48780410	3.51645e-08
cg03278365	3	52877203	3.55348e-08
cg19653904	16	68569204	3.59165e-08
cg21790851	13	73634643	3.61444e-08
cg21136508	16	80058605	3.61627e-08
cg03959527	15	90894952	3.67119e-08
cg10830822	6	30483886	3.69056e-08
cg03552151	20	33103584	3.73705e-08
cg01758041	7	99686291	3.74891e-08
cg02451928	6	31125948	3.76509e-08
cg20595636	6	30279111	3.80381e-08
cg06190672	20	49058391	3.80446e-08
cg25023600	15	91079812	3.83909e-08
cg09499504	17	17024437	3.86359e-08
cg19586165	17	37814072	3.87217e-08
cg16496398	20	60884376	3.95576e-08
cg25008509	1	183562693	3.95821e-08
cg03714916	6	36645886	4.05944e-08
cg13582457	5	172324773	4.15512e-08
cg01016122	6	31082534	4.16275e-08
cg18304342	20	6362368	4.32636e-08
cg00641178	7	99621385	4.33358e-08
cg15572180	6	30689205	4.36772e-08
cg17227149	6	29981695	4.53488e-08
cg10131001	6	35198848	4.60365e-08
cg00690270	3	52324148	4.61503e-08
cg20475114	5	1217080	4.63061e-08
cg02575483	6	117826706	4.63359e-08
cg10150255	2	169025365	4.668e-08
cg26481402	6	28853050	4.75896e-08
cg00407901	20	7917212	4.77284e-08
cg15174396	6	29796363	4.80849e-08
cg17888390	10	101282816	4.91655e-08
cg24913868	10	101296069	5.26756e-08
cg20210586	6	30309562	5.31331e-08
cg27622369	7	46926447	5.3527e-08
cg20637653	12	112450938	5.57731e-08
cg02808233	19	58920810	5.67086e-08
cg00488747	16	89445503	5.79486e-08
cg01344738	6	30067108	5.84957e-08
cg14771689	14	52492671	5.85237e-08
cg27128467	16	68810757	5.99994e-08
cg25865108	6	45559104	6.07008e-08
cg16984897	11	3875715	6.13372e-08
cg07035442	17	81028481	6.18791e-08
cg07010088	15	68116505	6.22166e-08
cg04693581	20	33137111	6.24057e-08
cg21143896	7	2802374	6.43536e-08
cg02516888	20	49091086	6.46575e-08
cg10764574	20	60884293	6.4742e-08
cg15271404	20	33125570	6.48832e-08
cg01021283	10	81046551	6.51149e-08
cg27143082	6	31744628	6.52158e-08
cg00225902	3	66444122	6.56293e-08
cg06217245	20	33103252	6.56816e-08
cg07047653	12	50344626	6.6007e-08
cg12163646	6	30529027	6.83932e-08
cg16143804	6	31706344	6.83942e-08
cg23597057	1	154733198	6.9226e-08
cg17117049	8	17579735	6.95475e-08
cg08191921	20	60834100	7.23556e-08
cg22679406	6	29599331	7.24722e-08
cg03432955	6	29795501	7.25668e-08
cg06239923	20	55923774	7.30133e-08
cg19877683	17	80969515	7.53301e-08
cg24797896	15	75496647	7.54565e-08
cg25058201	3	52877271	7.58775e-08
cg06251929	6	30539459	7.58891e-08
cg03450842	10	80834947	7.64154e-08
cg25637390	3	66474569	7.64796e-08
cg00108715	3	52565015	7.85212e-08
cg26661416	9	113689191	8.03259e-08
cg12059304	22	39642701	8.24488e-08
cg10213353	20	60860905	8.37748e-08
cg00001269	20	48959004	8.42626e-08
cg17100355	10	81043875	8.43485e-08
cg22792024	7	99566441	8.44936e-08
cg15046585	15	91072757	8.50169e-08
cg15867944	20	55844836	8.51273e-08
cg21713885	19	33350845	9.00228e-08
cg13662121	6	36644997	9.13059e-08
cg03921216	6	31166799	9.40521e-08
cg11664362	13	73675471	9.41045e-08
cg05505711	6	30714519	9.41354e-08
cg20731623	6	36632462	9.47069e-08
cg12908802	7	45129214	9.71956e-08
cg19674797	20	60886077	9.76794e-08
cg15757411	1	183554409	9.7892e-08
cg09027889	15	91039456	9.87714e-08
cg09917562	15	68114909	9.97742e-08
cg23202667	2	219198051	1.00009e-07
cg10506844	10	101281203	1.00635e-07
cg08438589	20	48986614	1.03443e-07
cg24465855	19	58986510	1.05124e-07
cg01531058	19	59067255	1.05189e-07
cg07078789	6	31465720	1.09332e-07
cg27512737	16	68804435	1.1168e-07
cg03233730	7	45146490	1.12065e-07
cg17751510	15	72408898	1.12806e-07
cg11864866	11	3875623	1.13093e-07
cg07613268	6	31110473	1.13996e-07
cg23285459	7	2802560	1.14968e-07
cg25676471	22	39633497	1.17098e-07
cg22765426	6	30483837	1.18071e-07
cg00110832	6	32121130	1.18386e-07
cg03214484	10	101457989	1.18565e-07
cg10925829	20	60860984	1.22144e-07
cg23110482	6	29796614	1.23659e-07
cg12324144	3	169531663	1.25197e-07
cg05177685	6	30558470	1.25242e-07
cg18726748	1	221951837	1.26722e-07
cg15287917	20	49092675	1.27081e-07
cg15089774	21	47739184	1.27621e-07
cg03368643	6	30181600	1.29248e-07
cg05793240	7	2802953	1.32552e-07
cg21902429	14	66346636	1.34102e-07
cg05324776	11	70002020	1.34631e-07
cg12169661	7	73183394	1.3464e-07
cg11122280	6	32123479	1.3561e-07
cg12552165	1	183154981	1.35889e-07
cg03521696	6	29795595	1.37362e-07
cg00553605	7	73149190	1.39707e-07
cg03270340	6	28891204	1.4172e-07
cg23531748	20	60969906	1.44935e-07
cg16222612	3	112876847	1.46206e-07
cg00947599	7	2802697	1.4688e-07
cg08597733	20	60886158	1.47184e-07
cg03369965	3	169531731	1.48e-07
cg00126638	6	29795583	1.49317e-07
cg12171396	12	112563139	1.54133e-07
cg02972257	16	68554789	1.63721e-07
cg15167754	1	234764021	1.651e-07
cg09255149	20	48831990	1.68028e-07
cg05221465	7	73150861	1.68528e-07
cg04671947	19	41914357	1.7231e-07
cg15787133	19	58986876	1.72427e-07
cg26923084	14	52536893	1.7433e-07
cg15674748	20	48788359	1.75048e-07
cg19380072	19	41920990	1.75348e-07
cg12853145	19	41921140	1.76213e-07
cg01036324	7	45172011	1.77133e-07
cg01949993	1	183155116	1.7866e-07
cg06432753	4	146118165	1.80588e-07
cg24126199	20	48771253	1.84283e-07
cg07932983	22	45783054	1.92381e-07
cg23689050	10	81044831	1.95802e-07
cg16896579	12	57496251	1.97436e-07
cg23288838	8	23656074	1.97991e-07
cg08246644	17	40439696	1.98525e-07
cg08899795	20	42682700	1.99195e-07
cg12444411	7	2802554	2.01084e-07
cg13922712	16	68721436	2.01484e-07
cg06152383	7	2884448	2.01939e-07
cg25004627	20	49279030	2.0196e-07
cg05789476	6	159065051	2.02397e-07
cg11988451	9	33935113	2.06407e-07
cg05392844	2	199639143	2.06428e-07
cg11817230	17	37832244	2.10018e-07
cg12955084	19	41886265	2.11455e-07
cg26620530	12	115102726	2.16105e-07
cg08013764	20	48983213	2.16868e-07
cg03945941	14	52482750	2.21808e-07
cg18830583	8	117337697	2.25578e-07
cg14132834	19	41945861	2.32095e-07
cg26915799	1	201852272	2.33697e-07
cg27354537	10	101283644	2.37395e-07
cg03459839	7	2802778	2.37709e-07
cg15489575	11	3875823	2.37947e-07
cg13046688	14	51340344	2.40644e-07
cg14919164	7	45729156	2.42253e-07
cg06345087	11	128384360	2.42858e-07
cg21773162	2	98330087	2.43542e-07
cg22319263	11	3875774	2.46499e-07
cg09064570	4	151462241	2.50373e-07
cg17423900	14	52537003	2.50456e-07
cg08556772	13	111077142	2.52264e-07
cg13053610	2	159968016	2.52812e-07
cg06136188	20	32937998	2.55157e-07
cg02320721	17	81034137	2.58083e-07
cg21189146	6	32069841	2.5874e-07
cg16720578	14	54410717	2.64752e-07
cg09720768	20	49261943	2.65753e-07
cg27311041	5	1300340	2.70173e-07
cg25654021	20	49261777	2.70621e-07
cg23892836	6	29692085	2.72864e-07
cg17358924	12	6383966	2.74123e-07
cg09394516	22	45725485	2.7624e-07
cg02681370	6	32156482	2.78552e-07
cg06211724	1	183155437	2.79071e-07
cg13703134	1	222014488	2.86442e-07
cg09955892	10	81044855	2.88589e-07
cg27454099	20	33137435	2.94704e-07
cg13574913	10	81045166	2.95255e-07
cg08999081	20	33150536	2.98403e-07
cg02010906	6	31062297	2.98868e-07
cg14858786	12	6436676	3.00465e-07
cg06879302	20	6760769	3.00491e-07
cg02828104	20	48770800	3.05702e-07
cg14216306	19	30335772	3.05995e-07
cg16270721	19	41913087	3.098e-07
cg11811992	22	45730997	3.15776e-07
cg11671734	18	46517333	3.15956e-07
cg11412288	6	117802725	3.19082e-07
cg04909357	6	32338440	3.19168e-07
cg10891521	17	81047941	3.2439e-07
cg04674762	14	52487120	3.28027e-07
cg04478075	17	80753985	3.29398e-07
cg00521620	6	29434416	3.29885e-07
cg23790660	15	91078567	3.3202e-07
cg16585132	1	38464943	3.33912e-07
cg23321397	6	32223430	3.37694e-07
cg19418318	19	17219073	3.39055e-07
cg03537938	7	45001765	3.45648e-07
cg24903314	11	46721396	3.46492e-07
cg14895029	7	2775587	3.47397e-07
cg12258179	19	49232187	3.49467e-07
cg25318189	7	2800436	3.50797e-07
cg01492639	16	82638823	3.51641e-07
cg15943751	11	111319463	3.51911e-07
cg21529533	6	29796015	3.54705e-07
cg14187895	17	37843818	3.73348e-07
cg25985734	19	58908421	3.7464e-07
cg00678971	20	42667505	3.77373e-07
cg25492771	20	47308015	3.81406e-07
cg23356562	7	129781552	3.90501e-07
cg20884522	7	2802965	3.93057e-07
cg25695726	6	117780425	4.08131e-07
cg23672659	6	30648020	4.14547e-07
cg08506823	11	74302928	4.14997e-07
cg03237699	20	48838080	4.1555e-07
cg21039495	6	29760823	4.16088e-07
cg21378578	1	183155235	4.28626e-07
cg17390301	11	111250093	4.38843e-07
cg22701603	6	31148483	4.41333e-07
cg14738806	12	115102713	4.44257e-07
cg04218899	1	183155366	4.51584e-07
cg10591797	2	218990598	4.59535e-07
cg22906224	7	99728672	4.62811e-07
cg15197273	7	99677989	4.66049e-07
cg20117260	19	41937434	4.67654e-07
cg06853142	19	58907509	4.74113e-07
cg22913843	11	65353092	4.75945e-07
cg09124484	1	172930130	4.78487e-07
cg05956220	11	65819618	4.79318e-07
cg03824347	4	115416902	4.84469e-07
cg10766380	1	221928176	4.86909e-07
cg24384542	17	70408964	4.8817e-07
cg24631162	6	31508318	4.93974e-07
cg18402324	15	33036133	4.96253e-07
cg06602542	11	46744544	5.0029e-07
cg07411413	3	52264932	5.05617e-07
cg19333883	11	130320219	5.0831e-07
cg25922859	1	222014478	5.18977e-07
cg12671121	6	31940516	5.20673e-07
cg04322644	16	392392	5.27319e-07
cg06540275	1	222014996	5.34024e-07
cg09959355	17	81045495	5.34678e-07
cg14925061	17	37881049	5.38496e-07
cg08538037	13	41015415	5.3894e-07
cg25631876	1	222018843	5.41419e-07
cg06700938	6	31733543	5.4266e-07
cg15247329	7	2764246	5.4822e-07
cg00953154	7	45025620	5.49557e-07
cg05380885	1	183274661	5.58527e-07
cg09859896	15	31734262	5.65035e-07
cg25906711	7	73249124	5.7089e-07
cg18831169	13	73670290	5.81983e-07
cg01610333	7	45184614	5.83122e-07
cg06569300	11	65816985	5.85709e-07
cg20131290	2	218990364	5.86328e-07
cg11440700	15	72246062	5.88817e-07
cg02980243	7	73265222	5.99137e-07
cg17408816	10	28965213	6.05628e-07
cg23333125	7	2803065	6.09543e-07
cg21604042	6	35181401	6.13409e-07
cg15922150	6	35471942	6.16676e-07
cg03078486	6	31148474	6.19875e-07
cg09738391	12	51386073	6.31082e-07
cg00440797	6	32493873	6.38368e-07
cg10728227	4	145478755	6.4277e-07
cg27529175	7	150780221	6.46853e-07
cg13764085	11	61607741	6.52236e-07
cg13621337	7	99662524	6.60039e-07
cg24089521	11	65816982	6.61668e-07
cg10484092	12	50362521	6.65109e-07
cg03528486	13	111090669	6.66115e-07
cg26929247	19	58907184	6.69075e-07
cg10559585	11	66021275	6.70192e-07
cg13862557	20	33141270	6.71657e-07
cg13628971	7	2884303	6.71788e-07
cg08189863	12	50468624	6.7589e-07
cg12338214	10	133783113	6.76128e-07
cg04887750	20	49261789	6.76736e-07
cg04048339	6	31496644	6.80005e-07
cg08729421	11	47131574	6.84441e-07
cg01063146	20	49134119	6.86674e-07
cg15310214	2	169078031	6.89733e-07
cg20044208	12	50467054	6.99709e-07
cg11123583	17	744766	7.04974e-07
cg26452771	11	78955619	7.11223e-07
cg17260132	21	47822606	7.13942e-07
cg23031241	20	60866254	7.18734e-07
cg16257013	6	30167403	7.34253e-07
cg01912193	1	16594043	7.35663e-07
cg18238236	16	86320980	7.36711e-07
cg16983541	3	52231347	7.37797e-07
cg16797070	12	115942792	7.38906e-07
cg02569698	6	35480129	7.39831e-07
cg12858746	11	47235847	7.40151e-07
cg07749664	13	73634670	7.41644e-07
cg24765079	16	68772430	7.44681e-07
cg18432201	3	112930189	7.56596e-07
cg24861720	19	58907262	7.56623e-07
cg14645244	6	32552205	7.60724e-07
cg03638120	6	32729720	7.66139e-07
cg15948871	6	31139620	7.6847e-07
cg02002586	6	31733894	7.70503e-07
cg12076194	11	47125753	7.73828e-07
cg12524553	20	32952045	7.79484e-07
cg16557858	17	37879740	7.84241e-07
cg19348622	6	29691760	7.87014e-07
cg24454435	3	113464350	7.93383e-07
cg04241095	20	49294725	7.97221e-07
cg05844136	6	41688432	7.98335e-07
cg22004693	7	99632812	8.02303e-07
cg14443519	6	29760410	8.07793e-07
cg24824703	7	2801248	8.08568e-07
cg17723958	12	124429295	8.11118e-07
cg27532732	6	35480036	8.11173e-07
cg08061463	15	90789198	8.12052e-07
cg12705321	3	66466615	8.22584e-07
cg03036592	10	101287839	8.26693e-07
cg18091264	15	66795595	8.35089e-07
cg13241889	7	99573939	8.39404e-07
cg25217100	13	37249426	8.40775e-07
cg20965255	17	37607625	8.45794e-07
cg03608577	6	29342679	8.51139e-07
cg18090197	7	99769602	8.54778e-07
cg09527886	7	2872954	8.7846e-07
cg08009669	6	31465202	8.87954e-07
cg19922905	10	24927896	8.9002e-07
cg12102607	7	2802970	8.90269e-07
cg16504781	13	73632696	8.94699e-07
cg08240466	20	32847653	8.96298e-07
cg21357647	15	68115875	9.24761e-07
cg12425286	1	183703342	9.27338e-07
cg03986835	19	58892576	9.38149e-07
cg20555282	15	68124397	9.43534e-07
cg03034820	20	42649372	9.4759e-07
cg05993759	20	48964698	9.84546e-07
cg13830297	20	62314161	9.89911e-07
cg02819727	11	101744168	1.00353e-06
cg08314984	20	48747677	1.01729e-06
cg02254461	3	39195904	1.01772e-06
cg14471687	6	55569418	1.02276e-06
cg09232225	16	67022472	1.02933e-06
cg01270593	14	51339072	1.02987e-06
cg08814159	15	75872272	1.03129e-06
cg24351901	6	29692092	1.0482e-06
cg15673069	19	49232542	1.04872e-06
cg15503006	1	178994942	1.05271e-06
cg25162854	4	13983237	1.05311e-06
cg20588859	11	65321429	1.06164e-06
cg12496807	6	31023763	1.07003e-06
cg07827796	19	33622959	1.08479e-06
cg14087524	1	38349487	1.08557e-06
cg19141489	6	29796068	1.08911e-06
cg03936955	1	205030980	1.10265e-06
cg01967510	19	59028492	1.11633e-06
cg24867279	6	28853021	1.12835e-06
cg04667719	15	59950097	1.12952e-06
cg24031395	11	33277982	1.13519e-06
cg12588917	6	29692082	1.1646e-06
cg09507391	19	41907531	1.17895e-06
cg05384720	22	43777912	1.18562e-06
cg08179530	6	36648295	1.18919e-06
cg04103918	17	4726687	1.20726e-06
cg08925954	19	17219214	1.20839e-06
cg15227656	16	68303445	1.21976e-06
cg20129509	7	99677932	1.22617e-06
cg20129838	7	99475306	1.22653e-06
cg27127091	3	53036929	1.23492e-06
cg02707142	10	8670485	1.23956e-06
cg03319948	20	48784962	1.24308e-06
cg05749969	1	38412711	1.24875e-06
cg08475257	11	65819627	1.25383e-06
cg21529010	16	68594802	1.26484e-06
cg25762889	20	33145456	1.26837e-06
cg27660720	2	169023572	1.27345e-06
cg07437492	1	240434057	1.28543e-06
cg24740322	22	45698035	1.28777e-06
cg19564367	4	7941852	1.29272e-06
cg20457062	15	67535319	1.29697e-06
cg25277187	14	52535028	1.29712e-06
cg17761990	3	53042940	1.30253e-06
cg22508821	6	31940613	1.30553e-06
cg06188439	6	45537180	1.31265e-06
cg05967747	4	95127681	1.31954e-06
cg07090424	1	22535491	1.32348e-06
cg16291635	6	31790694	1.33325e-06
cg13633952	3	39195254	1.34248e-06
cg14668632	7	2872130	1.3607e-06
cg05718389	15	59950093	1.3683e-06
cg04618848	15	68111941	1.37793e-06
cg13691442	19	58878570	1.38802e-06
cg14156718	11	47174428	1.38892e-06
cg00116019	20	61045840	1.40923e-06
cg19188572	15	59950012	1.42416e-06
cg03199926	20	60860733	1.4275e-06
cg23815702	3	52869738	1.44345e-06
cg25605800	6	32333231	1.44614e-06
cg16546717	7	2800196	1.47029e-06
cg19609315	19	59085246	1.4792e-06
cg11697194	5	964196	1.49009e-06
cg24320369	20	49113631	1.49326e-06
cg00960818	9	33623433	1.50454e-06
cg23097139	15	75918757	1.52787e-06
cg11343148	11	33278148	1.52895e-06
cg18891926	18	46533864	1.53107e-06
cg23961843	1	183623675	1.53753e-06
cg24614218	7	73150957	1.54542e-06
cg26484464	6	30537886	1.54886e-06
cg21720175	16	79687666	1.55324e-06
cg13873100	7	73257066	1.55928e-06
cg17674366	19	33533307	1.56131e-06
cg05803338	11	47173904	1.56237e-06
cg00101713	15	32984867	1.56433e-06
cg18278907	15	68085159	1.56487e-06
cg19486271	11	47235900	1.56599e-06
cg04073358	11	9990832	1.56959e-06
cg06723619	6	30346055	1.57513e-06
cg00832555	3	169529716	1.57537e-06
cg17349352	7	45066738	1.59042e-06
cg02907402	6	30079425	1.60952e-06
cg17253087	11	33277746	1.63558e-06
cg24716530	11	65321342	1.64521e-06
cg05644498	13	37493547	1.6477e-06
cg05654278	3	52516335	1.65712e-06
cg07028733	10	29228804	1.66183e-06
cg04225088	11	33278186	1.66723e-06
cg24264043	15	75872274	1.6678e-06
cg07406289	4	7920885	1.67943e-06
cg25186680	15	90931462	1.6881e-06
cg08984202	6	30421649	1.7059e-06
cg15537254	20	30073399	1.7113e-06
cg00055341	2	200446845	1.71195e-06
cg12171271	11	27382008	1.7131e-06
cg27395269	17	81007603	1.71628e-06
cg01692379	6	30044259	1.72577e-06
cg01498219	7	2812373	1.72938e-06
cg00594167	5	131772039	1.73125e-06
cg00980581	6	36238095	1.73521e-06
cg20927242	6	29692011	1.73624e-06
cg08907120	7	45175748	1.73773e-06
cg06561144	5	126634542	1.74559e-06
cg06897264	6	28979271	1.7484e-06
cg15434413	17	37824510	1.74995e-06
cg23378033	12	65672031	1.75629e-06
cg02925872	6	30010005	1.75995e-06
cg27460782	20	48788938	1.76454e-06
cg24436462	1	183595745	1.77328e-06
cg23760103	6	31695973	1.78211e-06
cg07136400	1	222055714	1.78785e-06
cg19807376	6	32055447	1.80787e-06
cg01532172	10	29095657	1.80857e-06
cg09956859	10	101293089	1.81018e-06
cg24905739	12	117349196	1.82041e-06
cg19839026	14	51410501	1.8275e-06
cg05822100	5	31194410	1.831e-06
cg14990438	11	47130537	1.8671e-06
cg00313865	21	47824075	1.87902e-06
cg11518764	15	31751448	1.89989e-06
cg23354933	6	31409572	1.90639e-06
cg02237119	7	73256414	1.91061e-06
cg07681748	3	112053517	1.9128e-06
cg22325294	6	30043829	1.91741e-06
cg25355501	6	31239910	1.93485e-06
cg08582801	7	99588335	1.96406e-06
cg01942863	7	99769432	1.96468e-06
cg23447960	20	60588111	1.97079e-06
cg09206645	11	111323054	1.97178e-06
cg05149213	10	101381631	1.97362e-06
cg13462890	11	74394411	1.9758e-06
cg22605379	17	80714645	1.97977e-06
cg15331332	6	29692111	1.99085e-06
cg24958408	19	39177402	1.99241e-06
cg00599564	6	29943209	2.01314e-06
cg22081008	11	47236131	2.02251e-06
cg21529075	20	42667633	2.02794e-06
cg14095610	16	68596815	2.02848e-06
cg20267101	3	113006232	2.03088e-06
cg24483442	2	225796027	2.0397e-06
cg06205018	22	43685315	2.04459e-06
cg04398190	7	73275810	2.05591e-06
cg11599432	17	833810	2.05776e-06
cg17843510	20	33732976	2.06962e-06
cg15448721	6	30045041	2.08734e-06
cg11385488	20	33064101	2.09583e-06
cg07369270	20	48785815	2.10032e-06
cg06635797	19	4915394	2.10503e-06
cg13300282	6	29760805	2.11089e-06
cg25897960	5	149568768	2.11136e-06
cg16056272	1	183616968	2.11277e-06
cg25095518	2	98329337	2.16903e-06
cg04660111	19	49199234	2.17852e-06
cg15219228	6	35479628	2.1886e-06
cg16867584	19	49200180	2.19196e-06
cg10242139	1	167057943	2.19658e-06
cg13448797	11	128382784	2.1991e-06
cg11192729	2	225792142	2.21658e-06
cg25592758	3	18850200	2.24909e-06
cg16250461	6	30227360	2.25812e-06
cg02476190	7	2900280	2.28303e-06
cg01082299	6	31431969	2.28882e-06
cg01928896	6	28872471	2.29941e-06
cg17945255	3	52341797	2.30223e-06
cg23744638	11	10323902	2.32014e-06
cg07294541	6	35265555	2.32179e-06
cg07628705	14	51339074	2.34143e-06
cg07245258	11	111206501	2.35969e-06
cg20969684	20	42542859	2.389e-06
cg14960043	6	35265624	2.40323e-06
cg13108653	1	22264489	2.43923e-06
cg22863148	6	32339554	2.46445e-06
cg14116320	19	49232824	2.46469e-06
cg10840378	11	46732786	2.46669e-06
cg16035607	15	75900417	2.48329e-06
cg23381265	11	111169369	2.49241e-06
cg24501230	1	9212754	2.49772e-06
cg03185022	7	2884158	2.50241e-06
cg26705266	11	69924339	2.50502e-06
cg03660948	16	374675	2.50895e-06
cg08851765	13	34251651	2.53264e-06
cg21386089	2	98443665	2.53329e-06
cg15446011	12	73184496	2.56811e-06
cg10545065	1	9400171	2.56879e-06
cg22684370	6	6737080	2.57426e-06
cg19691546	11	46368295	2.59131e-06
cg24642439	20	33292090	2.59853e-06
cg16672818	18	3606680	2.60869e-06
cg16412831	11	9995222	2.62265e-06
cg04953732	10	114709946	2.62952e-06
cg22489519	7	73269952	2.66137e-06
cg27084781	3	73734568	2.667e-06
cg13318129	22	45737514	2.67392e-06
cg17762391	19	41921136	2.68224e-06
cg20720118	6	29523976	2.70745e-06
cg25675409	19	58893475	2.71587e-06
cg05263409	15	75872239	2.75457e-06
cg13334819	7	99746414	2.79261e-06
cg11164145	17	37783689	2.8763e-06
cg07438103	11	47175143	2.90207e-06
cg24005722	11	390376	2.91177e-06
cg19311890	15	90721869	2.93233e-06
cg09906448	6	31688160	2.93236e-06
cg10418263	6	35265544	2.93579e-06
cg23071690	6	30232015	3.00281e-06
cg04770218	6	32136890	3.00744e-06
cg27582180	5	35852286	3.01218e-06
cg07391931	19	11159487	3.03292e-06
cg08234168	6	28921733	3.04584e-06
cg14761541	15	68053464	3.05886e-06
cg21658670	19	41930894	3.06843e-06
cg01117273	3	112738650	3.09611e-06
cg18584984	18	46390193	3.09977e-06
cg08009184	13	111090742	3.13848e-06
cg24591300	10	100993025	3.14608e-06
cg01885291	6	28984832	3.15696e-06
cg03781731	7	73256416	3.16199e-06
cg12019109	7	99574383	3.1812e-06
cg11713615	8	117752716	3.19757e-06
cg04186657	6	29690893	3.20236e-06
cg13523587	3	52488904	3.21387e-06
cg09406989	16	68772469	3.22525e-06
cg27235071	16	68560373	3.22687e-06
cg26433505	3	118914139	3.23012e-06
cg25880958	11	74394337	3.23102e-06
cg18691434	7	99775425	3.23342e-06
cg19126910	11	111249659	3.23782e-06
cg27386326	11	61587980	3.24721e-06
cg09700701	11	65816819	3.24859e-06
cg06991565	6	31733799	3.25106e-06
cg09429491	2	95817063	3.25487e-06
cg25519457	12	4387827	3.2575e-06
cg13337095	3	169531783	3.27276e-06
cg03339077	11	47165057	3.27283e-06
cg22535104	7	75300290	3.30177e-06
cg27324344	1	201916645	3.34699e-06
cg12645898	14	51352392	3.35248e-06
cg23519673	12	42979733	3.35785e-06
cg26860771	10	60272218	3.36952e-06
cg18045556	22	39627786	3.37757e-06
cg13155726	20	55800007	3.3814e-06
cg10992024	19	30334914	3.38475e-06
cg04869698	20	42643998	3.38853e-06
cg07056079	6	32765314	3.41588e-06
cg12198432	12	115104183	3.46371e-06
cg02772951	1	15478280	3.47386e-06
cg01667133	11	47236414	3.51801e-06
cg08298958	6	31304638	3.56976e-06
cg04139449	6	45631407	3.57629e-06
cg07858778	1	38349271	3.59096e-06
cg14248031	19	58907397	3.59719e-06
cg08977842	17	81008497	3.63518e-06
cg03103611	1	38479228	3.64148e-06
cg24748078	16	75494129	3.65602e-06
cg22018815	17	37879654	3.68721e-06
cg07382132	10	101280887	3.69804e-06
cg17961378	22	39641154	3.70495e-06
cg01656853	19	49199172	3.72286e-06
cg10278025	6	29342706	3.74931e-06
cg22458336	15	59970345	3.75976e-06
cg04852339	2	159841571	3.77651e-06
cg22476269	20	61335865	3.8046e-06
cg19999141	3	52424765	3.81819e-06
cg21331060	1	15477771	3.83053e-06
cg23742556	19	39170807	3.86737e-06
cg05913906	6	30923370	3.88958e-06
cg08133641	19	55888082	3.92314e-06
cg05185035	22	45725512	3.93049e-06
cg18688392	10	81059414	3.99789e-06
cg04745805	17	40427474	4.0083e-06
cg02860240	3	169530621	4.01718e-06
cg05483184	6	32055393	4.01792e-06
cg15583958	6	31055396	4.02622e-06
cg26395193	11	1589526	4.04276e-06
cg25841114	6	31762901	4.05692e-06
cg19932515	2	98326480	4.07601e-06
cg20412244	6	31276664	4.07695e-06
cg10060631	17	81024353	4.09239e-06
cg03815147	17	37833890	4.11375e-06
cg25103650	2	200333453	4.1165e-06
cg13202877	6	28304762	4.12342e-06
cg18660166	5	946556	4.12788e-06
cg00934848	15	41049197	4.15102e-06
cg08658497	17	81009586	4.16164e-06
cg26181664	10	60272061	4.16514e-06
cg24447152	1	9391804	4.17668e-06
cg02117185	6	35471425	4.19919e-06
cg18758891	7	92239549	4.21404e-06
cg27014625	22	46663777	4.23894e-06
cg02804510	19	49199965	4.2501e-06
cg06414921	6	31276504	4.25011e-06
cg15118824	6	30457765	4.25468e-06
cg12287358	6	29796032	4.25762e-06
cg17654763	16	75322931	4.32231e-06
cg04757901	6	32060794	4.33813e-06
cg08295094	6	32128101	4.34742e-06
cg27158011	15	33188759	4.37612e-06
cg05361728	17	81010244	4.40283e-06
cg27308707	10	91461150	4.40678e-06
cg20575277	15	90728569	4.43865e-06
cg23225103	1	205040765	4.44263e-06
cg23024932	12	57494283	4.4437e-06
cg08641846	7	99728415	4.44941e-06
cg11160911	20	42538549	4.4623e-06
cg00392986	20	60866599	4.48001e-06
cg17764715	19	33622953	4.48292e-06
cg13838428	22	46382733	4.52424e-06
cg22437258	11	111473054	4.57438e-06
cg25149023	6	28479410	4.60708e-06
cg20856834	6	29342522	4.62321e-06
cg15112346	20	43922399	4.65952e-06
cg00188746	1	15480258	4.71292e-06
cg00481013	20	47260660	4.7462e-06
cg16900796	19	10755136	4.76012e-06
cg09147846	11	47204679	4.77186e-06
cg03711485	10	101296036	4.78582e-06
cg05893685	20	48788474	4.83687e-06
cg27313566	6	30079155	4.8522e-06
cg16321524	20	33422627	4.85305e-06
cg14735347	2	98517456	4.88197e-06
cg03921149	12	57614100	4.8973e-06
cg16427703	7	2836301	4.9321e-06
cg10782034	5	172323758	4.93507e-06
cg26336348	11	130479121	4.93511e-06
cg10715529	6	31465075	4.95507e-06
cg14420715	2	225798831	4.95857e-06
cg14571194	18	46385304	5.01038e-06
cg10061945	6	31165329	5.01263e-06
cg12389669	11	33187756	5.01444e-06
cg03637066	5	913111	5.07721e-06
cg27040468	10	60456715	5.08097e-06
cg04210130	7	2891373	5.08509e-06
cg09356506	18	48650174	5.13823e-06
cg09179646	6	31148383	5.16743e-06
cg02455792	1	16524978	5.21701e-06
cg06118642	7	73245280	5.22465e-06
cg24427850	6	31148409	5.25852e-06
cg02905053	1	16532534	5.26305e-06
cg21079591	6	31510735	5.2998e-06
cg10393875	7	73244836	5.30812e-06
cg11869183	12	1008948	5.36383e-06
cg05489332	7	2803442	5.4095e-06
cg26322579	20	49465662	5.44251e-06
cg18045859	7	73184526	5.46331e-06
cg27598129	2	42591480	5.47033e-06
cg04728045	11	111298336	5.55697e-06
cg26204682	4	105781484	5.56039e-06
cg26883161	1	183689455	5.58165e-06
cg24779587	11	47209163	5.64531e-06
cg16985708	7	73247674	5.71273e-06
cg13431028	2	169073609	5.8071e-06
cg27467234	3	169530867	5.81062e-06
cg05463900	11	65931722	5.81274e-06
cg17844718	6	32280834	5.82698e-06
cg27608610	10	60291005	5.84812e-06
cg00086577	6	32122894	5.86686e-06
cg20620326	6	28715664	5.87553e-06
cg09615020	6	32147753	5.9983e-06
cg10547843	7	99601692	6.00821e-06
cg26748726	3	112934444	6.01356e-06
cg23211176	1	38481364	6.06148e-06
cg13026556	16	75494093	6.06598e-06
cg17647667	20	33762157	6.0895e-06
cg04723544	19	39167796	6.11376e-06
cg14826417	7	73244073	6.11412e-06
cg01020079	12	51236704	6.14183e-06
cg14345978	7	2804166	6.15835e-06
cg01898573	18	46479537	6.16853e-06
cg18143392	15	72462826	6.22211e-06
cg14168713	10	60579479	6.24678e-06
cg06387496	7	2775674	6.25017e-06
cg05532157	5	40791428	6.25137e-06
cg19602649	11	111250619	6.27583e-06
cg15509952	10	60425733	6.33184e-06
cg17489312	1	9376039	6.35347e-06
cg03643760	20	11893283	6.35689e-06
cg10344477	17	81006524	6.35919e-06
cg05344495	19	3478662	6.36188e-06
cg21351034	14	51302311	6.36668e-06
cg17435445	6	31601529	6.4178e-06
cg21930443	17	28443747	6.4973e-06
cg26613276	14	51377589	6.60408e-06
cg24826444	1	183724834	6.63006e-06
cg01602376	10	80839198	6.65239e-06
cg10420223	6	29526561	6.69728e-06
cg11426899	19	59067429	6.72732e-06
cg15578037	17	71139467	6.75069e-06
cg05881295	16	86330172	6.76381e-06
cg21024085	6	31496465	6.77592e-06
cg12019806	22	39629515	6.7765e-06
cg00499819	20	62496386	6.80597e-06
cg09068606	3	112858328	6.81366e-06
cg16826172	20	60907680	6.88828e-06
cg17980119	2	219472607	6.91574e-06
cg17355385	20	62368837	6.96585e-06
cg04559214	1	38286044	6.97661e-06
cg11312566	9	130159344	7.02613e-06
cg00507008	12	115131421	7.05147e-06
cg05190884	12	124528472	7.07679e-06
cg04790313	3	40519626	7.15513e-06
cg08058689	12	111871244	7.17978e-06
cg19782446	17	27921665	7.27394e-06
cg26848395	19	4915401	7.28865e-06
cg23258320	21	34144322	7.36272e-06
cg03863342	6	29831661	7.36578e-06
cg21830122	6	32037653	7.38472e-06
cg04884612	6	30231639	7.41514e-06
cg10426318	6	30647588	7.46058e-06
cg01936132	6	14782174	7.47227e-06
cg07147160	16	86713770	7.47765e-06
cg13853141	2	98329942	7.49487e-06
cg13438834	22	45706530	7.52877e-06
cg06961147	2	159824263	7.5624e-06
cg02927327	6	35265759	7.58353e-06
cg02211013	17	10703074	7.63792e-06
cg21709803	11	61594965	7.64649e-06
cg07174085	7	73151578	7.68259e-06
cg04072928	6	31125950	7.69401e-06
cg12455300	5	40712757	7.74452e-06
cg26569471	8	117653552	7.75727e-06
cg00080252	8	117948764	7.76815e-06
cg04392871	1	204241567	7.76818e-06
cg02871846	19	39158776	7.77241e-06
cg22366350	12	57082604	7.82424e-06
cg01042424	6	28499391	7.83379e-06
cg17654294	20	48733760	7.83805e-06
cg06741989	22	39641872	7.91486e-06
cg09873553	11	61543851	7.93041e-06
cg17427732	10	79704370	7.96817e-06
cg16454130	7	73245439	7.98302e-06
cg23743554	11	65321226	8.01863e-06
cg15122439	2	200469026	8.02306e-06
cg08497330	6	166330783	8.03074e-06
cg14780632	11	65816521	8.0462e-06
cg22438356	11	65906483	8.04961e-06
cg26804124	6	30154270	8.05801e-06
cg22811703	16	86176818	8.06824e-06
cg12342675	10	60411127	8.09489e-06
cg15409939	20	48789081	8.2723e-06
cg05865911	4	106066844	8.28792e-06
cg16850945	3	52488229	8.2946e-06
cg26668675	6	31148463	8.30241e-06
cg24049888	11	111250129	8.30298e-06
cg06559111	13	37495847	8.30448e-06
cg22410026	6	30483923	8.30632e-06
cg03434432	6	32122393	8.32086e-06
cg02508848	16	68573721	8.32357e-06
cg01878750	7	2776006	8.32902e-06
cg16362232	11	430036	8.34521e-06
cg04784001	20	32859359	8.43146e-06
cg13042808	15	67457584	8.44463e-06
cg03341413	15	68125566	8.50485e-06
cg00685969	6	117779742	8.52118e-06
cg10243700	3	151597677	8.54615e-06
cg08849294	7	2758014	8.6191e-06
cg02531703	7	99769917	8.68686e-06
cg19041593	19	58899370	8.69502e-06
cg14592638	15	31749573	8.72357e-06
cg13098827	6	36596887	8.73245e-06
cg03001305	17	40439492	8.81656e-06
cg17687789	3	40543613	8.84912e-06
cg00724947	1	22718276	8.89408e-06
cg15115522	11	125115327	8.93967e-06
cg23255694	11	65837220	9.00045e-06
cg17713673	12	46466053	9.00202e-06
cg13097816	2	241568439	9.04786e-06
cg05906166	19	16437057	9.06356e-06
cg17252489	2	169069249	9.06682e-06
cg02213369	11	61608075	9.19776e-06
cg06650996	6	166341873	9.2313e-06
cg00359010	6	29635692	9.26154e-06
cg14865086	17	17179362	9.2661e-06
cg04693256	2	95524174	9.32856e-06
cg03648784	6	30659345	9.34369e-06
cg13936938	10	114708973	9.3853e-06
cg02531885	6	31480854	9.40029e-06
cg15916004	11	65816646	9.42261e-06
cg16626479	6	31138420	9.54878e-06
cg25440376	5	1755467	9.55104e-06
cg11971724	15	67547569	9.56184e-06
cg00129232	17	37814104	9.60247e-06
cg23362667	1	205181077	9.62399e-06
cg12456798	1	204599553	9.70401e-06
cg03315344	16	75512273	9.70924e-06
cg04672034	20	49154043	9.736e-06
cg18537730	19	49250080	9.7377e-06
cg02250501	15	90694978	9.77591e-06
cg19465320	17	40426890	9.77765e-06
cg10367909	6	31367038	9.82233e-06
cg16230706	1	221489255	9.83655e-06
cg25763538	12	25367653	9.92525e-06
cg25869635	1	204459793	9.93266e-06
cg25658385	6	35265341	9.9773e-06
cg06061002	6	29638918	1.00408e-05
cg13875194	10	60271722	1.0067e-05
cg10136216	22	39623664	1.00704e-05
cg17105013	6	29716712	1.00892e-05
cg23313200	9	130180527	1.01127e-05
cg10263261	1	22569371	1.01191e-05
cg17240725	7	73149356	1.01974e-05
cg00413596	14	53982283	1.02978e-05
cg17705631	7	2864192	1.03259e-05
cg23948811	17	79485043	1.03443e-05
cg20098446	17	17120238	1.04157e-05
cg17276976	2	200320890	1.04614e-05
cg05122437	13	30055092	1.04857e-05
cg09444586	19	3548073	1.04862e-05
cg24657463	17	40431527	1.04954e-05
cg06772877	19	50876364	1.0497e-05
cg02946204	14	54430663	1.06102e-05
cg05116158	6	29066959	1.06748e-05
cg02412918	17	37821140	1.06863e-05
cg20373401	6	28983164	1.08381e-05
cg19755776	6	29067386	1.08504e-05
cg03720390	6	28912126	1.09126e-05
cg19251326	6	31688080	1.09401e-05
cg06376598	17	28049938	1.11379e-05
cg18810026	17	40428970	1.12341e-05
cg10246268	16	86254105	1.12872e-05
cg13616097	22	46372744	1.13129e-05
cg13700051	5	40756512	1.13207e-05
cg03673989	11	380069	1.13655e-05
cg19890059	12	115948398	1.13725e-05
cg01489398	17	61574335	1.13893e-05
cg27612803	14	91926648	1.14728e-05
cg23273758	7	73275363	1.15838e-05
cg22298860	6	29690822	1.16084e-05
cg10712053	9	130095583	1.16936e-05
cg00889129	10	81065616	1.17061e-05
cg24666046	2	159823997	1.17465e-05
cg21752134	16	79674492	1.17582e-05
cg18346820	13	73223509	1.17607e-05
cg16576369	15	91139815	1.17803e-05
cg02320501	17	28088606	1.17994e-05
cg06017521	15	59981786	1.18556e-05
cg27588093	1	3276413	1.19898e-05
cg25045012	5	1277563	1.20658e-05
cg17287462	4	106395648	1.20891e-05
cg12017722	15	89181425	1.21086e-05
cg01669186	11	430919	1.21774e-05
cg03835151	6	29727844	1.22166e-05
cg23071623	17	81012192	1.22178e-05
cg12978581	17	28088578	1.22699e-05
cg15481520	12	51036774	1.23066e-05
cg19871235	12	71552569	1.23865e-05
cg00052517	12	123728703	1.24836e-05
cg18901379	7	99816429	1.24857e-05
cg22242345	17	81011013	1.24924e-05
cg20468883	15	59982396	1.25344e-05
cg14871678	7	92241485	1.26235e-05
cg23244913	6	29943401	1.27152e-05
cg10580832	6	28864186	1.27541e-05
cg09588684	3	66458036	1.28041e-05
cg26484127	18	10094391	1.28402e-05
cg10580960	20	49262134	1.28613e-05
cg09921266	11	47204890	1.29913e-05
cg24982682	10	80853937	1.3071e-05
cg12573289	7	45075791	1.31444e-05
cg02874145	7	73246406	1.32981e-05
cg06710082	6	29943408	1.33283e-05
cg15653892	16	68770947	1.336e-05
cg04012857	6	30080405	1.34012e-05
cg01597905	3	15356739	1.3424e-05
cg17525230	1	16518941	1.35407e-05
cg04848972	11	47236123	1.35582e-05
cg02776375	2	219507531	1.35855e-05
cg27527874	6	29571074	1.36054e-05
cg00173546	15	75918807	1.36633e-05
cg08122953	16	88953444	1.36699e-05
cg11183991	7	590359	1.37641e-05
cg18392521	17	37608872	1.37818e-05
cg20636352	2	200468832	1.38334e-05
cg13246802	6	32315253	1.38789e-05
cg06500017	1	15499323	1.38875e-05
cg23191657	7	45960856	1.39045e-05
cg24479552	19	35841581	1.39884e-05
cg09955084	16	413813	1.39955e-05
cg04210796	17	81028049	1.40027e-05
cg23908794	6	32383465	1.40208e-05
cg17944737	1	10995014	1.40321e-05
cg21941262	6	30495956	1.40821e-05
cg06992997	15	31750997	1.40999e-05
cg18316735	1	204339486	1.41641e-05
cg09738418	5	134584351	1.42113e-05
cg10908188	3	56717798	1.42482e-05
cg23091117	3	112929830	1.4354e-05
cg25981998	6	30124248	1.44024e-05
cg12847395	20	33114441	1.4452e-05
cg12423902	6	30159309	1.44799e-05
cg14340128	20	32949932	1.45983e-05
cg15318792	7	73257045	1.46169e-05
cg18050521	6	31130548	1.46285e-05
cg20209128	11	117051786	1.47166e-05
cg14663517	5	134463487	1.47168e-05
cg15272186	6	29709610	1.47866e-05
cg04864990	6	32168694	1.48507e-05
cg00081238	3	113214269	1.4962e-05
cg09577455	6	29593382	1.49674e-05
cg15173617	4	106320949	1.49692e-05
cg24838316	6	29895260	1.49907e-05
cg06045121	5	39719461	1.50384e-05
cg22089800	15	90895588	1.50433e-05
cg16761329	5	134378113	1.50449e-05
cg23541422	2	8714363	1.51357e-05
cg11862551	6	29817963	1.51542e-05
cg17113955	20	32610490	1.51562e-05
cg12806298	20	48908092	1.51638e-05
cg22164916	2	28113305	1.52019e-05
cg17776207	6	32714066	1.52805e-05
cg00645897	1	46713442	1.52879e-05
cg27345989	17	790735	1.53761e-05
cg16368146	6	29943425	1.55239e-05
cg14247635	2	98356101	1.55306e-05
cg14914046	6	32223098	1.55666e-05
cg11105575	2	95824499	1.55842e-05
cg23378318	7	45178951	1.56115e-05
cg19704853	11	125133609	1.57418e-05
cg00485350	20	60866425	1.57603e-05
cg14294034	1	240772499	1.58002e-05
cg24385580	17	28088301	1.58395e-05
cg26821196	15	91095069	1.59353e-05
cg15160709	2	72357937	1.59566e-05
cg06073926	11	120187747	1.59626e-05
cg26922678	6	30420981	1.60221e-05
cg22346461	1	183155573	1.6031e-05
cg01797501	12	65671924	1.60401e-05
cg11201654	6	29690766	1.61213e-05
cg08475576	16	79635403	1.62188e-05
cg00339217	7	16438075	1.63096e-05
cg02064408	16	23690710	1.63813e-05
cg23012579	5	172359545	1.6396e-05
cg20033401	7	73151051	1.63984e-05
cg18970169	22	24110877	1.64461e-05
cg25954220	15	25462877	1.65365e-05
cg17090235	20	6249970	1.65698e-05
cg09788492	10	101292477	1.65711e-05
cg00610021	22	45809244	1.6614e-05
cg16022595	19	50879531	1.68297e-05
cg10439402	2	98386770	1.68349e-05
cg09927477	1	183668772	1.69005e-05
cg15570656	6	29648628	1.72058e-05
cg23904047	21	34144316	1.7237e-05
cg21575347	6	35512327	1.72631e-05
cg03249457	3	133864283	1.72698e-05
cg11963660	6	30043820	1.72776e-05
cg15494117	3	169482895	1.73515e-05
cg08466273	11	9994686	1.73912e-05
cg03970086	16	88974840	1.74496e-05
cg13299762	11	61594708	1.74765e-05
cg17134770	1	183390353	1.74828e-05
cg12581758	4	89871052	1.75641e-05
cg02452416	6	33160450	1.75746e-05
cg02257681	6	31698002	1.76658e-05
cg09114339	20	49194644	1.7687e-05
cg12183607	15	56535667	1.77556e-05
cg01861647	12	51136265	1.77571e-05
cg14435903	19	16390216	1.7837e-05
cg20243544	17	37824526	1.79567e-05
cg02086790	16	375327	1.79927e-05
cg25188316	10	52589291	1.7997e-05
cg27431587	11	434013	1.80288e-05
cg18296707	17	37824517	1.80373e-05
cg26239297	14	51347240	1.80378e-05
cg20408505	6	29911494	1.81286e-05
cg13685833	1	53393034	1.82392e-05
cg19506803	20	61029272	1.82617e-05
cg13881341	19	49259215	1.82824e-05
cg09207745	2	8715640	1.82913e-05
cg00460589	6	13274354	1.84127e-05
cg05191535	19	16423883	1.85755e-05
cg26566898	11	117069891	1.85883e-05
cg16478634	7	2764234	1.86013e-05
cg05239308	15	90793056	1.86193e-05
cg15628633	6	29706377	1.86483e-05
cg04240079	11	74300279	1.86527e-05
cg05714111	2	137013810	1.87678e-05
cg14315508	22	31976162	1.87969e-05
cg09982063	18	60833639	1.88241e-05
cg18668092	20	48804024	1.88939e-05
cg13596036	19	41773743	1.89361e-05
cg11423684	6	29691993	1.90367e-05
cg14734506	6	30034398	1.90887e-05
cg01009427	6	35473856	1.91397e-05
cg04811114	1	202172778	1.92281e-05
cg04787211	20	2820954	1.92281e-05
cg10600594	6	30176107	1.92305e-05
cg09345121	19	58918743	1.92817e-05
cg12884762	12	50931848	1.9286e-05
cg23986775	16	71466097	1.9306e-05
cg08088566	11	430123	1.94679e-05
cg09357589	6	31148552	1.96004e-05
cg20985980	1	28832113	1.96271e-05
cg03245497	4	106066745	1.96444e-05
cg15231989	7	2742433	1.96631e-05
cg03500065	7	45112083	1.96859e-05
cg03974960	1	9370211	1.97528e-05
cg14625938	7	45960806	1.9773e-05
cg03355690	6	35265616	1.98032e-05
cg27580229	2	8714248	1.98036e-05
cg06405025	7	73176606	1.98433e-05
cg01670714	20	33111318	1.99297e-05
cg26894333	20	32923755	2.00626e-05
cg12336537	17	46848392	2.01044e-05
cg12108730	16	69141258	2.01053e-05
cg03536771	20	48910151	2.01943e-05
cg07755289	2	227165295	2.02134e-05
cg00232201	9	113763001	2.02865e-05
cg17710535	19	10819994	2.03343e-05
cg19672792	16	80015039	2.03528e-05
cg15272956	20	62332704	2.03988e-05
cg03228132	7	129781429	2.04156e-05
cg17729365	19	10754620	2.04427e-05
cg16805117	6	28831492	2.04874e-05
cg13921918	13	95854612	2.05404e-05
cg16548015	19	39153038	2.05554e-05
cg13924755	6	29691755	2.05666e-05
cg27563420	15	31758204	2.05722e-05
cg07220448	7	16505592	2.06335e-05
cg17691214	15	67840562	2.07029e-05
cg02999390	2	98357802	2.07466e-05
cg16204717	12	65894458	2.07588e-05
cg06084615	22	39650974	2.07822e-05
cg18716507	22	46372733	2.08018e-05
cg16148951	17	28088321	2.08231e-05
cg05232215	1	53393825	2.08358e-05
cg18792041	11	431774	2.08493e-05
cg07607752	17	38024353	2.08699e-05
cg19357027	10	51548507	2.08868e-05
cg03302801	2	241567835	2.09142e-05
cg12252008	15	72448319	2.09671e-05
cg08093537	11	61595225	2.10035e-05
cg07402310	17	40424590	2.11843e-05
cg20024403	17	81039326	2.12287e-05
cg26199434	15	32969882	2.12812e-05
cg00474080	6	30923243	2.13769e-05
cg24467989	13	41560747	2.13821e-05
cg14556390	4	151269284	2.15112e-05
cg00310201	2	98351994	2.15218e-05
cg03097013	20	60642264	2.15362e-05
cg00949922	1	16514382	2.15459e-05
cg23641441	12	48745694	2.15648e-05
cg05091003	2	136571786	2.16044e-05
cg04071440	6	29648275	2.1615e-05
cg07915516	16	377344	2.18094e-05
cg22745102	19	50931616	2.18874e-05
cg09550344	11	117051167	2.2045e-05
cg01432450	19	39201446	2.21178e-05
cg26756125	6	31090270	2.22948e-05
cg00156230	7	45073692	2.23511e-05
cg03073060	7	47525250	2.23609e-05
cg12291186	5	39608416	2.25484e-05
cg00972950	4	1684791	2.25591e-05
cg11747594	6	29648225	2.26433e-05
cg10429091	6	28861423	2.26825e-05
cg16734422	1	183726296	2.26853e-05
cg02541565	11	46935876	2.27329e-05
cg17830682	1	202182642	2.28775e-05
cg08969312	16	88970820	2.2899e-05
cg27594095	6	31095276	2.29007e-05
cg00546005	20	49639153	2.29529e-05
cg01109694	15	33176640	2.30218e-05
cg08641003	1	204589008	2.3158e-05
cg04650032	20	25230072	2.321e-05
cg08510234	17	738869	2.32737e-05
cg22752492	1	22577339	2.3292e-05
cg18278290	6	32978570	2.33111e-05
cg19536781	3	112876728	2.34549e-05
cg09855662	6	28892379	2.35183e-05
cg03457357	16	68572477	2.36112e-05
cg03276022	11	117069900	2.36427e-05
cg07265873	6	30851940	2.36812e-05
cg02357491	6	31105744	2.37821e-05
cg14453996	7	150658228	2.38567e-05
cg09477528	10	19740531	2.39025e-05
cg00457684	6	28499375	2.39138e-05
cg09333820	3	112051434	2.39668e-05
cg24771854	2	227055093	2.44728e-05
cg10931420	1	182558407	2.45398e-05
cg21109038	15	90543610	2.45607e-05
cg24545100	1	151778657	2.46894e-05
cg11339384	2	113405125	2.47054e-05
cg25011003	1	22470341	2.47217e-05
cg24608182	1	149871937	2.4725e-05
cg02014217	4	1015600	2.47406e-05
cg02921257	3	39233858	2.47655e-05
cg06993955	15	86301167	2.48145e-05
cg14142171	6	30228101	2.4836e-05
cg04398060	6	31555671	2.48565e-05
cg12687767	20	19870109	2.4963e-05
cg18479656	12	25348087	2.4981e-05
cg12644888	6	29648360	2.50409e-05
cg00241085	22	32058294	2.50841e-05
cg07117059	6	28180534	2.51566e-05
cg01316659	6	30418115	2.53169e-05
cg25642476	6	29595011	2.53382e-05
cg15520752	6	31025759	2.56369e-05
cg18736186	15	49462118	2.56538e-05
cg02721693	1	182922705	2.56863e-05
cg12938158	5	133860782	2.58429e-05
cg03776087	2	234848156	2.59622e-05
cg09714114	7	16439993	2.5963e-05
cg17646030	17	800761	2.60865e-05
cg27556839	10	80823078	2.64063e-05
cg23904453	18	34119957	2.64097e-05
cg04255787	12	110493301	2.65196e-05
cg25721950	6	30074078	2.67129e-05
cg26525008	17	28256777	2.68713e-05
cg14562930	11	61595050	2.7067e-05
cg16330814	7	99517584	2.71518e-05
cg01097465	7	150658088	2.7175e-05
cg00354641	6	30071503	2.72712e-05
cg18241904	6	30181604	2.76285e-05
cg14528835	11	111742798	2.76404e-05
cg22411549	14	54636408	2.76585e-05
cg03127558	19	49223278	2.76898e-05
cg20140034	11	111250355	2.78122e-05
cg13835168	6	29648756	2.78401e-05
cg15197470	15	67810906	2.78786e-05
cg01826354	17	81006497	2.79512e-05
cg00501272	6	29760505	2.80126e-05
cg21485152	11	60634051	2.8025e-05
cg23732781	6	29595016	2.80526e-05
cg15808825	17	17094588	2.8159e-05
cg00436005	20	33115150	2.83046e-05
cg08255187	22	39627689	2.83266e-05
cg19158105	11	69921916	2.85157e-05
cg20450471	6	28584061	2.86269e-05
cg27347036	1	22269666	2.87483e-05
cg16550154	19	50927522	2.88624e-05
cg16973406	22	43265991	2.89368e-05
cg09470274	6	28584057	2.89898e-05
cg03198009	6	29648604	2.90704e-05
cg22037435	19	49250688	2.9084e-05
cg21531380	6	143857318	2.91068e-05
cg10648573	6	29648348	2.92862e-05
cg26336738	11	120295802	2.9358e-05
cg27139972	17	47021699	2.94093e-05
cg10623389	1	16679388	2.94202e-05
cg23696949	1	183155644	2.95683e-05
cg15234171	5	39430320	2.9569e-05
cg08818017	17	28504058	2.96866e-05
cg24319867	11	117070017	2.98671e-05
cg25085020	20	55925175	3.01094e-05
cg17030415	1	205209342	3.02266e-05
cg08687662	18	48565625	3.03568e-05
cg07643097	2	81425934	3.03651e-05
cg01251360	16	68772225	3.0367e-05
cg07998374	3	113234057	3.04282e-05
cg22499153	5	134583552	3.06351e-05
cg00142106	6	29760769	3.07866e-05
cg07864765	20	60718609	3.08119e-05
cg15622647	17	28088582	3.08195e-05
cg19856613	1	205213060	3.08637e-05
cg16045823	7	73295154	3.0895e-05
cg23768572	17	791324	3.09918e-05
cg18252293	20	48898194	3.10447e-05
cg00446839	20	52367627	3.10448e-05
cg27385260	12	112276471	3.10472e-05
cg10181330	6	29818243	3.10707e-05
cg14691326	1	101088250	3.10797e-05
cg11212589	17	38028394	3.11897e-05
cg04803994	11	1592587	3.123e-05
cg16444001	17	81028087	3.1276e-05
cg23550016	17	37821447	3.13458e-05
cg16831931	3	66310357	3.15073e-05
cg11803184	1	151778902	3.16347e-05
cg23734017	14	51338733	3.16592e-05
cg26121931	6	29895204	3.17296e-05
cg03157115	2	161265247	3.17641e-05
cg03195826	5	131628641	3.17842e-05
cg23713032	11	61629366	3.18098e-05
cg12060472	1	53387430	3.19887e-05
cg16018377	11	394857	3.19888e-05
cg15039460	1	9376492	3.20584e-05
cg18316498	11	111250196	3.20812e-05
cg24853628	7	16461798	3.22115e-05
cg23072973	11	47183460	3.2381e-05
cg04571196	19	4910051	3.24114e-05
cg08303004	11	117058186	3.24633e-05
cg10096286	16	84497622	3.2547e-05
cg06695286	12	42880445	3.25643e-05
cg11141256	19	49119878	3.26141e-05
cg06600287	1	53387719	3.26195e-05
cg13917433	3	52722445	3.26564e-05
cg24870895	15	40768542	3.27195e-05
cg16885113	6	29648507	3.27839e-05
cg22117666	6	29914938	3.28679e-05
cg09736124	6	31367048	3.28779e-05
cg00712841	5	37835548	3.28831e-05
cg14432143	6	29975061	3.28877e-05
cg17713198	12	112458790	3.29381e-05
cg22903300	6	29760765	3.29502e-05
cg23696210	11	69928942	3.29627e-05
cg00621509	9	139656867	3.30672e-05
cg17974515	1	2252516	3.32221e-05
cg03059420	6	30923241	3.32651e-05
cg09131512	6	30713442	3.32921e-05
cg08052899	13	111636713	3.33847e-05
cg18411563	11	34667873	3.33876e-05
cg13417058	3	53288629	3.36165e-05
cg17123728	11	379914	3.37926e-05
cg10025604	7	16461579	3.39008e-05
cg22411123	16	68344075	3.39906e-05
cg01408989	1	28640578	3.40765e-05
cg06873483	6	30761762	3.41073e-05
cg18166349	20	61039348	3.41302e-05
cg04956944	2	112899297	3.42956e-05
cg07134666	6	29648400	3.44481e-05
cg25880343	11	117058169	3.45151e-05
cg18763639	12	50467739	3.45753e-05
cg05855347	7	129773086	3.45952e-05
cg00619630	17	79455201	3.47527e-05
cg04176169	6	30080264	3.4783e-05
cg10407106	7	99779719	3.47988e-05
cg16503338	11	116735743	3.49029e-05
cg05583848	6	35265411	3.49045e-05
cg23534301	17	28098852	3.4931e-05
cg03425093	7	2812509	3.50249e-05
cg07753216	15	75639218	3.50849e-05
cg07300043	18	34092061	3.51526e-05
cg12666827	17	81043176	3.52126e-05
cg22079149	2	241568656	3.52612e-05
cg15921713	7	16602973	3.52889e-05
cg25643819	6	30227942	3.53534e-05
cg01212326	11	111250286	3.54015e-05
cg10101109	12	112455255	3.54347e-05
cg08299223	5	1049840	3.54765e-05
cg23330388	11	47236300	3.54899e-05
cg24245227	6	31667832	3.56819e-05
cg01043616	12	50475035	3.57184e-05
cg11662791	7	92264786	3.58127e-05
cg01291099	1	110362349	3.58301e-05
cg21644740	6	29599248	3.58525e-05
cg05398940	16	89351098	3.59005e-05
cg24848429	19	11157845	3.59016e-05
cg13153710	13	111077257	3.59355e-05
cg00091246	12	111023009	3.59867e-05
cg10973400	1	16523267	3.60334e-05
cg07823518	15	67414408	3.60335e-05
cg07262307	3	52265313	3.61593e-05
cg05519231	1	53387621	3.62439e-05
cg13773306	6	29646253	3.62441e-05
cg27219399	15	67835830	3.62482e-05
cg18458017	10	60421397	3.63378e-05
cg15175129	12	65672052	3.63657e-05
cg14533361	15	59981794	3.64154e-05
cg01620729	11	27494201	3.64291e-05
cg07392085	5	141489673	3.65426e-05
cg16186288	17	28049596	3.68673e-05
cg02219519	17	81036100	3.70583e-05
cg20655648	15	75932815	3.70994e-05
cg00095626	7	2878672	3.74081e-05
cg16403326	12	50359051	3.7518e-05
cg21001008	6	31368503	3.75544e-05
cg00089464	6	29717223	3.75604e-05
cg00948470	2	113867649	3.76266e-05
cg22116842	8	60671550	3.76435e-05
cg15411268	15	72409146	3.77324e-05
cg25457674	6	32303820	3.77588e-05
cg12620035	7	73247613	3.78344e-05
cg00722694	19	17159799	3.78761e-05
cg12405432	11	66045050	3.79514e-05
cg16160077	12	50939038	3.80335e-05
cg16646298	6	30698987	3.82772e-05
cg04191934	12	48645009	3.82946e-05
cg12658012	1	183578811	3.83668e-05
cg22920635	11	64980991	3.8421e-05
cg09867953	16	23706666	3.8807e-05
cg13251916	16	86377209	3.89868e-05
cg13055709	1	234852861	3.94808e-05
cg19179801	17	37381836	3.95661e-05
cg22654039	20	11871282	3.9608e-05
cg13467484	1	222111050	3.96151e-05
cg01664382	6	170490375	3.96498e-05
cg04508467	19	50931622	3.98458e-05
cg24778368	6	29728077	3.9953e-05
cg00966388	15	76006674	4.00081e-05
cg03284392	5	141071438	4.00962e-05
cg00592643	20	11870769	4.0201e-05
cg04254681	2	9679744	4.02545e-05
cg05370555	14	77336584	4.03228e-05
cg02599463	1	156611574	4.04329e-05
cg02407203	15	40855196	4.05362e-05
cg22158175	6	32809475	4.05458e-05
cg01802117	1	53393560	4.0546e-05
cg22436957	1	9413089	4.0594e-05
cg19869086	6	30306285	4.07009e-05
cg20541609	19	49104408	4.0714e-05
cg25547248	5	141501099	4.07889e-05
cg09319475	14	99587888	4.09284e-05
cg10173787	2	241567363	4.09797e-05
cg11861562	11	117069780	4.10555e-05
cg27397830	11	60679809	4.10558e-05
cg27366494	9	136893963	4.11499e-05
cg11212065	6	81247317	4.12703e-05
cg10434728	15	90938212	4.12718e-05
cg26899249	5	172352510	4.15046e-05
cg03799530	12	111843215	4.16132e-05
cg03446427	4	1019985	4.18463e-05
cg23655227	11	410217	4.18595e-05
cg06905720	4	145512579	4.18658e-05
cg17534029	20	62318426	4.21461e-05
cg20838323	6	29549759	4.22074e-05
cg04731926	19	35758185	4.24027e-05
cg27319151	6	30071232	4.25021e-05
cg09935512	2	95536859	4.27853e-05
cg14134508	1	151778795	4.27979e-05
cg25168925	11	1591548	4.28774e-05
cg09530011	6	30043818	4.2878e-05
cg10563645	6	31705988	4.28911e-05
cg13910990	2	95526539	4.28933e-05
cg20713691	2	136568871	4.29167e-05
cg21091985	6	31706222	4.2928e-05
cg12154624	6	29760754	4.29561e-05
cg02246609	6	28584003	4.30493e-05
cg07719512	2	219246576	4.30561e-05
cg16535199	10	29100712	4.31129e-05
cg09624381	20	33813681	4.3127e-05
cg15708526	6	29648271	4.32108e-05
cg09565226	16	84759648	4.32623e-05
cg24099779	12	112563278	4.34739e-05
cg15819366	8	59777043	4.3577e-05
cg04199621	6	30955712	4.35902e-05
cg24631065	11	1084842	4.3631e-05
cg22067325	2	27994536	4.36713e-05
cg17569438	6	29768230	4.39129e-05
cg20009323	13	37447035	4.39858e-05
cg27315314	10	29228903	4.39925e-05
cg24036761	22	46394385	4.42863e-05
cg12525393	8	18938688	4.43321e-05
cg11825411	7	50631741	4.43647e-05
[truncated: 195,948 more rows]

## Sheet: Renal cell cancer
CpG	CHR	MAPINFO	pvalue
cg02831589	2	46577358	2.08817e-20
cg14358543	2	46555124	2.20463e-18
cg00048149	12	26472528	1.00999e-17
cg26526276	2	46585929	3.90867e-17
cg11964358	11	69499059	2.90918e-16
cg00522213	12	125318539	1.93357e-12
cg27476253	11	69066655	3.93056e-11
cg23332732	12	26986274	6.61697e-10
cg07550554	14	73395778	9.8701e-10
cg04865267	2	46079621	8.50855e-09
cg00656387	3	40428638	2.29834e-08
cg14818391	3	40428506	4.51185e-08
cg15514087	3	40428719	4.72475e-08
cg18306943	3	40428807	5.62364e-08
cg16822855	3	40428330	7.29197e-08
cg02782426	3	40428986	8.46365e-08
cg24636795	14	73330288	8.73104e-08
cg09455208	3	40491958	1.0004e-07
cg13409248	3	40428643	1.08871e-07
cg00163372	8	128752988	1.54305e-07
cg13524857	11	69240192	1.6142e-07
cg18771165	12	26470438	1.68747e-07
cg17200465	3	40428508	1.81573e-07
cg11108228	2	46602712	2.01095e-07
cg01475735	3	40494733	2.31466e-07
cg24513791	3	40886580	3.13502e-07
cg07948866	12	125336990	4.00391e-07
cg06511653	12	26472706	4.44538e-07
cg24209194	3	40518798	4.61694e-07
cg18536588	12	125337082	4.62331e-07
cg15740492	14	73361825	8.4512e-07
cg26587221	2	128398961	9.34587e-07
cg14184729	14	105238773	9.90719e-07
cg10755058	3	40428713	1.26997e-06
cg07170624	2	47072886	1.39595e-06
cg03751251	3	40429417	1.57969e-06
cg17105921	7	124637140	1.63657e-06
cg16528597	1	145013480	2.27631e-06
cg00140447	7	128580709	2.66379e-06
cg01966334	2	128378434	2.86204e-06
cg15433588	4	100763828	3.40467e-06
cg05087623	6	29527870	4.07577e-06
cg26244520	4	131046902	4.30109e-06
cg23710748	7	124431027	4.41061e-06
cg01123536	11	69056174	4.7936e-06
cg16337430	12	124876433	5.8662e-06
cg27277034	3	40575533	6.46028e-06
cg15585230	11	69059933	7.0023e-06
cg18426060	14	105262348	7.05076e-06
cg02311337	7	1955432	7.8913e-06
cg15505531	4	187349714	8.19952e-06
cg16393715	7	1948819	9.38752e-06
cg06630958	7	128577819	9.52829e-06
cg11028316	11	95523085	1.00617e-05
cg22775642	12	125332183	1.00736e-05
cg22992948	8	30354402	1.05003e-05
cg26376566	14	73603660	1.43569e-05
cg12084411	6	30180789	1.52253e-05
cg26383811	8	30366931	1.7816e-05
cg18349522	3	40350605	1.79425e-05
cg22090592	14	105174642	1.82488e-05
cg00642641	16	50113788	2.00774e-05
cg04882584	2	128389103	2.05471e-05
cg09983546	15	62884068	2.09985e-05
cg06917998	14	73269031	2.65534e-05
cg25223285	2	128453260	2.77359e-05
cg21569445	5	157662237	2.79131e-05
cg01561092	16	50100815	2.94216e-05
cg01407797	22	29168514	2.95735e-05
cg11902543	2	127901882	3.13762e-05
cg27152190	16	50096867	3.42954e-05
cg03354898	7	1950403	3.98564e-05
cg23873014	7	128580270	4.24e-05
cg16175423	2	128376236	4.33356e-05
cg10243004	2	128616167	4.45434e-05
cg01245301	8	55466881	4.51695e-05
cg23749507	1	15911725	4.55279e-05
cg04089814	5	1385252	4.96543e-05
cg07644335	9	92505909	4.99176e-05
cg20385508	2	128180829	5.0482e-05
cg13490869	14	73392426	5.11009e-05
cg09369262	2	128434569	5.15297e-05
cg04596071	7	2155899	5.15373e-05
cg26657045	5	60132712	6.00008e-05
cg06921573	1	50889128	6.19298e-05
cg04695939	3	43573746	7.55511e-05
cg03318428	22	46971703	7.5768e-05
cg14506696	4	100737830	7.60814e-05
cg25164957	17	7236973	7.67091e-05
cg09803079	5	173330521	7.85109e-05
cg25368031	11	62420770	8.20289e-05
cg24848948	3	12942355	8.31896e-05
cg03020547	7	128580140	8.395e-05
cg02331830	8	145008288	8.67785e-05
cg01638636	2	128401540	8.70565e-05
cg11820028	7	152210030	8.8008e-05
cg00745170	16	10775761	8.80461e-05
cg10290474	14	105261007	8.85665e-05
cg13860869	3	10150173	9.43398e-05
cg14149373	14	73430584	9.60323e-05
cg09781552	3	193498969	9.61152e-05
cg17725378	5	131130438	9.62538e-05
cg12193833	17	30244370	9.80088e-05
cg03280235	6	32158953	0.000102859
cg18259271	14	105271530	0.000104301
cg12100463	14	105259826	0.000108331
cg26865853	10	105654499	0.000111506
cg09854615	11	69259788	0.000115723
cg13470333	7	1908714	0.000115734
cg03249723	9	98880057	0.000117493
cg21782813	7	2030301	0.000118439
cg02951883	7	2050386	0.000121914
cg11892980	16	30658693	0.000123152
cg02944919	14	73717582	0.000123167
cg01095463	9	33117746	0.000128182
cg00832555	3	169529716	0.000130498
cg19654667	7	128562596	0.000130846
cg10437429	6	31774435	0.000132155
cg16960402	7	2032075	0.000133513
cg19854322	16	1183656	0.000138698
cg10472759	6	122793075	0.000141353
cg16450082	22	38308002	0.000145984
cg04159593	2	120516628	0.00014606
cg17747905	15	58045233	0.000146347
cg17714127	1	20915490	0.000150401
cg03389990	12	21613237	0.000151149
cg22882523	8	145107012	0.000162737
cg11945733	3	98454811	0.000163592
cg12351768	13	113296192	0.000164378
cg05863683	7	1912471	0.00016505
cg27441048	7	72972316	0.000166746
cg09262446	6	30231689	0.000168648
cg14230099	9	92228948	0.000170479
cg25702392	22	30434458	0.000174483
cg22863148	6	32339554	0.000174583
cg08034663	12	124893511	0.000175124
cg19534438	1	209849006	0.000176071
cg13047869	3	10149882	0.000177534
cg10462017	7	2183680	0.000180621
cg09932747	6	31829914	0.000186605
cg05797367	6	31759806	0.000195536
cg23719905	19	47506083	0.00019986
cg18009040	9	102865740	0.000202817
cg03181376	2	43454447	0.000206828
cg12270520	8	146023939	0.000213553
cg16388079	7	2059431	0.000216737
cg14169945	9	81576285	0.000217467
cg07292161	9	92039205	0.0002195
cg21962791	12	21590305	0.000223038
cg13922403	9	81547918	0.000227077
cg06926377	15	40443853	0.000230224
cg02011185	20	42964425	0.000231907
cg12577003	7	2261337	0.000240174
cg11043990	17	74235759	0.000241462
cg08551333	7	1894025	0.000244555
cg20004424	7	72993529	0.00024537
cg15109556	4	77432061	0.000246678
cg08305696	16	86555195	0.000248153
cg07452164	7	72993570	0.000248636
cg25208582	6	31833941	0.00025406
cg19526425	8	146019265	0.000257557
cg10256045	11	68819068	0.000258128
cg04734286	10	74079535	0.000258403
cg21373145	12	26110666	0.000259925
cg16609995	6	32159036	0.000260064
cg12800585	19	47471425	0.000263683
cg15472179	11	62446989	0.00026912
cg06682185	18	61157615	0.000275678
cg04641681	2	177314160	0.000280181
cg19266014	7	2183958	0.000281689
cg26580761	7	1894151	0.000282458
cg23818738	3	97477791	0.000283211
cg00711773	3	40351057	0.000284104
cg12215294	3	40350768	0.000285456
cg18465331	14	105174506	0.000294477
cg22315922	6	56622531	0.000297205
cg06588218	4	100762534	0.000302067
cg05279229	7	1896384	0.000303588
cg05018513	14	105173980	0.000311515
cg18554258	8	144643827	0.000317665
cg21698295	8	55466766	0.000319111
cg01055462	12	21590246	0.000325972
cg03997176	6	29796066	0.000331117
cg27109374	3	43244753	0.000335768
cg10001715	16	78345421	0.000337858
cg26463496	7	155151195	0.000338111
cg23053537	17	41626961	0.000349805
cg04506114	1	179322762	0.000350274
cg17759095	6	56755566	0.000358081
cg13534237	6	56624561	0.000373724
cg01530981	1	209756892	0.00037558
cg01782500	6	30164320	0.000375647
cg24123120	1	51954650	0.000381615
cg21072248	6	32181561	0.000383449
cg02841692	8	145987889	0.00039301
cg18789835	1	26506355	0.000398174
cg01921845	14	105238643	0.000398248
cg23171102	5	1176807	0.000404821
cg02572517	6	31599754	0.000404998
cg01200177	2	128616082	0.00040803
cg08462478	8	87135788	0.000408319
cg07204803	3	93698231	0.000419483
cg23634079	6	31712195	0.000420158
cg27467234	3	169530867	0.000423013
cg00140889	12	47159659	0.000434653
cg02124887	5	1174666	0.00043733
cg19857761	5	1174522	0.000441132
cg21477907	8	103135967	0.000443936
cg26788044	10	21483729	0.0004582
cg15160873	2	128471243	0.000468863
cg19553567	17	36180344	0.000471921
cg25547902	3	40271748	0.00047737
cg19869086	6	30306285	0.000494708
cg03921587	11	95444955	0.000503973
cg19840532	1	59012661	0.00050531
cg14420798	22	38383463	0.000512317
cg19447928	15	25100662	0.000522173
cg21744417	4	9760275	0.000522183
cg16911140	3	101503737	0.000530742
cg02351555	19	1526463	0.000536715
cg15697579	8	30453088	0.00054569
cg07161162	16	86556439	0.00054855
cg10700019	8	145984882	0.000550503
cg02917321	22	38215204	0.000566387
cg00094998	22	40784325	0.000567072
cg23319854	1	11060031	0.000569668
cg02227339	7	39498206	0.00058153
cg06620649	4	8145114	0.000581813
cg11963638	18	61157839	0.000583723
cg27503613	8	87718590	0.000591583
cg13666174	6	22585274	0.000591941
cg27359384	19	48626020	0.000600837
cg04417677	7	150039105	0.000629773
cg01734697	2	8472829	0.00063223
cg19827875	1	201618284	0.000641568
cg00858899	11	69455277	0.000642135
cg07279453	22	38448014	0.000642741
cg24340476	19	7213613	0.000648849
cg05844625	6	29976071	0.000657365
cg02468625	7	77523915	0.000660973
cg00509766	11	121586290	0.000663175
cg12534376	1	155992141	0.000663528
cg12745632	2	128407154	0.000674871
cg27621721	3	189901160	0.000676683
cg08006495	2	119602018	0.000678946
cg16244136	8	11168112	0.000680635
cg02055253	14	73392244	0.000681385
cg13099863	2	105915826	0.000681523
cg24608236	2	152956745	0.000683801
cg20355694	6	31855381	0.00068695
cg17173860	20	62319498	0.000690988
cg16690356	6	29945948	0.000705119
cg00031491	6	31837439	0.000711531
cg10148591	19	7197021	0.000715827
cg08981844	8	134333296	0.000716231
cg02936944	6	31168943	0.000718086
cg02607063	18	47172340	0.000720528
cg25208724	1	156163844	0.00072395
cg13213649	19	46431427	0.000727209
cg05885930	19	41801800	0.00073134
cg03850805	9	33125267	0.000731412
cg23015614	2	128403624	0.000735093
cg13680362	6	29426320	0.000735314
cg25204440	1	209979598	0.000740645
cg11778321	18	61157826	0.000746
cg00493019	2	8655697	0.000749432
cg25899532	17	29878650	0.000749781
cg10993783	8	55466985	0.000750238
cg23145580	7	141151404	0.000750979
cg04053431	1	22597713	0.000753221
cg07331725	18	61157478	0.000754091
cg24033948	10	63595495	0.000755648
cg04884612	6	30231639	0.000756395
cg12235672	16	9050310	0.000758647
cg24238564	11	65779343	0.000759454
cg17003250	1	171313713	0.000759912
cg02569698	6	35480129	0.000762338
cg08420239	16	30539387	0.000763228
cg11881391	10	76281814	0.000765212
cg19926079	7	56119448	0.000765696
cg07238058	12	19936611	0.00077196
cg27398948	6	146285307	0.000772853
cg24774953	7	72740083	0.00077336
cg03486281	20	59617991	0.000775553
cg20725915	1	26139732	0.000779926
cg00782614	4	76870392	0.000781741
cg02623114	8	145015122	0.000784012
cg22338127	1	209979572	0.000784039
cg24044478	8	145035191	0.000787045
cg24813613	7	1882135	0.00079373
cg17436420	2	128406856	0.000808593
cg10657019	3	13328039	0.000813174
cg13560548	3	10150139	0.000815731
cg00624418	5	1282357	0.000818879
cg26897072	14	31494831	0.000819093
cg09571420	7	145813008	0.000822193
cg23824713	18	61157738	0.000822608
cg19921829	2	128616080	0.00083455
cg22442454	1	209979470	0.00083585
cg18991862	7	2189488	0.000838375
cg04011387	17	27904006	0.000838591
cg27494647	7	150038898	0.000839782
cg14851390	15	25215375	0.000843717
cg12216327	22	38292299	0.000844502
cg16902078	7	17448340	0.000852621
cg14695663	8	145013478	0.000852965
cg03355123	2	29213600	0.000857719
cg22357106	1	96456579	0.000859267
cg19599165	2	120195527	0.000878602
cg22259126	6	32020750	0.000882013
cg20510213	6	31514663	0.000882831
cg17737146	3	169530037	0.000885178
cg12372610	1	211694647	0.000887722
cg17797898	7	1950858	0.000905886
cg23761161	8	146051969	0.000912329
cg04864179	7	128579964	0.000914478
cg03731974	16	86531598	0.000921719
cg24161080	18	33889787	0.000924217
cg10593638	8	144655260	0.000942258
cg20549997	16	31138587	0.000945594
cg22575347	6	31973180	0.000956257
cg23048113	12	111908649	0.000957042
cg04352962	1	209979756	0.000959196
cg23424310	18	29711745	0.000960108
cg26764761	16	87682142	0.000977351
cg25772530	10	111665780	0.000980904
cg20619374	1	20916179	0.000984508
cg17051086	19	47538549	0.000989271
cg12327449	20	47274963	0.00099669
cg03834411	16	87682036	0.00100568
cg02603315	6	30743183	0.00101096
cg20896738	21	46707857	0.00102225
cg14910288	18	10033220	0.00102847
cg17553606	9	33024425	0.00103523
cg08550629	2	128344891	0.00103555
cg05308639	19	1525316	0.00103561
cg09687417	11	63765561	0.00103579
cg26337209	9	33025090	0.00104032
cg11419190	11	70352072	0.00104263
cg08580268	7	150038502	0.00104673
cg10631834	9	33157199	0.00105683
cg15376505	4	76633566	0.00105922
cg19191600	6	30613506	0.0010675
cg05251122	9	33025100	0.0010705
cg12148955	2	225809244	0.00107454
cg12331517	16	71456032	0.00107533
cg00401761	2	128381877	0.00108963
cg06521852	22	38141419	0.00109239
cg05272236	11	70364607	0.00109973
cg11164506	15	66649558	0.00110237
cg11878490	4	106067020	0.00110784
cg26279928	12	52281891	0.00111034
cg12700467	5	102392990	0.00111588
cg08208138	11	70364625	0.00112101
cg19405177	8	145001428	0.00112375
cg08203012	13	113274306	0.00113115
cg16121177	1	242012049	0.00113881
cg12302526	11	69235282	0.00115113
cg10783204	6	32065011	0.00117153
cg18445760	6	31837445	0.00118414
cg26917665	11	2444485	0.00118641
cg13092901	22	50965373	0.00118844
cg24048627	2	3683186	0.00119689
cg11097814	22	44288655	0.00119745
cg09763162	10	118608473	0.00120587
cg03425105	5	173483617	0.00121664
cg05621596	22	47072043	0.00121871
cg11730691	11	119039440	0.00123173
cg10393508	13	50950265	0.00123489
cg05083642	16	80046820	0.001237
cg00915858	16	31154636	0.00123977
cg22438666	15	67850859	0.00124157
cg27499953	20	20033143	0.00124197
cg09601523	12	46833789	0.00124882
cg17120881	1	20882137	0.00125356
cg07831744	22	49504721	0.00125763
cg27047929	6	35285296	0.00127573
cg17406867	21	46153138	0.00127832
cg26406433	7	55641793	0.00127838
cg04380107	17	47236224	0.00128735
cg09614400	6	30092001	0.00129296
cg00005619	11	47608722	0.00129969
cg19108137	3	32273169	0.00131212
cg11867197	10	129493045	0.00131854
cg02706273	16	8947967	0.00133642
cg02717265	19	2175956	0.0013372
cg15235563	11	112272761	0.00133826
cg03362418	22	50965563	0.00135557
cg23668028	22	38479708	0.00136283
cg03647659	11	373083	0.00137353
cg17421020	8	102319256	0.00137619
cg04550103	2	234762281	0.0013836
cg10124132	6	138352254	0.00138944
cg01548905	6	79577640	0.00139325
cg16774075	4	100815596	0.00139555
cg04387597	17	72443179	0.0013965
cg00523241	16	30688961	0.00139833
cg20092892	12	52258077	0.00140031
cg03537760	15	62916941	0.0014004
cg04179952	1	201619295	0.00141541
cg04205950	8	55857218	0.00141962
cg13345151	1	242012087	0.00142069
cg02438408	19	48368751	0.00142214
cg00931874	13	113274535	0.00143484
cg12099677	3	114618858	0.00143529
cg04306053	4	83955435	0.00143704
cg08993922	7	2212490	0.00143846
cg14598846	8	145008909	0.00144177
cg17357149	16	30761560	0.00145032
cg17193941	11	28695434	0.0014519
cg17993630	9	33111763	0.00145252
cg13786410	11	68645070	0.00145463
cg03735370	6	31430919	0.00145858
cg09470727	4	101049782	0.00147163
cg09256862	2	3683283	0.00147191
cg19948037	14	73392801	0.00148099
cg03462943	2	128407068	0.00148497
cg23093151	3	134755785	0.00149491
cg07563363	2	154143677	0.00150072
cg24932481	20	62741409	0.00150656
cg10978599	22	42556374	0.00151467
cg13684807	11	69278535	0.00151501
cg15259449	4	130959885	0.00152857
cg00151089	6	29624824	0.00155041
cg02549516	6	79520764	0.00156849
cg09486032	8	88747419	0.00157638
cg04706276	1	242012044	0.0015787
cg24270596	17	17611372	0.00158567
cg17191558	8	144992837	0.00158617
cg00697301	12	19936477	0.00159897
cg16016792	9	91786664	0.00160311
cg10533331	15	38857695	0.00160489
cg10511390	6	99270188	0.00160729
cg08064403	3	98240258	0.00161284
cg08240807	11	71938833	0.0016139
cg27604999	12	48554247	0.00161712
cg24849736	1	201084428	0.00162366
cg07275979	8	124084365	0.0016245
cg02391023	16	30774553	0.00162522
cg17560015	8	145013249	0.00162885
cg10929447	16	87401169	0.00163976
cg20657864	8	142248258	0.00164251
cg10983489	16	30125195	0.00165488
cg15709462	7	73153249	0.00165892
cg18080046	6	31704844	0.00166381
cg18995493	2	46495571	0.00166847
cg06089468	16	30883978	0.00168565
cg11431261	6	32015297	0.00168722
cg18224474	8	145037567	0.00168786
cg16880773	7	150038666	0.0016948
cg06688409	7	99007151	0.00169756
cg04265011	1	95428129	0.00169932
cg23958464	1	30985690	0.00170129
cg19482540	20	47809148	0.00173491
cg23792133	15	66873551	0.00174134
cg09577966	5	55411971	0.00174921
cg11639854	7	134222183	0.00175072
cg23300245	5	177734396	0.00175121
cg13698196	12	52257893	0.00177141
cg13880193	2	120209611	0.00177381
cg06776823	12	107170751	0.00178746
cg11572381	19	10827337	0.00179527
cg08456793	7	124540992	0.00179531
cg04255391	8	145008397	0.00181322
cg04892187	8	145040629	0.00181641
cg25389934	22	30574423	0.00181812
cg12687767	20	19870109	0.00182842
cg18435125	6	36689299	0.00183441
cg01821207	2	128453870	0.00183949
cg10911359	8	144655294	0.0018414
cg11437244	4	111286877	0.00184351
cg05269323	7	150067712	0.00185595
cg26045524	7	150035522	0.00185903
cg09684155	14	73572943	0.00185914
cg21155852	7	2048760	0.0018599
cg04089426	11	65307791	0.00186676
cg02641442	1	156052184	0.00186817
cg16021184	8	59340067	0.00186968
cg18197277	11	47598986	0.00188936
cg03290281	6	2632607	0.00189354
cg12248981	6	29570707	0.00191737
cg06022525	17	9193705	0.00191788
cg20177690	2	234755729	0.00192362
cg18402324	15	33036133	0.00192586
cg14926457	15	66881363	0.00192957
cg06455953	17	53362622	0.00194925
cg02225085	5	87975992	0.00194929
cg22335368	11	119044774	0.00195153
cg06116495	3	112280886	0.00195158
cg03198010	13	113274482	0.00195523
cg01024098	16	31111692	0.00196851
cg13521325	1	23044187	0.00197714
cg09633881	9	33002021	0.00197728
cg21951113	2	228191082	0.00197921
cg01471240	6	30816080	0.00198442
cg18392131	15	40375705	0.00199202
cg09137809	8	38615556	0.00199213
cg04927557	17	33639933	0.00199275
cg10729496	3	10149963	0.00199332
cg21160105	20	62384326	0.00200538
cg19439768	7	150070704	0.00200647
cg00722300	19	14138639	0.00202639
cg02050298	1	231939233	0.00202883
cg19558029	18	44526605	0.00202903
cg00572266	11	9029940	0.00203042
cg11649654	5	60240952	0.00203157
cg20615879	10	102892391	0.002044
cg17577431	3	175696388	0.00205693
cg09111831	12	261982	0.00206784
cg03100639	16	31483137	0.00207825
cg16006184	22	50957500	0.00208367
cg09577391	19	58515046	0.00208843
cg20923628	2	31750968	0.0021095
cg04714994	3	169530875	0.00211488
cg25562106	6	149891579	0.00211788
cg06753816	10	73431820	0.00211872
cg27486695	2	220083502	0.00212093
cg15152890	20	3877704	0.00212334
cg09477291	11	118832623	0.0021254
cg02862405	2	96944524	0.00212556
cg24951604	4	100743219	0.00212725
cg15402297	16	71517890	0.00213677
cg07659235	6	131184818	0.00213944
cg03450102	1	242012203	0.0021552
cg17279839	7	150038598	0.00217035
cg23130165	14	104789371	0.0021715
cg07180897	6	32729130	0.0021747
cg01692596	1	31268039	0.00217743
cg03536595	4	11764412	0.00218282
cg16234172	5	142149390	0.00219216
cg10509221	17	41743500	0.00219224
cg05014721	11	118842387	0.00219287
cg26158983	14	24835040	0.00219421
cg02389064	8	57124749	0.00219539
cg06740227	12	86229804	0.00219616
cg11346537	16	30597152	0.00220062
cg04176169	6	30080264	0.00220261
cg24177030	1	11134164	0.00220846
cg03251020	5	122066595	0.00221116
cg22581676	3	53080960	0.002252
cg17603689	1	50883013	0.00225677
cg25072359	17	41440525	0.00226761
cg12556325	7	150026731	0.00228768
cg21396433	12	84892060	0.00229515
cg18448357	11	65577114	0.00230023
cg03837909	3	193506005	0.00230636
cg23324765	10	47607819	0.00231388
cg13789015	9	136890014	0.00232088
cg10896156	11	27195796	0.00232825
cg15117754	3	10150083	0.00233508
cg10174343	11	62623865	0.00234886
cg22164881	7	158743662	0.00234994
cg01016122	6	31082534	0.0023608
cg07357081	6	31846797	0.00236643
cg08888203	3	10149979	0.00236973
cg08560373	15	25123381	0.00237022
cg19563932	6	31583915	0.00237224
cg10735834	17	6618119	0.00237408
cg18621852	3	10150065	0.00237765
cg27057509	6	30883762	0.00238211
cg12489322	5	60628376	0.00238245
cg07451928	4	164249904	0.00238299
cg20945221	1	28423646	0.00238405
cg00166722	3	10149974	0.00239139
cg09190656	6	32363212	0.00239221
cg12691334	11	68610186	0.00240633
cg18354986	10	106071252	0.00240649
cg18419276	2	96971862	0.00240728
cg17832029	7	98574111	0.00240989
cg10758229	21	16793973	0.00241272
cg01396957	18	53168132	0.0024137
cg22968991	9	110045363	0.00241444
cg19298573	11	131338811	0.00242012
cg14206848	20	56964089	0.00242832
cg14185801	12	124915185	0.00244715
cg06892714	5	87981923	0.00246002
cg23188819	8	21947203	0.00246929
cg09190210	2	135168437	0.00247033
cg18609891	6	32729647	0.00247723
cg23256480	14	93252030	0.00248409
cg06948737	12	95471414	0.00249193
cg17684238	18	35033185	0.00249263
cg03461347	11	2717686	0.0025119
cg17608587	6	30021662	0.00253188
cg05991938	8	144460945	0.00253706
cg01667133	11	47236414	0.0025408
cg11403428	5	2207052	0.00256189
cg24386596	20	56964081	0.00257783
cg18178852	19	11001891	0.00259092
cg22822630	13	27692257	0.00259265
cg06045337	8	145013910	0.00259774
cg24294529	8	124170694	0.00260562
cg06913229	2	109788986	0.00260965
cg22532343	4	38367503	0.00262045
cg09780397	5	122179777	0.00262054
cg00174447	5	60090881	0.00263001
cg08312330	8	6783670	0.00263138
cg09769285	18	42681383	0.00263462
cg06594008	22	41033637	0.00263468
cg10877130	11	69285772	0.00263923
cg12076350	6	31275791	0.00265543
cg23267665	1	14030141	0.00266015
cg14087168	1	156450669	0.00267044
cg00346392	16	87680424	0.00268729
cg19029214	1	223889345	0.00269564
cg11059159	2	128453445	0.00269576
cg11731890	6	26271827	0.00271781
cg15859635	11	61519787	0.00272964
cg25977313	2	134844510	0.00274273
cg16638920	5	87974012	0.00274343
cg25652703	1	186456416	0.0027489
cg06537467	16	87687114	0.00277093
cg01538969	6	30624636	0.00278404
cg14154448	2	151968711	0.00278572
cg01411823	13	31480225	0.00278845
cg10595804	6	80712998	0.00279324
cg15913742	2	225334115	0.00280555
cg01302823	22	40437213	0.00280675
cg21145944	20	47365070	0.00280996
cg12391323	5	139025948	0.00282895
cg14860182	2	96971379	0.00284273
cg02058469	3	17462505	0.00284992
cg20106822	8	2086118	0.00285141
cg27087555	16	88793112	0.00286163
cg26871703	15	62929846	0.00286747
cg15015426	1	159506559	0.00287695
cg13317725	12	52281482	0.00288786
cg17974633	2	47310933	0.0028892
cg01104961	12	81672471	0.00288999
cg19837815	7	150026909	0.00291135
cg21779786	22	38200073	0.00291898
cg09033638	2	128642357	0.00292721
cg25517034	2	127864581	0.00292948
cg05484121	1	21107971	0.00293247
cg19658268	7	100186733	0.0029548
cg27454528	1	246580864	0.00296318
cg00496455	2	220118770	0.00296629
cg27442047	6	32049856	0.00297678
cg11878867	6	150167359	0.00298422
cg21334510	5	1093580	0.00299556
cg25974577	10	83992846	0.00299756
cg10761479	1	33203135	0.00299884
cg05625206	6	80191740	0.00301283
cg10381888	6	30228243	0.00301968
cg13773148	9	136923109	0.00302623
cg03238484	15	86397811	0.00302851
cg22342893	3	10150224	0.0030306
cg22616810	2	113842341	0.0030364
cg21900799	8	145004388	0.00304222
cg01492329	1	246588723	0.00304274
cg16829258	2	120584741	0.00305699
cg06741367	2	128453108	0.00308795
cg19101154	5	1524249	0.003089
cg20058776	17	43545753	0.00309868
cg01355407	5	102117717	0.00310029
cg22081008	11	47236131	0.0031063
cg12663302	6	30175792	0.00310986
cg12858746	11	47235847	0.00312993
cg00973944	4	77694027	0.00313048
cg04750536	20	19915857	0.00313139
cg17073708	8	55374489	0.00314063
cg19193384	17	30244184	0.00314736
cg15548542	5	50949425	0.00315656
cg23516425	2	20186047	0.00315838
cg19486271	11	47235900	0.00316274
cg06556491	15	65931658	0.00316633
cg15472658	11	68802829	0.0031706
cg16912512	12	84897099	0.00317142
cg11471469	6	31940522	0.00318812
cg13540981	6	32011506	0.00319052
cg02533422	6	30419051	0.00319725
cg16045390	17	37896620	0.00323311
cg24356331	9	124162202	0.00323327
cg18446578	5	115908322	0.00324326
cg20001572	1	11212399	0.0032457
cg02033661	9	94651749	0.00326267
cg05045332	6	32012897	0.00327687
cg21465853	18	12073455	0.00328073
cg15281225	6	32032889	0.00328362
cg24302327	3	194311571	0.00328834
cg17861551	6	150263194	0.00330166
cg12969734	22	50962224	0.00331542
cg17266460	14	23789691	0.00333873
cg02614692	4	10262707	0.00334265
cg08330950	12	125140249	0.00335439
cg09671962	2	58655463	0.00336911
cg14472708	3	101545039	0.00337308
cg23291100	6	80712599	0.00337716
cg07623795	2	9983090	0.00337783
cg21899942	14	72943540	0.0033804
cg22188450	1	50568331	0.00338231
cg19456083	19	4040622	0.00339678
cg12562517	4	122925025	0.0034167
cg23841361	6	30524010	0.00342215
cg17443359	1	91300231	0.00342275
cg21908996	6	30612157	0.0034329
cg08073591	4	77172841	0.00343603
cg27401511	20	3165378	0.00345163
cg12528330	2	162029209	0.00346679
cg07705650	4	81229357	0.00347188
cg15103079	5	179660201	0.00348434
cg01101186	16	58541612	0.00349322
cg22571926	5	56112222	0.00349378
cg13464882	19	41805561	0.00349874
cg08076266	2	120190202	0.00350024
cg02064007	13	50087004	0.00350943
cg19754520	10	101825118	0.00351369
cg03817671	2	56151139	0.00351388
cg16361343	6	31863472	0.00352087
cg21889322	17	21105549	0.00352322
cg24766553	11	118842444	0.00354769
cg03489553	3	69639686	0.0035562
cg22487204	1	156435421	0.00356542
cg18356276	7	17337342	0.0035657
cg03738707	2	128453335	0.00357781
cg14467464	17	7960406	0.00358329
cg04631897	16	50753188	0.00358409
cg02940203	2	135495432	0.00360077
cg12091936	11	70303534	0.00362226
cg18515872	14	72943461	0.00362278
cg10621438	10	75550947	0.00362839
cg22958605	13	115000234	0.00364726
cg13389508	8	145012644	0.00364791
cg13542966	3	122085660	0.0036501
cg02626447	2	135262278	0.00365231
cg23247504	10	101824920	0.00365734
cg16782174	2	128410803	0.00366056
cg05377594	2	16004916	0.00366477
cg05307669	11	47464547	0.00368836
cg19398496	6	26323437	0.00369284
cg01291856	11	1706894	0.00369605
cg21032023	8	94381397	0.00370598
cg21463945	20	42794339	0.00371195
cg02438943	1	204655019	0.00371196
cg07367607	12	131314725	0.00371296
cg06660749	16	71842729	0.0037167
cg02786516	9	103631818	0.00372639
cg20796651	4	8401260	0.00372733
cg03552103	2	110373002	0.0037427
cg16072661	14	21058422	0.00374706
cg15793329	6	32064749	0.00374998
cg04066265	8	19460243	0.00375082
cg04041980	6	24822322	0.00375883
cg14840802	8	144871708	0.00375889
cg03540520	16	30771976	0.00376412
cg23779240	10	102438217	0.00377339
cg05921762	20	18566614	0.00377785
cg16031515	1	205743344	0.00378323
cg12815142	17	4872603	0.00379241
cg11728928	17	34415818	0.00379245
cg19454930	2	74347776	0.00379708
cg10779046	6	24827620	0.00380034
cg16936944	6	31695970	0.00381837
cg01819555	5	50791600	0.00382495
cg05616608	13	114999652	0.00383181
cg06704589	13	113097900	0.00383182
cg05861140	6	150128134	0.00383254
cg00892294	13	49323918	0.00383259
cg08730894	5	89421387	0.00383818
cg14768260	8	144655553	0.00384162
cg16667257	8	50081162	0.00384902
cg06550165	10	7618453	0.00384981
cg01830271	6	31275148	0.00385437
cg20011983	2	74347215	0.00385589
cg20768766	19	4043757	0.00385925
cg13315728	2	9971635	0.00386262
cg09952451	16	87575091	0.00387277
cg09666717	4	106071543	0.00387515
cg14987804	3	119369022	0.00388591
cg26430287	15	67439567	0.00388639
cg12576332	5	79646847	0.00388683
cg22860963	2	883793	0.00390593
cg26785702	11	118846877	0.00391215
cg20672363	8	146075022	0.00391555
cg00149708	19	56047884	0.00392043
cg17713751	7	101723568	0.00392466
cg17449106	19	56715930	0.0039321
cg04317648	1	8485376	0.0039324
cg18577197	22	29288289	0.00393721
cg03958308	8	145014989	0.00393736
cg14301190	16	31159704	0.00395468
cg21361702	7	150065534	0.00397393
cg15487922	2	135520166	0.00398648
cg03402698	10	1851598	0.00399365
cg20349377	13	70683127	0.00399928
cg05765466	1	45957060	0.00399969
cg25662731	13	49394203	0.00402624
cg16574807	4	6945745	0.00404342
cg07156636	11	69240438	0.00405073
cg07273222	16	55794031	0.00405337
cg24721157	3	193311006	0.00405627
cg02467678	6	150023289	0.00406896
cg08847726	20	54207913	0.00407184
cg14156718	11	47174428	0.00407363
cg11672442	9	103199886	0.00409077
cg08007968	9	103211816	0.004094
cg07710127	2	213692525	0.00410426
cg09767693	16	87280404	0.00411133
cg14826184	11	2726471	0.00412402
cg16523076	2	73277505	0.00413257
cg09042911	9	109606810	0.00415061
cg04227254	6	31856329	0.00415171
cg01214900	4	66784395	0.00415261
cg03108237	15	74943655	0.00416171
cg13123232	1	201690605	0.00416897
cg17300047	13	49108353	0.0041718
cg09509183	1	209979624	0.00417253
cg24948696	15	67788017	0.00417432
cg02250046	10	101825185	0.00417801
cg08246316	16	30751261	0.0041802
cg15647699	8	59465342	0.00418395
cg00846240	14	73392078	0.0041922
cg22030181	8	1922165	0.00420379
cg00095526	1	201081686	0.00420687
cg09980622	1	149871503	0.00423022
cg04444027	16	8986092	0.00423678
cg05371663	11	71941662	0.00425384
cg07608721	22	41700829	0.00425743
cg12586176	1	210916619	0.0042607
cg00748978	2	234355723	0.00426229
cg07251194	16	67850705	0.00426684
cg08670868	10	89319221	0.00427004
cg17849569	6	28058911	0.00429089
cg04275707	20	20033092	0.00430299
cg08585593	22	50966077	0.00431012
cg20893579	22	38215064	0.00431298
cg21977210	6	30313164	0.00431454
cg11949420	6	32168681	0.00432261
cg15419378	17	79435967	0.00432791
cg02878891	2	102090444	0.00433012
cg17322125	3	141594644	0.00434523
cg19648647	7	76139488	0.00435126
cg11929643	3	48700391	0.0043614
cg05783465	22	47312926	0.00436446
cg13096779	13	114999742	0.00436964
cg19174658	22	45018513	0.00438229
cg03200120	6	29641443	0.0043963
cg10933281	22	38373943	0.00441689
cg01002120	22	32341384	0.00442313
cg24413918	19	58516100	0.00443553
cg11259192	14	102399165	0.00443991
cg01030110	12	123528427	0.00444334
cg05659420	11	593494	0.00444486
cg14159011	6	36356015	0.00445145
cg02550627	1	179766240	0.00445293
cg23042052	16	31228720	0.00446101
cg25344459	6	112352375	0.00446179
cg17290964	16	62630050	0.00446529
cg11001085	3	49940126	0.00446759
cg21764456	16	10777077	0.00447076
cg06368093	19	58513526	0.00447679
cg10139151	6	29549352	0.00448268
cg02115394	13	115000168	0.00448522
cg09369938	6	150120597	0.00448887
cg03120147	13	114964125	0.00449694
cg21402860	15	57374444	0.00451064
cg08129366	11	621297	0.00451822
cg03754700	12	132626213	0.0045266
cg11803927	11	65591597	0.00453081
cg22798770	3	39072571	0.00453613
cg00576331	11	65640516	0.00454497
cg25479340	13	88794067	0.00454503
cg06937211	7	30179345	0.00455438
cg15892617	1	201081680	0.00456063
cg25076881	1	159409836	0.00457423
cg11050988	7	1952600	0.00457577
cg14767833	22	28376928	0.00457682
cg16391745	8	144696329	0.00458072
cg18700158	3	6784036	0.00458789
cg15243868	16	30151109	0.00459437
cg23520478	5	148721192	0.00460931
cg21377553	9	139643806	0.00461714
cg07252482	10	130427664	0.00462264
cg21403313	8	30516446	0.00462268
cg17514123	8	145981952	0.00462316
cg10561095	22	50966110	0.00462754
cg00638574	1	209956565	0.00463452
cg18863554	7	17446569	0.0046387
cg05946080	2	160777247	0.00463951
cg21117139	14	73393231	0.00464281
cg08827454	6	30922981	0.00465681
cg07980830	8	145063362	0.00466103
cg01737415	17	72919525	0.00468448
cg13891195	12	58031262	0.00469726
cg11293190	19	1523856	0.00470528
cg21723812	19	48170736	0.00470595
cg01451205	11	119252210	0.0047217
cg22239180	6	150070039	0.00473559
cg15434569	10	105253716	0.0047412
cg04901272	8	145724384	0.00474415
cg08882151	20	62724545	0.00475019
cg23715435	6	26027513	0.00475583
cg01313513	3	175675432	0.00475674
cg00933542	6	150070202	0.00476189
cg13763267	11	58967924	0.0047696
cg01626341	6	32440987	0.00477115
cg04655699	6	30512550	0.00477281
cg06797385	16	30018105	0.00477688
cg18860398	6	35279650	0.0047802
cg13262909	6	150070030	0.00478321
cg25277809	2	128453484	0.00478345
cg19301366	6	32627845	0.00478455
cg14656657	1	19286720	0.00478722
cg01666255	12	131297184	0.00479034
cg05883407	9	32956752	0.00479469
cg12239602	6	150087483	0.00480362
cg03602785	2	20176545	0.00481987
cg15137706	17	27891029	0.00482254
cg22423174	12	125201577	0.00482775
cg12950368	6	34452694	0.00482809
cg08662619	6	150070041	0.00483578
cg23670630	11	118842650	0.00483592
cg12766975	1	209980186	0.00483667
cg09162137	16	30995627	0.00484932
cg23621115	22	38452869	0.0048496
cg07549059	6	80713146	0.00488172
cg23256223	7	46009239	0.00488938
cg23209684	11	65588835	0.00490841
cg05199498	17	38860983	0.0049118
cg07617317	6	118971624	0.00492183
cg24376311	6	32632788	0.00492206
cg03922251	11	118842390	0.00492473
cg01284467	14	53415068	0.00493478
cg21176993	11	131374259	0.00493747
cg00751288	5	130506785	0.00496335
cg18127003	8	11614472	0.00497147
cg20260610	2	74347274	0.00497185
cg18300589	19	1524256	0.0049767
cg00557947	10	102419245	0.00497782
cg08650362	12	131298487	0.00497864
cg01636662	14	60046159	0.00500043
cg11050792	6	149960166	0.00500094
cg02852959	12	2944436	0.00500567
cg18405544	5	67615770	0.00500949
cg02093708	16	87577273	0.00501599
cg21398541	2	165360842	0.00501995
cg23042151	21	43824109	0.00502728
cg20527831	12	131272906	0.00504643
cg02888057	5	163724061	0.00505242
cg16081786	10	75786337	0.0050807
cg13561028	6	30899649	0.0050869
cg27292417	3	53850724	0.00509027
cg03940520	17	47925010	0.00509368
cg13973325	6	84686992	0.00509663
cg18730733	6	30816447	0.00511234
cg00796611	1	206603444	0.00511599
cg06618935	21	46677482	0.0051251
cg12455427	16	88919719	0.00513076
cg12149319	6	31947212	0.00513217
cg14521367	14	105617500	0.00513802
cg12752956	22	32341689	0.00515306
cg02391250	8	146059802	0.00516216
cg04464085	6	30923327	0.00517454
cg11331056	17	27439848	0.00517611
cg19860840	6	31798138	0.00518747
cg06881647	12	124893556	0.00518965
cg11011512	12	131303247	0.00519177
cg03445419	6	134560678	0.00520074
cg18045461	22	29601862	0.00520987
cg10853231	19	48111307	0.00521922
cg04007992	13	50843043	0.00522044
cg24881607	6	126080513	0.00522222
cg04559908	6	30920123	0.00522788
cg22225546	12	56212269	0.00523096
cg02089367	10	38149843	0.00524226
cg00517855	8	146016408	0.00524947
cg09832267	6	31649372	0.00525125
cg09858955	2	58135951	0.00525559
cg26485844	5	77256916	0.0052573
cg15399466	5	50696059	0.00525833
cg20598238	5	63258783	0.00525916
cg10221391	6	29945726	0.00526036
cg07058784	1	184461419	0.00526362
cg20707230	5	1950701	0.00527938
cg24486707	4	171349748	0.00530068
cg02030452	11	65589615	0.00530511
cg20937600	16	12415796	0.00530959
cg25423364	14	73480891	0.00531738
cg11984187	1	36785205	0.00532285
cg06684888	18	51759874	0.00533617
cg09695831	1	144996395	0.00534056
cg27259807	18	8721740	0.00534371
cg19794395	12	58158293	0.00534843
cg03967182	16	68119192	0.00534901
cg03145124	4	76649546	0.00535367
cg07780074	2	145090814	0.00535545
cg07514922	1	11127894	0.0053583
cg19690396	8	15026908	0.0053755
cg12472342	16	3482232	0.00537605
cg11263900	8	124084174	0.00537899
cg06132455	22	19839565	0.0053821
cg18008034	7	138118925	0.00539421
cg16292136	13	49448643	0.00541575
cg13885926	8	124756766	0.00542437
cg12422844	4	8201125	0.00542936
cg02467435	14	60043578	0.00543813
cg03992096	13	114928177	0.0054485
cg10186901	10	120738290	0.00545248
cg06152049	11	61640586	0.00546197
cg22075154	7	140598656	0.00546416
cg06169590	2	43455088	0.00546727
cg09561966	1	20743812	0.0054708
cg09133032	11	640094	0.00549793
cg12885832	12	111843885	0.00550291
cg13992954	3	156174607	0.00550606
cg15848685	6	30882641	0.00551377
cg08801446	2	36626126	0.00551436
cg18418238	3	171489254	0.00553408
cg18229419	3	112280924	0.00553687
cg22551276	16	85932670	0.00554446
cg27060403	5	125936426	0.00554522
cg09926364	14	73137242	0.0055453
cg16470319	6	30923724	0.00554758
cg13749033	17	7480826	0.00555132
cg22864755	12	58256187	0.00556331
cg02455792	1	16524978	0.00556672
cg21935516	12	107381705	0.00556859
cg25281164	4	28303567	0.00557127
cg20681671	1	211691705	0.00557475
cg06114035	14	60043137	0.0055781
cg02356786	1	243265016	0.00557866
cg03443944	17	4872326	0.00558671
cg13810286	12	11463569	0.00558942
cg05239841	11	13300784	0.0056084
cg20795401	2	173291908	0.00561241
cg23656050	14	105616988	0.00563287
cg04872994	6	107016605	0.00563335
cg20804243	3	171205319	0.00563695
cg19332303	3	149469910	0.00564606
cg09843482	11	112985231	0.00565068
cg04267104	2	47039475	0.00565751
cg17365725	2	242698748	0.00568194
cg08715262	2	43528484	0.00568918
cg06114465	11	47422380	0.00568962
cg05797660	8	96145761	0.00569552
cg15965180	8	134334447	0.00570888
cg19281955	2	225812474	0.0057094
cg18593081	1	181286640	0.0057131
cg00163510	1	214722952	0.00572006
cg00969153	22	31884264	0.00572158
cg15227206	11	47745778	0.00574319
cg13581922	12	124938116	0.00574952
cg06773006	19	47737292	0.00576993
cg02867145	3	53162890	0.00577366
cg16763840	1	171226225	0.00577966
cg00555085	16	87616248	0.0057943
cg22628286	19	35643121	0.00580308
cg27447918	6	35482667	0.00580316
cg13328175	4	37829754	0.00581346
cg21718586	2	7025230	0.00581879
cg00409988	10	89306059	0.00582043
cg08891062	12	125765570	0.00582098
cg27432604	11	27239162	0.00582434
cg02149965	6	30883203	0.00582498
cg19853440	6	31838474	0.00582942
cg04422065	10	114087426	0.0058335
cg10047762	17	80875998	0.00584798
cg25480460	11	47410707	0.00586683
cg24576985	2	111932156	0.00587694
cg05616465	22	29197865	0.00588006
cg27587935	6	31838724	0.00588364
cg23702430	5	161275253	0.00588623
cg15771128	6	158878279	0.00591485
cg26944245	16	421049	0.00591918
cg01362455	6	29855490	0.00591993
cg09550624	9	100935192	0.00593602
cg26060021	1	11301679	0.00595778
cg13485235	2	204954492	0.00596346
cg00077838	22	47020733	0.00598106
cg24287377	14	31721077	0.00598216
cg17886398	16	87654270	0.0059845
cg16765436	15	74907286	0.0059861
cg26237061	3	98315846	0.00599334
cg13541101	20	31111327	0.00599509
cg24335058	7	55621553	0.00600542
cg16453056	7	76145632	0.00600716
cg23760103	6	31695973	0.00600801
cg05756415	17	40761330	0.00600807
cg07536659	15	45333920	0.00600888
cg27175143	13	113280259	0.00601162
cg11557071	3	44665982	0.00601576
cg05837922	2	128458333	0.00601817
cg11944127	2	231829238	0.00603391
cg08529574	1	11133250	0.00603856
cg23688818	1	206624651	0.00603929
cg13871695	9	126101872	0.00603999
cg19673125	6	150240577	0.00605727
cg14615342	8	81451707	0.00606844
cg22074950	4	77173119	0.00607054
cg16436164	12	19936663	0.00608076
cg06883206	4	152172102	0.00608128
cg00563651	2	97377692	0.00608955
cg07801988	22	46964565	0.00612086
cg22931309	12	123718298	0.00612696
cg14661811	6	31619002	0.00612825
cg13736252	1	20024962	0.00613965
cg13448814	8	114447055	0.00614053
cg19519442	2	161530859	0.00614122
cg08824895	13	115047677	0.00614948
cg02899093	10	7212116	0.00615127
cg18869404	5	76937348	0.00618492
cg00463562	15	65118189	0.00618744
cg12294361	2	67877000	0.00618877
cg19484381	6	28890673	0.00619827
cg00792235	10	1851472	0.00621146
cg05899618	2	20865847	0.00621554
cg14117219	9	94476689	0.00621874
cg23570694	10	50976348	0.00621988
cg19005830	8	55467175	0.00622278
cg14379000	15	26043429	0.00623179
cg15830378	19	3845032	0.00623671
cg08187170	6	4734795	0.00624404
cg09994595	1	161089339	0.00624536
cg19580565	21	30144760	0.00624569
cg12070911	6	150209640	0.00626233
cg12363682	5	178420690	0.00626442
cg11187245	6	31323397	0.00626756
cg01647560	11	83404491	0.00627186
cg02698622	2	242698811	0.00627835
cg23364945	14	53662839	0.0062984
cg00094901	6	31670595	0.00630623
cg24450063	1	156163899	0.00632605
cg15297650	2	135477056	0.00633223
cg27138838	3	13428606	0.00634091
cg09032499	6	30993705	0.00634121
cg03619586	6	31705409	0.0063416
cg10006828	3	101220713	0.00634191
cg17144108	19	46180412	0.0063604
cg03714531	6	30923590	0.0063649
cg08497330	6	166330783	0.00637308
cg17308006	20	46798716	0.00637378
cg16484858	1	8484694	0.00637462
cg15199735	1	12043655	0.00638144
cg14789080	13	70367962	0.00638982
cg25160978	2	20866107	0.00639098
cg25922680	6	28890911	0.00639209
cg00516513	4	41753803	0.00639676
cg01176949	13	114071708	0.00641124
cg02109699	5	5234710	0.00641218
cg25947184	8	1697459	0.00641473
cg13975172	6	31838675	0.00642154
cg08778631	8	94306705	0.00642645
cg23694630	10	1851418	0.00644096
cg17250082	6	31275875	0.00644152
cg15620499	6	31674753	0.00644684
cg10042540	22	41697561	0.00645982
cg04547740	22	29313235	0.00646226
cg01096266	4	10460237	0.00646481
cg13945578	4	164265822	0.00648127
cg18020072	6	31590640	0.00648149
cg22110654	6	31051644	0.00649575
cg14004768	1	8484703	0.00649998
cg18314532	9	91396998	0.00650619
cg24633833	3	10029261	0.00650651
cg07220201	1	160921208	0.00651478
cg22522776	3	101675062	0.00651725
cg10984081	19	1523939	0.00652367
cg17698332	18	3639526	0.00653715
cg07270872	10	3678924	0.00653838
cg03400443	2	74347616	0.00653936
cg04362887	14	91285234	0.00655106
cg12604777	12	12838587	0.00657258
cg24549912	5	50692281	0.00658308
cg06940756	8	10927738	0.00659528
cg11080513	2	135426596	0.00659554
cg13411089	1	17674278	0.00659758
cg09679558	12	11460710	0.00660194
cg10101533	1	83648176	0.00660305
cg09648459	11	130479188	0.00660588
cg11567268	11	8183626	0.00660975
cg15077922	4	2746542	0.00663118
cg09304045	3	183005119	0.00668493
cg08205370	6	80713814	0.00668506
cg01579912	13	115000226	0.00668858
cg19005368	11	32851950	0.00669693
cg15978899	6	30882994	0.00670823
cg02254226	9	110046355	0.00671366
cg09235535	6	31502964	0.00672235
cg20933634	6	27740509	0.00672246
cg07947033	20	57426545	0.00672389
cg17076635	8	144484205	0.00672544
cg05554956	4	169733713	0.00672778
cg19465883	1	8484670	0.00672816
cg05982817	2	174541088	0.00673063
cg12149513	12	95189594	0.0067409
cg08179530	6	36648295	0.00674309
cg13828150	6	56696399	0.00674556
cg03547487	7	26240458	0.0067474
cg04487205	17	36997563	0.00675164
cg04364271	1	55240832	0.00675222
cg07833002	2	36595592	0.00675577
cg12693772	7	20572677	0.00676324
cg00244776	6	30883192	0.00676415
cg10062065	2	220308747	0.00676965
cg21862320	15	89996397	0.00679375
cg06995239	9	15533445	0.00682915
cg09373954	12	70218530	0.00683539
cg00328883	20	10415827	0.00683675
cg02936535	17	7514491	0.00684133
cg21404906	2	216973839	0.00684801
cg15769835	7	75317253	0.00685624
cg21106988	11	47636651	0.00685652
cg12302880	12	57671076	0.00686212
cg05891636	19	1530086	0.00686306
cg14540778	8	145013904	0.00686375
cg13240311	20	43160795	0.00687416
cg22494505	1	26560657	0.00688669
cg14990438	11	47130537	0.00688863
cg16848072	3	134182665	0.00689392
cg05116780	18	55795880	0.00689494
cg04474085	4	77342550	0.00690154
cg12665553	6	31759825	0.00690741
cg23752599	1	17674246	0.006908
cg03394318	10	75798251	0.00691899
cg05031261	18	33959405	0.00691937
cg02355607	9	136060717	0.00692073
cg18929085	2	207976249	0.00694532
cg25757678	19	8657139	0.00694683
cg12964697	7	2140231	0.00695468
cg11992467	12	93641644	0.00696384
cg25572485	3	59114617	0.00697038
cg14640277	9	91801659	0.00697063
cg25916625	19	3826727	0.00697666
cg06715097	5	149624994	0.00697719
cg08094466	17	72635946	0.00698792
cg00685014	11	62212195	0.00699195
cg18848366	2	111906584	0.00699211
cg09785958	13	113274490	0.00699283
cg01701819	15	75287824	0.00699813
cg04396915	1	151370645	0.00700221
cg09973501	2	65097568	0.00700323
cg27237907	13	114928233	0.00700539
cg24839871	15	67468342	0.00702588
cg09645925	16	30577298	0.0070379
cg00815214	21	47717953	0.00703819
cg26897909	1	206629196	0.00704106
cg02558120	7	143747596	0.0070516
cg13814644	10	75861914	0.00705635
cg23544286	6	150183650	0.0070648
cg11604811	4	26206130	0.00707218
cg10409831	8	30469883	0.00707783
cg23018236	17	30244563	0.00707844
cg17639252	22	42962823	0.00708799
cg10236324	11	61957511	0.00711109
cg06538928	11	65579765	0.00711324
cg21939221	11	47737371	0.00712196
cg13757506	1	64639425	0.00712606
cg11146691	12	47219737	0.00712846
cg06301673	3	193273057	0.00713697
cg20024841	13	69557715	0.00714504
cg20824970	2	36629004	0.00716635
cg02123604	4	38514707	0.00717277
cg10598863	14	51155578	0.00717804
cg26537607	17	78606019	0.0071816
cg01578633	11	57159066	0.00719773
cg12037516	11	614954	0.00719927
cg23185983	11	69490847	0.00720513
cg11204618	2	161851460	0.00721234
cg14463129	14	68145073	0.007259
cg20703811	16	88750576	0.00726434
cg25510569	3	171506308	0.00726652
cg14927855	7	155151427	0.00727094
cg18180250	11	576040	0.00728734
cg09588770	6	31324941	0.00729394
cg24309213	12	69982473	0.00730207
cg01157951	6	31540399	0.00730325
cg00814088	11	207451	0.00731492
cg09177541	2	128440550	0.00731574
cg16165517	4	6277411	0.00731725
cg03973866	1	16270229	0.00733386
cg05670650	11	118499534	0.00734939
cg05138040	10	126198965	0.0073606
cg12433575	6	30881464	0.00736265
cg21273027	6	30181627	0.007366
cg15267384	5	88175870	0.00736839
cg06650996	6	166341873	0.00737845
cg04962479	16	87575344	0.00737888
cg21664153	17	29401997	0.00738323
cg04448420	9	139372440	0.00739437
cg05440216	8	125755550	0.0074085
cg15686393	6	33760988	0.00740982
cg01256440	11	63886459	0.0074117
cg01446958	3	39798664	0.00741677
cg16024834	1	33646902	0.0074172
cg15997374	11	64666193	0.00741765
cg19955851	10	35000926	0.00742256
cg25226285	13	31480136	0.00742851
cg00657581	3	9973478	0.00743041
cg02872545	6	30923697	0.00743454
cg18709589	6	96969512	0.00743791
cg01950077	6	109610932	0.00744015
cg00953481	22	34553282	0.00745457
cg00057627	7	1978183	0.00746443
cg25272143	11	62211990	0.00746682
cg12857638	11	62212169	0.00747353
cg16509239	11	62212431	0.00747772
cg14435724	11	118879227	0.00749278
cg16306731	3	118959850	0.00749648
cg00382633	19	11029305	0.00753191
cg00790756	20	47476986	0.00753954
cg24011296	6	148592787	0.00754975
cg19024969	17	32905966	0.00756155
cg02484708	17	57409001	0.00756341
cg01654968	6	34431313	0.00758263
cg06840743	7	155150876	0.00758462
cg06018711	7	144352927	0.00758945
cg00119460	6	30923743	0.00761028
cg13314167	9	114557553	0.00761193
cg21533806	12	95267307	0.00761218
cg26434275	11	21536028	0.00763479
cg05263511	6	2381128	0.00763815
cg11358741	12	125093204	0.00764099
cg05883036	12	121279714	0.00764153
cg21236593	15	75287447	0.00764807
cg05385652	8	86375137	0.00765597
cg06124721	3	10048758	0.00765751
cg11493661	6	32016239	0.00767056
cg11791770	11	611791	0.00767766
cg15788645	20	62289599	0.00768658
cg10774352	6	72206414	0.00769443
cg02446475	6	31275807	0.00770141
cg26898754	5	180216985	0.00770382
cg05174759	16	86489326	0.00770517
cg05759718	1	50489596	0.00770761
cg16581213	16	74249798	0.00771702
cg13757089	6	12288533	0.00772142
cg16374849	22	38476521	0.00772333
cg03281861	16	87575655	0.00773846
cg22370057	6	12957918	0.00774867
cg02594532	10	1975000	0.00775433
cg17866732	2	110372875	0.00775557
cg15878568	6	30923865	0.00775991
cg05600352	17	33913923	0.00776641
cg10573236	2	31547363	0.0077832
cg02058521	8	124084379	0.0077854
cg14120133	7	120945537	0.00778689
cg26777303	8	97505391	0.00778979
cg11937033	7	155150681	0.00779497
cg06426248	5	59815420	0.00779604
cg01152688	4	645574	0.00779731
cg25100923	18	20254154	0.00780041
cg20895584	19	20150701	0.00780804
cg06722281	10	102856014	0.00782469
cg21833714	12	68222105	0.00782748
cg15451662	19	7601318	0.00784555
cg07759032	6	1961442	0.00784944
cg02207519	5	130489404	0.00786174
cg23319104	5	178631845	0.00786824
cg17892159	2	42274610	0.00787899
cg11483424	15	58038194	0.00789106
cg13916716	2	128565384	0.00789165
cg05873635	3	45980975	0.00789642
cg26120902	11	46765391	0.00789691
cg04365224	3	72788183	0.00789896
cg12740337	6	28058973	0.00790047
cg12337525	4	81185228	0.00790398
cg02372439	2	128316867	0.00792605
cg19041857	6	27730383	0.00793866
cg05049249	7	30771104	0.00795853
cg26379383	20	61148408	0.00795978
cg02412072	1	166319896	0.00796685
cg18179689	2	75815212	0.00798771
cg13803966	10	47668792	0.00798951
cg15337107	11	41414012	0.00799496
cg06963709	7	155150793	0.00800483
cg10349874	16	420996	0.0080055
cg04227758	6	86186351	0.00801371
cg13431108	1	45469127	0.00802655
cg19319125	16	55794282	0.00802724
cg19498844	21	46707878	0.00803325
cg21836905	14	52777200	0.00804136
cg00052131	18	12098229	0.00804184
cg27039983	15	49713977	0.00805566
cg03233185	12	26123616	0.0080582
cg06087101	6	35551932	0.00805953
cg17886164	1	38061605	0.00807775
cg02241814	5	6712816	0.00807844
cg01046644	9	91605695	0.00808638
cg03112149	8	77455657	0.00809214
cg09990103	1	33503118	0.00811237
cg01377051	2	240158575	0.00812492
cg06468108	2	173539091	0.00813806
cg03567939	7	151506147	0.00813885
cg11097587	18	36851146	0.00814283
cg01782953	22	31885744	0.00816941
cg01190459	3	72397347	0.0081715
cg23538400	17	1864361	0.00818193
cg02946281	7	151587069	0.00818449
cg25820728	7	1684706	0.00818564
cg10155680	3	169775537	0.00818723
cg14716990	10	129533731	0.00818862
cg15465607	15	95400159	0.00818943
cg26248066	11	70303464	0.00821138
cg16906595	11	67798128	0.00821211
cg06672272	4	187984412	0.0082132
cg07603449	1	11986842	0.00821502
cg13467732	1	45798780	0.00822184
cg27357918	4	645256	0.00822518
cg02895509	11	47576928	0.00824238
cg02618049	5	139941639	0.00825848
cg23986590	2	109934728	0.00825859
cg07224454	15	75744045	0.00826848
cg05050652	6	29816166	0.00827993
cg12489353	19	48231499	0.00828062
cg00565190	3	153807332	0.00828213
cg09924998	12	122751933	0.00828402
cg19078607	19	47759676	0.00828803
cg23372694	12	2950318	0.0082946
cg26129353	18	55316927	0.00829985
cg07054895	9	35792342	0.00831483
cg01568317	14	74895911	0.00832819
cg20347496	2	73403631	0.00833107
cg18883909	17	29599724	0.0083466
cg09657173	6	30923593	0.00834997
cg08762424	6	31275881	0.0083506
cg04872660	6	52118506	0.00837448
cg14651355	9	139377930	0.00837792
cg10612617	11	75914370	0.00837974
cg23290482	17	36997720	0.00838323
cg22536451	10	109432128	0.00840115
cg20898379	3	31745630	0.00841037
cg16034795	16	11729921	0.00847384
cg09474017	6	32016368	0.00847951
cg14556503	6	74104870	0.00850701
cg05065507	1	59042931	0.0085134
cg14157947	18	20513080	0.00851637
cg00654637	9	131156065	0.0085235
cg01833895	4	106819158	0.00852924
cg14731407	19	11462649	0.00854254
cg12955011	5	102137294	0.00854684
cg17683003	16	951399	0.00855228
cg17833419	1	19392447	0.00856595
cg20042013	9	139836443	0.00856879
cg08934126	1	9942543	0.0085707
cg03567219	11	8988928	0.00857706
cg09862420	22	48221777	0.00857821
cg25854298	10	73936754	0.00859221
cg07288557	12	47226301	0.00859368
cg14461986	8	143099943	0.00859906
cg13280080	6	30113786	0.00860106
cg15362336	22	21398582	0.00861193
cg24965496	6	32355370	0.00863013
cg16348536	7	100454815	0.00863245
cg17675275	10	77499273	0.00865533
cg12695506	1	201096354	0.0086581
cg18267049	10	101875028	0.00866483
cg16406345	16	58768254	0.00866591
cg12166899	14	105617173	0.00866922
cg19092105	15	85383079	0.00868164
cg12405789	10	127465133	0.0086844
cg10314459	3	9950984	0.00868768
cg11852643	6	35108882	0.00868954
cg21656428	20	20033533	0.00869617
cg25147026	1	186650441	0.00869961
cg10470891	5	125338217	0.00870287
cg17289084	1	22600632	0.00870386
cg02855693	14	102519317	0.0087088
cg12749360	22	44743256	0.00871054
cg17623879	22	19436004	0.00872064
cg14316865	9	139316577	0.00872211
cg00921237	22	49496760	0.00874903
cg25020271	8	59465130	0.00876649
cg10312981	16	87577304	0.00878579
cg11678871	12	26340149	0.00879274
cg24129356	6	32920735	0.00880554
cg02772910	22	31499618	0.00882016
cg04199556	14	105358567	0.00883114
cg12559624	8	135550599	0.00883709
cg16769489	7	127805001	0.00885172
cg24889829	8	1776347	0.00885474
cg23830290	8	30300223	0.00889112
cg02198222	9	140078403	0.0088957
cg26534213	1	78149566	0.00889734
cg09071407	5	115958234	0.00889922
cg22659459	11	68767860	0.00890701
cg02645147	14	63974973	0.00891533
cg09316848	6	150208710	0.00892011
cg02793656	15	26869667	0.00893763
cg04696720	19	58179960	0.00894057
cg20484653	1	204955033	0.00894534
cg25350065	8	145978427	0.00895327
cg21776583	6	30923545	0.00896345
cg20841811	14	69803118	0.00896477
cg12583073	3	72311936	0.00897156
cg25768369	8	15399451	0.00897483
cg04999066	4	100494589	0.00898602
cg23074703	19	50392917	0.00898634
cg18771570	2	154143768	0.00901142
cg03404277	14	62059920	0.00901827
cg00162921	7	143000990	0.00902038
cg14166313	14	35451935	0.00902096
cg19809077	6	30875892	0.00902246
cg07360144	14	73750676	0.00902713
cg08661741	7	24365232	0.00903101
cg13647459	14	72900738	0.00903963
cg11289234	12	132603990	0.00904401
cg17489490	7	72770206	0.00905619
cg14868223	19	48368548	0.00905624
cg08756033	13	31480128	0.00908248
cg25073705	11	1008290	0.00909134
cg05726195	7	154997174	0.00909744
cg21690064	19	814645	0.00909755
cg06704770	8	1897487	0.00909806
cg02027717	3	13590221	0.00910024
cg08160937	2	68698676	0.00910559
cg15196970	2	96757771	0.00911504
cg02218884	11	627582	0.00911917
cg23473133	14	105648834	0.00912337
cg13371045	11	3395836	0.00913215
cg23859313	4	2303860	0.00916025
cg04740981	22	30376085	0.0091683
cg16080552	1	59043199	0.00917468
cg03882686	11	46709659	0.00917662
cg13195955	6	31829926	0.00917732
cg16164079	4	152020616	0.00918096
cg05272097	1	110559947	0.00918564
cg24126612	13	114964101	0.00918656
cg08673947	13	49156436	0.00920272
cg06769231	17	41521158	0.00920785
cg10901323	4	77519000	0.0092079
cg11070987	4	37804023	0.00921604
cg07070658	10	63815109	0.00922031
cg18034307	7	23740150	0.00922167
cg04348183	1	31193990	0.0092408
cg12245402	6	30585421	0.00926433
cg02235385	7	150075848	0.00926811
cg10994914	3	169531864	0.009275
cg12797044	6	30922043	0.00927899
cg18573338	19	50385203	0.0092894
cg16809858	2	150171448	0.00930058
cg21195231	9	139240119	0.00930153
cg26692791	1	32593259	0.0093024
cg18697323	12	85121702	0.00931035
cg09061475	19	2993523	0.00931457
cg04223793	16	85403580	0.00933774
cg11029279	7	127983983	0.00935083
cg01936671	18	12208487	0.00935453
cg02515596	11	47270692	0.00936071
cg04973399	16	48427925	0.00936163
cg15662381	2	204212181	0.00936532
cg02597665	5	151912690	0.00936657
cg13443627	1	59043070	0.00936747
cg18833619	4	89166528	0.00938625
cg04304802	10	73499965	0.00940515
cg21039166	4	15938093	0.00940802
cg01359274	17	35488987	0.009415
cg05165044	4	37829008	0.00942126
cg04193644	6	2565498	0.00942923
cg20955701	15	38793493	0.00945516
cg00568949	10	34985257	0.00947324
cg01043945	20	46904365	0.00947635
cg06419771	15	42264912	0.00948293
cg06996896	7	2189366	0.00948805
cg19299920	15	24920505	0.00948813
cg10347335	1	59042971	0.00948984
cg25978208	15	25093244	0.00951156
cg09245589	9	92219947	0.00951569
cg21556726	7	752521	0.00952625
cg15608546	18	8696861	0.00952742
cg09789664	11	75479827	0.00954284
cg22168795	17	34463933	0.00954714
cg23906001	7	121959814	0.00954974
cg16735190	4	2303732	0.00955171
cg15676837	1	202137199	0.00955198
cg26773293	1	247802464	0.00955975
cg15779899	4	135698921	0.00956061
cg24011531	6	114180173	0.00956242
cg00839671	3	106280148	0.00958714
cg15754660	7	34699393	0.00959432
cg03405785	5	148869379	0.00959458
cg00814721	2	43571990	0.00959571
cg05665937	4	1216051	0.00959825
cg07812959	10	31217715	0.00960045
cg18741404	6	29894253	0.00960799
cg12265369	1	54618742	0.00961321
cg00219330	11	111944734	0.00961342
cg12730088	6	31324962	0.00961478
cg03110082	12	52282079	0.00962266
cg02866514	14	74186885	0.0096252
cg03509264	16	12520256	0.00963077
cg16913555	10	120788464	0.00963532
cg08026735	2	98703888	0.00964543
cg12561303	7	148254334	0.0096466
cg17949455	19	30208537	0.0096546
cg14981176	1	171285111	0.00966246
cg19397953	19	50400898	0.00967159
cg06711175	5	55543927	0.00969825
cg16127364	3	45636246	0.00969998
cg13978441	8	144649358	0.00970284
cg20502178	5	86399389	0.00970537
cg14856222	1	59049868	0.00971284
cg24303888	6	30852354	0.00972284
cg15382405	17	71640854	0.00972366
cg14289658	1	27247818	0.00972806
cg03126946	12	2944310	0.0097395
cg19815596	1	201583478	0.00973972
cg05845407	1	59205921	0.00974491
cg23886093	16	67976364	0.00974612
cg11998420	9	72198906	0.0097464
cg22856245	3	179851154	0.00974792
cg13453750	1	205783389	0.00976697
cg01067603	1	58331989	0.00978697
cg04414539	4	54005196	0.00979528
cg14509133	22	46983780	0.00979532
cg09070662	15	65660722	0.0097981
cg18815398	20	61506981	0.00980211
cg13468874	18	70987115	0.00980256
cg10041288	2	106429320	0.00982053
cg10804678	3	72788309	0.00982373
cg14234776	14	91814894	0.00982701
cg14037463	6	32041678	0.00983152
cg27426351	10	43362370	0.00984331
cg12658517	11	113625766	0.00984515
cg07381000	3	53190613	0.00984629
cg21661455	2	46591044	0.00985233
cg15950337	11	46638969	0.00985517
cg06612016	7	158113184	0.00985581
cg20949306	2	135926634	0.0098632
cg25848520	11	32619691	0.00987572
cg06739683	6	31862738	0.00987975
cg17792742	18	23667028	0.00988469
cg18833808	10	14755273	0.0098852
cg26418147	1	205743515	0.00988533
cg08989388	18	76465023	0.00988725
cg19077854	5	122220652	0.00989099
cg13474998	3	53165031	0.0099113
cg23193870	12	7055657	0.00992754
cg12789080	3	66638865	0.00992945
cg21389078	2	237728147	0.0099318
cg14456470	3	13517925	0.00993417
cg00933603	6	30883001	0.00994136
cg11202945	6	153274367	0.0099421
cg06570967	10	96989650	0.00994346
cg11841450	5	133406986	0.00995283
cg16709457	11	27745361	0.00995359
cg00304629	2	65659696	0.00995771
cg27311647	6	30309124	0.00996589
cg19912283	6	30884590	0.00997251
cg23833550	7	128578170	0.0099837
cg13531586	8	129942365	0.00999171
cg08525508	19	48920297	0.0100008
cg21386089	2	98443665	0.0100067
cg12718502	12	2999424	0.0100076
cg25078751	9	139781526	0.0100177
cg13741927	9	139327495	0.010031
cg26758340	16	58717807	0.0100388
cg15896696	7	2059921	0.0100457
cg24848351	20	2622020	0.0100493
cg11331445	12	47219877	0.010059
cg12969407	6	126101948	0.0100708
cg27470027	11	63684601	0.0100722
cg23181800	1	243958230	0.0100728
cg26657106	1	174938507	0.0100881
cg18063312	5	72740737	0.0100922
cg22029157	1	209979665	0.0101064
cg18155633	19	14606988	0.0101191
cg10079294	10	44870603	0.0101246
cg13630339	14	102399545	0.0101259
cg20655068	6	32188187	0.0101275
cg15606442	6	100731570	0.0101295
cg01917295	2	26752942	0.0101408
cg15821546	6	31843465	0.0101462
cg11825829	6	31997979	0.0101492
cg09550697	8	145012068	0.0101653
cg02932321	8	6783521	0.0101747
cg04863005	1	59043208	0.0101911
cg10877084	5	87967728	0.0102012
cg15274563	19	47571945	0.0102026
cg03021329	3	124554058	0.0102085
cg05408094	13	113097633	0.01021
cg11874645	17	41751346	0.0102245
cg05726600	7	150498594	0.0102498
cg26079579	1	33896226	0.0102596
cg18503856	5	98104063	0.0102598
cg22473097	6	29818300	0.0102654
cg20469575	4	169122189	0.0102683
cg18864995	3	156231486	0.0102708
cg09319852	3	48906481	0.0102752
cg14619304	17	29139735	0.0102778
cg09436970	4	83755515	0.0102806
cg27519140	6	30312645	0.010288
cg16786156	6	24827648	0.0102955
cg11794751	2	80162454	0.0103012
cg01501406	19	2197161	0.01031
cg02948526	19	31186317	0.0103109
cg10730959	16	47813631	0.0103247
cg08643735	11	69211442	0.0103284
cg06957851	13	41985732	0.01034
cg11247767	9	21078539	0.0103705
cg06498302	10	125223670	0.0103723
cg08211853	2	3658933	0.0103751
cg13086574	8	135490821	0.0103754
cg25943433	6	30866945	0.0103903
cg20627754	2	232582394	0.010394
cg17210938	1	59043173	0.0103972
cg04445557	14	96830932	0.0103989
cg22161476	4	163085081	0.0104037
cg08015278	3	73976278	0.0104056
cg01821018	1	59043280	0.010416
cg17370195	8	843943	0.0104364
cg09890699	1	54821853	0.0104456
cg12428622	1	43241260	0.010465
cg01470330	3	153970918	0.0104916
cg04289385	6	36355825	0.0105044
cg00749118	7	1938791	0.010514
cg03691072	3	171889956	0.0105196
cg25977683	4	88755870	0.0105233
cg21852429	17	36997740	0.0105345
cg09050775	12	46762708	0.0105477
cg12393921	16	89333977	0.0105486
cg27546977	6	29521152	0.01055
cg02941923	16	1005077	0.0105604
cg21344893	2	120770415	0.0105728
cg23203730	7	1950707	0.0105879
cg08937107	16	3136857	0.0105993
cg20084219	17	36997449	0.0106
cg16786268	10	71899320	0.0106079
cg09022458	20	43538617	0.0106184
cg24782723	6	31105936	0.0106201
cg08148098	4	80517265	0.0106221
cg06981948	7	57928998	0.0106253
cg21221540	3	25946096	0.0106307
cg19763069	16	87561878	0.0106376
cg00101715	3	101497475	0.0106438
cg06374807	12	131606857	0.0106517
cg16215149	12	102327203	0.0106573
cg20928802	2	31475976	0.0106702
cg08230055	19	48668536	0.0106755
cg00491675	2	177132858	0.0106768
cg12403956	16	86588994	0.0106938
cg12032663	10	7203064	0.0106944
cg26635845	20	61426715	0.0106988
cg12044505	2	27260621	0.0107089
cg06373870	4	81117853	0.0107116
cg15131665	8	145065456	0.0107132
cg09435527	11	64358619	0.0107366
cg03133038	19	3828483	0.0107398
cg04903089	6	32905190	0.0107472
cg01385429	1	58939463	0.0107474
cg13263093	6	12957067	0.0107488
cg06075652	16	86253508	0.0107591
cg22583333	2	198670143	0.0107928
cg16886468	17	27507505	0.0108015
cg26931693	4	144280191	0.0108052
cg20100031	2	16060406	0.0108052
cg04745561	6	31612138	0.0108124
cg08305295	5	139556719	0.0108142
cg06256856	16	71071560	0.0108161
cg04592197	22	40846932	0.010833
cg07589563	3	141644679	0.0108358
cg07223926	7	37299382	0.0108401
cg13267542	9	92219945	0.0108418
cg03847895	12	56652945	0.0108442
cg04347024	10	70003118	0.0108558
cg16543090	7	999184	0.0108658
cg19414722	5	102094697	0.0108778
cg16577132	14	31408344	0.0108797
cg06298933	14	105241072	0.0108829
cg22604086	2	16060400	0.0108868
cg06696596	6	122391246	0.0108939
cg07272997	2	46883892	0.0109132
cg04259832	19	20162966	0.0109336
cg19545965	1	12078828	0.0109365
cg13859682	6	168640745	0.010937
cg13302832	9	103191758	0.0109492
cg07249054	16	87577728	0.0109517
cg24818159	19	31183833	0.0109566
cg12082397	19	1527146	0.0109604
cg03450709	4	78073894	0.0109642
cg17650057	20	61867218	0.0109691
cg12759298	12	30975363	0.0109768
cg03283031	17	37824238	0.0109797
cg14596247	6	166313043	0.0109811
cg08476354	2	13059185	0.0109912
cg26501102	9	113682006	0.0109937
cg07042007	4	2303638	0.0109946
cg02153855	1	11041070	0.010997
cg11355217	2	109788188	0.0110011
cg06789517	1	114631962	0.0110377
cg04899874	4	130847569	0.0110538
cg19813884	1	59043370	0.0110583
cg05373875	20	18485171	0.0110613
cg20619991	1	15801542	0.0110665
cg16823952	17	71561301	0.011086
cg16511985	3	153974050	0.0110943
cg26200980	13	38031851	0.0110974
cg02104049	14	104665750	0.0111017
cg10144569	3	42726640	0.0111087
cg15311674	6	150119900	0.0111103
cg08954114	8	135491009	0.0111501
cg25263635	20	60757714	0.0111715
cg20248790	4	150999029	0.0111718
cg17190891	7	101962112	0.0111892
cg00928191	16	419800	0.0111918
cg03745386	12	29534188	0.0111928
cg22386281	2	227652132	0.01121
cg26020365	19	44932260	0.0112238
cg24397995	11	36311334	0.011232
cg13396019	1	220564510	0.0112326
cg22857604	1	206730695	0.0112387
cg03323816	11	48346728	0.0112492
cg14835919	2	121328207	0.0112529
cg19343224	20	49126618	0.0112546
cg00357958	12	123215010	0.0112601
cg00729984	4	54458819	0.0112755
cg09156207	6	28058724	0.0112842
cg02611097	5	88179196	0.0112853
cg26875812	2	119915392	0.011286
cg11955491	8	2092909	0.0113011
cg02346997	19	7733883	0.0113024
cg07480373	2	216874286	0.011307
cg16101346	1	186650479	0.0113169
cg24036052	1	193679039	0.0113237
cg08798685	6	27730294	0.0113255
cg19248564	22	43042879	0.011326
cg05754853	8	116660506	0.0113437
cg18561899	14	53162556	0.011345
cg02942158	6	11327048	0.0113536
cg00440448	5	9834313	0.0113537
cg08743630	16	1357448	0.0113669
cg03289816	2	46662160	0.0113865
cg06760973	11	36184661	0.0113877
cg00623849	11	118887265	0.0113886
cg02571096	1	243255901	0.0114009
cg24121905	6	2794679	0.0114038
cg15510601	4	2303718	0.0114316
cg13216073	1	12042593	0.0114402
cg23528237	22	39126505	0.0114418
cg12284971	2	233469404	0.0114468
cg18115040	2	176981328	0.0114516
cg01723606	7	101944275	0.0114571
cg07512361	7	101944430	0.0114578
cg04084052	1	165668349	0.0114762
cg15355015	7	101943990	0.0114808
cg19778375	12	297831	0.0114908
cg00603435	2	142889367	0.0114956
cg14486095	12	121147222	0.0114957
cg08952306	7	101962123	0.011496
cg02903938	20	55041545	0.0115008
cg13753281	13	49951281	0.0115101
cg11094070	16	67911222	0.0115206
cg18884137	17	7348490	0.0115269
cg14730136	22	40419080	0.0115282
cg14518098	9	135085065	0.0115327
cg20942867	1	27426144	0.0115425
cg07145744	3	43146836	0.011563
cg06721712	1	243638141	0.0115687
cg04703765	4	1217962	0.0115779
cg12913319	10	1209040	0.0115825
cg07920503	13	25745406	0.0115929
cg10313988	11	83352844	0.0116006
cg26924104	5	133340445	0.0116142
cg01057196	1	170254397	0.0116261
cg22661531	19	36749194	0.0116267
cg00009553	16	61854084	0.0116388
cg14916079	10	120788696	0.0116636
cg12933297	1	158146786	0.0116661
cg02784377	5	130870876	0.0116675
cg08761264	16	28874980	0.0116687
cg20239381	11	590115	0.0116724
cg03620967	20	46535080	0.0116772
cg03679716	16	87379916	0.0116831
cg03670960	3	45735189	0.0116901
cg19817652	17	36997420	0.0116923
cg14405197	4	2303660	0.0116993
cg10812247	12	60174815	0.0117133
cg07499259	1	12188502	0.0117202
cg02848478	7	134873314	0.0117233
cg15583980	6	138071186	0.0117272
cg10884018	3	157019556	0.0117351
cg08164484	1	58713941	0.0117414
cg23734418	13	61221316	0.0117435
cg08317694	15	78632144	0.011747
cg27467516	16	88721518	0.0117604
cg17032507	6	1758052	0.0117824
cg10821226	6	29818277	0.0117835
cg22942816	2	95816136	0.0117902
cg24186774	14	63757917	0.0117987
cg06798772	10	77210959	0.0118042
cg00939947	11	66405899	0.0118087
cg24881885	20	30796171	0.0118116
cg06712755	19	31183872	0.0118124
cg13682626	1	249146810	0.0118188
cg19554555	3	13937349	0.0118212
cg02664390	1	179911884	0.0118288
cg13362653	8	129000256	0.011842
cg10167296	1	206680628	0.0118466
cg10542971	15	44247371	0.0118475
cg14281561	6	166307255	0.0118529
cg14784373	1	11126761	0.0118704
cg27124981	2	48308522	0.0118736
cg23090811	1	209529100	0.0118742
cg10911070	20	61959615	0.0118744
cg07638536	9	123141971	0.0118783
cg14785368	22	32873526	0.0118813
cg23005803	7	113345244	0.011882
cg03178322	20	62899914	0.0118831
cg27273054	11	64621560	0.0118847
cg05607701	5	127220925	0.0118937
cg00793969	2	96947838	0.0118968
cg04169830	2	88471460	0.0118977
cg19598078	5	1556885	0.011898
cg08709672	1	206224334	0.0119062
cg05099508	10	22634432	0.0119131
cg04627501	2	183490751	0.0119138
cg12652917	3	156900847	0.0119175
cg17081586	5	148724718	0.011918
cg01008541	1	108594492	0.011921
cg17207754	2	62734855	0.0119252
cg09511467	18	5710400	0.0119266
cg21933165	5	6944118	0.0119289
cg21329649	7	1901840	0.0119341
cg06580770	6	32054790	0.0119395
cg05300378	17	74128731	0.0119415
cg18762534	5	88393277	0.011949
cg14558114	2	88469736	0.0119579
cg18715057	2	88469819	0.0119712
cg07952391	2	88470173	0.0119717
cg03282345	19	49934577	0.0119746
cg24977027	2	88469347	0.0119808
cg26963093	2	88469730	0.0119911
cg05481929	16	57505058	0.0119949
cg16324121	3	9954273	0.0119958
cg09257332	19	36909913	0.0119975
cg06289725	11	62689081	0.0119997
cg11707084	19	48345263	0.0120055
cg22934516	11	35413951	0.0120187
cg19822309	19	46181546	0.0120382
cg02884280	17	41466285	0.0120413
cg00718620	20	61866613	0.012049
cg21127271	8	66555407	0.0120495
cg20784950	8	145002522	0.0120522
cg00903577	6	28831109	0.012069
cg26419676	1	33505458	0.0120693
cg15896159	21	38003166	0.012077
cg16345521	12	107486801	0.0120972
cg18490616	2	88469792	0.0120993
cg20364632	6	49636226	0.0121053
cg21962306	17	33760819	0.0121206
cg23189194	12	58679494	0.0121225
cg00016238	1	244374065	0.0121341
cg00086383	3	9954087	0.0121342
cg05767891	5	157817016	0.0121358
cg13017471	3	171832308	0.0121381
cg13999061	16	10478659	0.0121409
cg15580355	3	183003859	0.0121473
cg19210230	2	105915943	0.0121511
cg03555881	6	31275551	0.0121515
cg10423153	3	13433323	0.012158
cg09733869	18	53020587	0.0121621
cg24447018	22	30612925	0.0121688
cg22232504	12	26349469	0.0121801
cg21204522	6	27730016	0.0121838
cg02336718	17	17403227	0.0121853
cg16452108	11	62162250	0.0121978
cg10024751	15	85174623	0.0122161
cg17083541	20	46507727	0.0122253
cg02270541	5	68530766	0.0122309
cg25635251	11	2234043	0.0122313
cg16733203	1	11398011	0.0122321
cg04582128	9	103344094	0.0122322
cg24508168	22	40405832	0.0122323
cg05228141	2	109787435	0.012243
cg14801238	6	31275664	0.0122616
cg00258692	9	15511667	0.0123052
cg03293883	6	86124742	0.0123075
cg08446357	17	5258384	0.0123079
cg19583117	20	45985392	0.0123229
cg08198203	6	169408757	0.0123364
cg09936664	13	96176047	0.0123372
cg20640261	6	31707019	0.0123472
cg02773188	4	152332936	0.0123487
cg06067816	4	147256091	0.0123493
cg05369351	8	102465909	0.0123614
cg16958594	6	30882708	0.0123685
cg23970675	12	11049678	0.0123755
cg22180350	4	183260821	0.0123931
cg07207982	6	34984930	0.0124004
cg25794455	5	149595582	0.012401
cg09101605	17	74136093	0.0124327
cg26374158	18	12057813	0.0124347
cg02138745	19	2188914	0.0124447
cg02260363	15	78632024	0.0124478
cg08322386	13	47321646	0.0124591
cg19209729	9	139248928	0.0124618
cg25326069	1	19749843	0.012494
cg25466974	1	211752620	0.0124943
cg07741809	20	59966734	0.0125006
cg00201296	2	113954589	0.0125115
cg02168270	8	50110978	0.0125221
cg14071503	19	50391752	0.0125398
cg16458866	1	40598779	0.0125412
cg14625731	9	38672608	0.0125417
cg27371329	15	100670034	0.0125428
cg18061611	11	34570864	0.0125455
cg13688329	9	114557390	0.0125469
cg21752009	22	30391139	0.0125641
cg04691634	11	69625284	0.012582
cg10698427	17	47724804	0.0125908
[truncated: 123,746 more rows]

## Sheet: Lung cancer
CpG	CHR	MAPINFO	pvalue
cg04214706	15	78729669	1.77507e-116
cg04882995	15	78912658	3.74556e-114
cg18825076	15	78729989	4.62566e-108
cg21642963	15	78858002	1.66925e-103
cg08092050	15	78734858	1.91024e-96
cg15933925	15	78726587	1.15863e-77
cg13561554	15	78795944	1.10833e-56
cg00727663	15	78968879	6.77602e-56
cg09508356	5	1346092	1.0112e-55
cg07493874	5	1342172	1.69255e-55
cg21202862	5	1337955	2.55591e-55
cg13325231	5	1342170	3.03807e-55
cg27491040	5	1313825	2.74499e-50
cg10797702	5	1313931	4.71577e-50
cg22739207	5	1356382	5.28924e-50
cg25739259	15	78913363	9.94799e-49
cg18836287	5	1145044	1.37675e-48
cg02184709	5	1329144	3.38993e-48
cg20007063	5	1326407	1.65095e-46
cg25518571	5	1286042	1.03451e-45
cg20768760	5	1332573	2.64799e-45
cg11412248	15	78930962	4.79366e-45
cg00624418	5	1282357	4.21333e-43
cg03935379	5	1282703	1.09342e-40
cg26209169	5	1316264	3.89902e-39
cg08860612	15	79084223	4.00206e-39
cg01653922	15	78965749	4.60958e-37
cg01083159	15	78918220	2.7633e-34
cg11481431	15	78833962	3.51091e-32
cg24031919	15	78884874	1.27519e-30
cg25045012	5	1277563	6.39308e-29
cg17026582	5	1298573	5.77722e-28
cg11624060	5	1316038	1.51157e-27
cg22563815	15	78856949	1.02092e-26
cg19993258	15	78914264	2.56125e-26
cg01718004	15	78894581	5.09339e-26
cg10441424	5	1316636	1.44368e-25
cg05129081	3	189348936	2.54803e-25
cg25708695	3	189353419	2.98328e-25
cg00540400	15	79124168	4.49079e-25
cg13379055	15	78942528	1.36156e-22
cg04140906	15	78833505	1.91654e-22
cg22662645	3	189349134	1.9884e-21
cg04495498	15	79074250	5.91936e-21
cg21852658	6	30002671	6.70847e-21
cg22498099	15	78857571	1.06918e-20
cg25138288	15	78741649	1.40736e-20
cg04489243	3	189349129	1.747e-20
cg05250119	15	79123384	2.15261e-20
cg19579005	6	30782272	3.15155e-20
cg07265873	6	30851940	3.28417e-20
cg18200389	6	30170340	3.5414e-20
cg16505946	6	31870305	9.061e-20
cg19696491	15	78857124	1.19506e-19
cg12345610	19	41340569	1.24946e-19
cg16690356	6	29945948	1.38814e-19
cg09476067	6	30418581	1.42309e-19
cg17108064	15	78857060	1.58076e-19
cg00746121	15	79120042	3.01452e-19
cg14813923	6	30886665	6.84087e-19
cg18241904	6	30181604	7.54649e-19
cg05249419	15	78855388	7.64252e-19
cg15745284	6	32064923	1.0168e-18
cg26146308	6	30851884	2.30827e-18
cg06893977	6	30851928	2.52076e-18
cg20471413	6	32055135	2.94005e-18
cg07774410	5	1323142	2.97607e-18
cg10420223	6	29526561	3.41839e-18
cg09252970	15	78916632	4.93898e-18
cg10563645	6	31705988	5.68184e-18
cg04560098	6	30127760	8.69171e-18
cg21242079	15	79101063	1.70767e-17
cg23236406	15	78952937	1.7109e-17
cg20802826	6	30782080	1.80351e-17
cg19359368	3	189349073	2.00344e-17
cg12678191	6	31802415	2.96833e-17
cg16868572	6	31870310	2.97154e-17
cg11963400	6	30112769	3.07104e-17
cg26603275	5	1298965	3.24811e-17
cg06650596	5	1041028	3.85926e-17
cg01971720	15	78921123	4.45891e-17
cg25721950	6	30074078	5.8194e-17
cg07973591	15	78911824	8.07335e-17
cg11258494	5	1357081	1.67309e-16
cg20778786	6	29483989	1.87065e-16
cg22110654	6	31051644	1.92607e-16
cg18399703	11	118134846	1.97865e-16
cg21091985	6	31706222	2.00981e-16
cg03368643	6	30181600	2.57714e-16
cg23880581	15	78912387	3.09225e-16
cg19950888	15	79102722	4.19763e-16
cg05730269	11	118477055	1.0418e-15
cg04559908	6	30920123	1.12013e-15
cg03619586	6	31705409	1.48618e-15
cg09915221	5	1801650	1.52067e-15
cg20595636	6	30279111	1.76712e-15
cg15822222	15	79164806	2.44211e-15
cg16257013	6	30167403	2.51019e-15
cg11724134	6	30043727	4.1469e-15
cg24213773	6	30419201	4.242e-15
cg14041987	15	49289543	5.74662e-15
cg20914572	6	32119874	8.6698e-15
cg13788594	15	78925362	1.34882e-14
cg04211303	6	29975675	1.57353e-14
cg16751781	15	78858589	1.57355e-14
cg19869086	6	30306285	2.1175e-14
cg23634079	6	31712195	2.14921e-14
cg06917634	15	78832804	2.15441e-14
cg11441173	6	29707887	2.15885e-14
cg11825829	6	31997979	2.84574e-14
cg26487031	11	118134801	3.20433e-14
cg08831072	6	32685319	4.81067e-14
cg26426447	11	118134959	4.86738e-14
cg13269645	6	28864832	5.41617e-14
cg13561028	6	30899649	5.85284e-14
cg09474017	6	32016368	6.17745e-14
cg00903577	6	28831109	6.75419e-14
cg14708905	6	30113074	8.50945e-14
cg27311041	5	1300340	8.61194e-14
cg03228974	6	30067855	8.68692e-14
cg09262446	6	30231689	8.77244e-14
cg18663382	6	30418789	9.6392e-14
cg01246434	6	30525976	1.02949e-13
cg05182583	6	31598464	1.04233e-13
cg02057917	6	29323269	1.14252e-13
cg16219552	6	30057025	1.16096e-13
cg12521832	6	30043737	1.23878e-13
cg08131891	15	49328224	1.26035e-13
cg09530011	6	30043818	1.28339e-13
cg08491437	1	78442533	1.43619e-13
cg15992932	6	30899405	1.58568e-13
cg06720722	3	189349021	1.76921e-13
cg06507043	6	29945728	1.91068e-13
cg04884612	6	30231639	1.91304e-13
cg03863342	6	29831661	2.06713e-13
cg18940843	6	30418773	2.26812e-13
cg16677399	6	28830902	2.28313e-13
cg05279622	6	29629758	3.17975e-13
cg12914966	6	28830789	3.52767e-13
cg03270340	6	28891204	3.89771e-13
cg24055029	6	32055137	4.08278e-13
cg16507955	6	30455846	4.3074e-13
cg15448721	6	30045041	4.46866e-13
cg15007954	3	189348674	4.61541e-13
cg22786748	6	31034042	4.7789e-13
cg07745104	15	49430666	4.82511e-13
cg19918208	6	28828364	5.11122e-13
cg22575347	6	31973180	5.21857e-13
cg01091713	15	79139993	5.80764e-13
cg23118535	3	189350129	6.08844e-13
cg25699073	6	29648381	6.2271e-13
cg15961920	6	30586293	6.95455e-13
cg24733262	15	79383644	7.94144e-13
cg15760132	6	29975708	7.96347e-13
cg22494932	6	29648379	1.05132e-12
cg01738650	6	32223076	1.17608e-12
cg10715333	6	31018523	1.25477e-12
cg08794582	5	1524227	1.30521e-12
cg25606641	5	1729927	1.30523e-12
cg02451928	6	31125948	1.31067e-12
cg25725312	6	28829946	1.52665e-12
cg24838316	6	29895260	1.62728e-12
cg17977304	6	29623992	1.66219e-12
cg27547543	6	31148524	1.6637e-12
cg22955778	6	27798556	1.87066e-12
cg25978138	6	29648161	2.31895e-12
cg04072928	6	31125950	2.69008e-12
cg06250757	15	49329117	2.71485e-12
cg22325294	6	30043829	3.09713e-12
cg03910793	6	31996657	3.14109e-12
cg00061860	15	78953028	3.35615e-12
cg23397584	6	30726973	3.47198e-12
cg17732597	6	30689710	3.53919e-12
cg07315693	11	118135203	3.89138e-12
cg04105091	6	32121355	3.90789e-12
cg06051311	6	30131001	5.70331e-12
cg00433866	6	29623646	6.01873e-12
cg09357589	6	31148552	6.24093e-12
cg16809040	6	32189610	7.20937e-12
cg03278703	6	29691107	9.46545e-12
cg05813221	6	29629988	1.02789e-11
cg07643096	6	117802588	1.05008e-11
cg01347674	11	118134073	1.44511e-11
cg08638886	6	28704807	1.47468e-11
cg11805138	6	31148332	1.52136e-11
cg14017433	15	78458369	1.69664e-11
cg22753661	15	79092743	1.74221e-11
cg25077823	5	1324772	1.76174e-11
cg04603031	15	78913156	1.80373e-11
cg08651590	2	65543410	1.80667e-11
cg11867546	6	29974810	2.13838e-11
cg14805663	3	189344300	2.14908e-11
cg02868178	6	30045280	2.31219e-11
cg11963660	6	30043820	2.38519e-11
cg04099091	6	31138947	3.16174e-11
cg11383134	6	29648590	3.29068e-11
cg19318224	19	41197264	3.58947e-11
cg05686332	6	31875344	3.66256e-11
cg16905004	6	32317028	3.70612e-11
cg11358777	6	29638498	3.72651e-11
cg11483887	15	78441560	4.7696e-11
cg12976581	6	29975032	4.77443e-11
cg07398622	6	27473500	5.25586e-11
cg04771084	6	31973255	5.46886e-11
cg00539542	6	29644544	5.99274e-11
cg17840178	6	30709803	6.10357e-11
cg06180152	6	30043492	6.13957e-11
cg10648573	6	29648348	6.20386e-11
cg08022281	6	29648345	6.54465e-11
cg14911132	11	61596755	6.5762e-11
cg00588198	6	29648452	6.70839e-11
cg26531141	6	28912013	6.85252e-11
cg27068095	6	32119016	6.97322e-11
cg10077410	15	79096751	6.97729e-11
cg17039645	6	32294503	7.09916e-11
cg12387154	6	32119639	7.36029e-11
cg02128283	6	30900587	7.4663e-11
cg20228636	6	29648525	7.52349e-11
cg05680196	6	30884915	7.89334e-11
cg10046620	6	27775042	8.2469e-11
cg11747594	6	29648225	8.33194e-11
cg22701603	6	31148483	8.59654e-11
cg23457357	6	31148748	8.7152e-11
cg00720829	6	30131219	9.06362e-11
cg06090053	17	66032875	9.11993e-11
cg11439004	17	66097496	9.23898e-11
cg16118803	6	29629716	9.44605e-11
cg12644888	6	29648360	9.8325e-11
cg24427850	6	31148409	1.00063e-10
cg01883195	6	117802401	1.10166e-10
cg22913029	15	78918081	1.12764e-10
cg18267047	6	30121774	1.17741e-10
cg25252977	6	29696650	1.35155e-10
cg05053818	6	31618987	1.36805e-10
cg00874877	6	32272050	1.39515e-10
cg13063165	15	79093076	1.50471e-10
cg16143804	6	31706344	1.60122e-10
cg23756442	6	28892465	1.65108e-10
cg27313566	6	30079155	1.6685e-10
cg03081173	6	31166502	1.70004e-10
cg00787996	6	30072616	1.72005e-10
cg18857871	11	118064634	1.72884e-10
cg01554625	6	30688579	1.75499e-10
cg21687591	3	169492002	1.75943e-10
cg13773306	6	29646253	1.833e-10
cg09664474	6	30640781	1.87088e-10
cg10831427	2	65594760	1.88511e-10
cg26818629	6	31148516	1.89365e-10
cg27536700	6	31166759	1.9832e-10
cg06061002	6	29638918	2.10637e-10
cg12645284	15	79092878	2.2518e-10
cg03449857	6	29648623	2.26284e-10
cg15570656	6	29648628	2.32057e-10
cg13924604	5	1286259	2.33059e-10
cg23329644	2	65590468	2.36574e-10
cg13835168	6	29648756	2.3832e-10
cg12322235	6	29549724	2.54207e-10
cg17931227	6	31148370	2.6604e-10
cg15708526	6	29648271	2.72731e-10
cg26241555	15	78833176	2.899e-10
cg27554782	15	78933106	3.21099e-10
cg08566449	6	31631706	3.22435e-10
cg04567302	6	31846956	3.3681e-10
cg16885113	6	29648507	3.41069e-10
cg07134666	6	29648400	3.42044e-10
cg03078486	6	31148474	3.85041e-10
cg00986185	15	79229902	3.92965e-10
cg09474938	6	30875843	4.18521e-10
cg09018483	6	32191496	4.3178e-10
cg17657885	17	66030737	4.49907e-10
cg27642470	6	117802710	4.74052e-10
cg09261501	11	118507300	4.76654e-10
cg11554728	6	30921757	4.84394e-10
cg26668675	6	31148463	5.34974e-10
cg14432143	6	29975061	5.74301e-10
cg24009529	6	32122470	5.91579e-10
cg03198009	6	29648604	6.02207e-10
cg08750534	2	65630259	6.08475e-10
cg21519219	5	1723384	6.1395e-10
cg06863878	6	32168732	6.54081e-10
cg26981593	6	33232239	6.85714e-10
cg11650219	17	65830245	6.96415e-10
cg03293507	6	30038975	7.18041e-10
cg04071440	6	29648275	7.57485e-10
cg08964675	6	7562809	7.69523e-10
cg16079541	6	30848846	7.70602e-10
cg22291762	6	31148404	7.77226e-10
cg27081704	11	118574745	7.82855e-10
cg09179646	6	31148383	7.86244e-10
cg05216056	6	28887836	8.16436e-10
cg05133205	6	32121249	8.28185e-10
cg08758996	17	66097529	8.31911e-10
cg01692379	6	30044259	8.49403e-10
cg14036627	6	31148657	8.50624e-10
cg00856041	6	27798455	9.0936e-10
cg16587838	6	31704705	9.98126e-10
cg13091456	11	118550379	1.06517e-09
cg00633232	5	1723907	1.08942e-09
cg01290934	6	31409673	1.13569e-09
cg22602895	11	118574748	1.14271e-09
cg26928531	6	32407714	1.19649e-09
cg26812862	17	66011719	1.20493e-09
cg26467571	6	30882355	1.21882e-09
cg08281583	11	61595223	1.29164e-09
cg17102747	6	30076980	1.36023e-09
cg14406727	2	65577769	1.37406e-09
cg21769117	6	31705273	1.37747e-09
cg10310595	6	32908567	1.39963e-09
cg04176169	6	30080264	1.40766e-09
cg09408383	15	49726332	1.41517e-09
cg04151220	6	30080393	1.47431e-09
cg15726260	6	29974900	1.51391e-09
cg06400745	6	30168896	1.52015e-09
cg26853976	5	850813	1.52779e-09
cg05070742	6	27777807	1.59167e-09
cg11282822	6	31367538	1.59663e-09
cg18117315	5	883560	1.59709e-09
cg13169221	6	30043924	1.61545e-09
cg13764085	11	61607741	1.68894e-09
cg18468235	11	118066105	1.74723e-09
cg03782043	6	30044206	1.77384e-09
cg05581314	6	30176816	1.79309e-09
cg03879587	15	79357162	2.03068e-09
cg11229497	6	30078954	2.06963e-09
cg16368146	6	29943425	2.10165e-09
cg15738450	6	30079194	2.20866e-09
cg10123514	6	32904061	2.44139e-09
cg13396830	6	30181581	2.49353e-09
cg24707219	6	31847009	2.49391e-09
cg21988950	6	30131691	2.54646e-09
cg11363230	6	29796351	2.56581e-09
cg05045332	6	32012897	2.67602e-09
cg00639195	15	79103007	2.83519e-09
cg13254302	11	118506352	2.83871e-09
cg12612406	6	30103459	2.96086e-09
cg12463578	6	29644756	2.96798e-09
cg11811828	6	31148666	3.00723e-09
cg09144398	11	118550485	3.08992e-09
cg08701566	15	78911099	3.14859e-09
cg26121931	6	29895204	3.40096e-09
cg23017530	11	61625377	3.42298e-09
cg27091034	15	78611638	3.73418e-09
cg27351624	6	30073747	3.77236e-09
cg19610905	11	61596333	3.80902e-09
cg12457901	6	30882671	3.87981e-09
cg08293075	6	32156294	3.96119e-09
cg04173919	11	118528438	3.96998e-09
cg25695726	6	117780425	3.97258e-09
cg09592419	11	118521179	4.13612e-09
cg12539606	6	27777856	4.18569e-09
cg18060330	6	32376066	4.21011e-09
cg16519772	6	31112957	4.41744e-09
cg22184136	6	30038720	4.9324e-09
cg20037999	6	33256950	5.28529e-09
cg10432093	6	29945155	5.36694e-09
cg12091567	17	66097778	5.46992e-09
cg22961241	6	32917502	5.53491e-09
cg04903089	6	32905190	5.53959e-09
cg10812186	6	32055146	5.72911e-09
cg11784631	6	30658014	5.81252e-09
cg13782932	11	118662891	5.92301e-09
cg13212186	6	31166504	6.11656e-09
cg03059420	6	30923241	6.30902e-09
cg27210282	17	65797912	6.40293e-09
cg23681745	2	202004875	6.7641e-09
cg15319255	6	29910269	6.80286e-09
cg22953267	6	30541653	6.85674e-09
cg12471227	6	28555918	7.35872e-09
cg08222513	6	30079280	7.43823e-09
cg10858677	15	49356663	7.46149e-09
cg06155771	6	30029935	7.51409e-09
cg17329164	6	32121259	7.55968e-09
cg17194298	11	118563432	8.32013e-09
cg24376689	6	32016336	8.39999e-09
cg02907402	6	30079425	8.42455e-09
cg12797044	6	30922043	8.52003e-09
cg23172480	6	117802786	8.92776e-09
cg09190656	6	32363212	9.03372e-09
cg05111146	6	32935025	9.06748e-09
cg10194160	6	30071387	9.27499e-09
cg03589001	15	79164714	9.40815e-09
cg12833048	6	29639582	9.49836e-09
cg03147503	6	29633969	9.8577e-09
cg02707277	6	32945906	9.96809e-09
cg13197078	6	31963919	1.02454e-08
cg25571973	12	52347158	1.03549e-08
cg24444631	6	29636366	1.09623e-08
cg19593490	6	29943188	1.09749e-08
cg23642250	6	30071394	1.09912e-08
cg06814287	6	32120584	1.15353e-08
cg03280235	6	32158953	1.19626e-08
cg06797525	6	27861009	1.20376e-08
cg08827454	6	30922981	1.20449e-08
cg21365805	20	61992943	1.21246e-08
cg16519217	6	31038713	1.22393e-08
cg09032499	6	30993705	1.23503e-08
cg14049990	5	1514140	1.29467e-08
cg20591745	6	30079524	1.31831e-08
cg26672776	6	30899568	1.32532e-08
cg01393604	6	29695590	1.32545e-08
cg21100518	6	29595002	1.3269e-08
cg00098175	5	1056142	1.33852e-08
cg15794034	11	118095775	1.39907e-08
cg05587627	11	118657363	1.40769e-08
cg07363637	6	31846996	1.47456e-08
cg06710082	6	29943408	1.47898e-08
cg00955769	6	30042385	1.50397e-08
cg16898833	6	26189333	1.51394e-08
cg06855216	17	66025685	1.53134e-08
cg21968580	1	78470640	1.55889e-08
cg07613268	6	31110473	1.59034e-08
cg14725641	11	61582763	1.74422e-08
cg20443451	6	31497233	1.79041e-08
cg17535392	11	118550060	1.79283e-08
cg21714530	15	49324284	1.81761e-08
cg21855392	6	29798387	1.89483e-08
cg20406979	6	167373233	1.98387e-08
cg23244913	6	29943401	2.00491e-08
cg16150798	11	61560092	2.02493e-08
cg14344766	1	78470614	2.05449e-08
cg02668405	6	30140372	2.08952e-08
cg24628832	16	82067399	2.10454e-08
cg03997176	6	29796066	2.19713e-08
cg27003765	6	31846769	2.20318e-08
cg09148021	1	78470417	2.22879e-08
cg06879746	6	30883768	2.24056e-08
cg16553272	6	31847028	2.26414e-08
cg25107289	6	29760856	2.29628e-08
cg13918754	6	30039380	2.31498e-08
cg04901951	6	167189174	2.38736e-08
cg15878568	6	30923865	2.44371e-08
cg10714284	6	32908901	2.49372e-08
cg20797270	6	30071288	2.50729e-08
cg00357273	6	31138611	2.7663e-08
cg18837922	6	167391203	2.83025e-08
cg21809927	6	30079265	2.83789e-08
cg13044052	6	30103699	2.89975e-08
cg22377040	6	30071412	3.06288e-08
cg00474080	6	30923243	3.11066e-08
cg27363141	6	30038929	3.30201e-08
cg07466983	6	29944982	3.4056e-08
cg14222479	3	169487675	3.43408e-08
cg15732223	11	118551206	3.46478e-08
cg16609995	6	32159036	3.57893e-08
cg06659144	6	31239939	3.58718e-08
cg00142106	6	29760769	3.77866e-08
cg01255465	6	31619581	3.80981e-08
cg24999568	7	32339281	3.83811e-08
cg27501386	8	21822585	3.89847e-08
cg19887293	6	33132693	3.90977e-08
cg09791883	6	30069659	3.91627e-08
cg03195116	6	31963912	3.93877e-08
cg11485823	6	30921592	3.98698e-08
cg05100666	5	880771	4.01906e-08
cg15994467	12	52401523	4.09209e-08
cg13185413	6	30039202	4.22359e-08
cg27304798	11	118095739	4.25873e-08
cg13436843	6	30071601	4.31297e-08
cg08594606	15	78556512	4.38818e-08
cg00004562	6	31089293	4.46932e-08
cg01249016	6	30072468	4.52571e-08
cg09845996	6	32094905	4.66413e-08
cg16958594	6	30882708	4.74309e-08
cg18339827	6	31081260	4.83523e-08
cg15951466	6	30079192	4.86426e-08
cg04681669	20	61984613	4.95192e-08
cg06308109	6	29548691	5.02285e-08
cg03694466	6	31409757	5.03534e-08
cg00126638	6	29795583	5.18378e-08
cg27041554	6	30068899	5.26933e-08
cg20249327	6	30039374	5.26966e-08
cg10367909	6	31367038	5.49511e-08
cg02371052	6	29945086	5.5324e-08
cg07307142	16	82071433	5.68242e-08
cg08742290	6	167371091	5.84808e-08
cg16265787	6	31262996	6.01646e-08
cg12425321	6	31733914	6.31448e-08
cg08451469	6	29711588	6.32786e-08
cg15279748	6	29975230	6.45862e-08
cg25528709	5	1080273	6.74724e-08
cg03432955	6	29795501	6.90712e-08
cg13927501	6	30079090	7.14013e-08
cg02285791	6	27550747	7.21655e-08
cg06750948	6	31019554	7.27136e-08
cg05651442	12	52347030	7.54958e-08
cg12169771	6	29768248	7.65934e-08
cg01074657	1	78511466	7.71793e-08
cg19663246	7	32339095	7.86729e-08
cg11122280	6	32123479	7.8802e-08
cg21232488	6	30079203	8.03057e-08
cg09156207	6	28058724	8.14281e-08
cg25843003	6	31431312	8.47953e-08
cg05460996	6	167370529	8.49374e-08
cg00575744	6	32908642	8.54716e-08
cg23712018	6	30039132	8.71105e-08
cg24421410	6	32920220	8.73076e-08
cg19770715	6	31848028	8.93385e-08
cg16300030	6	32908980	9.38599e-08
cg17354785	6	31798069	9.40135e-08
cg03583463	6	167372938	9.48536e-08
cg04163475	6	30069065	9.58934e-08
cg13919341	6	30029929	9.58955e-08
cg07302848	2	174219502	9.64797e-08
cg03531211	6	32920102	9.69816e-08
cg08862148	6	29595315	9.73221e-08
cg13207333	6	29974798	9.79748e-08
cg03921216	6	31166799	9.81077e-08
cg03536022	6	29706879	9.9212e-08
cg07732471	6	31635946	1.01662e-07
cg01016122	6	31082534	1.02452e-07
cg05292318	12	52366350	1.02805e-07
cg07482220	6	32146520	1.0353e-07
cg00457195	20	61979272	1.06429e-07
cg12258492	6	30114802	1.07461e-07
cg05493094	6	26200045	1.11832e-07
cg01631162	6	30043418	1.13679e-07
cg02705964	17	66097276	1.13807e-07
cg20450471	6	28584061	1.14335e-07
cg03553308	6	30069250	1.15548e-07
cg11869183	12	1008948	1.17062e-07
cg17991206	6	167366683	1.17305e-07
cg12036303	6	30652907	1.17817e-07
cg20473545	6	26197606	1.17857e-07
cg02301724	6	30068934	1.20186e-07
cg15272186	6	29709610	1.20451e-07
cg00417304	11	45124456	1.20471e-07
cg00767689	2	65640438	1.21615e-07
cg23489273	6	29910292	1.22082e-07
cg16055914	6	30231887	1.24074e-07
cg15841167	6	29633622	1.34953e-07
cg12287358	6	29796032	1.35829e-07
cg01518295	11	118572956	1.37087e-07
cg01963633	6	30079177	1.42339e-07
cg26277606	12	52347184	1.4345e-07
cg04953015	8	27338236	1.43632e-07
cg12064202	6	31038842	1.44593e-07
cg24795785	1	78470545	1.47284e-07
cg27538003	6	29945149	1.4762e-07
cg08298958	6	31304638	1.49877e-07
cg09039672	12	52367989	1.50509e-07
cg17196190	6	30118899	1.50543e-07
cg15174396	6	29796363	1.50886e-07
cg23019585	6	29635110	1.51023e-07
cg15562022	6	31167427	1.52525e-07
cg26558366	6	29407727	1.53317e-07
cg03160788	6	29572219	1.55569e-07
cg14364242	15	78914367	1.58955e-07
cg08569138	1	78470430	1.59139e-07
cg01996125	12	52371703	1.60278e-07
cg11469594	6	32783046	1.69432e-07
cg08735211	6	32920657	1.70388e-07
cg06010307	3	169538586	1.72485e-07
cg07522918	6	29756503	1.72703e-07
cg08097157	6	31080048	1.74534e-07
cg25773267	20	61992187	1.74728e-07
cg25318809	6	29974863	1.79405e-07
cg21583565	2	174219336	1.89377e-07
cg21175940	6	30038910	1.95614e-07
cg14575656	6	26330584	1.96349e-07
cg04906656	6	30069681	1.97724e-07
cg09033131	11	118135094	2.00593e-07
cg09703123	6	30658281	2.03311e-07
cg21083793	6	31670766	2.0657e-07
cg08041448	6	29648901	2.10873e-07
cg03045620	6	31846970	2.11458e-07
cg26689038	6	30074193	2.15701e-07
cg00858855	6	28554964	2.21311e-07
cg07829465	6	30079536	2.22739e-07
cg23595396	6	31164914	2.29225e-07
cg06195293	6	30104885	2.32454e-07
cg09439754	16	82129088	2.39748e-07
cg12758147	6	30103696	2.41007e-07
cg18327128	6	30079139	2.42476e-07
cg19591099	6	30849941	2.43516e-07
cg16236263	6	32908605	2.44812e-07
cg23504246	15	49715342	2.48349e-07
cg11749617	6	167522162	2.49459e-07
cg02390981	14	104146461	2.50798e-07
cg17797971	6	167266200	2.51576e-07
cg07324546	6	32261558	2.56188e-07
cg27185298	6	30885205	2.57482e-07
cg08080060	19	41307090	2.60314e-07
cg11895727	6	31371553	2.741e-07
cg01657995	6	31804883	2.79509e-07
cg25540824	6	30139686	2.90503e-07
cg00218406	6	31431407	2.94153e-07
cg10510478	3	137728810	2.95134e-07
cg18369686	1	78637036	3.02699e-07
cg09662920	1	78511433	3.05386e-07
cg13280080	6	30113786	3.07984e-07
cg18598029	6	31164921	3.0888e-07
cg04512050	6	31620972	3.15755e-07
cg02806715	6	32920567	3.28241e-07
cg09856908	5	1002231	3.28296e-07
cg14646094	6	31496752	3.2909e-07
cg26570901	6	30419576	3.40151e-07
cg15474711	11	118550461	3.40837e-07
cg03030317	6	31164924	3.4851e-07
cg17093638	6	29944505	3.5306e-07
cg14781281	6	29974868	3.55122e-07
cg03765062	12	52370512	3.6127e-07
cg09622121	6	31164916	3.67828e-07
cg26266427	6	32063838	3.7931e-07
cg26623547	14	103850674	3.88455e-07
cg21001008	6	31368503	3.9806e-07
cg02773045	6	31168568	3.9945e-07
cg04482760	15	49339272	4.11132e-07
cg00210648	6	31890849	4.16661e-07
cg03343571	6	30039175	4.18286e-07
cg18892239	6	31620798	4.31944e-07
cg22876446	5	877002	4.34349e-07
cg26282236	12	1025755	4.376e-07
cg16994534	6	29620138	4.38938e-07
cg02782857	6	31101276	4.40278e-07
cg18344922	6	29595661	4.40903e-07
cg05181324	8	27406109	4.41428e-07
cg11768167	6	29690889	4.46576e-07
cg08487909	6	30904981	4.54168e-07
cg05839762	6	29911095	4.70589e-07
cg16167624	3	137728831	4.80203e-07
cg16626479	6	31138420	4.80961e-07
cg27640150	6	30154310	4.86071e-07
cg06615010	11	118162579	4.91018e-07
cg07382347	6	30039408	4.93893e-07
cg25701100	6	29815902	5.06904e-07
cg12633154	6	30039435	5.13864e-07
cg01168740	6	26229103	5.25532e-07
cg12771717	6	31164947	5.26389e-07
cg22880122	6	31027005	5.31943e-07
cg15848685	6	30882641	5.47951e-07
cg16490823	6	167085508	5.51921e-07
cg02681370	6	32156482	5.73263e-07
cg22442895	6	30069213	5.92892e-07
cg05863862	6	29649807	6.0192e-07
cg08060195	6	30120915	6.12281e-07
cg17552909	6	31801032	6.26511e-07
cg18375610	6	33147188	6.36966e-07
cg01194674	6	33153191	6.53165e-07
cg21297314	6	30455858	6.57191e-07
cg08878447	5	1769471	6.62377e-07
cg09659004	6	29975078	6.76158e-07
cg15744111	8	27336890	6.88404e-07
cg17218813	6	32119616	6.94732e-07
cg26690915	6	30421218	7.03145e-07
cg17825311	6	29717188	7.13048e-07
cg21729605	8	27337754	7.18099e-07
cg10365886	6	32063874	7.36355e-07
cg00888093	6	31336635	7.51839e-07
cg10334121	3	137728995	7.66634e-07
cg02665416	6	28984461	7.74825e-07
cg14151544	5	1169058	7.86262e-07
cg23654219	6	31127527	7.92091e-07
cg01743841	20	61992494	8.70722e-07
cg09316544	6	29981411	8.77234e-07
cg06264679	6	32121433	9.16755e-07
cg14178705	6	31936674	9.36936e-07
cg27560132	2	65521323	9.3887e-07
cg19801385	6	32041531	9.40382e-07
cg26764200	6	31510407	9.47592e-07
cg09624858	6	30132226	9.47735e-07
cg13740929	6	31651291	9.48082e-07
cg06873483	6	30761762	9.78354e-07
cg00599564	6	29943209	9.80091e-07
cg07608094	6	32134964	9.96498e-07
cg21037008	6	32119939	9.9732e-07
cg21261128	20	61989952	1.00343e-06
cg23470939	6	32121475	1.00378e-06
cg18429742	5	851101	1.01929e-06
cg11862551	6	29817963	1.04315e-06
cg03940047	20	62120117	1.0644e-06
cg14138801	8	27267103	1.07771e-06
cg20466074	8	27145217	1.07931e-06
cg21112943	6	31633196	1.08492e-06
cg13831136	6	30070342	1.09523e-06
cg00987918	6	30115829	1.1052e-06
cg15089370	5	851458	1.11152e-06
cg09735274	6	30071612	1.13785e-06
cg19448822	6	29974773	1.14413e-06
cg14689146	6	28908579	1.14821e-06
cg00119460	6	30923743	1.15406e-06
cg24330456	6	30038955	1.17026e-06
cg10158182	6	32188822	1.19377e-06
cg11412288	6	117802725	1.20391e-06
cg06498468	16	82203702	1.22696e-06
cg11631703	3	137754281	1.24128e-06
cg23110482	6	29796614	1.24745e-06
cg19141489	6	29796068	1.29445e-06
cg08029165	8	27405666	1.3194e-06
cg00334245	6	30923446	1.32386e-06
cg24830315	9	22214209	1.33724e-06
cg26627956	2	202004766	1.34022e-06
cg06063598	6	30314177	1.34478e-06
cg05858265	6	167370238	1.36283e-06
cg24952090	11	118502454	1.36801e-06
cg05857999	6	31650760	1.38086e-06
cg07115110	3	46250024	1.38786e-06
cg02772121	6	30130881	1.39611e-06
cg10474158	15	47676206	1.41613e-06
cg00970752	1	15711443	1.44033e-06
cg05824482	6	30126161	1.44221e-06
cg01505556	6	30174125	1.45794e-06
cg00947782	6	30039142	1.45826e-06
cg07076335	12	56364343	1.46272e-06
cg00206463	6	30179435	1.48042e-06
cg20835282	3	49314454	1.4938e-06
cg03521696	6	29795595	1.51746e-06
cg17849733	6	31082200	1.52681e-06
cg01307360	7	32334947	1.55302e-06
cg26346796	6	32054867	1.55534e-06
cg27316036	6	27228188	1.58528e-06
cg08295094	6	32128101	1.58593e-06
cg03251349	6	30104916	1.60456e-06
cg06774945	6	29970442	1.61507e-06
cg21165793	6	31129397	1.61958e-06
cg26715559	6	30419491	1.62692e-06
cg12247101	6	30653549	1.62982e-06
cg02014853	6	29595335	1.63713e-06
cg19084075	6	26124329	1.6434e-06
cg16582419	6	30038998	1.65627e-06
cg10783294	12	679668	1.69727e-06
cg02389040	6	31650786	1.70053e-06
cg05396178	6	27833129	1.70812e-06
cg15340312	19	41306100	1.74264e-06
cg15885703	11	118094830	1.76608e-06
cg22501666	6	32070101	1.78309e-06
cg08464235	6	30117173	1.79382e-06
cg08163199	6	29974858	1.80266e-06
cg23127183	11	57508653	1.82487e-06
cg22863148	6	32339554	1.83394e-06
cg07455790	6	31650735	1.83607e-06
cg25755845	6	31673926	1.84474e-06
cg07140250	14	104151427	1.8532e-06
cg18297538	6	30071373	1.86058e-06
cg18964706	6	30921630	1.88592e-06
cg00525277	6	32064239	1.90306e-06
cg23858197	6	32037421	1.90645e-06
cg26553921	15	79394723	1.93769e-06
cg13569146	6	26330589	1.93854e-06
cg00570896	1	51443449	1.94285e-06
cg01644592	6	29633971	1.97374e-06
cg16032438	15	78934419	1.99983e-06
cg00254441	1	41414272	2.01927e-06
cg26262232	6	32920995	2.02125e-06
cg24428058	8	27471775	2.02225e-06
cg11409139	6	30292481	2.08855e-06
cg08726506	11	118507173	2.10262e-06
cg18739392	5	138756226	2.10639e-06
cg11815910	6	167366826	2.13655e-06
cg05827186	6	30038915	2.14094e-06
cg08345507	14	104060164	2.14656e-06
cg20712742	11	57435205	2.15955e-06
cg11568791	5	851150	2.17438e-06
cg25694480	20	62032881	2.19207e-06
cg06871764	6	32376095	2.20631e-06
cg06855286	6	31010597	2.21868e-06
cg16361343	6	31863472	2.22818e-06
cg03560996	6	31733908	2.26044e-06
cg09470274	6	28584057	2.29508e-06
cg00641178	7	99621385	2.39636e-06
cg24023453	6	31164952	2.43206e-06
cg01316659	6	30418115	2.46458e-06
cg16937477	6	31408964	2.52215e-06
cg08078058	19	41307140	2.55203e-06
cg03287692	19	41307228	2.67118e-06
cg23090046	14	104094619	2.67184e-06
cg20891813	6	29691735	2.67639e-06
cg09758002	6	167506608	2.68752e-06
cg03250947	6	32193107	2.70956e-06
cg27123071	6	30071572	2.74687e-06
cg08422420	5	1594733	2.7677e-06
cg16968628	3	137759183	2.7704e-06
cg03916912	11	95522834	2.87881e-06
cg09738346	12	52371825	2.91e-06
cg18264486	6	31650916	2.91048e-06
cg01991985	12	56390458	2.94736e-06
cg13351061	6	167051536	2.98235e-06
cg07441854	6	32014893	3.01914e-06
cg03076716	11	118190010	3.12348e-06
cg00779476	6	32063726	3.14804e-06
cg15267112	6	30000566	3.16319e-06
cg05973840	6	29761044	3.17262e-06
cg25841380	12	52366739	3.17369e-06
cg06464369	5	1005292	3.19565e-06
cg02953306	8	27336626	3.2298e-06
cg20198768	6	29635579	3.29275e-06
cg16078649	6	30039466	3.32702e-06
cg01286685	6	30039025	3.36558e-06
cg24977308	11	47636548	3.44196e-06
cg12987135	15	78928791	3.44718e-06
cg17688768	11	47628441	3.56221e-06
cg05542661	6	29717068	3.58803e-06
cg12423902	6	30159309	3.58903e-06
cg23075558	6	30009745	3.58942e-06
cg05545351	6	31082835	3.61967e-06
cg19752233	1	15728076	3.6292e-06
cg10154779	8	27458215	3.67005e-06
cg21394121	6	30885709	3.68657e-06
cg12186991	5	876948	3.74792e-06
cg00421144	8	27336675	3.74884e-06
cg01740660	12	52346100	3.79931e-06
cg20477259	6	31544960	3.87285e-06
cg22705761	14	104340196	3.87855e-06
cg21386484	6	32159527	3.97951e-06
cg12315302	6	26189340	4.00593e-06
cg18766898	6	31604565	4.01919e-06
cg10245731	6	30364611	4.11745e-06
cg05703744	6	30849187	4.12808e-06
cg19014295	6	30884928	4.14521e-06
cg25478527	11	95522999	4.1561e-06
cg17377433	5	1413138	4.2445e-06
cg05123447	6	30955992	4.29268e-06
cg26585701	6	30418565	4.31978e-06
cg19671926	4	122722719	4.32557e-06
cg01528052	6	30095728	4.32767e-06
cg04182226	6	32014300	4.35849e-06
cg08560874	6	29759947	4.41857e-06
cg17750401	6	32279836	4.42426e-06
cg04344000	6	117869857	4.42896e-06
cg08972882	6	117812941	4.50644e-06
cg15877520	6	30039376	4.59861e-06
cg14298020	6	29712462	4.67127e-06
cg19006130	11	118478252	4.68683e-06
cg18193195	12	56384508	4.75645e-06
cg17754448	6	31730576	4.80993e-06
cg12876533	5	1137928	4.9949e-06
cg03794218	15	43663795	5.16138e-06
cg03599622	6	30640355	5.16476e-06
cg06881695	6	30168773	5.23728e-06
cg18842363	6	31629088	5.27948e-06
cg02304584	6	31650790	5.28273e-06
cg02025572	9	123634417	5.30132e-06
cg09577455	6	29593382	5.31496e-06
cg05784725	5	1189573	5.32813e-06
cg00933603	6	30883001	5.33259e-06
cg00271210	6	167070053	5.42483e-06
cg00595163	6	32163298	5.45158e-06
cg22595521	22	23625304	5.52553e-06
cg19348622	6	29691760	5.55609e-06
cg03695513	20	35518728	5.5809e-06
cg10445080	6	167460377	5.58355e-06
cg08912400	20	61993427	5.61359e-06
cg25310384	6	32923150	5.68861e-06
cg15600966	6	31602257	5.70726e-06
cg17866778	6	26233442	5.77221e-06
cg23321397	6	32223430	5.88668e-06
cg07741184	6	167504864	5.94904e-06
cg18595780	6	31010742	6.00646e-06
cg22381317	12	52380850	6.04885e-06
cg27057509	6	30883762	6.0897e-06
cg13736514	6	26305472	6.14333e-06
cg05523662	6	29910101	6.18561e-06
cg05585544	11	47624801	6.26843e-06
cg27237814	6	30860014	6.2701e-06
cg18438187	20	62059392	6.27151e-06
cg04623799	9	136390157	6.30528e-06
cg01775921	6	30138213	6.30956e-06
cg19958417	14	104180744	6.31741e-06
cg13082535	6	28864756	6.32308e-06
cg25329933	6	29636669	6.37309e-06
cg22887461	10	105588625	6.38218e-06
cg14652056	6	29760688	6.47244e-06
cg15946590	6	30421089	6.48098e-06
cg24129356	6	32920735	6.50888e-06
cg07361047	6	167533317	6.5622e-06
cg26102687	11	130635926	6.56688e-06
cg23908794	6	32383465	6.58918e-06
cg15093247	6	30071060	6.59922e-06
cg21874005	3	137768489	6.67154e-06
cg23892836	6	29692085	6.74051e-06
cg09894383	16	82067445	6.8103e-06
cg16320329	3	45981161	6.88687e-06
cg14036880	6	30815927	6.97327e-06
cg00933538	6	32121471	6.98536e-06
cg12078775	6	30419543	7.05321e-06
cg16560488	10	65012959	7.12309e-06
cg21723486	3	189349323	7.24663e-06
cg18589874	11	47608310	7.2635e-06
cg13511324	14	104056883	7.4068e-06
cg19460792	15	47676823	7.62733e-06
cg23138161	8	27337259	7.72191e-06
cg00685969	6	117779742	7.75136e-06
cg01664108	5	1005570	7.81665e-06
cg02960654	2	148421642	7.89564e-06
cg01818642	5	1169373	7.89776e-06
cg13423887	6	32632694	7.92071e-06
cg12588917	6	29692082	7.9491e-06
cg01728659	15	57899875	8.11766e-06
cg14142171	6	30228101	8.13284e-06
cg05507805	1	15710989	8.38781e-06
cg11884274	6	32164927	8.83592e-06
cg14088142	5	138923113	8.94543e-06
cg09657173	6	30923593	8.95584e-06
cg21497935	1	78511482	9.06726e-06
cg13866093	6	28502727	9.17125e-06
cg10632741	17	2294574	9.23964e-06
cg21042276	6	32038541	9.47339e-06
cg11770966	15	78946548	9.54588e-06
cg16197684	6	31630819	9.6159e-06
cg15251679	11	57333939	9.74267e-06
cg22631913	5	138861106	9.77643e-06
cg24438313	6	29717010	9.87412e-06
cg05813703	6	31621149	9.94739e-06
cg15420071	8	27348165	9.95822e-06
cg12441928	3	46249985	9.97554e-06
cg22937753	12	1022477	1.00234e-05
cg20135002	11	47629003	1.01372e-05
cg19566648	6	167047877	1.02189e-05
cg11286122	11	118477406	1.05398e-05
cg09146459	6	32921200	1.05665e-05
cg10399899	20	62705081	1.07087e-05
cg20635067	6	30552025	1.08729e-05
cg21856784	6	30131214	1.09617e-05
cg01297670	6	31651070	1.09661e-05
cg13688808	6	29760158	1.10151e-05
cg20499861	10	31607228	1.12047e-05
cg23036683	5	67512108	1.12551e-05
cg18192906	6	32188976	1.13841e-05
cg27552578	11	47621330	1.14862e-05
cg13814114	6	26329246	1.16469e-05
cg04623837	6	29943414	1.17182e-05
cg12303215	5	138923267	1.19568e-05
cg22795331	6	117785611	1.19922e-05
cg07904817	20	62079385	1.1999e-05
cg21765441	6	31924492	1.20226e-05
cg15563205	6	30300013	1.21607e-05
cg23192403	2	25781496	1.224e-05
cg14731892	6	29944980	1.22677e-05
cg15812363	20	61994228	1.2336e-05
cg19178742	6	30070099	1.23912e-05
cg16371477	14	24838828	1.24789e-05
cg15240990	19	10959157	1.2524e-05
cg05533563	11	95498754	1.29425e-05
cg15169833	3	49460514	1.30381e-05
cg09258315	20	62053155	1.30896e-05
cg19046933	6	30038922	1.312e-05
cg11991824	6	31651283	1.32035e-05
cg03638120	6	32729720	1.33132e-05
cg18790646	6	32006196	1.33359e-05
cg01935221	6	32945631	1.3414e-05
cg10105655	13	81205011	1.36629e-05
cg06460587	6	31650930	1.38206e-05
cg09401696	12	56434972	1.42318e-05
cg12020611	5	1457676	1.43097e-05
cg19000871	14	103996768	1.44789e-05
cg16019142	6	30418900	1.46608e-05
cg12817734	6	7553835	1.46914e-05
cg08951273	6	31079152	1.48716e-05
cg02811866	14	103780444	1.4888e-05
cg24378136	6	30042204	1.49751e-05
cg17113932	11	130273254	1.52589e-05
cg14923295	12	56435580	1.53091e-05
cg04467119	5	1058657	1.55492e-05
cg26511972	6	29796591	1.55497e-05
cg04692506	11	47401027	1.59898e-05
cg25792651	3	137728692	1.60621e-05
cg21322636	3	49449687	1.60625e-05
cg25795365	6	30059629	1.61856e-05
cg22932313	11	34535189	1.62612e-05
cg08813468	3	18879124	1.64441e-05
cg11278602	6	29760757	1.65161e-05
cg01362455	6	29855490	1.65961e-05
cg14098470	6	29573253	1.66637e-05
cg21245717	15	43585934	1.66835e-05
cg19648923	6	31543266	1.67055e-05
cg10757978	8	70623125	1.67864e-05
cg15978899	6	30882994	1.6834e-05
cg12699599	15	40643142	1.70342e-05
cg15932532	17	2295489	1.70801e-05
cg25417675	6	31651059	1.71932e-05
cg26279745	14	24801970	1.72336e-05
cg06493810	4	122850299	1.74339e-05
cg01407861	11	12307496	1.7506e-05
cg23888238	4	109192755	1.75648e-05
cg16489689	6	30954150	1.78775e-05
cg26858414	6	31083322	1.79517e-05
cg18886444	3	49378032	1.796e-05
cg21931717	5	1594715	1.79672e-05
cg26841990	6	30314223	1.8022e-05
cg02644727	11	47375568	1.80502e-05
cg00631329	6	26305371	1.85118e-05
cg05068206	6	30095195	1.86269e-05
cg22298860	6	29690822	1.87196e-05
cg20268250	8	27433145	1.87388e-05
cg13002957	3	137728838	1.87666e-05
cg06154159	6	29768250	1.89969e-05
cg09279736	6	30039403	1.90567e-05
cg23778943	6	30421189	1.91086e-05
cg15527674	11	61248474	1.91098e-05
cg24795825	15	79164541	1.914e-05
cg20927242	6	29692011	1.9147e-05
cg22318514	6	31650850	1.92299e-05
cg10661911	15	78729056	1.945e-05
cg21826708	19	58011267	1.96091e-05
cg24459209	11	57148215	1.9775e-05
cg11201654	6	29690766	1.98513e-05
cg02163885	6	27729346	2.01466e-05
cg05330318	6	30184179	2.02339e-05
cg27579711	6	26172931	2.05248e-05
cg14749261	10	27753151	2.11683e-05
cg05779469	3	46150097	2.11801e-05
cg09093485	6	30038882	2.13791e-05
cg00965469	6	31649469	2.1805e-05
cg00256380	15	78894639	2.18905e-05
cg13401893	6	30039432	2.19144e-05
cg18721888	6	31627126	2.21767e-05
cg07838681	6	30227324	2.22767e-05
cg23312964	11	47430184	2.22969e-05
cg25024035	6	33117437	2.23458e-05
cg16058990	6	30359364	2.23702e-05
cg09531436	6	31371557	2.251e-05
cg17017591	6	28557765	2.25652e-05
cg24276787	6	30045068	2.26338e-05
cg16406635	3	49460566	2.28579e-05
cg02750154	10	131478791	2.30193e-05
cg14185821	8	21778583	2.30978e-05
cg08324610	8	27116386	2.30986e-05
cg27175788	14	24810213	2.31837e-05
cg09343458	17	2295150	2.34941e-05
cg04453829	3	49276069	2.36637e-05
cg08677140	6	30582241	2.37746e-05
cg03812323	6	32116106	2.3799e-05
cg06545464	6	32299649	2.38417e-05
cg17776207	6	32714066	2.39728e-05
cg12736877	6	30039010	2.40621e-05
cg15120283	12	56436932	2.41052e-05
cg26695758	6	32063607	2.41817e-05
cg17435445	6	31601529	2.45858e-05
cg18580274	6	30070074	2.50629e-05
cg08283712	11	118477728	2.51238e-05
cg16012536	6	30153882	2.53578e-05
cg10848828	6	30104295	2.54798e-05
cg18512352	11	47633146	2.55968e-05
cg03651571	15	78614821	2.56061e-05
cg25206146	11	47383181	2.56672e-05
cg22548220	6	27277996	2.5727e-05
cg13151751	1	89993815	2.57664e-05
cg00031491	6	31837439	2.5785e-05
cg12700590	6	30057139	2.58886e-05
cg27135113	11	12307450	2.59579e-05
cg23824806	14	104360132	2.60322e-05
cg20435535	6	31651151	2.6125e-05
cg21359558	6	32800563	2.6229e-05
cg24529722	6	31846924	2.63101e-05
cg14705155	6	167490980	2.64875e-05
cg05685892	6	30421091	2.6496e-05
cg01042424	6	28499391	2.66329e-05
cg17650028	5	1201713	2.66409e-05
cg14095303	6	33132442	2.67905e-05
cg25622487	11	95524042	2.68239e-05
cg21226059	5	178986404	2.68668e-05
cg24177217	6	29702053	2.68888e-05
cg07096750	1	4058916	2.70142e-05
cg19179185	6	30731397	2.71505e-05
cg10987788	11	34535377	2.7188e-05
cg08353001	1	15715201	2.74783e-05
cg18846074	14	24801073	2.76057e-05
cg04803944	8	27450844	2.77225e-05
cg00376294	2	65594797	2.80955e-05
cg27529445	6	33185552	2.81955e-05
cg10917941	6	30296049	2.82238e-05
cg02381751	2	32503542	2.8551e-05
cg22358346	15	50979930	2.89312e-05
cg03800838	10	111971924	2.89328e-05
cg03901281	5	1441675	2.89455e-05
cg26922678	6	30420981	2.90107e-05
cg08112777	16	24917365	2.90526e-05
cg07790718	17	2295125	2.91539e-05
cg15179921	6	32045525	2.92886e-05
cg27583815	6	30131467	2.95086e-05
cg25792410	6	117802640	2.9592e-05
cg24747572	4	89127800	2.96162e-05
cg02782426	3	40428986	3.013e-05
cg09060608	5	178986726	3.03563e-05
cg15193282	6	30311660	3.03994e-05
cg04286337	6	32063501	3.05473e-05
cg00504902	6	29692183	3.07325e-05
cg06315887	6	107473519	3.07969e-05
cg03144490	6	31637801	3.10223e-05
cg01140214	6	31110647	3.10941e-05
cg15063443	6	30900560	3.11331e-05
cg23090653	6	32765352	3.11734e-05
cg19800591	15	44581430	3.13462e-05
cg00080972	5	178986291	3.13669e-05
cg27340001	15	43786010	3.13782e-05
cg20414364	5	1608614	3.15891e-05
cg25117048	15	44038421	3.17193e-05
cg05875819	6	31090280	3.23692e-05
cg17393413	3	40459940	3.24261e-05
cg06210139	17	46549475	3.31401e-05
cg27386326	11	61587980	3.32792e-05
cg26886599	12	56395439	3.35472e-05
cg26703483	16	23465845	3.36613e-05
cg19626725	5	178986131	3.3884e-05
cg11395890	1	15712019	3.39021e-05
cg04742143	6	32186115	3.39051e-05
cg04061696	2	136577747	3.41552e-05
cg06804823	6	31798635	3.42041e-05
cg00838081	16	86743955	3.42755e-05
cg15210829	17	2295425	3.44287e-05
cg07750744	6	30313742	3.45159e-05
cg24236004	11	65033760	3.45449e-05
cg08782487	6	31778674	3.45493e-05
cg27635394	6	26043820	3.45635e-05
cg12461686	11	18654995	3.45653e-05
cg03462677	6	31165452	3.46093e-05
cg26603980	14	103922605	3.49963e-05
cg24278870	11	61585214	3.50476e-05
cg23502926	14	104210385	3.53719e-05
cg25658438	5	178986372	3.57465e-05
cg23311800	11	34535396	3.58094e-05
cg25028129	19	41509736	3.59758e-05
cg22903300	6	29760765	3.59831e-05
cg27475174	6	30069801	3.65293e-05
cg04665046	9	123691674	3.66163e-05
cg10368873	6	167516654	3.67659e-05
cg00521620	6	29434416	3.72143e-05
cg09455208	3	40491958	3.74309e-05
cg24522173	9	106856962	3.7664e-05
cg06118287	5	178986559	3.77388e-05
cg00456869	2	214026622	3.83206e-05
cg05377527	11	47586666	3.85653e-05
cg14820908	5	178986412	3.86188e-05
cg04312358	19	41197166	3.88482e-05
cg03818715	6	7591348	3.88602e-05
cg24756227	5	1406177	3.89025e-05
cg10181330	6	29818243	3.929e-05
cg26516362	5	178986906	3.93132e-05
cg06683080	15	40646549	3.9505e-05
cg13311315	6	26124257	3.96747e-05
cg08188271	6	26383004	3.98972e-05
cg22892043	11	61731930	3.99431e-05
cg03217751	2	163260665	4.03779e-05
cg12853742	14	24780890	4.04076e-05
cg15277721	8	129243228	4.06356e-05
cg10588355	14	24798373	4.0857e-05
cg23051349	14	104094779	4.17544e-05
cg12270485	11	130299947	4.18631e-05
cg04960258	6	33180629	4.19541e-05
cg08058472	5	178986638	4.19611e-05
cg14977496	6	29645452	4.22063e-05
cg24446242	6	32185340	4.23078e-05
cg12927315	9	106856733	4.23487e-05
cg08582801	7	99588335	4.24004e-05
cg12468774	3	49236860	4.25489e-05
cg20199595	5	178986677	4.28886e-05
cg24209194	3	40518798	4.29176e-05
cg18888137	6	32945759	4.30012e-05
cg00995047	5	1634460	4.34833e-05
cg00188055	6	32076079	4.38977e-05
cg03706283	1	155043266	4.38987e-05
cg10473907	6	31167664	4.39425e-05
cg06009620	6	30904694	4.41405e-05
cg17497593	3	49214357	4.44752e-05
cg15514087	3	40428719	4.49709e-05
cg05062511	6	30028447	4.50708e-05
cg02098786	14	24801794	4.54747e-05
cg03926215	5	138608507	4.57876e-05
cg19656820	11	34535085	4.58737e-05
cg05390144	11	34533464	4.59002e-05
cg17322683	6	30038791	4.69711e-05
cg03773388	14	24570094	4.72341e-05
cg04335293	2	24713157	4.73411e-05
cg05868516	6	26286170	4.75765e-05
cg01189038	3	183994516	4.77639e-05
cg19853440	6	31838474	4.78804e-05
cg10262997	11	18654886	4.85329e-05
cg17332125	20	62079377	4.9155e-05
cg21922303	11	129903453	4.92671e-05
cg08733553	16	23595777	4.9519e-05
cg06200824	6	30859855	5.0031e-05
cg14620155	10	105547423	5.08283e-05
cg10801474	6	27342376	5.09954e-05
cg07259401	15	74730658	5.16846e-05
cg20423100	6	28919021	5.1793e-05
cg26229990	14	24801301	5.19219e-05
cg18840355	4	164033061	5.21409e-05
cg09813739	15	44117731	5.29461e-05
cg12665030	19	41349377	5.30716e-05
cg10620866	6	32975875	5.3188e-05
cg13668129	19	41768075	5.33507e-05
cg13210467	7	99775443	5.33574e-05
cg02228804	6	27775720	5.36902e-05
cg14879948	5	1394576	5.4019e-05
cg06889979	6	29987491	5.4205e-05
cg05457628	5	178986728	5.43146e-05
cg25921044	15	43662136	5.46027e-05
cg06362282	6	33245893	5.46478e-05
cg07180897	6	32729130	5.50743e-05
cg04717410	15	43578210	5.50786e-05
cg12120409	6	30416588	5.55554e-05
cg25509474	11	64169275	5.58182e-05
cg09719149	6	30815744	5.58453e-05
cg06486622	6	29718119	5.62636e-05
cg05140650	10	111966033	5.62795e-05
cg02925872	6	30010005	5.63881e-05
cg09405238	3	183994500	5.71137e-05
cg04749725	3	137766261	5.77153e-05
cg11682706	6	29798070	5.84657e-05
cg06850417	5	1672318	5.91136e-05
cg17161718	6	33160156	5.91202e-05
cg07704959	3	40471662	5.9192e-05
cg14889032	2	153329111	5.92006e-05
cg11540476	6	31651249	5.963e-05
cg05432034	16	86743939	5.99346e-05
cg04271792	6	28831393	6.02954e-05
cg25474641	2	174221705	6.03983e-05
cg18892128	6	31409575	6.06064e-05
cg02936944	6	31168943	6.07354e-05
cg12945707	6	33132241	6.11066e-05
cg02247838	6	31110639	6.12702e-05
cg10967191	16	49888604	6.1509e-05
cg01554064	9	106855171	6.18571e-05
cg00842122	15	49616494	6.19629e-05
cg12436008	6	33237467	6.21307e-05
cg23261533	12	51449933	6.21477e-05
cg13458005	10	27702309	6.22643e-05
cg01215038	15	58011927	6.27553e-05
cg22021975	6	30953064	6.28591e-05
cg01849466	14	104193079	6.29646e-05
cg03312749	15	51199888	6.40242e-05
cg04267093	9	123691642	6.40282e-05
cg18335326	6	30653659	6.45597e-05
cg00367281	8	42552470	6.49521e-05
cg01770232	7	22766155	6.49532e-05
cg26571928	20	62032422	6.5827e-05
cg02516270	16	8348327	6.6043e-05
cg21376799	6	30094960	6.61043e-05
cg16822855	3	40428330	6.62285e-05
cg18445760	6	31837445	6.66034e-05
cg20044211	6	32185995	6.66127e-05
cg16976189	2	67624291	6.71665e-05
cg07315937	6	29768269	6.71931e-05
cg05086879	22	39861490	6.7352e-05
cg20337720	14	24838122	6.74856e-05
cg17976824	11	83028143	6.78552e-05
cg26554849	6	33235742	6.78561e-05
cg15929078	6	33267996	6.79432e-05
cg26314722	1	234867300	6.80431e-05
cg01955137	5	178986625	6.8065e-05
cg27406664	17	2294951	6.82365e-05
cg14402194	14	23398944	6.8536e-05
cg09372060	7	32339136	6.87175e-05
cg26094842	10	114476947	6.87871e-05
cg20477849	12	56453585	6.95624e-05
cg01311802	6	29430435	6.97166e-05
cg04176888	19	41596066	6.98126e-05
cg00232679	5	1405588	7.0054e-05
cg01529538	14	23388837	7.0478e-05
cg06366123	15	43637961	7.0644e-05
cg21249126	7	14028954	7.09262e-05
cg07665229	6	32130432	7.10893e-05
cg22458065	6	31108108	7.12718e-05
cg11539883	19	41496043	7.17216e-05
cg06033040	5	1405601	7.22351e-05
cg25178900	10	27546458	7.24826e-05
cg22897615	6	32117079	7.30177e-05
cg11748650	6	32279016	7.30853e-05
cg25140751	15	78419875	7.31897e-05
cg01736356	4	164465789	7.32641e-05
cg27312530	4	164463497	7.37573e-05
cg10930308	6	30039476	7.38149e-05
cg21467935	6	31781906	7.41054e-05
cg20485758	6	26088446	7.43651e-05
cg04983903	6	29974065	7.44364e-05
cg14702840	16	84074531	7.47028e-05
cg00956315	8	128944009	7.50077e-05
cg04581018	3	49236808	7.51993e-05
cg24234141	11	47376519	7.53086e-05
cg12154624	6	29760754	7.53283e-05
cg07939046	6	31933695	7.55526e-05
cg17718036	6	27219983	7.58456e-05
cg15281225	6	32032889	7.58995e-05
cg16689534	9	123692879	7.61443e-05
cg16740311	20	61991088	7.62413e-05
cg00180799	9	123676841	7.64089e-05
cg11169316	1	114448548	7.72299e-05
cg00337181	6	28548673	7.74462e-05
cg24217789	6	29717384	7.78438e-05
cg20522483	4	119659495	7.79304e-05
cg27230067	1	77933593	7.82572e-05
cg27087228	6	167321668	7.8263e-05
cg06650251	17	46534113	7.82923e-05
cg25587092	6	32076906	7.85032e-05
cg24122498	17	4648682	7.89669e-05
cg22247250	7	100845801	7.9199e-05
cg20305051	12	56365978	8.02716e-05
cg07411476	6	25942911	8.04493e-05
cg15948871	6	31139620	8.0685e-05
cg06129513	22	23589664	8.098e-05
cg26269286	14	103848982	8.09997e-05
cg11493661	6	32016239	8.16057e-05
cg07233742	3	49275868	8.17029e-05
cg06362200	6	30031019	8.20104e-05
cg22036392	9	123964662	8.20432e-05
cg25374813	5	138719374	8.20984e-05
cg26466027	3	45989744	8.24578e-05
cg13778567	6	32609783	8.31428e-05
cg24483785	6	33133329	8.34604e-05
cg19510626	1	113934971	8.37749e-05
cg21161526	9	123691672	8.40322e-05
cg20281729	6	31635914	8.46968e-05
cg04186657	6	29690893	8.53357e-05
cg25446206	1	176813510	8.55287e-05
cg13196879	6	30071427	8.59809e-05
cg03756814	2	148416907	8.60264e-05
cg02136620	5	178986620	8.60839e-05
cg26353296	3	49378124	8.61393e-05
cg16298481	1	89989717	8.63921e-05
cg07979747	6	30860136	8.64092e-05
cg21926782	3	49459909	8.70081e-05
cg10623389	1	16679388	8.75163e-05
cg24065755	6	30009751	8.75459e-05
cg21752471	5	133861794	8.79714e-05
cg11064395	6	31375304	8.81684e-05
cg20445649	16	84227142	8.81953e-05
cg16198734	2	202004649	8.86982e-05
cg06755258	5	1462729	8.92174e-05
cg27080361	5	149447589	8.9785e-05
cg14747086	6	30070087	8.99165e-05
cg06395028	2	65633100	9.0121e-05
cg01554751	6	167512456	9.05561e-05
cg02514022	4	4391898	9.07729e-05
cg20007472	3	113047202	9.08552e-05
cg13318964	6	32337970	9.09806e-05
cg27644513	15	42281679	9.09925e-05
cg05335510	7	2591432	9.11171e-05
cg11829633	14	104273589	9.15716e-05
cg12600843	6	30179881	9.15832e-05
cg03277598	2	202004869	9.16995e-05
cg05748605	6	31085235	9.18655e-05
cg05215546	14	103822206	9.20613e-05
cg13294954	9	136480249	9.21237e-05
cg25459558	6	33161290	9.21249e-05
cg10124767	6	30457041	9.25748e-05
cg21618521	6	33245770	9.26952e-05
cg00318573	20	61993118	9.30035e-05
cg05658512	7	2594133	9.32647e-05
cg25401758	20	30742907	9.35457e-05
cg03176423	6	29698518	9.37181e-05
cg22423207	6	31625421	9.40526e-05
cg02956255	6	31430641	9.47037e-05
cg18984103	14	104163025	9.56923e-05
cg04998671	14	104000505	9.59743e-05
cg09666540	6	32381456	9.61824e-05
cg11148251	9	106856714	9.62453e-05
cg24458873	6	33208675	9.62931e-05
cg04329347	16	30063148	9.67951e-05
cg00028034	20	30779307	9.83057e-05
cg13337949	6	30711586	9.85245e-05
cg20449816	11	47432366	9.87824e-05
cg08217589	20	31025866	9.88696e-05
cg08299223	5	1049840	9.93687e-05
cg22035305	14	103844660	9.95621e-05
cg06999856	10	135260170	0.000100228
cg15569512	14	104029667	0.000100341
cg18306943	3	40428807	0.000100586
cg00794956	2	201694177	0.000100745
cg09555323	6	32629786	0.000100911
cg10755058	3	40428713	0.000101103
cg15331332	6	29692111	0.000101489
cg11468993	6	31082939	0.000101682
cg03189469	13	110350537	0.000101783
cg09107315	1	78511488	0.000102241
cg13949137	8	27560492	0.000102498
cg23161794	6	30068942	0.000103177
cg17913938	3	40423601	0.000103715
cg16289618	6	29705939	0.000104114
cg14161269	6	32054898	0.000104342
cg17244246	4	164417215	0.000104748
cg23366752	15	78556502	0.000104898
cg00697057	5	138713897	0.000104925
cg14473416	9	33443365	0.000105466
cg16487508	13	110350436	0.000105682
cg14250997	9	106856677	0.000105741
cg12999183	2	45189702	0.000107781
cg21017775	11	34535481	0.000107985
cg08614800	5	138738367	0.000108206
cg16123269	6	30135113	0.000108667
cg24943858	11	118136441	0.000108898
cg23592467	6	30038754	0.000109145
cg01500311	11	61656094	0.000109583
cg13409248	3	40428643	0.000109814
cg17482963	8	27591911	0.000109873
cg17221604	6	29720989	0.000109876
cg13496999	2	65584542	0.00011123
cg20896235	1	77999301	0.000111611
cg10182637	11	47429159	0.000111763
cg17053267	14	23410296	0.000111936
cg02252769	6	31838528	0.000112004
cg13072238	3	49761600	0.000112052
cg05294459	15	40699950	0.000112208
cg15687502	4	112880518	0.000112359
cg21518709	18	3063385	0.000112382
cg24494577	1	16475112	0.000112843
cg03719475	12	1036302	0.00011318
cg23600475	1	155084807	0.000113208
cg03719642	20	62570072	0.000114473
cg20051324	6	31732267	0.000115073
cg04659729	6	31762688	0.000115265
cg14818391	3	40428506	0.000116235
cg10872919	16	30501779	0.000116628
cg01100448	21	47739139	0.000116965
cg17200465	3	40428508	0.000116989
cg01471240	6	30816080	0.000118041
cg11082767	2	173942227	0.000118192
cg18230220	21	46588068	0.000119121
cg09425369	7	2719263	0.000119826
cg21106988	11	47636651	0.000120074
cg00442389	6	32160074	0.000120336
cg25800011	3	49574370	0.000120516
cg24694606	6	29977956	0.000120577
cg15710545	6	32578114	0.000120711
cg24439364	6	31352947	0.000120801
cg24113496	5	138725830	0.000121615
cg22425467	6	30131189	0.000122241
cg20252837	20	62574114	0.000122297
cg10047019	8	21822950	0.000122681
cg06912343	14	103947195	0.000122778
cg25709906	9	21832669	0.000123774
cg23350904	17	4648580	0.000124033
cg23053688	1	78225649	0.000124165
cg17844718	6	32280834	0.000124331
cg15583958	6	31055396	0.000125645
cg21250296	6	26044405	0.000125676
cg19511897	14	104324765	0.000125975
cg25487343	1	114430786	0.000126008
cg01978236	6	32191479	0.000126214
cg03751251	3	40429417	0.000126609
cg19623955	14	24799921	0.000126648
cg25372407	2	242784088	0.000127835
cg14845909	5	851183	0.000128033
cg24014019	14	92782660	0.000128077
cg13784557	6	31430916	0.000128249
cg18395065	5	1564749	0.000128303
cg14828019	14	104361114	0.000129082
cg21129181	5	1553224	0.000129818
cg10703940	19	40662133	0.000130145
cg18503554	3	189839061	0.000131779
cg26445535	20	57284817	0.000132664
cg18877200	6	29720927	0.000133337
cg06696874	6	32048632	0.000133591
cg01714342	14	24809593	0.000133594
cg10196558	1	155043921	0.000133732
cg24030037	8	27457282	0.000133868
cg03975386	3	51895407	0.000133877
cg13797437	6	31458563	0.000134337
cg12762680	6	32822346	0.000134785
cg22315903	21	45754009	0.000135022
cg26706521	6	31325085	0.000135358
cg03993335	16	24863047	0.000135698
cg16923698	3	47045571	0.000135963
cg09466348	20	31065786	0.000136644
cg08498156	6	30095802	0.000136702
cg17199325	14	23821229	0.000137268
cg06849504	1	91301484	0.000137547
cg01449076	14	23373020	0.000137573
cg04918082	7	100547176	0.000137641
cg00849399	7	131109377	0.000137675
cg16270431	15	78775372	0.000137784
cg01262667	19	19385393	0.000137867
cg18269816	6	32083628	0.000138209
cg10763598	19	19431466	0.000138737
cg22367527	6	26289379	0.000139834
cg01854591	12	9098904	0.000140049
cg12520173	2	202287499	0.000140343
cg00656387	3	40428638	0.000140715
cg06282155	12	939312	0.000140943
cg08552695	2	206853388	0.0001417
cg22695779	6	33313437	0.000141726
cg04071194	8	42551078	0.000141833
cg05632020	6	30885310	0.000141957
cg13464744	19	41859304	0.000142001
cg04025739	5	138398087	0.00014228
cg23938934	12	9142272	0.000146097
cg13782491	22	45998305	0.000146509
cg14559461	11	117087917	0.000147083
cg01355708	1	231748491	0.000147165
cg06667222	6	31648994	0.000147175
cg11573170	10	556762	0.000147721
cg17626385	6	30909928	0.000147797
cg07124687	6	28956332	0.000147801
cg08862537	15	78911620	0.000148263
cg13982541	5	1466431	0.000148441
cg10734259	9	22103886	0.000149
cg26768075	10	135259199	0.000149238
cg24253136	11	34535140	0.000149426
cg09271052	6	30977529	0.000149453
cg07395884	15	43545689	0.000149887
cg03366484	12	56395199	0.000150503
cg14582888	3	49378271	0.000150732
cg24391385	2	65526509	0.000151122
cg27088478	15	43461206	0.000151767
cg01516851	6	28945338	0.000151821
cg07608071	5	170798096	0.000152193
cg07408232	6	30113978	0.000152232
cg06329447	1	50574241	0.000152302
cg21366655	14	103584539	0.000152415
cg23224191	6	31497414	0.000152557
cg22324029	6	32908466	0.000152817
cg01281210	8	32385514	0.000153629
cg24881885	20	30796171	0.000154518
cg08925489	19	19388483	0.000154757
cg19730011	15	78747557	0.00015518
cg17737146	3	169530037	0.000155423
cg20167366	6	30094980	0.000156612
cg23201206	6	30885800	0.000156825
cg24902891	4	164101732	0.000157281
cg01837280	11	18549289	0.000157744
cg27104286	3	186798774	0.000158388
cg09754081	5	141523617	0.000158426
cg05326023	6	30418908	0.000158634
cg23888977	20	35580391	0.000159018
cg14425045	9	123631825	0.000159487
cg27178207	3	46438240	0.000160013
cg04763709	6	30101683	0.000160116
cg21398047	6	30748273	0.00016053
cg15706657	6	167571324	0.000160564
cg11278260	19	58869424	0.000162807
cg04116507	11	78034816	0.000163133
cg11165626	10	21786221	0.000163324
cg17798934	18	76304359	0.000163766
cg09028215	2	67624308	0.000163887
cg07099998	16	24856891	0.000164211
cg24591563	3	40498842	0.00016449
cg18591496	19	41595977	0.000164639
cg17961273	6	32370637	0.000165134
cg22376661	7	100449647	0.000165674
cg10104451	8	143696006	0.000166259
cg11489251	6	31508297	0.000166268
cg02298956	19	57989134	0.000166546
cg27143082	6	31744628	0.000167979
cg10721942	3	48474184	0.000169199
cg03714531	6	30923590	0.000169217
cg20428068	15	79285262	0.000169276
cg01435766	16	24870053	0.000169466
cg08463024	6	31508167	0.000169972
cg06936155	1	91192451	0.000170144
cg01337207	6	32063835	0.000170256
cg11396628	6	31095913	0.000170909
cg07180212	17	74557703	0.00017184
cg22990158	14	24802150	0.000172963
cg10803722	21	46713166	0.000173101
cg26707200	1	27953026	0.000173146
cg13872830	3	46257717	0.000173381
cg21660774	11	118153466	0.000173416
cg18049167	6	32121261	0.000174747
cg10067304	20	62042490	0.000174953
cg12472693	6	167371757	0.000175724
cg12508258	10	1567872	0.000175809
cg18416871	6	32185984	0.000176079
cg18609120	6	29945409	0.000177084
cg21312906	16	24857529	0.000178019
cg22180646	15	70447157	0.000178042
cg27202210	15	78933671	0.000178624
cg07923656	1	155085325	0.00018018
cg01465596	1	42381916	0.000180255
cg15122788	16	24857545	0.000180401
cg13471791	9	134353399	0.000180564
cg06249604	6	30039206	0.000180869
cg05109910	19	32434646	0.000181347
cg18538236	2	36803709	0.000181562
cg15611624	5	156886970	0.000181948
cg02872545	6	30923697	0.000182495
cg10794086	6	30455964	0.000182956
cg07007773	12	52314610	0.000183061
cg19460293	6	32185028	0.000183191
cg12938320	3	137728909	0.000183265
cg04129430	3	49236376	0.000183389
cg26563363	21	46677080	0.000183901
cg22851200	7	100465833	0.000184188
cg02339015	20	62561062	0.000184746
cg00578614	6	30070403	0.000184753
cg25972787	8	42547493	0.000184765
cg20927414	6	32361103	0.000185106
cg16696848	8	27452544	0.000185855
cg09860486	3	51836419	0.0001867
cg06377222	21	46677750	0.00018773
cg07752348	3	46652499	0.000188278
cg17764986	19	41196598	0.00018881
cg25712753	8	129157666	0.00018914
cg09852107	11	57226342	0.000189457
cg06029308	3	57995069	0.000189503
cg25659672	6	33358417	0.000190335
cg08549097	1	154752460	0.000191439
cg21833158	18	61171694	0.000191814
cg21512179	2	85971548	0.000191923
cg23820772	1	181998981	0.000192138
cg06946814	14	104194561	0.000192744
cg18881873	20	52276947	0.000192837
cg07376033	6	31380570	0.000192856
cg13172906	8	143694295	0.000192906
cg01299229	17	4639738	0.000193354
cg04058281	5	980580	0.000193644
cg10987289	17	7342238	0.000194002
cg21265299	15	78475249	0.000194416
cg00406225	1	78510568	0.000195096
cg19851715	6	26273145	0.000195759
cg08515702	7	28396031	0.00019654
cg07373191	9	136506883	0.000196548
cg00576014	1	161284450	0.000196872
cg00509616	15	57884415	0.000198164
cg26199251	16	24882305	0.000198585
cg16111190	6	30860887	0.000198811
cg23795048	12	9217529	0.000198829
cg14532272	10	31391517	0.000199159
cg23815144	11	128702328	0.000199272
cg19809077	6	30875892	0.000199683
cg14193886	22	30642728	0.000200419
cg26730543	6	30039600	0.000201029
cg10295197	22	37576331	0.000201167
cg17435250	19	41386441	0.000202353
cg02631126	6	28058918	0.000202638
cg14320505	11	57399415	0.00020327
cg07600193	5	1228443	0.000205004
cg27078995	14	104273185	0.000205143
cg24891702	6	30875881	0.000205204
cg11012835	6	32821289	0.000205388
cg02803996	6	28499379	0.000206013
cg03790378	11	47278831	0.000207684
cg09868035	20	62492074	0.000207688
cg00594408	6	29595349	0.000207974
cg23731805	12	56479243	0.000208479
cg17525230	1	16518941	0.000208696
cg24479382	21	46675571	0.00020873
cg01473816	11	34535281	0.000210286
cg21776583	6	30923545	0.000210427
cg06882350	7	141117546	0.000210523
cg24014443	15	57920376	0.000211202
cg03125329	19	40909474	0.000211519
cg15387132	6	26044204	0.000211623
cg07255446	2	25862271	0.000211707
cg00735845	3	40429472	0.000211839
cg19721802	6	32301389	0.000212347
cg11731221	6	30418508	0.000213053
cg27314422	6	31105927	0.000215124
cg19013222	6	30883526	0.000215771
cg12094174	6	31466187	0.000217964
cg13017345	10	111966029	0.000220088
cg08090087	15	47566367	0.000221722
cg15052019	19	19431593	0.000222057
cg18010983	17	18996904	0.000222394
cg13961400	6	31657548	0.000222741
cg14642259	11	47359017	0.000223604
cg25643819	6	30227942	0.000224301
cg26306727	6	30620248	0.000224727
cg01614614	17	65714416	0.000226337
cg24450303	8	143694010	0.000226817
cg24712501	5	1401718	0.000227122
cg16590166	21	46668753	0.000228038
cg02290863	13	109849525	0.000229011
cg17116583	11	118784333	0.000229099
cg22366909	6	30565190	0.000229571
cg10622884	15	78365191	0.000231614
cg22325646	17	41176469	0.000231898
cg27582323	1	16472728	0.000231971
cg16180556	1	110230269	0.000232519
cg16348136	8	27450101	0.000233638
cg07827717	6	31602599	0.000234283
cg15465242	21	46713078	0.000234912
cg11748260	6	30624395	0.000234927
cg21618549	19	59067270	0.000235995
cg01029901	19	57989974	0.000236138
cg19643921	19	41197106	0.000238022
cg06618935	21	46677482	0.000238267
cg07018561	3	40495576	0.00023835
cg14425722	2	148601396	0.000238669
cg05854695	4	122854336	0.000239157
cg17560929	6	33161589	0.000239488
cg06929414	21	46708729	0.00023989
cg19157696	11	27384984	0.000240629
cg23973274	1	155060172	0.000241255
cg03588325	6	31648948	0.000242778
cg16640730	7	133662918	0.000243883
cg17522249	5	96144101	0.000244016
cg04386400	6	31651158	0.000244649
cg25428698	12	56376553	0.000244983
cg14211874	18	3262499	0.000245245
cg07071491	14	104338182	0.000245452
cg06507324	15	50513052	0.000245552
cg16688582	7	28386631	0.000246128
cg10523264	1	168082116	0.000246318
cg18809947	6	32154454	0.000247774
cg08917809	1	155090566	0.000247871
cg02644473	20	59049423	0.000248687
cg15124201	6	32145376	0.000248967
cg19234301	6	31509895	0.000249573
cg09378105	7	100895380	0.000249599
cg17253810	6	29945099	0.000249817
cg17038049	6	31021365	0.000249901
cg15013257	7	2205278	0.000250416
cg04111761	3	46282766	0.000250622
cg07857446	20	30769919	0.000251735
cg07132091	11	61637263	0.000252255
cg24072600	6	117747130	0.000253585
cg27020362	5	138723394	0.000253847
cg12514963	7	2580905	0.000254013
cg02893604	14	23512805	0.000254045
cg06411506	6	31856431	0.000254252
cg11491998	6	30419493	0.000254785
cg26929925	5	138714136	0.000254989
cg16520038	11	57408660	0.000255358
cg09576415	20	62059559	0.000256051
cg11885471	20	32311149	0.000256088
cg12841566	11	47296317	0.000256328
cg02299465	6	33247509	0.000257185
cg08220120	5	138727711	0.000258746
cg16519923	16	30485810	0.000259009
cg14602222	12	1025663	0.000259757
cg26938255	14	103997249	0.000260579
cg15494589	6	32208927	0.000262327
cg11072540	15	47566294	0.000262478
cg11990419	11	31841155	0.000263763
cg12061917	6	29601556	0.000263836
cg06357748	12	1025529	0.000265386
cg24103044	6	30039801	0.00026569
cg07721852	11	118576628	0.000265718
cg09881054	15	40731625	0.000268694
cg08213375	14	104286397	0.000269754
cg16799805	19	14073848	0.000269758
cg26934362	5	1519265	0.000271431
cg18699287	6	29721001	0.000271646
cg05232496	5	1438225	0.000271954
cg09625158	6	32764901	0.000272099
cg22442853	14	24892340	0.000272225
cg23262488	2	112468472	0.000273383
cg18516125	6	29924207	0.000273429
cg22764044	5	178986830	0.000274279
cg10691387	3	51895618	0.000274799
cg24613135	8	129253074	0.000275612
cg02954987	3	49170599	0.000276265
cg03730969	4	99916055	0.000276299
cg06277293	1	155067319	0.000276807
cg06318270	6	28448126	0.000277395
cg23475778	11	77825549	0.000277923
cg19912283	6	30884590	0.000278029
cg23892690	2	201675739	0.000279664
cg11459648	5	138714337	0.000280895
cg13411399	11	57149909	0.000281964
cg25283748	8	21845747	0.000282049
cg19498844	21	46707878	0.000282692
cg05177685	6	30558470	0.000283963
cg17744293	1	50890952	0.00028458
cg17754095	10	112256018	0.000285255
cg12862170	17	4639745	0.000285471
cg02158755	6	32375317	0.000286006
cg12267557	16	24857440	0.000289694
cg02851087	10	31422710	0.000291972
cg00618309	8	129263509	0.000293547
cg10629123	6	33254611	0.000293631
cg11052668	6	28626564	0.000294609
cg11833426	15	50140182	0.000295104
cg09419354	6	5133215	0.000295445
cg17851795	6	32158927	0.00029545
cg13910451	12	84664530	0.000295552
cg23252259	6	31148612	0.000296044
cg01004980	3	48883069	0.00029655
cg06268298	21	47851155	0.000297363
cg07340708	6	32372377	0.000297715
cg10537192	6	33132318	0.000297956
cg08220084	14	23426592	0.000298053
cg03608783	11	113317120	0.000299246
cg19222156	6	31085034	0.000299583
cg21982950	5	1876200	0.000299585
cg09595044	6	29426132	0.000299616
cg27360210	19	39826923	0.000299842
cg05990086	11	128701674	0.000300263
cg00040825	19	19505975	0.000300629
cg19155735	6	32187229	0.000300829
cg04399565	16	24856162	0.000301907
cg06255020	2	46097140	0.000302353
cg00013677	22	23221386	0.000302531
cg08720477	1	205799480	0.000302866
cg19729369	6	31630272	0.0003031
cg06243556	19	58609473	0.000303236
cg07507493	20	62574095	0.000303971
cg06044703	9	123691111	0.000304199
cg13945880	5	171008055	0.000304253
cg18741404	6	29894253	0.000304831
cg19495308	6	30120031	0.000305134
cg18446110	5	138714654	0.000305403
cg15019353	6	33018743	0.000307081
cg24592790	8	27450047	0.000308608
cg07694853	17	44116674	0.000309676
cg23900141	6	31085004	0.000310387
cg25136631	6	32729105	0.000313509
cg07937514	3	17728272	0.000313616
cg00774100	6	31465369	0.000314293
cg13855674	2	32853033	0.000314743
cg23368852	11	61875837	0.00031599
cg01412907	1	155152367	0.000316599
cg11468089	6	31506280	0.000316638
cg13561748	6	30890263	0.000318138
cg21385606	21	47601150	0.000319582
cg16470319	6	30923724	0.000319913
cg11965913	1	205819406	0.000320493
cg19969650	5	1634502	0.000320672
cg16398511	6	31010701	0.000320685
cg12983741	6	167136259	0.000321039
cg03299066	6	32821617	0.00032191
cg18848012	5	1099659	0.000322009
cg21028352	14	23473004	0.00032223
cg07249247	7	2595893	0.000323711
cg19041857	6	27730383	0.000323774
cg24351901	6	29692092	0.000324241
cg12442899	6	31698007	0.000324444
cg13318091	8	27145541	0.000325312
cg20529529	3	139437421	0.000325337
cg07007382	6	32578070	0.000325631
cg21991536	20	31036723	0.000325713
cg16497942	20	31124487	0.000326113
cg02422920	11	57881602	0.000327126
cg22283488	18	43678583	0.000327243
cg23366091	13	43066728	0.000327539
cg01343900	2	115841170	0.000327925
cg25200673	14	24616797	0.000328191
cg06815976	6	32164816	0.000328639
cg15334089	1	114651398	0.000328966
cg24183099	19	19391478	0.000329434
cg03409737	16	24902498	0.00033072
cg16863619	5	67483245	0.00033134
cg10110083	6	30418845	0.000331424
cg23257184	19	23942040	0.000331489
cg02149965	6	30883203	0.00033225
cg06505273	16	24850292	0.000332387
cg04605816	20	62092443	0.000333151
cg17777818	6	29397302	0.000335439
cg16269418	1	155043883	0.000337477
cg02320151	16	24853262	0.000338295
cg24503407	1	205819492	0.000339516
cg09213733	1	156023044	0.00034069
cg10827181	5	96120299	0.000341448
cg16192371	6	31105337	0.000342192
cg24567537	6	29520527	0.000342435
cg26889552	5	179032532	0.00034363
cg08373989	6	31780239	0.000343832
cg22129885	12	9103530	0.000344604
cg16751949	17	46575814	0.000345071
cg25472257	6	33163566	0.000345455
cg18798744	5	138775375	0.000346221
cg21712512	6	25288403	0.000346392
cg01067137	16	31090322	0.000346448
cg17177660	4	177714456	0.000347512
cg20729813	4	7502429	0.000347999
cg07058144	11	12296815	0.000348171
cg25635500	22	29712139	0.000348832
cg05026592	15	43578135	0.000349125
cg26184200	5	990834	0.000349607
cg17439633	11	57176260	0.000349988
cg14580859	9	123691850	0.000350113
cg25164623	12	84902873	0.000353396
cg19783736	1	156560925	0.000355404
cg20984924	6	31005837	0.000355561
cg06968533	8	143698421	0.000355614
cg03369965	3	169531731	0.000356204
cg17231980	1	202100302	0.000357043
cg04892939	5	24634165	0.000357301
cg08305707	20	62169969	0.000357344
cg04418355	6	32729174	0.000359641
cg27006252	14	23391205	0.00035972
cg18994015	2	32386706	0.000360196
cg18758906	15	84047975	0.000360336
cg04689016	6	29981469	0.0003604
cg11703632	20	36226699	0.000360756
cg00244776	6	30883192	0.000361249
cg11539695	6	32287314	0.000361786
cg04090409	4	153109679	0.000361913
cg15046481	6	31790054	0.000363197
cg00976381	5	138713954	0.000363596
cg21831633	5	135327238	0.000363604
cg17165253	17	4646098	0.000364308
cg02929786	17	4646237	0.000365016
cg04658946	10	65321205	0.00036551
cg01971806	11	113448617	0.000365569
cg09557418	3	46538948	0.000366851
cg18689691	21	46703750	0.00036896
cg24621362	12	6492890	0.000368987
cg03362418	22	50965563	0.000371286
cg21652474	6	31774694	0.000374737
cg07167872	1	205819463	0.000374799
cg20219074	11	18656078	0.000375854
cg09156097	5	138729283	0.00037664
cg03298834	6	29945437	0.000376977
cg12740337	6	28058973	0.000377659
cg12495503	6	33216618	0.000377781
cg04936930	11	112096887	0.000378056
cg24177808	1	47645007	0.000379593
cg09076662	5	1196047	0.000380192
cg17178900	1	205818956	0.00038029
cg17181940	15	74948075	0.000381067
cg03977339	6	29924256	0.000381699
cg22127684	3	7546952	0.000382656
cg14532217	3	17274468	0.000382813
cg22685807	6	28945189	0.000382819
cg00700324	6	33548127	0.000383433
cg26135528	6	30524499	0.000384598
cg14179401	17	46550107	0.000384768
cg06789340	6	26000384	0.000385283
cg18393172	19	58837257	0.000385346
cg26470696	19	19383613	0.000385666
cg17168535	8	21777572	0.000388597
cg06642647	6	30848807	0.000388605
cg22133237	16	74753827	0.000389208
cg03764226	20	30942880	0.000389406
cg12456625	2	174432905	0.000390007
cg18746443	5	95859928	0.000390083
cg03017773	8	27686594	0.000391219
cg00282989	20	62018636	0.000391772
cg04652333	10	80841498	0.000391882
cg08505890	17	1385822	0.000392653
cg06332859	2	136876188	0.000393685
cg03091027	6	28832496	0.00039407
cg23464743	6	32633163	0.000395363
cg16273041	11	47600972	0.000396701
cg21167502	14	104195666	0.000397531
cg23985995	10	105421249	0.000398118
cg02546618	19	19431379	0.000399758
cg25924139	18	7680662	0.00039989
cg07707732	20	56776940	0.00040182
cg00872984	6	32063991	0.000402475
cg22702741	7	133706550	0.000402731
cg07739758	19	58865367	0.000402737
cg09550842	11	13156713	0.000404636
cg20717474	16	24857188	0.000404655
cg06463313	21	45742621	0.000404851
cg04953612	5	138727226	0.000405404
cg14159672	1	205819179	0.000406541
cg02591213	16	24857208	0.000406674
cg25769566	6	31651278	0.000407326
cg18895088	5	1553134	0.000408354
cg10671946	6	31740805	0.000410626
cg21242212	14	23888370	0.000411244
cg03486961	9	123648936	0.000413099
cg26881663	3	118561348	0.000413774
cg26368022	2	201626983	0.000414337
cg17882278	17	57642873	0.000415775
cg01888251	6	33209204	0.000416984
cg05175496	20	47411417	0.000418227
cg14661811	6	31619002	0.000418249
cg02846841	6	28945341	0.000418571
cg19641384	2	201694128	0.000418711
cg12324144	3	169531663	0.000419717
cg16399833	14	104345945	0.000421379
cg09862826	7	4912545	0.00042142
cg20372155	19	17377600	0.000421587
cg26997880	6	32055370	0.000422508
cg11213990	17	2270197	0.000423035
cg22054137	16	28545892	0.000423337
cg14363890	11	115543307	0.000423358
cg09803392	11	130659818	0.000423634
cg24698655	6	28557774	0.000424523
cg23469117	22	21985646	0.000425462
cg04862321	6	30580928	0.000426223
cg15791366	11	13156563	0.000426886
cg03070236	16	4012997	0.000427425
cg00922420	1	55529158	0.000427555
cg05133437	15	40729033	0.000427874
cg01833222	3	49162453	0.000430512
cg14893161	1	205819251	0.000433224
cg08851530	6	28072375	0.000433414
cg10562340	3	46250357	0.000434063
cg02796251	16	31112679	0.000434688
cg26418147	1	205743515	0.000434762
cg19282096	18	61173138	0.000434995
cg11702299	12	84217552	0.000435115
cg16383871	6	31888543	0.00043665
cg23530553	17	46622536	0.000437459
cg25336900	3	50202831	0.00043809
cg16191278	19	35894520	0.000439833
cg22708112	15	57883392	0.000441312
cg00339695	16	24857497	0.000442185
cg13536265	14	24836539	0.000442983
cg18374217	6	44191135	0.000443074
cg04867344	17	46547913	0.000443383
cg03174558	17	4641921	0.000444774
cg16031515	1	205743344	0.000445188
cg08818284	16	28548873	0.000445745
cg06646112	1	3621445	0.000445771
cg14199459	17	41393032	0.000445812
cg24023723	11	45281512	0.000446265
cg19766489	1	78511344	0.000447788
cg16474691	17	43929225	0.000447922
cg15434747	3	46649456	0.000448042
cg22149546	10	81176770	0.000448428
cg14586180	19	45852789	0.000448913
cg18105139	6	28058856	0.000449061
cg15355400	16	24857426	0.000449115
cg14667406	2	136577303	0.000449404
cg03520938	8	21961713	0.000452577
cg15063771	6	31938751	0.000452956
cg02540781	5	850745	0.000456148
cg05338567	6	31859187	0.000456165
cg00025680	2	45180560	0.00045699
cg00891649	17	43972573	0.000457526
cg10513437	5	170814177	0.000458955
cg16446308	6	28235899	0.000458984
cg22053904	6	30228007	0.000459182
cg16766966	7	75610520	0.000459185
cg14069347	6	31409319	0.00045973
cg11344156	14	23352504	0.000460199
[truncated: 193,765 more rows]

## Sheet: Ovarian cancer
CpG	CHR	MAPINFO	pvalue
cg09015090	3	156391735	2.56943e-34
cg09684262	3	156391685	1.5104e-31
cg06944536	3	156391492	1.38913e-26
cg12552373	3	156390722	8.52788e-26
cg24262469	3	156391694	9.42261e-24
cg11886469	3	156391394	1.76815e-23
cg08832018	3	156543647	2.32285e-22
cg01265971	3	156398928	2.80642e-22
cg12903012	8	129569577	1.09635e-15
cg23420656	17	43865031	3.84341e-15
cg03745160	19	17393902	4.00339e-15
cg00624418	5	1282357	9.48286e-15
cg23322546	2	177040094	1.41376e-14
cg21214508	17	44248233	1.78242e-14
cg08043197	17	43901722	3.01371e-14
cg15617032	17	44020778	3.26275e-14
cg25518571	5	1286042	5.28296e-14
cg26654148	2	177016978	6.07363e-14
cg24000528	2	177013630	1.02953e-13
cg12721835	2	177002820	1.16178e-13
cg15739383	17	43993684	1.19582e-13
cg26405475	3	156324038	1.26935e-13
cg25951210	2	177016619	1.48379e-13
cg26590744	2	177017389	1.49219e-13
cg04248916	2	177052295	1.54613e-13
cg27477690	17	43996840	1.59776e-13
cg19478682	2	177015812	1.63141e-13
cg13115898	17	43951350	1.69456e-13
cg23901857	2	176993221	1.7451e-13
cg01043845	2	177013071	1.75032e-13
cg17818471	2	177012640	1.98821e-13
cg19412900	2	176990595	1.99332e-13
cg09583532	2	177015999	2.01677e-13
cg14298457	2	177012117	2.16525e-13
cg12539415	2	177016167	2.18364e-13
cg25304107	2	177017331	2.20123e-13
cg01414185	2	177017449	2.20992e-13
cg20393308	17	43728044	2.25847e-13
cg11418595	2	177052486	2.48106e-13
cg06896987	2	177003735	2.57422e-13
cg15161959	2	177020616	2.62909e-13
cg19509393	2	177016490	2.69499e-13
cg02408153	2	177028655	2.70624e-13
cg11524343	17	43905642	2.90193e-13
cg06011461	2	177002813	2.94339e-13
cg10503083	2	177003280	3.04492e-13
cg05525812	2	177022646	3.06066e-13
cg25137403	2	177022172	3.10831e-13
cg16218721	2	177017352	3.42963e-13
cg13092806	2	177043255	3.46149e-13
cg10086659	2	177040226	3.46643e-13
cg07783843	2	176997311	3.56048e-13
cg01293179	2	176996285	3.57085e-13
cg15616007	3	156365686	3.58661e-13
cg05533539	17	44104521	4.13171e-13
cg08182501	2	177003406	4.19357e-13
cg17104824	2	177014959	4.59068e-13
cg06537391	17	43799898	4.66908e-13
cg09701582	2	177017797	4.86055e-13
cg22934308	2	177038617	4.87802e-13
cg00792758	17	44087219	5.21504e-13
cg10477905	2	177039295	5.52025e-13
cg25942990	2	177014996	7.12419e-13
cg21932416	2	176997707	7.37311e-13
cg10803577	2	177016837	7.7169e-13
cg26868406	17	44049253	9.87851e-13
cg25916282	2	177023760	1.09891e-12
cg03553278	2	177055168	1.10719e-12
cg14399060	2	177015070	1.2847e-12
cg09981233	2	177016899	1.54513e-12
cg13768137	2	177039426	1.69278e-12
cg20739994	2	177015844	1.70095e-12
cg14900124	2	177017630	1.74657e-12
cg04194947	2	177012191	2.01262e-12
cg21902187	2	177037710	2.04998e-12
cg08276280	17	43743868	2.11752e-12
cg24541426	2	177029459	2.48053e-12
cg15990972	2	177012372	2.48237e-12
cg07011913	2	177014626	3.01297e-12
cg01630519	17	43992416	3.13734e-12
cg01341218	17	43662625	3.14401e-12
cg25708328	2	177022056	3.5384e-12
cg23139698	2	177041515	3.55345e-12
cg03321133	2	176993115	3.55515e-12
cg08717880	2	177014849	3.77628e-12
cg14454907	2	177022285	3.94254e-12
cg24477401	17	43484506	3.98092e-12
cg14940165	2	177021702	4.16332e-12
cg17736285	17	44347643	4.94265e-12
cg07797397	2	177052527	5.44028e-12
cg00035316	2	176993017	6.18843e-12
cg24787400	17	44097757	6.31254e-12
cg00767581	2	177015125	6.70422e-12
cg03238273	17	43825672	7.40906e-12
cg02857760	2	177012562	7.47793e-12
cg26821745	2	177023183	8.48902e-12
cg01882395	17	43717810	8.7529e-12
cg07817266	17	43765890	9.39319e-12
cg04226788	17	44014390	9.85678e-12
cg07930539	2	177025975	1.00373e-11
cg05342515	2	177024172	1.0163e-11
cg01473155	2	177010984	1.06262e-11
cg05314706	17	43508250	1.11364e-11
cg00223681	2	177024117	1.11869e-11
cg21953146	17	44061258	1.13998e-11
cg00891649	17	43972573	1.19481e-11
cg23926235	17	44024256	1.30783e-11
cg04201253	2	177022517	1.3938e-11
cg22635938	17	44039549	1.51186e-11
cg18753072	17	43719194	1.70609e-11
cg09173768	2	176989349	1.76518e-11
cg04843067	2	177016037	2.15113e-11
cg22433210	17	43662623	2.23531e-11
cg26979107	17	44061355	2.4136e-11
cg03066966	17	43902069	2.60039e-11
cg06721910	17	44223602	2.64318e-11
cg23202277	17	43971911	2.66245e-11
cg07163735	17	43971906	2.68289e-11
cg10159630	2	177037364	2.68992e-11
cg21011616	2	177015992	2.88523e-11
cg16520312	17	43971471	2.91674e-11
cg05721485	17	44071124	3.19105e-11
cg26656751	17	43910226	3.66176e-11
cg22192454	17	44135007	3.82426e-11
cg19519747	2	177014555	3.98831e-11
cg01152019	2	177015044	4.22988e-11
cg20099416	17	43971919	4.48288e-11
cg26091021	2	177021826	4.48713e-11
cg18815117	17	43698604	4.68562e-11
cg06475362	17	43763639	4.79754e-11
cg00278547	2	177037212	5.42753e-11
cg18944451	2	177023716	5.79221e-11
cg05301556	17	43971177	5.85456e-11
cg11489262	17	43973426	7.00531e-11
cg10556198	17	43826307	7.21246e-11
cg18586914	17	44040821	7.21649e-11
cg17473914	17	43971149	7.94867e-11
cg15790431	17	44292828	8.1232e-11
cg16050799	17	43734332	8.14893e-11
cg20372155	19	17377600	8.59643e-11
cg10191506	17	44260227	8.75448e-11
cg18750960	2	177016417	8.85198e-11
cg18516557	2	177004015	9.15205e-11
cg02159926	17	44039472	9.16015e-11
cg20059597	17	43726219	9.54319e-11
cg08590638	17	43798045	1.16495e-10
cg19373813	2	176989586	1.50412e-10
cg00112026	17	44033451	1.73552e-10
cg20626547	17	44863294	1.85653e-10
cg08670715	17	44341754	2.0358e-10
cg20859882	17	46093755	2.12192e-10
cg14888901	17	44091062	2.29269e-10
cg17117718	17	43663208	2.36726e-10
cg12127282	2	177014685	2.5389e-10
cg08318660	17	44122580	2.55999e-10
cg01934064	17	44064242	2.81312e-10
cg13947929	17	43863356	2.87241e-10
cg17003784	17	44268391	2.8747e-10
cg04316382	17	44089267	3.04631e-10
cg16573346	17	44020278	3.1566e-10
cg00123232	9	16921903	3.28348e-10
cg11760414	17	43863398	3.46915e-10
cg23986620	2	177012706	3.58499e-10
cg13053653	2	177037631	3.58845e-10
cg10780632	17	43973522	4.06464e-10
cg00916973	17	43580461	4.19461e-10
cg03401519	2	177042493	4.56861e-10
cg07368061	17	44090862	5.1933e-10
cg01448078	17	43752782	5.6354e-10
cg01640727	17	44029468	5.98729e-10
cg01014615	2	177027621	6.0381e-10
cg25885883	17	44075753	7.06629e-10
cg04935434	2	177024947	7.12705e-10
cg12938020	2	177027075	7.2531e-10
cg19447040	17	43750272	7.43152e-10
cg22344631	2	177012133	7.80808e-10
cg06145336	2	177027931	8.71995e-10
cg01128482	2	177028621	9.24155e-10
cg04614515	3	156746262	1.12121e-09
cg07936825	17	44081997	1.13335e-09
cg09250749	17	44271316	1.2197e-09
cg15295732	17	43942128	1.32307e-09
cg14271713	9	136153846	1.45598e-09
cg13773723	17	43971894	1.64849e-09
cg23460578	2	177014009	1.74956e-09
cg15269754	17	44088248	2.01536e-09
cg24186249	17	46092692	2.18363e-09
cg11909912	17	43974919	2.45025e-09
cg25365260	17	46669781	2.58835e-09
cg14044465	9	16875612	2.63675e-09
cg26667659	19	17377598	2.81949e-09
cg11597131	2	176988939	3.01407e-09
cg15476265	17	44012006	3.0473e-09
cg25464663	17	44254545	3.06694e-09
cg17911788	17	44343683	3.1154e-09
cg25349828	10	21809392	3.73548e-09
cg00512837	17	44237286	4.1032e-09
cg25938806	2	177028162	4.5708e-09
cg12297030	17	43662878	4.67464e-09
cg00025823	17	43909151	5.1141e-09
cg14642709	17	44199852	5.3477e-09
cg17238988	17	43926691	7.3313e-09
cg13438899	17	44368573	7.58992e-09
cg26791400	2	177502087	7.64635e-09
cg05772917	17	44027251	7.88702e-09
cg15812753	2	177029813	8.21611e-09
cg17813872	9	136132851	9.78702e-09
cg18448949	2	176993089	1.10049e-08
cg00014998	2	177014962	1.1168e-08
cg02773086	2	177027440	1.41417e-08
cg23676302	2	177025859	1.55994e-08
cg07518058	8	129199528	1.75596e-08
cg07298766	17	44111831	2.11575e-08
cg20891006	17	43833867	2.18011e-08
cg12858336	2	177042173	2.49614e-08
cg05021643	2	177029608	2.7299e-08
cg13295262	2	177355072	2.97351e-08
cg23959187	17	46102881	3.546e-08
cg17642057	17	44274734	4.27191e-08
cg11375458	2	177003996	4.97806e-08
cg04487659	17	43510575	5.05627e-08
cg07508782	17	43783158	5.60235e-08
cg04491389	17	44214771	6.00888e-08
cg10122916	17	46623937	6.12384e-08
cg18594370	10	21777758	6.46533e-08
cg18956029	9	16870888	6.76264e-08
cg05864326	2	177030150	7.15918e-08
cg16467921	8	128801108	7.25192e-08
cg00214628	17	46583511	1.04001e-07
cg11248896	2	177003747	1.08031e-07
cg00015798	3	157008724	1.14866e-07
cg09087803	11	32125186	1.17815e-07
cg24781419	19	17371555	1.18199e-07
cg12247222	19	17403313	1.23214e-07
cg24247040	17	46231565	1.28017e-07
cg04316624	2	177036809	1.29698e-07
cg14260695	17	43506184	1.41259e-07
cg02301815	17	44249491	1.5615e-07
cg01906119	17	44208035	1.57954e-07
cg01882880	17	46623819	1.70598e-07
cg14202850	17	43974869	1.75801e-07
cg19047660	17	46619923	1.76564e-07
cg01871127	2	177026301	1.78263e-07
cg16617929	8	129076585	1.84866e-07
cg13972556	17	43993497	1.89419e-07
cg13416381	17	46090231	1.97519e-07
cg20750326	17	44019832	1.97592e-07
cg06316886	2	177027043	2.45782e-07
cg17573933	17	46623780	2.6662e-07
cg02478991	17	44180961	2.94906e-07
cg23530553	17	46622536	3.02838e-07
cg14398957	15	91536180	3.03682e-07
cg22593405	17	46622817	3.26927e-07
cg24599892	17	44270211	3.3368e-07
cg02494572	17	46624268	3.38479e-07
cg23091185	17	43493036	3.62436e-07
cg06249421	17	46567806	3.92718e-07
cg24386890	2	177053071	3.95119e-07
cg24113565	17	43512820	4.41644e-07
cg02354125	3	156544586	4.59301e-07
cg05727186	17	43697356	4.64432e-07
cg26841048	17	46622454	4.73929e-07
cg06952291	19	17414123	4.89507e-07
cg03003334	17	46621591	4.96494e-07
cg15991405	2	176988480	5.27224e-07
cg07778205	3	156782522	5.62066e-07
cg12121660	17	46621709	5.69149e-07
cg00260201	17	46029581	5.72095e-07
cg06942183	17	46622607	5.7294e-07
cg11305072	1	38086618	5.86907e-07
cg20401567	17	46619555	6.41028e-07
cg03496533	17	46035183	6.82396e-07
cg25829490	2	176988792	7.50064e-07
cg08872442	9	136128654	8.48394e-07
cg14636261	9	136133628	9.37866e-07
cg10161440	17	44860024	9.799e-07
cg13111061	17	43797230	1.02851e-06
cg03935379	5	1282703	1.11172e-06
cg16653786	16	67839406	1.14983e-06
cg23547017	2	177030171	1.15768e-06
cg22777724	17	46622516	1.15839e-06
cg22687902	17	43657317	1.46739e-06
cg16132033	17	44292685	1.62187e-06
cg17263719	1	37961490	1.77714e-06
cg07131210	7	1025825	1.79114e-06
cg25255850	17	46625332	1.8352e-06
cg07077013	2	177025198	1.98001e-06
cg09607679	17	46035297	2.02051e-06
cg22807449	17	46622522	2.21371e-06
cg07895499	3	156409317	2.21381e-06
cg26754761	2	177040938	2.30672e-06
cg07898252	19	17458126	2.50295e-06
cg21160854	18	44005162	2.7549e-06
cg21476738	17	27404103	2.8878e-06
cg26405239	17	46184557	3.19872e-06
cg19594892	1	37984690	3.216e-06
cg15808943	2	176994665	3.25685e-06
cg04749549	19	17459798	3.44233e-06
cg11314488	17	46491307	3.62578e-06
cg21067858	8	83074297	3.69403e-06
cg23981871	2	177028714	3.77542e-06
cg10257545	1	201450881	3.87278e-06
cg08911208	7	1025760	3.87781e-06
cg26340828	17	44140703	3.98766e-06
cg19585797	17	46065327	3.99271e-06
cg08079908	2	176997277	4.30337e-06
cg21599490	17	43998761	4.6237e-06
cg22660223	3	9923298	6.72853e-06
cg00757391	19	16987083	7.73649e-06
cg22813366	19	17440072	7.91257e-06
cg12633764	17	43978756	8.15678e-06
cg26561697	2	27551987	8.45952e-06
cg17612147	17	43922356	9.13958e-06
cg00140914	17	44859215	9.17331e-06
cg07314298	2	11723111	9.3574e-06
cg15844800	17	43916233	9.89306e-06
cg04956806	20	62693657	1.10368e-05
cg21242356	17	46667683	1.11138e-05
cg07584200	17	44185029	1.18461e-05
cg16100655	1	201449798	1.19255e-05
cg07529381	17	46047767	1.1978e-05
cg16085144	19	34709460	1.33157e-05
cg15786028	6	28534159	1.46877e-05
cg24348495	20	62693971	1.47061e-05
cg13752649	17	46608559	1.47179e-05
cg22291189	17	43978251	1.60079e-05
cg02017400	4	175457637	1.62369e-05
cg27370028	20	62693943	1.64697e-05
cg26296119	11	46260204	1.79424e-05
cg10494860	20	62693951	1.80916e-05
cg22442090	7	150434077	1.85121e-05
cg06050213	3	156229736	1.94527e-05
cg14949813	17	46115545	1.95802e-05
cg13316854	2	177027856	2.00159e-05
cg24027378	17	46103806	2.01359e-05
cg04094178	1	4195569	2.04212e-05
cg03946671	20	62693973	2.1142e-05
cg14374015	17	44249569	2.18124e-05
cg15104569	2	177235698	2.21458e-05
cg02333960	7	1012935	2.38637e-05
cg14250997	9	106856677	2.60586e-05
cg16196321	7	1070823	2.61172e-05
cg12451425	17	46625911	2.63249e-05
cg07469744	16	67695950	2.67073e-05
cg06139166	16	67440283	2.67142e-05
cg12927315	9	106856733	2.78616e-05
cg00893471	2	177029921	2.83065e-05
cg11069430	12	95945082	2.86218e-05
cg18700940	17	43371099	2.99672e-05
cg17284554	11	32356593	3.02986e-05
cg24522173	9	106856962	3.21361e-05
cg23705098	7	1289853	3.22334e-05
cg01554064	9	106855171	3.25534e-05
cg21969292	16	67911505	3.29298e-05
cg08882151	20	62724545	3.32079e-05
cg16675564	16	81209514	3.32267e-05
cg19254152	7	1083473	3.34772e-05
cg00411595	9	136339349	3.52079e-05
cg25426528	4	105346113	3.5371e-05
cg22745781	7	16461244	3.61655e-05
cg07812959	10	31217715	3.87462e-05
cg25247290	11	32461212	3.9231e-05
cg17976798	18	44007325	4.00521e-05
cg19982758	17	44215904	4.3563e-05
cg03122616	7	590324	4.36575e-05
cg25045012	5	1277563	4.37077e-05
cg19236493	17	46629596	4.54481e-05
cg11309462	2	25585661	4.63662e-05
cg14376031	2	177257178	4.72296e-05
cg13396044	2	11748153	4.88869e-05
cg27557127	1	159997288	5.02668e-05
cg20553024	8	129296120	5.06724e-05
cg14544853	8	129508793	5.11804e-05
cg22230912	3	16331335	5.26768e-05
cg18721802	17	46048201	5.27444e-05
cg26899625	16	81027024	5.41298e-05
cg14263884	17	46048822	5.41889e-05
cg07854113	5	172347685	5.61689e-05
cg16169513	17	46634546	5.77156e-05
cg09601175	2	177025608	5.78075e-05
cg10346111	3	10326661	5.9253e-05
cg03916490	7	1080558	6.17532e-05
cg09785033	11	2336066	6.21372e-05
cg20626616	3	10332506	6.42872e-05
cg09876440	3	10325981	6.50262e-05
cg08605347	10	533359	6.52854e-05
cg25169278	16	67518113	6.70094e-05
cg16787431	17	46629350	6.94824e-05
cg24515131	10	1263207	7.43431e-05
cg11680758	6	28832063	7.44972e-05
cg04305963	17	46215210	7.65709e-05
cg14729631	16	67971625	7.70213e-05
cg18308516	11	393648	7.70381e-05
cg01687997	7	1083072	7.93461e-05
cg18702197	2	177027641	8.0096e-05
cg07608961	3	156511429	8.32232e-05
cg00419396	17	46048205	8.67921e-05
cg01957102	17	27543034	8.95784e-05
cg24700051	20	62696791	8.9673e-05
cg15678885	7	1018510	9.22565e-05
cg08489410	3	10329245	9.28647e-05
cg06458707	7	1083209	9.28736e-05
cg04011173	3	10326540	9.58321e-05
cg21803181	12	95512373	9.59521e-05
cg09477869	6	105087124	9.84614e-05
cg26717009	13	20735967	9.85259e-05
cg21880843	2	11744869	9.96064e-05
cg19548502	7	11562678	0.000101294
cg03748951	9	136284475	0.000102655
cg01948825	15	44166035	0.000102782
cg03238240	2	208905025	0.00010677
cg08860498	17	40838861	0.000107799
cg22444338	7	1054449	0.000108569
cg21520537	3	10326774	0.000111459
cg09043549	17	43505638	0.000111885
cg23218272	12	95609903	0.00011576
cg26178184	16	67232921	0.000115967
cg02629604	18	58331275	0.000117154
cg06922032	2	173939372	0.000119522
cg16204414	3	10325494	0.000119649
cg00435616	7	1080473	0.000120077
cg05407714	11	45722308	0.000120593
cg04970389	21	33982479	0.000122807
cg24088855	9	139032066	0.000123232
cg05198994	3	10332606	0.00012493
cg14217749	2	42652787	0.00012551
cg05744690	9	19033256	0.000128503
cg13581832	3	9943937	0.000129571
cg17751646	2	170789876	0.000133119
cg24707486	14	101175645	0.000133617
cg11490174	18	58344818	0.000134038
cg26899249	5	172352510	0.000140691
cg10314778	3	154902226	0.000142794
cg10304824	2	177028804	0.000143272
cg13188382	14	97091067	0.000144898
cg05434147	16	67747325	0.000150244
cg09313705	17	46622491	0.000152185
cg25737397	2	170725297	0.000152284
cg21411674	3	10332589	0.000156165
cg03277049	3	156534076	0.000156798
cg02164574	2	176985592	0.000159421
cg17792843	10	26764523	0.000162178
cg14054276	9	16459213	0.000162192
cg14303018	8	129843917	0.000164496
cg06988994	14	55058332	0.000169455
cg18487535	16	81041861	0.000173992
cg00214856	11	2242500	0.000175838
cg03820725	17	43787766	0.000179306
cg03569507	17	46114237	0.000181969
cg00911776	7	130682239	0.000186202
cg03284308	16	81039325	0.000194347
cg14118997	14	39308881	0.000195266
cg05865451	4	530543	0.000195632
cg21583068	7	1082392	0.000196267
cg19325985	2	176956761	0.000197434
cg14760656	3	125983616	0.000199487
cg25354848	2	170773793	0.00020058
cg25575808	17	74458940	0.000200805
cg08265926	16	81039227	0.000203079
cg11030744	3	10328490	0.000204299
cg24992007	17	44270238	0.000204712
cg05643414	16	12450004	0.000206353
cg18982625	22	43485660	0.000209292
cg18244621	17	46316215	0.000209943
cg12433851	17	19996009	0.000211864
cg19530800	3	10332750	0.000213478
cg04491630	2	173966619	0.000215343
cg18251899	20	36305187	0.000219511
cg21326516	3	178496136	0.000219511
cg17245989	2	170870593	0.000221742
cg22590868	3	10333043	0.000222054
cg18050632	3	156374301	0.000222796
cg10419832	20	47475046	0.00023076
cg01400004	9	16461676	0.000231177
cg23497644	2	170654835	0.000235697
cg07768763	16	81115614	0.000237914
cg01081390	17	26890849	0.000239497
cg08046581	14	101181219	0.000239602
cg07246713	20	62722933	0.000239681
cg25736968	20	36305210	0.000240498
cg06895640	11	93277191	0.000241194
cg22050733	1	17287205	0.000241675
cg00103134	3	99132482	0.000243063
cg03915932	17	46591291	0.000243791
cg15738800	17	46035272	0.000243895
cg07393696	19	17552130	0.000246676
cg00998484	10	21462898	0.000246732
cg12428024	15	43648730	0.000248424
cg24505678	17	29297941	0.00024923
cg20124610	13	111357885	0.000250878
cg11343577	21	29706182	0.00025181
cg17026484	8	129325240	0.000251859
cg27370812	20	62575010	0.000254837
cg06096427	4	529858	0.000256425
cg13104257	1	3055699	0.000256664
cg04197844	6	64556166	0.000258018
cg03071245	13	37463034	0.000258581
cg02410304	10	685448	0.000259322
cg02928957	3	157213897	0.000265252
cg14714222	20	47440761	0.000266489
cg23301164	16	68118240	0.000267958
cg11148251	9	106856714	0.000269107
cg17463432	1	3054665	0.00027142
cg00653662	11	86716709	0.000271862
cg27598629	2	161951227	0.000275005
cg15655027	8	41575780	0.000275414
cg20226122	7	155581623	0.000275801
cg04902529	1	4193806	0.000276742
cg12604192	1	111062127	0.000277472
cg15945454	16	12361564	0.000278523
cg05517961	2	10501538	0.000281414
cg16892553	17	46035108	0.000282971
cg15824056	6	158402261	0.000285325
cg00354484	2	114007283	0.000288295
cg21147063	21	34354927	0.000289161
cg23924704	17	27393160	0.000296205
cg11273848	10	130506845	0.000304972
cg20597575	14	101172763	0.000307947
cg27160395	2	177014949	0.000309204
cg22199864	10	22233858	0.000311123
cg02051740	4	565695	0.000312414
cg26371847	1	201476665	0.000316269
cg17318576	2	25410880	0.000317115
cg02322039	17	44269535	0.000324205
cg27572529	10	21823470	0.00032541
cg14886629	3	10333655	0.0003255
cg13541713	4	119947251	0.000330407
cg15104214	10	130659245	0.000341078
cg01315201	13	45333293	0.000341858
cg09885622	5	1504991	0.000348164
cg04434154	17	40812837	0.000348648
cg26264133	17	27409216	0.000352469
cg06032551	13	45333228	0.000353634
cg00714888	1	17287670	0.000356395
cg13187651	17	40712736	0.000357282
cg03156866	9	19033365	0.000358031
cg03636394	12	121477854	0.000362059
cg06574436	4	70592196	0.000362082
cg11326255	19	3786583	0.000362428
cg10489147	17	43457740	0.000364089
cg03526356	1	17371376	0.000364378
cg10927086	11	44968798	0.000367619
cg12219570	2	174086439	0.000371434
cg11289620	19	48372465	0.00037497
cg17540150	1	100843122	0.000378119
cg08973950	7	1083309	0.000380389
cg13477101	7	1067302	0.000380571
cg13732302	17	44222207	0.000380877
cg17494585	1	117705743	0.000382694
cg06675538	2	114033490	0.000383833
cg14753740	5	54468940	0.000384374
cg21811681	17	46047634	0.000385577
cg15628955	10	112009083	0.000387564
cg24455985	2	43955100	0.000390035
cg07102320	11	46171075	0.000392091
cg08085029	13	40028098	0.000393768
cg21167402	5	1594676	0.000395121
cg19844283	5	54448226	0.000396442
cg14958154	2	176962777	0.000405427
cg01535205	3	156827696	0.00040682
cg19391854	16	66865626	0.000407442
cg05898750	3	10331976	0.000414667
cg07941680	9	16829168	0.000419324
cg10320997	4	119808935	0.000420383
cg26500142	6	137811589	0.000426668
cg10236024	9	19033634	0.000426775
cg23617327	9	16871185	0.000432046
cg08008065	1	62673941	0.000433147
cg00780520	8	128808554	0.000435743
cg20937600	16	12415796	0.000436156
cg23855107	1	17336286	0.000445747
cg15270427	20	36306830	0.000445887
cg16689069	19	13977373	0.00045064
cg22785556	7	1081061	0.000450814
cg27523417	1	3018024	0.000453816
cg25476577	11	46414452	0.000454178
cg06659980	1	3130535	0.000459152
cg07122043	11	18023170	0.000463515
cg05349042	1	147013020	0.000466504
cg13145106	20	34235382	0.000472043
cg03884100	17	44248641	0.000473347
cg02148324	7	150925493	0.00047873
cg10793301	20	56064194	0.000481286
cg20422417	2	25427108	0.000484342
cg19403335	1	37981289	0.000486435
cg07045054	3	10005827	0.000487086
cg16251357	17	46801234	0.000491071
cg10664469	20	62223314	0.000493344
cg24331049	13	111365604	0.000495912
cg06978270	1	160031653	0.000496466
cg14767833	22	28376928	0.000498177
cg20877312	3	156461894	0.000498574
cg18653812	21	36117913	0.000501369
cg11728484	9	91925676	0.00050207
cg26996911	16	81032654	0.000504946
cg11330398	4	947207	0.000505573
cg19081868	2	113991662	0.000509734
cg04607357	14	74529846	0.000512355
cg04198914	17	36106025	0.000514672
cg08682210	19	48402200	0.00051912
cg01488679	10	95326098	0.000522389
cg15612193	17	46206041	0.000523502
cg07546239	4	175205474	0.000524564
cg21495349	7	1081344	0.0005282
cg00325904	21	36117926	0.000534372
cg15858982	16	12531339	0.000536145
cg15841412	13	111365552	0.000539958
cg15697575	3	156784781	0.000543037
cg08567104	13	111359719	0.000543513
cg24566615	17	19989115	0.000544333
cg20603222	7	1096387	0.000547963
cg10182418	4	38858536	0.000551034
cg16320201	4	38930662	0.000551067
cg05641529	4	100242957	0.000553902
cg22821334	1	4185367	0.000554656
cg19057459	19	19551640	0.000555364
cg20150887	17	43210745	0.000562859
cg03052301	11	32459954	0.000567537
cg15234197	11	68924956	0.000571301
cg17770910	8	143851427	0.000574535
cg01719904	3	26410290	0.000588309
cg27161550	12	50306547	0.000593164
cg07219303	4	100140905	0.0005934
cg23973899	10	31130953	0.000599081
cg02639566	3	14713456	0.000604275
cg06453056	17	46013442	0.000611077
cg04465473	2	86078966	0.000617877
cg17387344	21	36066072	0.000625687
cg08055924	4	38869552	0.000626841
cg01064902	6	13574091	0.000627955
cg13434023	16	68113598	0.000629751
cg12359858	11	2342791	0.000634173
cg22466784	7	540176	0.000634812
cg17557533	4	38858623	0.000638738
cg26206598	20	47445432	0.000647427
cg06969206	14	100111183	0.000650768
cg08574558	5	76112996	0.000652748
cg07774772	11	86644911	0.000658539
cg05381795	20	62713085	0.000659277
cg22464295	15	91499541	0.000661912
cg19563237	4	38858210	0.000666294
cg01289352	7	39074034	0.000667693
cg13326945	20	34235559	0.000668049
cg17640894	19	574950	0.000671637
cg03716591	5	1653609	0.000672008
cg20270762	11	117014891	0.000674084
cg12388046	14	100109967	0.000676091
cg04410989	20	35578437	0.000676474
cg26374678	2	25427064	0.000676555
cg11292420	7	143094667	0.000678317
cg00292675	5	96045083	0.000678419
cg11632438	3	158519176	0.000684646
cg17748242	17	40517479	0.000687138
cg07673935	2	171988570	0.000688812
cg01343424	10	31073383	0.000690161
cg02372144	17	58966213	0.000691674
cg05641535	1	3026154	0.000694314
cg00353037	11	32073888	0.000696447
cg13267916	2	171784898	0.000696876
cg22554866	14	25064779	0.000702725
cg08456722	3	119901745	0.00070519
cg26681822	4	38858561	0.000706031
cg17445617	20	47434554	0.000709712
cg03266059	19	57922374	0.000715673
cg06466666	3	10331677	0.000716781
cg24852972	3	59352714	0.000727255
cg12062504	19	38112332	0.000728498
cg14760590	14	70870160	0.000729197
cg22320696	18	22677941	0.000729451
cg03723356	17	46047760	0.00073135
cg04400594	4	39642189	0.000731481
cg26201011	10	101874558	0.000733254
cg14724023	20	47326332	0.000733275
cg14726606	1	17311524	0.000736088
cg02235343	8	55104607	0.000739289
cg24638690	10	1316614	0.000741282
cg02712922	1	3032302	0.000741546
cg24177832	6	105585675	0.000744263
cg13158481	2	176988580	0.000744446
cg03981924	22	43473678	0.000745481
cg02952945	21	27276157	0.000747674
cg18598117	19	941126	0.000749607
cg20995065	17	43923027	0.000751847
cg23694811	1	166823514	0.000753586
cg23122642	2	113992694	0.000755143
cg04503593	4	77579326	0.000758603
cg05804170	1	3121514	0.000761324
cg12408250	1	3121727	0.000762546
cg14200569	1	3051925	0.000765369
cg11557936	17	39682089	0.000766322
cg00812927	5	17261518	0.000769748
cg19649897	2	28510379	0.000772009
cg01293188	4	543105	0.00077319
cg27499820	13	21296301	0.00077543
cg02152650	1	54968922	0.000777457
cg06863994	17	44272150	0.000778717
cg09404289	19	54208517	0.000784762
cg09169132	2	171826682	0.000786581
cg02104952	1	201481480	0.000791202
cg15223726	17	35119063	0.00079288
cg00782828	1	54940382	0.000796648
cg07228255	17	19911686	0.000799218
cg14353998	12	121477219	0.000799816
cg09560438	3	10331548	0.00080579
cg15209081	4	100130040	0.000806966
cg03597174	17	27359875	0.000809654
cg07112867	1	3315163	0.000811152
cg05945668	2	25465648	0.000813712
cg12023170	1	23751761	0.00081407
cg03256938	1	2983926	0.000816711
cg16663900	10	22540745	0.000820433
cg21014238	11	117014871	0.000821909
cg03620565	4	2387275	0.000824326
cg25662680	16	67880587	0.000828314
cg22942576	1	201476775	0.00082888
cg08469419	11	17555063	0.000833331
cg19655507	9	37666886	0.000835382
cg15124130	14	74287499	0.000836103
cg14490268	15	54104486	0.000838675
cg19506311	7	994742	0.000840512
cg14849880	22	46992206	0.000842069
cg14189551	2	131910265	0.000857208
cg25380214	20	47448621	0.000857281
cg11732630	20	5414172	0.000861198
cg26371327	1	16473143	0.000863293
cg08813428	20	56176913	0.000865589
cg12701603	1	3023977	0.000865666
cg22510139	1	3058822	0.000873124
cg12618795	15	90693107	0.000877829
cg05625314	4	70579593	0.000878798
cg08084812	19	58879943	0.000890979
cg17153045	3	156838228	0.000891986
cg21679873	2	172018464	0.000894822
cg23157375	5	54419385	0.000894824
cg08571120	19	10921163	0.00089651
cg04929671	11	2384327	0.000896959
cg16718581	12	133336998	0.00090556
cg21604357	1	3027471	0.000913339
cg13772160	1	201458512	0.000914804
cg27495223	3	14758289	0.000917203
cg01336895	16	67178995	0.000920392
cg10493186	1	3134756	0.000921254
cg06190173	2	113979433	0.000932161
cg26708030	11	36328834	0.00093459
cg00422909	2	113994578	0.000935562
cg02236890	3	14699035	0.00093636
cg05674928	12	121410996	0.000937433
cg09704166	2	114031854	0.000939254
cg02000606	7	87103624	0.000939736
cg03824308	1	201462119	0.000944087
cg19083407	2	113993142	0.000944332
cg13467708	4	644973	0.000945301
cg25471511	19	14424051	0.000948856
cg18381051	1	2987645	0.000949248
cg15472518	1	38010216	0.000950163
cg05971769	17	19988711	0.000954203
cg14666564	2	177030228	0.000955148
cg22918241	9	38020486	0.000956904
cg26619629	12	32069076	0.000957838
cg25243455	2	114033360	0.000961442
cg14142007	2	176987225	0.00096634
cg21052997	6	11424533	0.000967574
cg16713690	19	57922396	0.000968559
cg02675527	2	114030824	0.000972732
cg23262488	2	112468472	0.000972983
cg03520021	21	36074660	0.000974335
cg14480782	16	68302024	0.000975744
cg08160063	16	7704961	0.000979684
cg13672501	17	27410685	0.000981585
cg23251798	1	84902639	0.000989671
cg10607661	6	157859954	0.000990753
cg18107072	16	67427811	0.000993311
cg22424108	1	95285531	0.000995067
cg19990476	10	574361	0.00100023
cg03805551	2	100109838	0.0010005
cg02633723	12	133173041	0.00100206
cg12691689	4	38383876	0.00100364
cg13790068	9	110184520	0.00100482
cg20712659	3	10360004	0.00100858
cg21550016	2	113992930	0.00100966
cg04345118	2	113995456	0.00101093
cg11763394	2	113992921	0.00101413
cg07594247	2	113993304	0.00101432
cg25618424	1	2989307	0.00101621
cg14724853	1	204490141	0.00101844
cg23156509	2	114033830	0.00102059
cg19560014	12	31799118	0.00102169
cg18735146	13	21140606	0.0010224
cg01393736	2	48274662	0.00102581
cg21262776	1	3144113	0.0010307
cg06556435	5	74350752	0.00103129
cg24960960	5	1594678	0.00103235
cg26331923	8	129945119	0.00103898
cg25202593	3	14729104	0.0010434
cg03374173	5	1665559	0.00104548
cg03525023	1	3003609	0.00104578
cg17872357	14	25379163	0.00104601
cg17797874	6	11417500	0.00104665
cg01022921	7	156735260	0.00105098
cg04303488	8	55104610	0.00105182
cg04633058	17	48474099	0.00105857
cg04906043	13	21280425	0.00106016
cg16460669	1	199659497	0.001061
cg14188428	19	19625761	0.00106287
cg23471446	10	70989224	0.00106946
cg13771579	14	96152766	0.00107161
cg22655625	2	25419712	0.00107255
cg07772999	2	113993052	0.00107433
cg24934786	17	46056254	0.00107727
cg00215011	2	202119221	0.00107935
cg14260708	10	1316991	0.0010813
cg11629889	17	40839022	0.0010823
cg01577475	2	114033581	0.00108278
cg18405339	2	113995091	0.00108383
cg27143204	5	54530375	0.00109151
cg03472063	4	38874428	0.00109354
cg23842298	1	17338957	0.00109512
cg04323153	14	93436572	0.00110195
cg16102363	10	104376001	0.00110313
cg21292981	7	1065956	0.00110522
cg17435332	17	19988871	0.0011168
cg13335106	4	2428072	0.00111714
cg09509673	17	40833697	0.00112015
cg13678281	16	67466470	0.00112022
cg14090951	10	61883317	0.00112512
cg24808271	19	57922164	0.0011336
cg26239041	15	57789495	0.00113759
cg02293936	17	46671298	0.00114607
cg22157087	6	152012887	0.00115014
cg07614672	4	48108550	0.00115341
cg26562302	20	47479092	0.00115459
cg05189103	2	114030936	0.00115535
cg17445212	2	113993313	0.00115629
cg05678498	12	94031876	0.00116045
cg00219169	10	530951	0.00116935
cg02153172	13	50114789	0.00117447
cg16784985	21	44105474	0.00117531
cg09966430	6	32310527	0.00117601
cg03838335	2	111874601	0.00117784
cg05071208	9	94942929	0.0011784
cg19261518	2	43604247	0.00118233
cg27397721	11	116954516	0.00118955
cg10932427	5	96271079	0.00119337
cg07053780	3	10378521	0.00119402
cg04293369	12	46387141	0.00119555
cg19829126	16	68052502	0.00119766
cg25011003	1	22470341	0.00119799
cg21682199	20	37899646	0.00119846
cg00454719	13	37453500	0.00120304
cg21482265	2	113992762	0.0012052
cg22025233	7	1022904	0.00121218
cg05325480	20	62398775	0.00121245
cg15151685	11	69453354	0.0012152
cg06755522	18	25443088	0.00121886
cg21277742	3	14744670	0.00122157
cg19749001	2	11681405	0.0012294
cg17796323	5	177547973	0.00123905
cg17176097	4	84034296	0.00124261
cg25583591	15	90590483	0.00125145
cg04440551	2	25051151	0.00125509
cg19342711	17	16977681	0.00126087
cg06495615	19	939731	0.00126746
cg16513400	17	27039806	0.00126934
cg17626735	2	42225735	0.00127029
cg19410471	7	142636507	0.00127361
cg01066917	15	91478537	0.00127463
cg24602245	1	3706705	0.00127863
cg04654585	1	67254182	0.00128207
cg17216758	10	133834730	0.00129004
cg00716675	1	38478417	0.00129016
cg15391129	1	154182308	0.00129229
cg18991677	1	16846966	0.00129419
cg24168798	11	92577553	0.0012963
cg03752439	1	38087878	0.00129889
cg07449450	11	17566051	0.00129993
cg15037451	2	114014992	0.00130035
cg04739613	17	44270960	0.00130166
cg26783666	2	170654954	0.00130429
cg15441822	16	89366140	0.00130628
cg02435472	12	57079156	0.00130997
cg05130518	13	21295590	0.00131338
cg03658852	17	28904298	0.00131749
cg02346342	8	74332435	0.00132014
cg08054651	13	99433927	0.00132114
cg18569595	1	201438462	0.00132439
cg21036560	1	230463265	0.00132531
cg06777750	5	1666551	0.00132809
cg19005620	6	11417343	0.00133019
cg16507522	14	95077557	0.0013337
cg20677986	8	18800555	0.00133577
cg22531496	15	79327811	0.00133778
cg22917372	12	122186536	0.0013394
cg06745955	17	27038470	0.00134334
cg09778596	2	162282922	0.00134549
cg23358479	7	1110784	0.0013493
cg08277216	2	242808803	0.001351
cg12589994	19	38099569	0.00135106
cg00022871	17	43884358	0.00135186
cg24959338	2	114006672	0.00135213
cg10696677	6	41681327	0.00135698
cg24968931	1	3059051	0.0013577
cg16831022	17	45908529	0.00135933
cg04759704	17	44854190	0.00136008
cg15499560	14	74192381	0.00136494
cg07220149	17	35118980	0.00136621
cg27183248	1	16344695	0.00137654
cg00443981	17	58499679	0.00137689
cg24013761	1	95274169	0.00138024
cg25118706	1	38015044	0.0013818
cg08810049	5	177032609	0.00138191
cg22865831	1	23495514	0.00138326
cg10843887	2	69239871	0.00138788
cg17737641	12	71834466	0.00138804
cg25021939	1	16344688	0.00139093
cg14840468	14	32466314	0.00139106
cg08475716	12	100967065	0.00139307
cg12437167	4	616734	0.00140288
cg06236295	2	11674365	0.00140421
cg06066601	22	37211021	0.00140951
cg03446195	4	77610942	0.00141232
cg23840549	9	116555924	0.00141261
cg02178957	16	85964200	0.00141515
cg02372393	17	45973417	0.00141643
cg21445911	22	43741137	0.00141788
cg20262304	4	18817594	0.00142756
cg25072257	1	7378150	0.00142816
cg22403060	12	11216351	0.00143379
cg20387815	2	25391666	0.0014364
cg05896473	9	16885285	0.0014415
cg03417975	17	44259482	0.00144304
cg26243334	13	81980969	0.00144594
cg22937320	9	19032778	0.00144872
cg19628739	22	44317517	0.00145014
cg20491470	19	38146376	0.00145649
cg19173695	12	50467186	0.00145788
cg23787031	12	121450381	0.00146258
cg23557505	5	108626732	0.00146317
cg26628634	1	169337140	0.00146443
cg25069354	17	46872871	0.00147039
cg18786411	13	21295528	0.00147169
cg05593590	15	43924747	0.00147942
cg17207611	9	114423660	0.00148002
cg11317358	4	2275231	0.00148145
cg02288165	20	3687992	0.00148752
cg24425171	2	25391711	0.00149117
cg07388018	17	38721888	0.00149384
cg26416323	12	121907627	0.00149727
cg09482050	16	67686832	0.00149758
cg04131405	17	48051691	0.001498
cg02403541	12	121454288	0.00149824
cg06158227	15	43662311	0.00149923
cg12080266	21	36060640	0.00149931
cg01426923	5	172354326	0.00150214
cg14527022	5	107177134	0.00150671
cg08850721	3	14716724	0.00150808
cg23259681	12	133169051	0.00151538
cg23018117	7	150413687	0.00151628
cg02556805	13	26585246	0.00153398
cg01651570	14	104194141	0.00153774
cg04387059	6	31698722	0.00153921
cg22212356	11	131074693	0.00154006
cg25370606	13	45768862	0.00154033
cg12872739	4	548588	0.00154208
cg11947548	2	170336837	0.00154338
cg17877405	20	23614609	0.00154687
cg08758352	17	46205147	0.00154712
cg16512708	2	96874307	0.00154822
cg09249486	3	14745701	0.00155201
cg22764535	2	242833494	0.0015527
cg23846725	2	113735151	0.001558
cg22033061	19	17531746	0.00156329
cg11032474	16	67312928	0.00157255
cg25879444	4	38942529	0.00157501
cg05951576	17	42083264	0.00157572
cg00260775	1	97639703	0.00157913
cg20092046	12	121476596	0.00157916
cg12404313	10	534852	0.00158376
cg16630369	5	66307391	0.00158854
cg06807641	1	44483296	0.00159279
cg07486927	2	180137590	0.00159393
cg10677078	4	77654936	0.00159698
cg25805675	20	47435069	0.00160101
cg26561358	11	17555193	0.00160591
cg21084402	19	17336919	0.00160707
cg12547296	1	204571625	0.00161212
cg00641369	2	47729074	0.00161368
cg14432477	3	14716528	0.00161431
cg10719637	2	121096681	0.00161594
cg24603113	7	1105321	0.0016278
cg23315424	14	101162021	0.00162795
cg05255057	4	517638	0.00163218
cg26360968	10	131576622	0.00163759
cg07273125	16	68295692	0.00163923
cg02398789	20	61453507	0.00165866
cg03874692	11	8406474	0.00166555
cg17408087	5	78369355	0.00166642
cg14543169	10	72546833	0.00166749
cg23048376	3	146356244	0.00167228
cg07736389	1	23751134	0.0016732
cg04638416	2	42936194	0.00167562
cg16207673	12	108167730	0.00168402
cg04726535	12	133169156	0.00168568
cg01869224	12	53356063	0.00168984
cg05001111	1	153233279	0.00169007
cg11396951	1	39492095	0.00169085
cg07117087	16	85537336	0.00169486
cg04599190	5	66306763	0.0016993
cg18509466	1	2987961	0.00170155
cg18268041	14	105659225	0.00170185
cg19447496	13	48891072	0.00170209
cg11127499	14	100120128	0.00170538
cg16176383	20	35807410	0.00170673
cg18220799	18	44099340	0.00171415
cg20636351	8	55087400	0.00171518
cg12434394	18	10663708	0.00171594
cg01095406	13	21474263	0.00171602
cg14573634	21	31693753	0.00171747
cg07977260	11	117046384	0.00172355
cg26286606	19	19654180	0.00172377
cg27055296	8	3961489	0.00172613
cg21217064	11	44945309	0.00172914
cg00221400	18	34235154	0.00173119
cg08242070	17	29247612	0.00173665
cg17550175	10	95322270	0.00173914
cg13692526	1	22470499	0.00174032
cg10296496	16	88979364	0.0017429
cg23196741	10	22243434	0.00174699
cg25098500	20	34202628	0.00174733
cg11690194	1	6339954	0.00175046
cg01406280	11	69454447	0.00175367
cg11736690	15	41695378	0.00175792
cg14354961	3	66428811	0.00175976
cg09992818	17	46591533	0.00176061
cg09774738	6	85176450	0.0017626
cg12037704	19	19619112	0.00176335
cg23644242	18	46278753	0.00176446
cg26216760	12	258365	0.00176585
cg02655195	6	166511914	0.00176597
cg07591220	2	8774045	0.00178494
cg25070565	17	20044324	0.00178558
cg24997562	12	121476720	0.00178579
cg19448770	11	2180000	0.00179381
cg17319307	6	168160970	0.00179455
cg25890132	1	23911837	0.00179711
cg06623333	1	214619487	0.00179892
cg16323249	13	21241636	0.00180597
cg13975856	11	102524584	0.00181386
cg04439215	13	45768901	0.00181634
cg20797320	13	45793491	0.00182212
cg14572307	13	52733860	0.00182223
cg23847029	9	131399316	0.0018302
cg26635849	7	156518499	0.00183461
cg17599609	1	95285450	0.00184663
cg01048992	19	17452542	0.00184758
cg21052814	15	79328213	0.00185028
cg03526459	1	146549940	0.0018545
cg19866637	1	3057893	0.00186174
cg20817062	1	95285349	0.00186206
cg01431140	17	35118924	0.00187286
cg17237320	3	10053000	0.00187662
cg15712990	17	19631010	0.00187826
cg17287107	2	108904503	0.00188175
cg18122103	3	14744895	0.00188209
cg13947999	9	138193768	0.00188426
cg23405218	19	38183456	0.00188655
cg27598656	16	81348532	0.00188758
cg06414073	12	100967130	0.00189125
cg23100626	2	96804247	0.00190028
cg09653641	7	92455499	0.00190533
cg24940576	11	125904314	0.00190862
cg26669541	3	146373487	0.00190961
cg27136914	10	134556254	0.00191087
cg07820742	1	23751517	0.00191328
cg08492238	7	1033176	0.00191602
cg23532907	8	42905841	0.00193109
cg22245968	3	128590524	0.00193517
cg24790184	8	22561951	0.00193544
cg03013999	17	37608204	0.00194092
cg15348972	12	4383076	0.00194723
cg25826913	13	45885329	0.0019477
cg10538644	8	135634351	0.00194956
cg01985852	16	88772985	0.00195139
cg23161250	1	50571451	0.00195207
cg03674552	19	16431457	0.00195238
cg07203636	4	2428172	0.0019622
cg17729322	2	170682674	0.00196532
cg22270863	8	129839439	0.00196575
cg14743710	20	44806780	0.00196667
cg14493571	12	133351746	0.0019684
cg07775601	4	2388738	0.00197634
cg00519078	17	37348647	0.00197635
cg07217954	7	1067459	0.00197828
cg20061882	2	25046245	0.00197936
cg14425863	11	17566034	0.00197979
cg05382012	16	67517841	0.0019802
cg03226887	7	28574260	0.00198439
cg01503931	16	68017813	0.00199239
cg11986861	22	29284199	0.00199336
cg11289941	10	35207290	0.00199589
cg20126647	17	40714003	0.00200102
cg08723541	4	36991879	0.00200424
cg19669317	12	32115319	0.00201595
cg01442781	2	233897243	0.00202112
cg00728147	20	62750763	0.00202342
cg04730882	2	176986535	0.00202916
cg17960823	12	50306886	0.00203207
cg02153528	12	56618648	0.00204676
cg13726218	13	72438249	0.00205046
cg13303328	10	590014	0.00205542
cg10082354	11	131672204	0.00205565
cg10106561	2	25050913	0.00205651
cg11720556	19	37764088	0.00205827
cg06284764	12	133336962	0.00205878
cg19901403	8	74332522	0.00206195
cg17856063	1	146543992	0.00206223
cg01417615	1	52456419	0.00206565
cg18139053	15	28373844	0.00206677
cg24885596	2	114086276	0.002068
cg23616531	17	44269258	0.00207318
cg10321973	14	105659807	0.00207543
cg17602428	1	38139794	0.00207612
cg26879023	12	60082536	0.00208364
cg06060795	10	21695960	0.00208522
cg04286206	2	202123825	0.00208841
cg08673440	17	48147497	0.0020956
cg25794370	17	20163606	0.00209798
cg03116238	19	47137948	0.00209944
cg01612247	17	40705588	0.00209993
cg10706072	5	1673196	0.00210245
cg17368562	7	35298642	0.00210559
cg14558262	17	40713999	0.00210605
cg08339898	20	34472094	0.00211254
cg09584650	8	2002012	0.00211467
cg10056482	7	36194394	0.00212065
cg11067347	4	2404208	0.00212103
cg08651389	18	10604418	0.00213087
cg08959814	19	11877734	0.00213961
cg14533461	14	78021636	0.0021452
cg27250236	6	48036617	0.00214723
cg00714130	12	24380184	0.00214997
cg18587990	17	52991147	0.00215017
cg17580567	22	47058877	0.00215309
cg23902177	7	87045510	0.00215412
cg26165212	17	74413995	0.00216776
cg19440992	15	56644473	0.0021704
cg12157761	15	71005778	0.00217212
cg22045253	1	17337346	0.00217595
cg08345142	17	39198761	0.00218959
cg23762340	2	202069150	0.00219176
cg07727856	12	54071917	0.00219394
cg22592256	17	44198148	0.00219613
cg04242898	22	43043131	0.00219632
cg13726166	17	27403888	0.00219752
cg07405042	2	171943450	0.00220427
cg10285618	2	47604745	0.00221197
cg09621547	10	1129861	0.00222067
cg12618574	14	105621732	0.00222196
cg09588465	20	34156732	0.00222206
cg04519311	12	121484591	0.00222775
cg03230607	4	83666555	0.00223726
cg15142312	1	93325174	0.00224334
cg13667234	17	44256396	0.00224391
cg06030611	1	37903193	0.00224415
cg17035997	17	40705708	0.00224526
cg01779847	7	150599373	0.00225
cg08358943	17	44889584	0.00225862
cg07130508	10	103875497	0.0022628
cg21755610	18	47399334	0.00226448
cg06801852	14	105622992	0.00226859
cg13772031	2	113999555	0.00227258
cg15212232	8	62627670	0.00227437
cg01871722	12	32120103	0.0022748
cg07872115	22	28388879	0.00227818
cg22063989	1	38100795	0.0022812
cg07308232	7	1071921	0.00228416
cg13893720	15	62778589	0.00228427
cg26802210	1	234370650	0.0022893
cg25952573	7	87105236	0.00229971
cg11675881	10	101875138	0.00230741
cg13022689	3	98285111	0.0023139
cg13006591	4	38831665	0.00231838
cg20952901	19	17403529	0.0023202
cg16946687	12	133172465	0.00232119
cg15533155	12	6897416	0.00232161
cg06814654	14	54829779	0.00232285
cg14470840	12	50316843	0.00232348
cg23205676	1	17046897	0.00232505
cg10243679	14	91556670	0.00232508
cg17982746	12	46387120	0.00232823
cg22683624	12	133352552	0.0023383
cg24729983	5	54530114	0.00234141
cg09271661	1	3039059	0.00234272
cg16099624	1	17382976	0.00234785
cg17373555	17	27397737	0.00234958
cg27375286	2	11518493	0.00235158
cg22875723	12	95147380	0.00235349
cg07005994	14	93419554	0.00236343
cg12636760	17	20058243	0.00237031
cg14845020	20	55833416	0.00237558
cg13710662	7	150896489	0.00237599
cg08880670	10	81967272	0.00238026
cg01903861	1	33366150	0.00239036
cg08268388	8	19980910	0.00239397
cg23874502	1	37600709	0.00239702
cg26825958	19	19618713	0.00240199
cg17566206	1	17331639	0.00240625
cg09146347	8	134166137	0.00240749
cg18807895	5	110427112	0.00240926
cg20888136	1	16342778	0.00240994
cg03452365	17	44178504	0.0024163
cg19481029	17	43314586	0.00241946
cg10225391	12	110065751	0.00242194
cg08034070	17	40805868	0.0024227
cg01939381	6	169261232	0.00242513
cg26692873	6	25417079	0.00242765
cg24884301	2	7139396	0.00243426
cg18411427	15	91919331	0.00243454
cg18655915	7	87109799	0.00243614
cg07925465	17	43113121	0.00243943
cg06675877	1	156863123	0.00244446
cg21617494	15	57618479	0.00244577
cg05348871	11	36397127	0.00245133
cg13361779	19	37959744	0.00245194
cg04685738	16	68421884	0.00245364
cg02399645	5	146833937	0.00245469
cg06953703	1	17339396	0.00245618
cg17612920	4	38859587	0.00245683
cg12970914	14	28734314	0.00245949
cg25761931	9	16787908	0.00246596
cg26197924	10	105466801	0.0024693
cg12631276	13	45717662	0.00247568
cg20146873	12	133296598	0.00247751
cg14772884	5	177548913	0.00248085
cg03203197	16	34587120	0.00248745
cg02049682	20	62287940	0.00248965
cg12258454	3	125985563	0.00248981
cg26797158	1	236511546	0.00250524
cg17696873	16	51441276	0.00250959
cg19814116	1	6086448	0.00251358
cg02731443	6	148787479	0.00251453
cg19989593	22	18294302	0.00252227
cg17438167	2	160601669	0.00252273
cg04411472	6	153365233	0.00252344
cg20948486	1	156863129	0.00252441
cg05273495	17	59222606	0.00252948
cg10211456	7	963471	0.002534
cg20955839	2	108922813	0.00253775
cg27392559	17	27410759	0.00254002
cg00582320	2	232388929	0.00254157
cg02312154	2	43675268	0.00254207
cg18872420	14	78023429	0.00254214
cg07157830	1	236228741	0.00255155
cg19453154	3	157250627	0.00255246
cg13574848	1	24611021	0.00255518
cg02094273	11	86636018	0.00255705
cg01355089	1	93495018	0.00256257
cg20184464	3	187739371	0.00257046
cg23228227	4	175795276	0.00257448
cg06814358	10	22423258	0.00257637
cg02833950	17	43853589	0.00257719
cg27653765	1	153320643	0.00257754
cg17560129	8	97340620	0.00258468
cg02032925	6	41469928	0.00258626
cg26532199	6	106671344	0.00258883
cg18618674	12	22694215	0.00258999
cg20755748	12	31799116	0.00259051
cg03476938	1	17339324	0.00259261
cg09544630	7	981684	0.00259381
cg01886855	21	43786997	0.0025955
cg18673825	12	121647177	0.002602
cg10982078	14	101709368	0.00260373
cg03835488	14	74636928	0.00260869
cg05584675	12	56211824	0.00261555
cg14290506	12	122155153	0.00261861
cg08461949	19	52104632	0.00261875
cg03960589	17	40840485	0.00262092
cg19367256	1	18651998	0.00263447
cg24682415	1	97610703	0.00263735
cg03276778	4	38761817	0.00264048
cg23817969	8	10334999	0.0026635
cg00677574	17	43221327	0.00266527
cg23194229	3	65841429	0.00267081
cg09479241	17	27052676	0.00267602
cg23685290	20	52308301	0.00267899
cg25975165	1	2444426	0.0026802
cg00865054	1	52108201	0.00269077
cg25977493	3	157823817	0.00269422
cg16006184	22	50957500	0.00269527
cg02556005	16	74310568	0.00272051
cg04524668	14	105615401	0.00272321
cg03922783	7	120724066	0.0027317
cg19594218	1	62660556	0.00273461
cg17345741	14	69472652	0.00274076
cg00940878	5	1765312	0.0027579
cg25723725	1	162878594	0.00275862
cg00792230	2	239186637	0.00276267
cg10066151	19	57874988	0.00276545
cg23590273	21	44105265	0.00276757
cg11492125	1	156862014	0.0027716
cg20962304	4	5711361	0.00277418
cg20673407	10	31040939	0.00278374
cg05819224	12	132840868	0.0027851
cg09896346	1	23751195	0.00278896
cg10106965	3	10206258	0.00279595
cg16330004	11	36384553	0.00279686
cg01768344	15	41576519	0.0027978
cg03496061	20	34459009	0.00280014
cg09815235	16	89621987	0.00280136
cg11736510	2	85187158	0.00280354
cg23710991	6	25191406	0.00280655
cg12409098	2	114028273	0.00281019
cg25414709	16	80982091	0.00281737
cg27200242	3	190432281	0.00281791
cg21342695	12	122204385	0.00281795
cg18986974	2	203884412	0.0028222
cg03647861	2	43696363	0.00282467
cg12088747	15	91539701	0.00282512
cg23918490	10	31153015	0.00282705
cg09399476	12	9838211	0.00283511
cg25304129	22	26125490	0.00284519
cg13052876	20	35972924	0.00284628
cg07042338	17	26990202	0.00285113
cg04351905	21	34441330	0.00285867
cg06491468	11	116295680	0.00286628
cg23647711	7	155600624	0.00286678
cg18152303	2	170953685	0.00286786
cg23772226	22	29225779	0.00287632
cg13388769	3	159665668	0.00288886
cg27090007	13	28519388	0.00289469
cg16139685	6	18328085	0.00290042
cg11326485	3	87275983	0.00290049
cg13454524	9	136219331	0.00291003
cg20565833	4	91137297	0.00291019
cg16339741	1	171763538	0.00291673
cg20449382	13	68218088	0.00292556
cg00954167	7	46699167	0.00292795
cg00945547	21	16337172	0.00292903
cg05078239	11	36314222	0.00293419
cg03462868	9	33816424	0.00293924
cg11784214	17	19479935	0.00294095
cg26381452	3	155027702	0.00294423
cg23572289	6	167721280	0.00294752
cg18174928	5	38557085	0.00294965
cg01493981	13	60775909	0.00295055
cg06869512	7	87093634	0.0029515
cg06643679	11	45362186	0.00295587
cg10785831	6	27764316	0.00295921
cg08317738	16	89034292	0.00296409
cg07324729	5	1471445	0.00296492
cg18737155	3	190602197	0.00297271
cg20671675	7	1105420	0.00297577
cg11668529	2	242764496	0.00298757
cg03549163	16	68397790	0.00299
cg07811074	2	98350847	0.00299125
cg24506916	1	211242335	0.00299504
cg07454297	3	156374266	0.00299663
cg27124598	7	150940825	0.00299707
cg05022105	11	32460980	0.003008
cg25527090	10	118894180	0.00301049
cg22956796	18	20947640	0.00301288
cg13789457	1	8439723	0.00301293
cg13345339	16	12486737	0.00301413
cg23098235	17	46634466	0.00301957
cg22999830	14	93532632	0.0030262
cg20310894	14	100125898	0.00302678
cg03054605	1	44232845	0.00303094
cg10538030	17	27276405	0.00303115
cg20347139	7	56605835	0.00303125
cg12447236	2	42725387	0.00303137
cg19881871	11	9027810	0.00303991
cg21833338	19	8116316	0.00304105
cg13023936	12	117879664	0.00304316
cg22344934	17	6617023	0.00304489
cg09067459	5	40385259	0.00304497
cg02313495	15	40398007	0.00304785
cg21854286	17	40700858	0.00305511
cg14820504	3	170459277	0.00305803
cg07791547	2	199742217	0.0030646
cg19265788	17	40906810	0.00307805
cg16457440	2	171675651	0.0030839
cg11036962	13	99004479	0.00309108
cg12840719	9	21968233	0.00309226
cg19570244	11	32457158	0.00309364
cg10450305	15	56689126	0.00309541
cg22407289	1	204595793	0.00309698
cg10682563	6	167686703	0.00310096
cg27268501	11	45707870	0.00310163
cg26314478	1	17030971	0.003103
cg02671646	1	156862299	0.00311347
cg02850252	12	51422536	0.00311505
cg22606736	19	3803270	0.00312074
cg02769181	2	208614171	0.00312143
cg18963242	12	53614282	0.00313055
cg16293983	22	37210239	0.00313867
cg23012579	5	172359545	0.00314319
cg21095253	14	66285935	0.00315042
cg02135320	12	105682647	0.00315331
cg05166301	21	40685629	0.00315343
cg01203614	4	3671067	0.00315615
cg10708761	2	39892612	0.00316356
cg11783602	8	55087084	0.00317085
cg04690379	14	78021619	0.00317194
cg00441403	4	71063375	0.00317352
cg10817615	11	45687277	0.00317472
cg19741026	7	962743	0.0031891
cg15316992	6	89871410	0.0031902
cg08323206	14	78671765	0.0031927
cg06433981	11	2341802	0.00319859
cg03142002	16	85476529	0.00320503
cg15501329	6	158137154	0.0032104
cg17212350	7	87075377	0.00321512
cg09711399	5	177549014	0.00321703
cg21678984	15	98717608	0.00322956
cg20867674	6	163768411	0.00323473
cg24505103	21	40685639	0.00324628
cg26732615	19	19648335	0.00324787
cg18733931	8	64540607	0.0032511
cg11513930	17	46978510	0.00325123
cg10623334	15	41276343	0.00325394
cg00424545	7	17980267	0.00325706
cg04264908	17	35303330	0.00326419
cg00866429	8	130463123	0.00327606
cg20017382	3	65965069	0.0032805
cg16043138	17	39811912	0.00328458
cg25357589	5	172571536	0.00328502
cg18402261	17	48021977	0.00328597
cg13049373	14	71779353	0.00328766
cg07109796	19	11379596	0.00328927
cg11555438	13	111297484	0.00329527
cg09315664	5	177754142	0.00329702
cg15321814	17	27387766	0.00330001
cg01368872	15	91498139	0.00332216
cg17144547	11	46260234	0.00332251
cg13320181	1	16345374	0.00333595
cg13422751	20	44811586	0.00333905
cg27188468	20	50531565	0.00334958
cg01950129	19	941919	0.00335583
cg04749561	11	32417943	0.00335597
cg20937886	14	25351079	0.00335941
cg15501552	19	47153327	0.00336085
cg04603419	17	42061560	0.00336216
cg06042504	8	55087323	0.00336825
cg23240888	12	127210740	0.00337553
cg13680639	11	125807885	0.00337647
cg04824765	9	128380160	0.00337695
cg15193249	14	100125683	0.00337715
cg15120426	15	77951471	0.00337995
cg12256309	2	176962840	0.00338297
cg08827075	4	185772619	0.00338561
cg24567291	7	98196421	0.00338633
cg01064683	2	111876873	0.00338765
cg24000501	13	64038327	0.00339062
cg19084781	6	12015275	0.00339197
cg03698892	12	110561854	0.00339384
cg24412204	1	240934971	0.00339735
cg05256973	17	19989186	0.00340173
cg23006133	5	10563856	0.00340534
cg09491226	12	65277470	0.00341667
cg21217878	2	24267416	0.00342021
cg27616541	17	40837288	0.00343115
cg09954385	22	45148285	0.00343143
cg10646193	2	180137570	0.00343245
cg07676361	16	80966860	0.0034328
cg24430754	2	232396241	0.00343839
cg25600658	20	44008508	0.00344026
cg07400063	6	31126981	0.00344037
cg23925175	9	123149668	0.00344564
cg06138468	6	151335010	0.00346151
cg02247068	15	41793472	0.00346407
cg08979573	1	44568675	0.00346462
cg11203041	12	16500185	0.00346964
cg01597255	12	56583490	0.00347303
cg21889266	10	1283613	0.00348272
cg16002804	16	81087523	0.00348959
cg00016226	11	120008939	0.00349092
cg03388196	8	129610422	0.00349326
cg09840619	19	19385317	0.00349917
cg14301190	16	31159704	0.00350312
cg17998593	22	43628069	0.00351041
cg13816373	17	43481570	0.00351507
cg06488395	17	56160825	0.00352559
cg00273464	11	2170412	0.00352889
cg02197387	20	62694005	0.00352923
cg21340621	12	122020166	0.00353426
cg10009497	7	1095416	0.00354724
cg13823874	15	40333500	0.00354797
cg00049595	6	41650636	0.00354815
cg11915342	3	10513323	0.00355151
cg16100555	14	74416980	0.00355448
cg14704841	3	191274729	0.00356455
cg17696566	8	142356693	0.00356846
cg12195211	7	1029072	0.00357907
cg18050543	12	40618575	0.0035805
cg17549097	13	100035773	0.00358445
cg02816923	17	46620447	0.00358455
cg12580228	2	37471322	0.00358715
cg02420130	15	74286415	0.00358781
cg12484072	15	39872463	0.00358882
cg22930677	5	84409204	0.00358914
cg24487940	10	91597490	0.00359843
cg21214613	1	16344536	0.00360052
cg08549605	10	134856536	0.00360119
cg01848457	12	104697983	0.00360134
cg23728619	19	19570695	0.00360141
cg03337360	15	89866676	0.0036016
cg06266861	16	68017132	0.00361218
cg16087447	12	42983805	0.00361323
cg07467336	8	56753149	0.00362261
cg00989249	5	177548398	0.00362441
cg02481789	17	40805506	0.00362912
cg22112340	13	45878106	0.00363771
cg16265399	1	67254085	0.00363809
cg24029072	19	57917996	0.00364147
cg20163959	1	17038364	0.00364232
cg08490305	19	13931641	0.00364616
cg21091611	1	204420308	0.00364774
cg12245709	11	361318	0.00364778
cg25295395	8	8905390	0.00365067
cg14293614	9	37593003	0.00366391
cg15368985	1	23292951	0.00366511
cg19244655	11	17755937	0.00366614
cg02240291	7	150943825	0.00366795
cg03554962	16	86404423	0.00366958
cg20676004	8	97330925	0.00367182
cg04682192	12	110561945	0.00367182
cg21931717	5	1594715	0.00367248
cg05280698	19	37825388	0.003675
cg08518709	15	48065468	0.00368535
cg14435587	2	208695818	0.00368959
cg12642246	17	46059753	0.00369198
cg01666716	8	29493005	0.00369421
cg12548558	1	16499875	0.00369638
cg22974678	16	67055544	0.00370889
cg06797880	14	100112250	0.00372268
cg23984906	1	54770346	0.00373025
cg00961003	20	3748878	0.00373372
cg18018530	2	31558544	0.00373988
cg21457147	13	45768695	0.00374085
cg27196715	11	46302563	0.00375074
cg26186956	18	47018909	0.00375392
cg04209025	17	39819827	0.00375649
cg16487861	15	43786615	0.00376241
cg09014603	10	130505772	0.00376305
cg16362592	7	35289568	0.00376672
cg00464647	9	37937279	0.00377383
cg11984750	12	75875532	0.00377508
cg09558315	4	5711301	0.0037778
cg20785260	17	46217530	0.00378134
cg14307477	19	51330469	0.00378522
cg26089144	1	38068329	0.00378618
cg02206980	6	13574034	0.00379237
cg18511008	5	35925474	0.00379297
cg04717699	1	200343899	0.00379731
cg05652089	17	20961820	0.00380496
cg18840491	11	45405130	0.00380561
cg04474502	17	19360290	0.00383052
cg14124465	1	222082182	0.00383392
cg11077161	14	71996050	0.00383537
cg23839703	2	216370262	0.003839
cg24473270	7	36192221	0.00384358
cg06073190	2	217910419	0.00384374
cg17569958	10	31036797	0.00384504
cg18968196	2	39892502	0.00384983
cg09394488	13	107051579	0.00385246
cg02459086	9	86572245	0.00386365
cg12376589	7	1533536	0.00386725
cg17496990	5	147552209	0.00387079
cg12969193	2	176988505	0.00387351
cg15082794	2	39904617	0.00387896
cg13504434	12	121088311	0.00388062
cg18670128	4	5865698	0.00388772
cg03043804	14	96152706	0.00388846
cg05078019	4	619392	0.00388974
cg24105448	2	127914388	0.00389229
cg05452911	4	3221566	0.00389335
cg22317764	10	5644094	0.00389767
cg15951870	17	45925060	0.00389887
cg23502378	6	157877218	0.00389946
cg07759801	18	72162699	0.00390688
cg11174360	3	10348108	0.00390774
cg14312888	7	47644891	0.0039216
cg08952523	5	135377662	0.00392255
cg01250407	7	116964802	0.00392548
cg03606182	3	13829012	0.00392664
cg03659856	2	39891729	0.00392743
cg21201099	17	59482446	0.00392766
cg11558534	4	2954712	0.00392802
cg24378730	13	45343075	0.00393004
cg08072487	4	3233786	0.00393759
cg19150576	20	32988941	0.00394183
cg17402252	4	83923217	0.00394875
cg16563243	20	34556999	0.00394896
cg00696388	7	120498120	0.00395043
cg08311061	8	56764473	0.00395237
cg02677117	3	9943401	0.00395306
cg09672114	3	158464704	0.00395458
cg04162497	14	104194223	0.00396124
cg17594278	12	112192763	0.00396238
cg04007583	7	117475209	0.00397154
cg07534331	6	13574296	0.00397562
cg02223783	4	185772410	0.00398017
cg01498085	7	1072630	0.00398315
cg01274170	19	19562378	0.00398385
cg00593536	2	139538222	0.00399085
cg01701297	15	50754893	0.00399218
cg16391552	10	89262206	0.00399273
cg04207378	10	121460418	0.00399349
cg18925923	4	144480237	0.00399842
cg22173510	17	753400	0.00399893
cg11198487	13	76390755	0.00400809
cg05024157	5	1238988	0.00401044
cg09858176	1	16345293	0.00401645
cg00964698	14	93472810	0.00401868
cg00284780	6	125683740	0.00402617
cg01168962	16	88950197	0.00402973
cg15456144	11	93277178	0.00403842
cg02074878	12	10961294	0.00404153
cg15795705	5	168588143	0.00404259
cg04212063	7	71151938	0.00404575
cg23999953	19	51837231	0.00404636
cg20765408	13	25085669	0.00405971
cg00960419	6	170547097	0.00406966
cg16033112	17	47576856	0.00407008
cg05268954	16	85587921	0.00407226
cg04310348	2	239186648	0.0040727
cg21633359	11	116964169	0.00407689
cg21095802	14	63949644	0.0040783
cg25051331	5	77253833	0.0040879
cg01793355	22	18295262	0.00409365
cg01504690	11	11032136	0.00409489
cg23267966	12	57146137	0.00409782
cg15390785	2	113967606	0.00409786
cg10983256	1	208905973	0.00409956
cg16018377	11	394857	0.00410159
cg04110283	11	17373108	0.00410378
cg25342691	12	56510635	0.00411104
cg12859824	3	143691723	0.00411575
cg03605692	20	44416591	0.00411714
cg00865139	10	35853954	0.00412013
cg12321964	10	71656928	0.00412731
cg02396354	17	44851443	0.00412776
cg01532357	20	34457449	0.00413415
cg11384951	16	80958435	0.00413515
cg11599414	15	65399621	0.0041356
cg14361194	17	9306211	0.00413868
cg14529268	1	16335452	0.00414052
cg05053327	17	40837383	0.0041406
cg04040935	6	167250513	0.00414133
cg08725914	8	128849627	0.0041414
cg07398325	3	65879398	0.00414702
cg01439892	11	72949060	0.0041524
cg12904271	17	43470137	0.00415388
cg12106976	6	152002859	0.00416001
cg06240201	2	181564721	0.00416052
cg16805117	6	28831492	0.00416548
cg13471146	13	40780319	0.00417278
cg12903529	12	65277488	0.0041812
cg19847229	16	68297287	0.00418736
cg11438586	22	26062097	0.00419047
cg02804722	2	27301057	0.00420032
cg12669929	3	25913926	0.00420336
cg25950638	15	70451935	0.00420702
cg26643347	1	16302949	0.00420816
cg07257747	5	156944020	0.00421769
cg10857884	12	11139710	0.00422489
cg02108068	19	56826442	0.00423088
cg00835279	2	3642710	0.00423157
cg16402644	14	78021358	0.0042359
cg18105675	2	3642400	0.00423717
cg04626491	6	28584053	0.00424035
cg05486647	2	239186592	0.00425027
cg02838895	11	32453715	0.00425286
cg06329093	16	67449835	0.00425337
cg05701388	5	174050920	0.00425482
cg24306962	1	16345491	0.00426494
cg13803195	7	47578204	0.00426901
cg24642169	1	212731669	0.00427994
cg17774569	2	113998034	0.00428086
cg07812250	16	15601462	0.00428381
cg15109172	11	291642	0.00428532
cg05290274	17	39534096	0.00428556
cg06079468	10	81839181	0.00428617
cg21041956	12	57119681	0.00428761
cg22764285	9	92031584	0.0042889
cg18505691	6	29723320	0.0042895
cg22821289	11	115581830	0.00429182
cg21158502	5	74348187	0.00429467
cg15550972	7	120428329	0.00429911
cg23279335	11	75863631	0.0043036
cg24509649	1	43884815	0.00430734
cg21980494	4	677638	0.00431514
cg13293790	8	108117412	0.00431747
cg16106254	12	105664124	0.004318
cg17816038	1	7123346	0.00432044
cg04831048	11	3108582	0.00432287
cg04640076	16	89151047	0.00432646
cg04134399	1	246231142	0.00432676
cg19949948	17	19361230	0.00432794
cg24576172	19	52408518	0.0043287
cg21506439	3	155088879	0.00432892
cg02787240	14	73383003	0.00433017
cg20813081	1	92950698	0.004334
cg15747390	13	111297551	0.0043343
cg15823097	4	5883699	0.00433714
cg17861458	10	536227	0.00433985
cg18424028	22	26446259	0.00434276
cg16193467	19	18899677	0.00434336
cg20235117	3	10368030	0.00434435
cg14503395	9	126128745	0.00434693
cg10053912	11	119994204	0.00435353
cg01822938	14	88456162	0.00435707
cg02173268	20	62710948	0.00435709
cg17886164	1	38061605	0.00435989
cg05910116	4	38785729	0.00436023
cg22121557	6	28584138	0.00436171
cg01190666	20	62204908	0.00436333
cg09917223	21	46322934	0.00436632
cg02293396	1	2041228	0.00436776
cg00469380	7	4869981	0.00437245
cg03560973	2	25390400	0.00437596
cg16541075	2	242832796	0.0043763
cg06327842	16	68297684	0.00438149
cg02005785	1	228149770	0.0043861
cg22753522	11	95065896	0.00439014
cg09692449	17	39680217	0.00439857
cg05099221	17	46036365	0.00440207
cg06556981	3	14452819	0.00440222
cg15116481	19	51330265	0.00440691
cg00308667	20	34303865	0.00440763
cg13891567	2	165966479	0.00440924
cg24703967	22	43670117	0.00441084
cg14558568	6	41621052	0.00441417
cg26470696	19	19383613	0.00441586
cg00099441	2	11264766	0.00441813
cg15807140	16	75151662	0.00441867
cg22596860	3	14719326	0.00441997
cg10253847	6	28227085	0.00442411
cg05119316	6	29716135	0.00443366
cg13578272	9	33819418	0.00443663
cg06291983	2	102438026	0.00444309
cg16836589	19	30303674	0.00444384
cg11584989	19	19387371	0.00444537
cg12668649	3	35527994	0.00444669
cg06763671	14	105614818	0.00446351
cg13789859	4	39814131	0.00446754
cg05469585	16	4994489	0.00447033
cg22976585	2	232458914	0.0044715
cg09373136	17	61933544	0.00448703
cg18945039	1	111969865	0.00448757
cg08785871	7	1530505	0.00448764
cg25694447	3	157824150	0.0044883
cg01772149	1	3038216	0.004491
cg12874971	5	157502673	0.00449307
cg05724271	7	8151066	0.00449444
cg04847841	21	34351148	0.00449645
cg11326628	17	37236859	0.004505
cg03554636	7	92211300	0.00450653
cg27096568	1	33419301	0.00451086
cg08427067	11	95015466	0.00451223
cg02040228	5	135363109	0.0045313
cg21205803	2	211346899	0.0045354
cg26435172	1	4736126	0.00453688
cg27189341	16	80966703	0.00454502
cg12861170	19	19639553	0.00455179
cg17746033	5	153828051	0.00455229
cg24683680	2	176948864	0.00455332
cg08279935	11	68909462	0.00455371
cg15401952	4	21305805	0.0045585
cg10924080	17	45919004	0.00456232
cg18208558	8	97340293	0.00457207
cg04539775	12	7287822	0.00457541
cg08160072	2	40009501	0.00460979
cg22599978	8	23147246	0.00461216
cg07754412	4	87641814	0.00461468
cg14698961	2	48667887	0.00461512
cg19664185	14	105619511	0.00461587
cg09685682	16	89778914	0.00461623
cg04624603	3	35696119	0.00461681
cg23912510	14	105640082	0.00461683
cg12045999	12	23069755	0.00461945
cg00171166	20	35444275	0.00462222
cg08307434	11	391037	0.0046243
cg22138393	8	97340270	0.00462581
cg22539914	12	56435921	0.00462845
cg14349531	7	142562041	0.00463316
cg13217419	2	3184659	0.00463689
cg12422120	16	50238689	0.00464153
cg10958452	1	44114346	0.0046416
cg04198042	17	48169370	0.00464187
cg11885285	22	39834526	0.0046466
cg00462515	19	38066685	0.00464742
cg06746360	17	27047491	0.00465016
cg10470840	9	126129890	0.00465786
cg15644780	5	56248787	0.00465877
cg21016417	2	209012800	0.00466104
cg24247823	6	154831780	0.00466645
cg14916274	14	105658949	0.00466766
cg08851530	6	28072375	0.0046684
cg11288428	6	90033604	0.00466855
cg00976422	1	225925374	0.0046712
cg00273129	1	29873309	0.00467162
cg01971181	3	158518888	0.0046734
cg04125913	9	33104476	0.00467378
cg14749662	17	74442367	0.00469156
cg11503661	2	242791120	0.00469321
cg18955659	12	106676957	0.0046955
cg16731365	12	128882348	0.00469912
cg11119033	5	95908413	0.00470337
cg06094456	3	32464005	0.00470461
cg04717410	15	43578210	0.0047127
cg27035514	5	177539998	0.00471386
cg23522223	2	108883980	0.00472027
cg17932830	19	19377758	0.00472376
cg25090044	12	112444956	0.00472544
cg10545740	6	27619478	0.00472807
cg10298187	16	67428315	0.00472856
cg17376000	3	14730295	0.0047313
cg21660130	1	16370243	0.00474
cg11122338	9	16436729	0.00474152
cg14851685	19	15618559	0.00474254
cg00014467	20	44081018	0.0047455
cg09093836	5	177031208	0.00474734
cg27659679	15	41777598	0.00474969
cg02847873	19	38355713	0.00475
cg13400018	5	157098080	0.00475103
cg13970204	14	92587846	0.00475382
cg17541779	6	158115021	0.00475628
cg09863374	2	170652065	0.00476204
cg13347296	20	52825087	0.00476226
cg11421972	1	16343756	0.00476471
cg23079307	18	46458754	0.00477045
cg17741110	11	79172384	0.00477397
cg11112991	2	216410094	0.00477539
cg05085337	12	69201772	0.00478087
cg24936467	6	29598417	0.0047923
cg21906976	18	45665950	0.00479448
cg06434732	16	12322653	0.00479913
cg14364926	9	131492178	0.00480637
cg11173769	12	31117109	0.00481025
cg16308533	17	40838983	0.00481575
cg11845002	3	107513746	0.00482323
cg07673926	21	31455846	0.00482384
cg00224335	21	31747827	0.00483287
cg10692528	12	6605071	0.00483522
cg09523449	17	59495044	0.00483727
cg17283691	1	160807410	0.00483966
cg21816996	1	23016119	0.00484351
cg24598712	12	133072859	0.00484536
cg13946767	1	153599671	0.00484807
cg00220965	15	66019512	0.00484911
cg19189151	18	45663766	0.00485023
cg22750427	12	95680709	0.00485473
cg01997346	16	68017019	0.00486083
cg00105060	7	147711696	0.0048639
cg02546618	19	19431379	0.00486599
cg09776463	17	40836087	0.00486626
cg06240850	7	150908496	0.00487591
cg10256477	12	49934029	0.00487683
cg21481891	1	147149069	0.00488108
cg10989690	4	38388616	0.00488255
cg00100375	5	166731437	0.004883
cg17872261	4	144480946	0.00488471
cg05180856	15	91428056	0.00488753
cg05847163	2	25585766	0.0048885
cg23069297	2	242833648	0.0048911
cg12533806	5	55848109	0.00489426
cg21580196	8	74332258	0.00489556
cg07353777	19	14621346	0.00490034
cg13082535	6	28864756	0.0049012
cg16864017	14	100752776	0.00490509
cg17469089	13	111355066	0.00490758
cg03603863	22	47843236	0.00490952
cg02122297	3	66866429	0.00491029
cg22974920	21	40686053	0.00491324
cg04759244	20	57248630	0.00492037
cg10531452	22	37210957	0.00492169
cg12952880	8	61150848	0.00492524
cg12806001	8	19614157	0.00492745
cg24059976	1	40367353	0.00492805
cg14709833	13	112157732	0.00492846
cg12561945	8	64615707	0.0049335
cg04109783	10	22299584	0.0049372
cg03989388	7	1070567	0.0049424
cg23563561	3	14716627	0.00494669
cg07378013	16	90088605	0.0049473
cg14522847	3	15919537	0.00495219
cg19164131	1	7393686	0.00495651
cg17841758	11	119883905	0.00496447
cg12793510	10	118461931	0.00496885
cg05429508	4	517674	0.00496933
cg18192083	1	6086254	0.00497508
cg11006597	2	183888859	0.00498424
cg08728384	13	66467508	0.0049844
cg17852026	10	31077499	0.00498776
cg08716684	12	133337116	0.00499166
cg08937768	4	3342519	0.00499178
cg00735398	17	46253694	0.00499247
cg06858034	3	157073008	0.00499282
cg16514513	17	48263159	0.00499564
cg15949117	3	156533338	0.00500115
cg16509445	13	21067524	0.0050117
cg12746427	4	53362	0.00501308
cg15913846	3	155027522	0.00501376
cg09506661	19	1152022	0.0050191
cg24353254	8	143777365	0.00502579
cg11171459	10	566284	0.00502826
cg24007624	1	15649520	0.0050476
cg13362112	2	97174246	0.0050478
cg00367546	15	89165046	0.00505997
cg04322894	6	169272221	0.00506473
cg26139866	1	4239037	0.00507029
cg11344997	19	3463788	0.00507498
cg03295490	6	36253720	0.0050823
cg25298878	19	49094491	0.00508588
cg26075339	11	46137133	0.00508648
cg12997282	17	43050496	0.0050885
cg24771840	18	47717446	0.00509452
cg09521519	6	154831815	0.00510017
cg10182047	17	74962931	0.00510088
cg14949917	7	145794122	0.00510288
cg07142400	12	6602447	0.00510777
cg07318344	12	121477036	0.00510811
cg25880980	12	56989385	0.00511109
cg21444220	11	133922194	0.00511272
cg15503403	8	142171237	0.0051142
cg01119903	7	35288189	0.0051194
cg12431065	7	50466792	0.00512264
cg18072756	19	5455306	0.00512396
cg02999781	1	3331987	0.00513073
cg02293426	14	66970507	0.0051316
cg23978358	6	55192049	0.00513536
cg13095216	22	27044694	0.00514081
cg14851194	13	66501111	0.00514208
cg10598104	8	17169271	0.00514455
cg24662823	11	128350635	0.0051473
cg05507908	5	74533279	0.0051495
cg21844138	11	46337058	0.00515632
cg04816311	7	1066650	0.00515997
cg22410013	8	134489989	0.0051624
cg24005722	11	390376	0.00517097
cg06366123	15	43637961	0.00517492
cg19512473	2	25585669	0.00517682
cg21661680	7	1532474	0.00518387
cg06982089	8	42359099	0.00519199
cg02789045	3	142644867	0.00519401
cg23247171	14	105649747	0.00519658
cg22226775	1	3008033	0.00522234
cg19976065	19	45488499	0.00523122
cg03227037	20	62212228	0.00524171
cg01526474	6	167834866	0.00524221
cg04968742	2	226759588	0.00524399
cg02941781	2	191045563	0.00524704
cg05290300	16	80966763	0.00524707
cg00580031	5	45114100	0.00524913
cg25627714	2	97174709	0.00525225
cg16062579	12	69491491	0.00525323
cg15569162	8	141358980	0.00525775
cg24694502	1	4736187	0.00526301
cg00590260	10	530805	0.0052661
cg03359183	13	72439779	0.00526946
cg01084215	17	77924269	0.0052722
cg23418968	2	9816010	0.00528213
cg14033341	7	150904029	0.00528913
cg17015467	13	45885356	0.00529337
cg01634275	6	144417437	0.00529853
cg13306522	5	54519594	0.00530187
cg13891021	20	2636589	0.00530189
cg16058498	7	50801346	0.00530578
cg04783508	10	603330	0.00531327
cg15738622	1	81050409	0.0053149
cg24146349	7	1542769	0.00532542
cg01414857	7	1096318	0.00532909
cg09065876	17	45949756	0.00532948
cg15724729	9	4851574	0.00533212
cg15979839	5	79287127	0.00533292
cg00598542	12	127210694	0.00533472
cg04651298	16	89074013	0.00534289
cg08536019	1	31520606	0.00534586
cg14667769	10	134769136	0.00534676
cg07296665	11	2109690	0.00534852
cg24058132	14	88459866	0.00535124
cg06840243	17	74442338	0.00535181
cg09303736	20	7704131	0.00535187
cg24725778	1	39482624	0.00535479
cg12980689	2	134643521	0.00535794
cg03912887	6	7107791	0.00536454
cg05137065	8	10426677	0.00536609
cg02539809	7	120725046	0.00536616
cg05790087	14	70312750	0.00536849
cg07718481	5	64419124	0.00537543
cg09167875	7	1511500	0.00537677
cg08899442	5	157398818	0.00537708
cg20959851	1	54961217	0.00537801
cg13534536	4	7938304	0.00537999
cg18905633	14	105648697	0.00539183
cg23832822	18	45662971	0.00539228
cg26716902	17	40835920	0.005407
cg12309256	4	140331396	0.00540712
cg14718242	12	11093412	0.0054075
[truncated: 185,912 more rows]

## Sheet: Prostate cancer
CpG	CHR	MAPINFO	pvalue
cg04198914	17	36106025	0
cg04105270	17	36106301	0
cg02335804	17	36105239	0
cg19378036	17	36105364	4.13062e-292
cg14487292	17	36105517	5.03581e-246
cg16672659	17	36098223	1.40513e-224
cg13547317	8	128482758	4.63968e-218
cg04657445	8	128390627	7.05468e-214
cg16166568	11	68986598	1.32233e-202
cg25475764	11	68963457	4.019e-182
cg01529253	17	36125168	8.85674e-173
cg15059493	11	68980857	1.21043e-168
cg02455391	11	68786679	2.4361e-154
cg05611300	17	36105029	8.69322e-149
cg18226337	11	69002666	3.6695e-140
cg12788467	17	36105335	5.59709e-139
cg17865549	8	23541133	1.04409e-131
cg18502021	8	23540946	5.2108e-124
cg13230606	17	36105337	2.47356e-122
cg26456404	11	68883434	2.96658e-119
cg17519650	2	63277830	1.69721e-112
cg10658853	11	2233512	3.9893e-110
cg06185577	11	68960238	8.15139e-106
cg17075483	11	68923332	1.14833e-105
cg16113271	8	128025393	4.47065e-103
cg16499607	11	68883356	1.6332e-93
cg15057670	19	51359872	1.52052e-91
cg25635251	11	2234043	4.95131e-91
cg01701526	17	69159818	3.28835e-89
cg17862558	4	106137048	5.7161e-87
cg04042468	22	43506033	2.27522e-82
cg01916088	6	41528531	4.91595e-82
cg10859133	2	63281317	5.75159e-82
cg13888763	11	69023300	3.31282e-81
cg11333957	8	128237315	6.01438e-81
cg14131526	19	38747285	1.81432e-78
cg05234415	19	38743744	4.82444e-78
cg05778847	19	38746538	1.27281e-77
cg16881183	19	38747088	1.23882e-76
cg25179853	11	68924577	1.46357e-76
cg24562669	7	97807699	1.63469e-76
cg18912520	6	41528623	3.03918e-75
cg11648404	11	68830440	4.41861e-75
cg21770322	7	97807741	4.99324e-75
cg08196968	19	38746749	6.46891e-75
cg04617914	6	41512853	6.52091e-74
cg25575145	11	2233644	5.46236e-71
cg03431741	6	41528502	6.08836e-71
cg06333078	5	1897253	4.18922e-70
cg15177669	11	2233123	1.53401e-68
cg08762472	5	1891789	7.5551e-68
cg10571987	6	41528395	1.77011e-67
cg17465588	8	128453500	3.60046e-67
cg03628333	11	2214677	1.74118e-66
cg09718996	3	127895237	1.06909e-64
cg06991560	7	97803978	1.25649e-64
cg12428727	11	2234665	1.82866e-64
cg00624418	5	1282357	2.20055e-63
cg22451063	11	68541579	6.76597e-63
cg27648677	2	63086804	5.25069e-62
cg19352433	2	62889918	6.67844e-61
cg02821261	8	23458808	9.93877e-61
cg21115199	2	63086668	1.07846e-60
cg16824789	17	35862836	1.37588e-58
cg19820355	11	68921264	1.78881e-58
cg03269636	8	128921750	6.95748e-57
cg26453588	22	43506021	8.99805e-55
cg07972458	1	204535000	2.0908e-54
cg01064725	1	204461714	1.87604e-53
cg01341487	22	43505954	2.80342e-53
cg08573315	2	62797901	5.63813e-53
cg03469862	11	68924853	9.14257e-53
cg25820799	8	127548957	2.635e-52
cg02493740	2	85810744	4.82738e-52
cg23752985	2	85803571	1.81232e-51
cg20240347	1	204465584	8.57089e-51
cg23765518	6	117150230	8.16587e-50
cg15808905	3	128038392	1.03569e-49
cg11413952	3	169873009	1.85452e-49
cg05224479	11	2208400	1.87339e-49
cg09927842	2	62684417	1.19281e-48
cg23902361	2	85810844	5.53679e-48
cg15097530	1	204486394	6.37405e-48
cg05389014	6	116883080	2.58489e-46
cg03935379	5	1282703	1.38249e-45
cg13883027	2	62892060	5.9053e-45
cg27227250	2	62797865	3.13633e-44
cg07677047	4	95587592	3.44056e-44
cg14485103	11	69017579	7.02219e-44
cg06314335	7	27862072	8.09556e-44
cg16540098	6	117197653	1.45111e-43
cg23043230	7	97935666	5.38423e-43
cg27099154	2	62987767	9.39662e-43
cg05951984	11	68823811	1.57797e-42
cg03098712	11	68860771	4.18179e-42
cg20253542	7	27561082	5.01065e-42
cg15175377	11	68920434	2.17179e-41
cg23740940	11	68924746	5.07726e-41
cg00277769	7	97922759	1.14517e-40
cg02280503	20	62375973	1.39813e-40
cg21065704	22	43506641	1.68652e-40
cg04579291	8	23397998	8.14077e-40
cg09666717	4	106071543	1.13596e-39
cg15470207	19	38760771	1.63312e-39
cg09263116	22	43505892	2.79319e-39
cg25664606	22	43356260	3.3459e-39
cg07786049	19	38842639	1.16171e-38
cg08500172	8	127908827	1.22299e-38
cg04067573	3	169899625	1.28916e-38
cg07544899	10	104479373	2.50722e-38
cg06798934	11	68963737	5.31127e-38
cg26612230	4	95508526	6.97578e-38
cg07882059	11	68924751	2.3744e-37
cg27158675	11	68983797	3.31843e-37
cg06531176	5	1282723	5.15846e-37
cg16932552	2	63815797	8.77507e-37
cg16742703	19	51357857	1.86609e-36
cg27214458	11	68781032	2.9862e-36
cg19655510	20	62374329	1.44479e-35
cg18254937	11	68671231	1.52028e-35
cg15461431	2	43836757	7.03999e-35
cg18724396	7	97870994	9.97443e-35
cg18676790	7	97680731	1.59161e-34
cg08991610	10	104398766	1.90855e-34
cg25313204	6	160768801	2.71538e-34
cg27176870	19	38754930	4.41402e-34
cg00055067	6	41568969	5.46127e-34
cg19628233	3	127873057	1.08016e-33
cg17127132	2	85788382	1.10394e-33
cg13016975	6	117150798	2.01345e-33
cg16670864	17	35848621	4.40312e-33
cg11477659	9	110149137	5.24418e-33
cg02584610	11	68856883	6.28051e-33
cg06642895	7	27952113	7.52944e-33
cg14451382	5	1876397	7.72886e-33
cg12209329	7	97929748	8.83606e-33
cg16131807	11	69387941	1.01004e-32
cg19898437	6	160758934	2.33785e-32
cg21155796	2	242212141	2.56983e-32
cg20001106	8	128344353	5.23946e-32
cg06906406	2	173325787	1.53662e-31
cg00096603	4	95572122	2.19322e-31
cg20426932	5	1875102	2.67423e-31
cg17679246	2	173420265	3.70406e-31
cg04419630	1	153932221	5.26839e-31
cg02985445	7	97908505	1.49392e-30
cg02310191	2	10731329	1.57005e-30
cg14701769	2	63906178	1.92416e-30
cg04071602	10	47093528	1.95859e-30
cg19086001	5	1051492	2.39145e-30
cg07420359	18	76768732	2.66552e-30
cg01662334	7	27704065	2.82272e-30
cg07314168	7	27866203	3.64543e-30
cg15075241	2	10587052	4.1605e-30
cg08684580	7	98029266	4.965e-30
cg13261133	19	51373741	6.95742e-30
cg12281099	17	599829	1.66751e-29
cg01725759	8	127916305	1.75679e-29
cg22961457	20	62370310	1.92306e-29
cg23210521	4	95680414	2.50938e-29
cg02742593	11	68481342	2.77975e-29
cg02005549	4	106629965	5.85322e-29
cg00340326	3	127988088	8.63871e-29
cg06396724	14	61188239	1.09382e-28
cg17467664	11	68851580	2.14076e-28
cg22407289	1	204595793	2.2722e-28
cg23718147	2	10738421	2.31284e-28
cg05945869	4	95459114	3.52833e-28
cg07466807	2	173326947	5.76573e-28
cg14640555	10	104355257	6.40654e-28
cg07294624	20	62374166	6.70384e-28
cg21453579	17	36404819	8.17504e-28
cg11950460	3	113046629	8.46453e-28
cg15685307	10	104228081	9.92388e-28
cg24969819	11	68731338	1.06419e-27
cg26998125	17	36131474	1.60686e-27
cg03425785	20	62221387	1.9965e-27
cg25511807	11	102401438	2.92309e-27
cg10897344	10	104227113	2.99957e-27
cg09520904	11	69462943	3.37611e-27
cg16389050	11	1781698	4.4007e-27
cg07833011	2	173419951	5.8702e-27
cg09156233	4	95679705	7.37147e-27
cg23033986	20	52469879	7.42388e-27
cg05709162	3	113160071	8.92031e-27
cg10697883	22	43552455	1.07169e-26
cg23651356	6	153452954	1.58565e-26
cg08992911	2	238395768	1.66518e-26
cg02856377	3	128212644	1.74171e-26
cg17403231	7	97930635	2.37351e-26
cg10664469	20	62223314	2.93905e-26
cg13397024	7	97797637	3.16593e-26
cg20845639	8	23430886	3.7347e-26
cg07128416	3	113160490	3.80912e-26
cg01357317	10	104373849	3.82876e-26
cg14039929	20	62369784	3.85864e-26
cg16217840	19	38574952	3.916e-26
cg13152535	19	51226557	4.23203e-26
cg26284917	2	173419187	5.53188e-26
cg06103076	20	62296247	5.81421e-26
cg14558568	6	41621052	5.89578e-26
cg11862180	2	173378632	7.78192e-26
cg07196408	20	62373115	8.48937e-26
cg11138929	3	113251189	9.15606e-26
cg15298323	6	160182438	1.35604e-25
cg24568082	11	69151092	1.53633e-25
cg00726615	3	113252640	1.61416e-25
cg03626541	7	97982115	1.78812e-25
cg02966332	20	62369605	1.78974e-25
cg06226150	20	62369956	1.79778e-25
cg01877450	7	97915802	1.83039e-25
cg14458575	2	238380390	2.28978e-25
cg11695283	3	113251181	2.67207e-25
cg05315195	6	109294784	3.23257e-25
cg22343275	11	2206073	3.6197e-25
cg09767245	2	20877555	3.96034e-25
cg14408738	20	62268763	4.86141e-25
cg12596171	3	113251061	4.97451e-25
cg03465464	6	31141763	5.28755e-25
cg02743293	3	113250921	5.33652e-25
cg07305574	7	20820629	6.96611e-25
cg16006015	10	104262501	8.48361e-25
cg16265130	22	43550246	8.85959e-25
cg15292008	6	160928551	9.56542e-25
cg15031989	6	153379631	1.1158e-24
cg08052726	7	97852433	1.23149e-24
cg06131755	6	160182447	1.37269e-24
cg13698548	8	128808194	1.71703e-24
cg24778776	11	69017394	1.9159e-24
cg05141787	11	2193284	2.17658e-24
cg15878670	12	49485085	2.19006e-24
cg04747225	20	62221039	2.79257e-24
cg27181496	3	128144404	3.10393e-24
cg25305703	8	128378218	3.43635e-24
cg00105475	2	10696890	3.51028e-24
cg01176363	20	62369445	3.58809e-24
cg15827681	7	98029274	3.72283e-24
cg15801340	19	38345819	4.51702e-24
cg10210715	6	160221411	4.87867e-24
cg13349042	10	104503101	4.87959e-24
cg01299579	2	10830716	4.98796e-24
cg09218957	20	62314215	5.35073e-24
cg02049682	20	62287940	5.52048e-24
cg27095847	6	160221218	5.75723e-24
cg19418318	19	17219073	5.89046e-24
cg05643964	20	62369504	6.11991e-24
cg06538039	19	38761503	7.16097e-24
cg07872499	4	106066764	9.05721e-24
cg25339164	6	153381289	9.09851e-24
cg19825503	2	63155443	9.61612e-24
cg22944632	2	63277684	1.08553e-23
cg08026493	8	23430824	1.11179e-23
cg01145583	6	160211477	1.25898e-23
cg13591364	20	62220893	1.32984e-23
cg09878914	6	31507316	1.45134e-23
cg15272956	20	62332704	1.7345e-23
cg06639874	2	238417703	1.77138e-23
cg13830297	20	62314161	1.8719e-23
cg26239051	2	62933278	2.17307e-23
cg07288047	22	43812884	2.33079e-23
cg07349212	6	160770346	2.38503e-23
cg09493652	7	97601644	2.48362e-23
cg15044041	3	113160313	3.06764e-23
cg14758967	5	133884935	3.39029e-23
cg05904325	4	95441526	3.65219e-23
cg21678033	3	170127982	3.66805e-23
cg19904057	20	62737818	3.83346e-23
cg08925954	19	17219214	3.87793e-23
cg17707550	6	153380415	4.34283e-23
cg09781936	22	19749961	4.4732e-23
cg22381128	11	69275403	4.4823e-23
cg06921552	11	69258203	5.09709e-23
cg19045729	10	104252630	5.90928e-23
cg12384639	17	618140	5.96987e-23
cg27148471	3	127842966	8.35168e-23
cg24488589	1	154850415	9.40563e-23
cg13130588	11	2294872	9.7129e-23
cg14706141	1	155030538	1.23084e-22
cg18431100	3	169795001	1.26537e-22
cg23840860	2	242572608	1.38442e-22
cg00922210	5	133880083	1.43215e-22
cg21849932	20	62369462	1.43775e-22
cg27051686	2	238398490	1.7579e-22
cg10919674	2	85976079	1.81916e-22
cg14976746	10	104228125	1.9381e-22
cg11998686	2	43687897	2.12617e-22
cg02246725	11	2014127	2.27391e-22
cg20802826	6	30782080	2.30558e-22
cg11100993	20	62078224	2.71436e-22
cg00953399	6	116867006	3.00253e-22
cg24280851	6	160201987	3.98559e-22
cg16224373	5	133903300	4.28308e-22
cg11385249	19	17215602	4.73381e-22
cg11493661	6	32016239	5.00469e-22
cg00283986	2	20875062	5.18412e-22
cg06740600	19	38924436	6.17751e-22
cg16854549	8	23113053	7.76184e-22
cg09067559	2	238447184	9.85641e-22
cg09229181	1	150521241	1.04095e-21
cg14191434	18	76725033	1.14641e-21
cg17068417	3	128081087	1.15692e-21
cg06043865	10	47045162	1.15777e-21
cg10048986	12	49631720	1.1935e-21
cg13333741	2	85766572	1.30935e-21
cg21160105	20	62384326	1.4176e-21
cg22748539	11	68830527	1.97292e-21
cg04069771	6	116937477	2.10919e-21
cg24203469	7	20874871	2.36423e-21
cg21726132	7	27936643	2.69805e-21
cg01937628	2	173419909	3.13184e-21
cg00357273	6	31138611	3.34594e-21
cg04366407	2	10696980	3.89427e-21
cg25043210	2	63872394	4.95967e-21
cg23063070	8	129020343	5.01929e-21
cg17252697	19	38754707	5.11565e-21
cg04396185	12	53574334	6.07646e-21
cg14507403	7	97798005	6.12171e-21
cg14574066	11	68984142	6.20602e-21
cg13184051	6	160135586	6.37676e-21
cg03003668	1	154840889	6.87719e-21
cg11921736	3	113160437	7.74748e-21
cg00782718	11	2197180	8.10927e-21
cg12880095	17	629613	1.02939e-20
cg16989719	2	238392110	1.05142e-20
cg17284139	2	242444691	1.09141e-20
cg05433258	8	128315978	1.15323e-20
cg06168656	12	53301031	1.16201e-20
cg18416705	4	106630264	1.36288e-20
cg06553033	12	53270239	1.39954e-20
cg08951273	6	31079152	1.68096e-20
cg09359103	1	154839909	1.90468e-20
cg03351412	1	154909251	2.12462e-20
cg06221963	1	154839813	2.20897e-20
cg06063598	6	30314177	2.28874e-20
cg18867923	22	19755334	2.46227e-20
cg12542836	15	66600178	2.52296e-20
cg16680214	1	154839983	3.01105e-20
cg21907768	2	173306941	3.08376e-20
cg19148024	10	126695914	3.44481e-20
cg08414403	7	47446450	3.72435e-20
cg24250549	1	154909240	3.76282e-20
cg21184170	10	104299959	3.87298e-20
cg06500079	17	619033	4.43099e-20
cg20543366	1	154841288	4.65762e-20
cg16108230	6	117584815	4.81734e-20
cg23864333	11	69239224	4.97202e-20
cg13576175	17	504991	5.11618e-20
cg00331541	20	62220778	5.18085e-20
cg00902873	3	127771089	5.40303e-20
cg02259081	12	53268433	6.19885e-20
cg17038049	6	31021365	6.2148e-20
cg20207276	8	23428718	6.68405e-20
cg27019594	3	127892866	6.87407e-20
cg19125081	2	242219370	7.80303e-20
cg05298458	22	19749188	9.04249e-20
cg14078579	12	133120548	1.13893e-19
cg09696706	7	47479511	1.24168e-19
cg07740711	19	51362076	1.43769e-19
cg25783361	7	47783949	1.85242e-19
cg09855384	17	35684812	1.8641e-19
cg22531371	1	155162756	2.26018e-19
cg18725573	20	62368956	2.35903e-19
cg10720644	14	60768693	2.37425e-19
cg14772800	3	127796115	2.50278e-19
cg05053403	12	133120676	2.50615e-19
cg07167946	5	1878205	2.75628e-19
cg17113365	12	49602202	2.83465e-19
cg01807408	3	87137933	2.89101e-19
cg23457357	6	31148748	2.99727e-19
cg06659144	6	31239939	3.01877e-19
cg10270595	4	74472965	3.28821e-19
cg27311041	5	1300340	3.33287e-19
cg24504864	2	85665051	3.52629e-19
cg03190769	2	238382720	3.57089e-19
cg06850417	5	1672318	3.60524e-19
cg10951224	10	104502824	3.95531e-19
cg04778099	7	47445517	4.00463e-19
cg20780721	11	69519237	4.03414e-19
cg00223958	2	44104983	4.16122e-19
cg11240634	11	69519263	4.23631e-19
cg06762206	12	49687002	4.35594e-19
cg14972564	3	127935096	4.49961e-19
cg14767165	6	160183909	4.83269e-19
cg03626256	8	127832164	4.86852e-19
cg08097157	6	31080048	5.28031e-19
cg23694490	7	47445681	5.71371e-19
cg17341174	7	97923834	5.72717e-19
cg13709639	12	49526040	5.9408e-19
cg24100167	6	160221433	6.72649e-19
cg10821226	6	29818277	6.92511e-19
cg14700707	6	32191840	7.05505e-19
cg26662520	18	76725299	7.1505e-19
cg13221458	6	160112632	7.1943e-19
cg13661922	12	49485079	8.21818e-19
cg25822709	9	19048850	8.42604e-19
cg13698860	22	43525679	8.68293e-19
cg21719957	3	127794225	1.09399e-18
cg19201019	19	41935185	1.30622e-18
cg00911488	4	106068604	1.31799e-18
cg01593857	18	76725474	1.5411e-18
cg15583958	6	31055396	1.54279e-18
cg13513478	19	51413815	1.62462e-18
cg00204782	22	19753364	1.63469e-18
cg17844448	7	27782764	1.63473e-18
cg16398511	6	31010701	1.80947e-18
cg22712154	11	69330429	1.94328e-18
cg21380145	19	42069883	2.01165e-18
cg10600594	6	30176107	2.05515e-18
cg14070755	2	238394933	2.18355e-18
cg10132627	22	43355971	2.60473e-18
cg04352534	3	141104523	2.62999e-18
cg14032260	17	47025350	2.66754e-18
cg12343591	2	16031275	2.74788e-18
cg22708902	8	23100981	2.95583e-18
cg21459123	19	42070397	2.98188e-18
cg09118835	10	104244898	3.49029e-18
cg12366800	7	97929490	3.98499e-18
cg03875197	3	86836387	4.21071e-18
cg10942339	6	31474043	4.22068e-18
cg27236539	20	62289627	4.56721e-18
cg06169961	10	104502638	4.96172e-18
cg21341012	10	126378832	5.10632e-18
cg10181330	6	29818243	5.28067e-18
cg12758147	6	30103696	5.35738e-18
cg10474350	7	27196555	5.76799e-18
cg14208839	3	128080980	6.75369e-18
cg22686277	2	43011506	7.46611e-18
cg04740405	22	43560830	7.50589e-18
cg15279800	3	127792691	7.5788e-18
cg21573880	6	31628050	7.80729e-18
cg07098836	8	23396887	8.4187e-18
cg07700416	1	153941753	8.77443e-18
cg01693830	3	127790462	1.02524e-17
cg01362455	6	29855490	1.04634e-17
cg04072928	6	31125950	1.08013e-17
cg26270937	2	16383282	1.30058e-17
cg02805665	12	49484932	1.39378e-17
cg03156866	9	19033365	1.39426e-17
cg05744690	9	19033256	1.61913e-17
cg04304450	22	43525431	1.76815e-17
cg00852603	18	76725495	1.91148e-17
cg26592319	8	23429993	1.95058e-17
cg04530265	6	160642786	2.00343e-17
cg15704662	8	128388831	2.06254e-17
cg04035638	6	31141768	2.17416e-17
cg25540824	6	30139686	2.18382e-17
cg04471037	1	46395155	2.21134e-17
cg06048819	3	127794219	2.21173e-17
cg01077779	2	242204329	2.27679e-17
cg04030663	20	62198289	2.29109e-17
cg07099606	12	133051136	2.35212e-17
cg17638825	2	64081333	2.41819e-17
cg17707274	11	102401523	2.46021e-17
cg18595780	6	31010742	2.51774e-17
cg08443130	3	128117563	2.65257e-17
cg20987089	22	19747140	2.68448e-17
cg15846434	18	76733103	2.72497e-17
cg16709353	11	68856817	2.84205e-17
cg09574757	22	19747024	2.98588e-17
cg12566645	4	74483141	3.01379e-17
cg00206463	6	30179435	3.02934e-17
cg23835812	3	87276149	3.05666e-17
cg12345814	9	132572181	3.13842e-17
cg02594094	8	23415999	3.57009e-17
cg22389015	2	86045817	3.72011e-17
cg24766816	6	30568535	3.78821e-17
cg25406294	14	61070289	4.52353e-17
cg06096853	2	62932705	4.88654e-17
cg08489349	17	656181	5.34227e-17
cg17355385	20	62368837	5.91862e-17
cg17351239	9	19033306	6.19662e-17
cg27413950	14	60789354	6.44313e-17
cg03611452	19	38183253	6.55502e-17
cg10246081	12	49726893	7.05076e-17
cg03958512	7	47443041	7.24551e-17
cg05308327	6	117246826	7.46182e-17
cg24783785	17	619036	7.4782e-17
cg07054641	3	113160554	7.72837e-17
cg13044052	6	30103699	8.12516e-17
cg21752471	5	133861794	8.32674e-17
cg07468289	6	30030010	8.33786e-17
cg24081470	2	85890816	8.82471e-17
cg22990198	20	62283533	8.82783e-17
cg11849026	6	109496663	9.77594e-17
cg06893296	6	30095136	9.8549e-17
cg22963705	19	42070671	1.0961e-16
cg15758783	6	160221183	1.1605e-16
cg05033341	22	40419857	1.17763e-16
cg23487560	2	10832689	1.17769e-16
cg18484068	5	1509526	1.20012e-16
cg09842946	7	20829502	1.36604e-16
cg18741404	6	29894253	1.49658e-16
cg12856970	3	113160531	1.55045e-16
cg24276787	6	30045068	1.55723e-16
cg11878254	12	49731885	1.69089e-16
cg10236024	9	19033634	1.86799e-16
cg25178838	2	85818634	1.92732e-16
cg07031558	12	49687369	1.95269e-16
cg08112188	17	47440006	1.96768e-16
cg23208176	5	1876168	2.36021e-16
cg13819127	6	29717368	2.36263e-16
cg11640684	5	133984612	2.44583e-16
cg05700554	11	69156355	2.54165e-16
cg24106834	20	62216768	2.55073e-16
cg23481900	5	1685406	2.58049e-16
cg25006128	9	132565414	2.73835e-16
cg09591065	3	170483432	2.86567e-16
cg16519217	6	31038713	2.86798e-16
cg17635193	8	23447031	3.06703e-16
cg08954933	3	23154370	3.12194e-16
cg18516125	6	29924207	3.18946e-16
cg18523915	2	85728591	3.35231e-16
cg03568835	20	62209709	3.45194e-16
cg24402372	12	52997366	4.007e-16
cg06366107	1	154990562	5.08499e-16
cg07228336	3	127783770	5.22054e-16
cg05939970	3	127795340	5.66525e-16
cg14980020	1	154992262	5.83029e-16
cg02606423	2	63280376	5.95085e-16
cg10268548	6	160184041	6.26324e-16
cg17849733	6	31082200	6.30163e-16
cg08258867	20	62373333	6.58974e-16
cg04768479	6	30095292	6.74176e-16
cg16668548	6	31697545	7.40319e-16
cg15272186	6	29709610	7.41308e-16
cg01697719	22	19754125	8.44428e-16
cg14646094	6	31496752	8.48757e-16
cg09449191	19	17200853	9.42995e-16
cg13719885	3	127795394	9.87336e-16
cg23707289	18	60988099	1.01559e-15
cg27353721	6	32202748	1.04998e-15
cg01792686	3	128118254	1.16726e-15
cg24139720	1	204485075	1.1996e-15
cg15448721	6	30045041	1.24552e-15
cg13533976	17	47865880	1.30691e-15
cg27547543	6	31148524	1.30888e-15
cg13529269	4	106395383	1.42845e-15
cg00110675	6	31698047	1.43312e-15
cg03239580	6	31973051	1.4788e-15
cg09606495	11	2181269	1.51772e-15
cg08472142	1	155007166	1.56474e-15
cg05731808	2	173293392	1.6244e-15
cg25822783	12	133050826	1.74693e-15
cg21862992	11	68658383	1.93296e-15
cg25022233	11	68545369	1.96617e-15
cg08789612	11	69360858	2.15996e-15
cg01082498	11	68608225	2.1978e-15
cg04028648	1	150241102	2.32505e-15
cg10685628	1	46251517	2.40961e-15
cg27351624	6	30073747	2.41433e-15
cg15402627	12	133021489	2.50664e-15
cg18847491	11	2198579	2.56864e-15
cg08623154	1	154192647	2.57912e-15
cg21625858	22	43807121	2.69951e-15
cg13529314	9	132598258	2.74802e-15
cg12177094	2	85804646	2.96954e-15
cg27467234	3	169530867	3.04232e-15
cg26818629	6	31148516	3.04559e-15
cg06098344	10	123048167	3.10745e-15
cg23878318	6	31023770	3.11847e-15
cg24883237	6	160699650	3.24186e-15
cg04694619	2	242127759	3.32182e-15
cg21747160	12	49504981	3.49584e-15
cg24342377	7	97868109	3.49852e-15
cg05251389	22	43525330	3.82144e-15
cg22968209	6	134300573	3.88119e-15
cg01963633	6	30079177	3.88398e-15
cg07971453	18	61012307	3.97373e-15
cg07382149	1	150601807	4.05959e-15
cg06654549	5	1875058	4.16976e-15
cg27392395	8	23431014	4.94532e-15
cg03078486	6	31148474	5.33046e-15
cg12894142	3	86979205	5.48411e-15
cg08668199	3	127795571	5.54715e-15
cg18790646	6	32006196	5.6773e-15
cg20870561	2	10728572	6.00515e-15
cg27119639	9	132597792	6.32682e-15
cg06873483	6	30761762	6.59543e-15
cg20384898	6	1625111	6.73812e-15
cg13328788	1	154127088	6.82575e-15
cg21917740	2	8597923	7.06214e-15
cg19872019	6	29980960	7.08504e-15
cg25943091	5	1368733	7.73179e-15
cg10861146	1	155099324	8.03518e-15
cg24330906	2	85765176	8.08108e-15
cg02666180	10	47746589	8.42774e-15
cg02749887	11	2182540	8.4802e-15
cg06360614	17	456563	8.60714e-15
cg06500932	8	127882188	8.87514e-15
cg24736989	14	60973904	9.12115e-15
cg25247859	6	30095174	1.0031e-14
cg06097213	6	29717651	1.02734e-14
cg24655016	3	169530657	1.05758e-14
cg13429093	2	43710387	1.12375e-14
cg00174734	14	69126547	1.13008e-14
cg26769493	12	49527075	1.21163e-14
cg13044444	6	30029721	1.23737e-14
cg12324144	3	169531663	1.25511e-14
cg20454518	12	133135463	1.28935e-14
cg21996586	6	31515136	1.31539e-14
cg05344026	3	169530920	1.34314e-14
cg17839259	20	62715661	1.38193e-14
cg13228884	3	127793383	1.45062e-14
cg16418754	1	183093901	1.4591e-14
cg27456627	6	34708295	1.49372e-14
cg17931227	6	31148370	1.55534e-14
cg10180169	1	155171810	1.61103e-14
cg02510924	3	127802658	1.61822e-14
cg18412521	6	31220536	1.65315e-14
cg16335136	6	34551373	1.65556e-14
cg16626479	6	31138420	1.77133e-14
cg23707559	3	169530692	1.77137e-14
cg21026830	14	60973517	1.80912e-14
cg04211303	6	29975675	1.83554e-14
cg17697016	6	1606348	1.87178e-14
cg07822788	6	32192350	1.97999e-14
cg04484994	11	2181039	2.03721e-14
cg06449458	2	43861173	2.06048e-14
cg12582728	17	36162433	2.07692e-14
cg15765502	7	20816521	2.09245e-14
cg00343092	22	43547974	2.09466e-14
cg08193579	3	169529701	2.19534e-14
cg14036627	6	31148657	2.2277e-14
cg24043730	19	37958970	2.22907e-14
cg17328125	17	69389510	2.34668e-14
cg02019746	12	53254214	2.40134e-14
cg02571816	19	38747378	2.43027e-14
cg12887840	6	11218486	2.45737e-14
cg09045681	6	31127178	2.5282e-14
cg23989119	6	1608107	2.66927e-14
cg11811828	6	31148666	2.68568e-14
cg02562915	2	64110569	2.73283e-14
cg01497262	2	43635730	2.7367e-14
cg25746092	6	31081617	2.7958e-14
cg16024214	3	169530817	2.89224e-14
cg14823763	5	1884365	2.9255e-14
cg10167316	3	127780031	2.94449e-14
cg01656996	12	49526897	2.98769e-14
cg19207017	10	104316063	3.05018e-14
cg13175981	1	150552382	3.12238e-14
cg01458054	20	62200603	3.20039e-14
cg13019491	14	60977856	3.24935e-14
cg23533285	6	31322348	3.25115e-14
cg01461478	6	41118594	3.43385e-14
cg15038286	3	128200723	3.49423e-14
cg03642690	20	62727907	3.63676e-14
cg18753296	6	31630923	3.67539e-14
cg07775147	12	133101495	3.7496e-14
cg25630905	7	28116973	3.8854e-14
cg23942526	7	27882598	3.93078e-14
cg27247736	6	160241105	3.94333e-14
cg17509612	9	132598774	3.97795e-14
cg09590377	2	8597389	4.04826e-14
cg07306190	6	34760872	4.08738e-14
cg13075942	14	69035884	4.12697e-14
cg05600906	11	68870110	4.76895e-14
cg26484372	7	27282939	5.08216e-14
cg16024613	19	17163492	5.09225e-14
cg03022541	3	128186859	5.40013e-14
cg21367582	19	38840940	5.54303e-14
cg08750521	1	205799640	5.54338e-14
cg07752015	1	183079647	5.57406e-14
cg05050652	6	29816166	5.94454e-14
cg06146156	4	106043656	6.07215e-14
cg04613787	6	1607852	6.96717e-14
cg01482860	12	49735806	7.0194e-14
cg08950745	2	85582299	7.02095e-14
cg26689038	6	30074193	7.09679e-14
cg24095583	12	14975112	7.54653e-14
cg22291762	6	31148404	7.62565e-14
cg09179646	6	31148383	7.94671e-14
cg14254268	7	97650958	8.11424e-14
cg01715842	16	85045600	8.30406e-14
cg02042712	16	57702239	8.76934e-14
cg05024157	5	1238988	8.79797e-14
cg15072680	19	38713292	8.94306e-14
cg14563924	6	11219554	9.06493e-14
cg25314364	3	169899582	9.22914e-14
cg19964491	6	32016236	9.23412e-14
cg17186844	3	113461489	9.29411e-14
cg00947999	1	205868664	9.54288e-14
cg27313566	6	30079155	9.79434e-14
cg02303747	14	60794963	9.81178e-14
cg11949060	12	49726761	9.85774e-14
cg05720020	1	204434864	9.94217e-14
cg05255275	14	60952097	1.01801e-13
cg10755235	14	60974039	1.02931e-13
cg14019859	11	69251636	1.06159e-13
cg12746627	19	38450289	1.09553e-13
cg20289949	2	43019614	1.12284e-13
cg02079700	22	43166347	1.12416e-13
cg17167053	6	34664215	1.13408e-13
cg02481669	6	31496733	1.19739e-13
cg13458462	22	43521975	1.22383e-13
cg20794828	6	31688229	1.27751e-13
cg27081346	6	32064692	1.28725e-13
cg25814743	20	62402068	1.31093e-13
cg13342336	2	64291418	1.35117e-13
cg23489273	6	29910292	1.35315e-13
cg20368506	4	74486546	1.36241e-13
cg25903261	20	62219204	1.37459e-13
cg04794901	6	160209903	1.38006e-13
cg08382235	22	19754251	1.39868e-13
cg07180897	6	32729130	1.42966e-13
cg05803418	20	62133626	1.48553e-13
cg17173860	20	62319498	1.5202e-13
cg00828721	14	37121260	1.52181e-13
cg23278644	6	160232467	1.64964e-13
cg12811449	14	60972853	1.65958e-13
cg06791426	12	133135361	1.80672e-13
cg22858044	9	33934985	1.82772e-13
cg13919341	6	30029929	1.96623e-13
cg08222513	6	30079280	2.01498e-13
cg15985297	1	182991254	2.02089e-13
cg05316309	22	43011028	2.0309e-13
cg11297969	3	70871116	2.05818e-13
cg04746303	6	32163839	2.08443e-13
cg24293297	7	20831044	2.15289e-13
cg12588880	2	8597159	2.17951e-13
cg10105712	2	8597188	2.20026e-13
cg19924334	20	62197682	2.26488e-13
cg09357589	6	31148552	2.33011e-13
cg05598103	6	32022929	2.43753e-13
cg27142059	6	30139996	2.45303e-13
cg17276158	6	76311075	2.46667e-13
cg13103465	5	133837030	2.51819e-13
cg17570948	12	49726661	2.52035e-13
cg01418593	1	154238234	2.52691e-13
cg13886799	2	242127948	2.65352e-13
cg06155771	6	30029935	2.70828e-13
cg17252620	17	36125170	2.80006e-13
cg12588917	6	29692082	2.84402e-13
cg24945895	6	30786477	2.8678e-13
cg26951293	7	27904646	2.93059e-13
cg16984812	2	43863456	2.9437e-13
cg14752227	20	34000481	3.0394e-13
cg08127100	9	132596799	3.19395e-13
cg23317287	12	50093354	3.43228e-13
cg07792094	19	38717239	3.49499e-13
cg18327128	6	30079139	3.496e-13
cg14056187	14	60954210	3.4988e-13
cg26099045	2	64291800	3.70312e-13
cg00686030	2	242639277	3.70815e-13
cg16609995	6	32159036	3.85171e-13
cg07411412	6	41578784	4.05246e-13
cg09618904	20	34026478	4.57262e-13
cg09602051	5	177887964	4.59647e-13
cg15738450	6	30079194	4.64173e-13
cg26668675	6	31148463	4.64704e-13
cg24710387	22	43551216	5.03289e-13
cg06879746	6	30883768	5.06371e-13
cg11229497	6	30078954	5.43534e-13
cg02077524	6	31145335	5.4497e-13
cg05523662	6	29910101	5.61136e-13
cg14581129	12	53358946	5.63545e-13
cg09687846	8	23145878	5.79957e-13
cg10172864	2	64069452	5.8288e-13
cg11143987	1	205671920	5.98693e-13
cg06179667	2	20877368	6.18783e-13
cg19066391	3	49203973	6.21879e-13
cg19893409	18	61009665	6.26851e-13
cg04227581	2	16059290	6.2892e-13
cg12423902	6	30159309	6.29461e-13
cg16620860	9	130373632	6.32249e-13
cg25195334	8	23710946	6.33414e-13
cg13561028	6	30899649	6.37184e-13
cg08193650	2	43451868	6.45323e-13
cg26756125	6	31090270	6.57771e-13
cg26930006	14	60798844	6.85266e-13
cg03916832	3	170136817	6.88144e-13
cg06709658	2	43106124	6.93785e-13
cg02994187	6	30431860	6.9433e-13
cg02560447	14	60794991	6.98648e-13
cg08644993	1	153508755	7.05145e-13
cg09659004	6	29975078	7.25811e-13
cg20891813	6	29691735	7.37673e-13
cg09886342	11	69490314	7.45186e-13
cg22325186	12	133158791	7.71719e-13
cg09864961	11	2183434	7.8607e-13
cg14286243	11	68867220	7.98412e-13
cg08568868	9	132602372	8.08434e-13
cg20320158	7	97847054	8.11906e-13
cg19395017	19	38715384	8.2125e-13
cg13924755	6	29691755	8.53696e-13
cg16575491	1	46395026	8.61494e-13
cg03997176	6	29796066	8.7989e-13
cg11805138	6	31148332	9.11239e-13
cg02907402	6	30079425	9.145e-13
cg16682112	6	161339962	9.16356e-13
cg01231485	12	133140633	9.45412e-13
cg23344452	6	30068501	9.48496e-13
cg24475058	20	61008820	1.00715e-12
cg26437651	2	10671152	1.01406e-12
cg24754095	1	150944300	1.03746e-12
cg16597345	16	4466593	1.04197e-12
cg06794775	1	153940746	1.05589e-12
cg19599407	15	33360214	1.0701e-12
cg24900542	6	29723315	1.07615e-12
cg15480114	6	31857040	1.10795e-12
cg19777318	6	31134163	1.1114e-12
cg27134827	6	32121566	1.11865e-12
cg02247838	6	31110639	1.12018e-12
cg21574853	11	2182573	1.12243e-12
cg08202226	1	153896590	1.1596e-12
cg09322489	10	104503149	1.17554e-12
cg23184226	7	97880563	1.19909e-12
cg19371711	20	62453915	1.20586e-12
cg14952313	14	61570456	1.25823e-12
cg18256985	5	1641876	1.25871e-12
cg18872426	19	38874037	1.25939e-12
cg06556266	11	76154804	1.26422e-12
cg11548404	12	133076622	1.26426e-12
cg27187037	22	43733644	1.2976e-12
cg18876882	6	30034458	1.37176e-12
cg07858908	18	76733537	1.37637e-12
cg16040230	2	202022618	1.39634e-12
cg05393297	12	53359155	1.39935e-12
cg14680685	2	43967981	1.41773e-12
cg26315602	16	82069046	1.41815e-12
cg17220337	12	14894281	1.42136e-12
cg12744859	17	46669492	1.47098e-12
cg25155006	6	37138205	1.53219e-12
cg23087944	17	7757148	1.53304e-12
cg23905944	20	62571879	1.55991e-12
cg14780466	2	20870812	1.58855e-12
cg21809927	6	30079265	1.60864e-12
cg20563666	2	43903842	1.62104e-12
cg15829665	6	160241556	1.67923e-12
cg10316834	1	150534265	1.68052e-12
cg17669802	20	33975354	1.71521e-12
cg13207333	6	29974798	1.72303e-12
cg03115093	3	127861051	1.72557e-12
cg05204532	2	8597177	1.76374e-12
cg05145130	6	1606269	1.77905e-12
cg14872731	11	69456982	1.79021e-12
cg03608520	6	31696720	1.90555e-12
cg08653943	1	150786516	1.9144e-12
cg22467232	5	1816093	1.9938e-12
cg21232488	6	30079203	1.99909e-12
cg21457401	6	160241519	2.04274e-12
cg07068547	16	4310905	2.11271e-12
cg09559798	10	126688792	2.14094e-12
cg22812972	12	53400109	2.1601e-12
cg27395198	22	43791354	2.2207e-12
cg12523066	8	127989753	2.22802e-12
cg01401232	9	130373759	2.23531e-12
cg09398169	21	40291207	2.23884e-12
cg18366651	14	23305239	2.24355e-12
cg26373922	1	154101477	2.25207e-12
cg15175581	15	33360262	2.30286e-12
cg13752828	17	46816630	2.31268e-12
cg00038736	19	38877134	2.34684e-12
cg06863878	6	32168732	2.38666e-12
cg24543970	15	33360329	2.41392e-12
cg17475949	2	202050400	2.53674e-12
cg00581422	3	127794831	2.57684e-12
cg24408313	18	60988465	2.65087e-12
cg03665259	6	31021826	2.72054e-12
cg02375506	22	43806801	2.72489e-12
cg08142973	12	49946069	2.73235e-12
cg26989179	10	104157955	2.83671e-12
cg19857776	15	33360396	2.88298e-12
cg22098375	6	29590966	2.9338e-12
cg20802392	1	150780684	3.10672e-12
cg14432143	6	29975061	3.13355e-12
cg18770442	6	116692922	3.23125e-12
cg06870868	6	32812663	3.23731e-12
cg04977659	20	62387994	3.24662e-12
cg26445322	17	36162828	3.2709e-12
cg23892836	6	29692085	3.36184e-12
cg06571687	17	152259	3.36904e-12
cg12563040	3	169648043	3.57117e-12
cg03016258	2	86050008	3.59636e-12
cg17454592	15	33360353	3.67583e-12
cg01393604	6	29695590	3.72738e-12
cg15951466	6	30079192	3.73402e-12
cg17221604	6	29720989	3.85914e-12
cg25370416	11	68894672	3.93949e-12
cg27535757	6	30434129	4.12635e-12
cg08376583	6	32222492	4.17358e-12
cg07701999	1	155169540	4.22808e-12
cg24009529	6	32122470	4.30321e-12
cg24427850	6	31148409	4.40805e-12
cg03185453	6	29988124	4.53739e-12
cg20817941	1	150780718	4.54388e-12
cg25130710	12	133159752	4.60566e-12
cg18908315	17	56623063	4.76229e-12
cg21507095	22	19754448	4.81126e-12
cg17747879	1	154929734	4.81392e-12
cg11568374	2	64015338	4.84722e-12
cg16219552	6	30057025	4.90431e-12
cg06278080	15	66784464	4.97875e-12
cg17243289	18	45458021	5.02007e-12
cg21520607	20	62200854	5.09078e-12
cg23817096	6	1620687	5.48703e-12
cg08524409	12	53533435	5.60808e-12
cg01452847	17	46711341	5.62359e-12
cg16505946	6	31870305	5.64737e-12
cg19882268	6	33245779	5.72307e-12
cg13472456	15	66942574	5.78142e-12
cg02233750	22	43539658	5.783e-12
cg04452581	6	32397683	5.96306e-12
cg17695332	4	170078682	5.9834e-12
cg04406573	1	153853406	6.08073e-12
cg05115375	15	33360485	6.50448e-12
cg05177685	6	30558470	6.51333e-12
cg00555268	20	62202358	6.60193e-12
cg23091087	6	41590237	6.70597e-12
cg25310250	15	33360337	6.72053e-12
cg18424091	6	31781814	6.72327e-12
cg09344631	6	33135763	6.94403e-12
cg01875784	5	1874703	7.01477e-12
cg18580274	6	30070074	7.39477e-12
cg04095776	6	31106941	7.62173e-12
cg10894122	3	169682076	7.89537e-12
cg20083609	3	112980454	8.13182e-12
cg14420164	2	202047669	8.20928e-12
cg05839762	6	29911095	8.81876e-12
cg25363550	14	69102176	8.99472e-12
cg06122234	11	47929991	9.33269e-12
cg08926713	6	29723407	9.37953e-12
cg16835636	14	75388957	9.55573e-12
cg14334382	7	27703802	1.01281e-11
cg15468403	4	95526836	1.02486e-11
cg17561720	6	31113086	1.03137e-11
cg17006042	6	31620002	1.04631e-11
cg10423070	12	53090019	1.07133e-11
cg13488542	16	82186317	1.07512e-11
cg23915011	5	1702577	1.0795e-11
cg06789824	6	29972393	1.07975e-11
cg22501666	6	32070101	1.08262e-11
cg14062050	5	1886994	1.08601e-11
cg20373326	16	82068803	1.11548e-11
cg02045936	11	2152577	1.1434e-11
cg01214817	2	20875550	1.14947e-11
cg17323974	6	31079110	1.18328e-11
cg22018660	14	23304382	1.20542e-11
cg25601886	11	2183420	1.21526e-11
cg07747306	14	60975174	1.22935e-11
cg15384453	6	30070082	1.24744e-11
cg22714138	7	27968663	1.25869e-11
cg02881939	2	43860690	1.26176e-11
cg03111818	12	14927076	1.28256e-11
cg25750228	12	53267626	1.29904e-11
cg18970070	20	61012386	1.35837e-11
cg23893833	2	10857880	1.4033e-11
cg25867286	6	160759551	1.44116e-11
cg19709054	15	25654697	1.47561e-11
cg15319255	6	29910269	1.4767e-11
cg07858678	20	34000273	1.47946e-11
cg11957242	5	43556691	1.48752e-11
cg12548730	20	33927324	1.49686e-11
cg23376846	6	29818154	1.5344e-11
cg16795295	17	17754625	1.54674e-11
cg05145573	5	1479911	1.58885e-11
cg11234767	11	69466728	1.60728e-11
cg10101600	2	43478743	1.6115e-11
cg01711276	22	43949440	1.62299e-11
cg14747086	6	30070087	1.62581e-11
cg22473097	6	29818300	1.6341e-11
cg12105450	2	202048100	1.65792e-11
cg20644745	4	74519591	1.68022e-11
cg05305107	2	242290688	1.72864e-11
cg18877200	6	29720927	1.73249e-11
cg02753029	10	122739390	1.74699e-11
cg16772207	20	62795807	1.90602e-11
cg09774956	22	43153898	1.93361e-11
cg10958126	6	31497756	1.93403e-11
cg09038267	10	104524861	1.96262e-11
cg22351602	21	40310774	1.96745e-11
cg23531127	21	40289264	1.96894e-11
cg15377009	7	27937556	1.9946e-11
cg19841496	14	75390370	2.00419e-11
cg08794568	1	150669718	2.04735e-11
cg16405169	3	170078979	2.12458e-11
cg06572115	3	169782079	2.13981e-11
cg06855286	6	31010597	2.1855e-11
cg07659624	8	23425272	2.22963e-11
cg00320862	3	170588302	2.2997e-11
cg01847718	12	14926763	2.37908e-11
cg09145391	17	7338890	2.3841e-11
cg01406280	11	69454447	2.41532e-11
cg27100227	7	27281687	2.41557e-11
cg26191576	14	75389716	2.50487e-11
cg18712755	6	31600642	2.53744e-11
cg05951776	1	10568783	2.63947e-11
cg01245102	20	62236331	2.92581e-11
cg04461859	3	112837231	2.92629e-11
cg14984210	6	30560164	3.10243e-11
cg07809032	10	104592955	3.22601e-11
cg26504835	6	31143710	3.29692e-11
cg09703123	6	30658281	3.30052e-11
cg24647794	1	154192555	3.35868e-11
cg11409139	6	30292481	3.36371e-11
cg12781518	6	32236003	3.38785e-11
cg15542016	1	204621252	3.43425e-11
cg26093403	16	79828896	3.4371e-11
cg14124917	2	10090974	3.5633e-11
cg24251862	22	43045736	3.59543e-11
cg04559908	6	30920123	3.63376e-11
cg04239613	6	160115480	3.70311e-11
cg04047579	11	1834295	3.7076e-11
cg13318964	6	32337970	3.79312e-11
cg26127836	12	14926744	3.86463e-11
cg25390562	17	580202	3.86997e-11
cg17557540	6	31166174	3.93164e-11
cg16124934	14	75389480	3.93363e-11
cg12449037	2	11002433	3.94846e-11
cg15726260	6	29974900	4.03405e-11
cg22364204	11	2287347	4.09339e-11
cg04671446	14	104213377	4.11177e-11
cg25035365	12	133033695	4.18449e-11
cg12643970	14	75390401	4.24672e-11
cg16329197	12	53359506	4.37749e-11
cg08463024	6	31508167	4.39722e-11
cg05743885	7	27196365	4.40973e-11
cg03366382	11	2182644	4.45595e-11
cg27496231	10	104591314	4.49594e-11
cg07026448	6	160680851	4.52215e-11
cg24811663	8	23316094	4.55542e-11
cg08006332	7	1928891	4.74772e-11
cg01516775	15	41245254	4.7482e-11
cg25018755	22	43506952	4.99165e-11
cg23093090	10	104574429	5.11536e-11
cg16690356	6	29945948	5.16897e-11
cg02459569	1	150944634	5.29175e-11
cg05429199	7	47441498	5.31583e-11
cg05024762	10	104472143	5.34845e-11
cg17229678	6	32121555	5.47222e-11
cg05391758	16	85020961	5.53894e-11
cg07754492	2	202047754	5.87396e-11
cg02451928	6	31125948	5.89241e-11
cg27360727	2	62408302	5.90526e-11
cg27319151	6	30071232	5.96726e-11
cg00134449	14	75390205	5.9746e-11
cg16075007	7	27980271	5.9832e-11
cg16740311	20	61991088	6.01111e-11
cg27370028	20	62693943	6.09732e-11
cg24838316	6	29895260	6.30867e-11
cg00986130	5	177821799	6.46137e-11
cg07682871	6	31105377	6.58779e-11
cg16384656	2	20679389	6.60591e-11
cg06136804	10	46257328	6.97515e-11
cg20526800	20	33880825	7.04334e-11
cg17157913	1	150222676	7.10529e-11
cg17747518	3	169725031	7.19305e-11
cg11944236	17	36359308	7.50655e-11
cg24900663	19	38810166	7.76308e-11
cg25371332	2	10688317	7.8545e-11
cg19456540	14	60976285	7.86364e-11
cg05891181	6	31165581	7.86385e-11
cg13470333	7	1908714	7.87808e-11
cg27139491	11	69519214	7.93051e-11
cg03263673	6	160402780	7.95064e-11
cg05139571	1	154127138	7.96812e-11
cg06998765	14	75389618	7.97921e-11
cg25042173	11	68855823	8.10989e-11
cg26765084	16	85018922	8.1935e-11
cg22150763	6	31129329	8.31792e-11
cg24109466	18	45425580	8.33574e-11
cg25212457	6	31461853	8.48714e-11
cg21828629	1	205913422	8.57869e-11
cg13612693	11	2602171	8.6765e-11
cg00303773	17	17752575	8.71501e-11
cg00873704	22	43356672	8.98822e-11
cg24351901	6	29692092	9.27528e-11
cg06730250	5	177821870	9.27846e-11
cg16695576	6	1606028	9.28719e-11
cg19635897	15	33360195	9.43413e-11
cg19090176	2	242152815	9.48391e-11
cg20434178	2	172968684	9.58419e-11
cg17693183	3	112951443	9.79689e-11
cg04730925	18	51795821	9.82177e-11
cg05487507	17	46671861	1.00532e-10
cg19264743	7	27786842	1.01569e-10
cg08746853	12	14924953	1.02272e-10
cg20706388	20	61958550	1.02499e-10
cg09364338	6	30434523	1.02592e-10
cg05863683	7	1912471	1.06304e-10
cg19535980	5	159519152	1.06447e-10
cg17851795	6	32158927	1.06907e-10
cg01609275	14	37049091	1.08533e-10
cg09347959	15	33360271	1.09054e-10
cg25522223	14	70937737	1.11765e-10
cg22735105	20	62423401	1.12183e-10
cg22007809	2	202278709	1.12408e-10
cg22449691	4	106062757	1.12917e-10
cg01821161	2	172956823	1.17345e-10
cg25606641	5	1729927	1.19521e-10
cg16864139	2	43864212	1.197e-10
cg25962889	21	37485446	1.20706e-10
cg23483840	6	29974844	1.27068e-10
cg10767337	2	10566949	1.31397e-10
cg25820703	19	38877220	1.31973e-10
cg19025942	12	49500581	1.33569e-10
cg10448692	12	133162043	1.34559e-10
cg15284384	2	62685556	1.35585e-10
cg21342870	11	69473254	1.38064e-10
cg20069765	6	33036464	1.41872e-10
cg17549886	4	73891141	1.41917e-10
cg07442409	14	60973773	1.42848e-10
cg15414780	12	133037999	1.43246e-10
cg12190305	3	127815173	1.44046e-10
cg20132789	8	23351813	1.45028e-10
cg09564509	2	242210639	1.53776e-10
cg26874558	3	49058810	1.56083e-10
cg06542609	11	134280166	1.56678e-10
cg14262357	11	102444955	1.56884e-10
cg24225467	15	33359788	1.58228e-10
cg23369760	2	242612119	1.59848e-10
cg15383322	7	98100419	1.6177e-10
cg01307228	10	90152007	1.61925e-10
cg14270882	14	60953478	1.61954e-10
cg09163778	6	31125417	1.6652e-10
cg05377594	2	16004916	1.68397e-10
cg17749468	2	202316740	1.69769e-10
cg25954512	6	33283021	1.78216e-10
cg17793286	17	18011879	1.82907e-10
cg00533649	19	42431930	1.9772e-10
cg27571230	1	10557258	1.98982e-10
cg16307144	19	38704933	2.03525e-10
cg06194738	6	32159607	2.09504e-10
cg12169771	6	29768248	2.10589e-10
cg02219433	19	51752025	2.18355e-10
cg13936938	10	114708973	2.22154e-10
cg21529569	2	62549440	2.22508e-10
cg19493651	2	62428082	2.22715e-10
cg23280754	2	202221892	2.25216e-10
cg13826470	6	33290842	2.31379e-10
cg26539712	4	73891111	2.31886e-10
cg02201132	2	242212884	2.37475e-10
cg21883147	11	68434306	2.53257e-10
cg22400059	1	10571508	2.5634e-10
cg00264740	16	67841294	2.64579e-10
cg13355424	1	157165134	2.70207e-10
cg19186129	15	33378929	2.76772e-10
cg16890496	1	205631817	2.78086e-10
cg02554138	18	45455184	2.82271e-10
cg06067393	3	86780723	2.85707e-10
cg00272446	1	157164983	2.87947e-10
cg15929078	6	33267996	2.8859e-10
cg18027157	12	102853177	2.89166e-10
cg16332936	22	19748910	2.92159e-10
cg10388190	2	42983619	2.99839e-10
cg23666117	6	31629909	3.0855e-10
cg27056819	6	116710268	3.10205e-10
cg02738255	20	25231685	3.16465e-10
cg15559584	6	33267644	3.22571e-10
cg11886554	3	170076028	3.24813e-10
cg07400063	6	31126981	3.31278e-10
cg26261071	6	41525973	3.33344e-10
cg18938544	6	160075731	3.35323e-10
cg02803819	7	27141067	3.42795e-10
cg08551333	7	1894025	3.4309e-10
cg22185879	20	62153193	3.45595e-10
cg12486630	4	95397348	3.49224e-10
cg19100996	12	133138586	3.58734e-10
cg07333715	11	2292691	3.65185e-10
cg11988451	9	33935113	3.76271e-10
cg11761443	2	37887128	3.82197e-10
cg21521230	6	33288635	3.82406e-10
cg15024177	11	47789056	3.85975e-10
cg04129430	3	49236376	4.05888e-10
cg12806797	12	14926572	4.15897e-10
cg16253184	2	242119545	4.16521e-10
cg05939993	5	177424343	4.20411e-10
cg06498468	16	82203702	4.22583e-10
cg23908794	6	32383465	4.28334e-10
cg11361442	11	68841024	4.30991e-10
cg14650344	3	87276155	4.46045e-10
cg11112941	6	31491116	4.55083e-10
cg00330953	6	31733810	4.59967e-10
cg11564601	22	30592435	4.70402e-10
cg12374506	12	49728243	4.75337e-10
cg16603509	20	34213862	4.8266e-10
cg23270774	12	49380965	4.8432e-10
cg20166548	17	29650042	4.94464e-10
cg01561878	7	27200681	4.95303e-10
cg24407459	19	51586331	4.96098e-10
cg24813995	6	30657882	4.96965e-10
cg01932823	16	57701726	4.98811e-10
cg25369862	11	134279948	5.11252e-10
cg15841267	17	693789	5.14756e-10
cg07112131	12	14926909	5.20694e-10
cg03660115	3	87138400	5.26339e-10
cg03461704	1	205818484	5.31683e-10
cg16989086	20	62203971	5.46635e-10
cg03043553	6	31072036	5.47782e-10
cg24747537	6	33389172	5.5877e-10
cg20924428	20	61927820	5.62767e-10
cg02853497	1	46113000	5.67389e-10
cg26130023	18	45453609	5.71286e-10
cg14305942	9	132572700	5.8235e-10
cg03977339	6	29924256	5.9161e-10
cg05661430	18	74624996	5.94138e-10
cg15864351	19	38893551	6.06082e-10
cg10194930	17	579774	6.06457e-10
cg03250947	6	32193107	6.0654e-10
cg08130307	1	150510625	6.10653e-10
cg05882598	15	40858382	6.11493e-10
cg03033930	19	50905585	6.12949e-10
cg19513321	2	85811432	6.20196e-10
cg11007986	19	38719269	6.29184e-10
cg13512951	9	127029180	6.3497e-10
cg18398056	6	1607922	6.46273e-10
cg18074820	15	99203739	6.5051e-10
cg04661888	6	1608060	6.50732e-10
cg02231404	20	62679635	6.527e-10
cg04884612	6	30231639	6.5312e-10
cg08222787	17	56288205	6.5811e-10
cg16835101	17	406380	6.71698e-10
cg12897592	1	46471986	6.83606e-10
cg02642822	17	46666926	6.9263e-10
cg11719103	11	113652660	7.04194e-10
cg14379630	6	31461850	7.14089e-10
cg08085165	12	102511411	7.17611e-10
cg11677712	17	30080189	7.183e-10
cg12857945	14	37127275	7.20614e-10
cg17794996	6	31806478	7.22928e-10
cg03141756	6	31651676	7.30211e-10
cg26071551	8	26048414	7.37661e-10
cg00774100	6	31465369	7.41569e-10
cg13643465	9	130375613	7.57747e-10
cg26808167	1	154192205	7.60035e-10
cg13664888	1	150586269	7.64764e-10
cg27417609	16	68676806	7.73843e-10
cg17476405	6	31371614	7.86401e-10
cg00486113	6	31105711	7.86584e-10
cg16934969	2	173607848	7.97318e-10
cg14258935	6	33283286	8.07001e-10
cg14419102	6	33280400	8.1238e-10
cg12976581	6	29975032	8.22431e-10
cg02049405	6	30095265	8.33179e-10
cg18611245	20	62338235	8.50484e-10
cg24934431	10	104597864	8.5332e-10
cg22158929	6	31125445	8.75983e-10
cg07151644	6	31649089	8.86593e-10
cg04977041	17	17747358	9.35041e-10
cg04742578	12	133033603	9.359e-10
cg15449408	1	46443526	9.46815e-10
cg10340602	3	169772348	9.55474e-10
cg00933538	6	32121471	9.64179e-10
cg15948871	6	31139620	9.67414e-10
cg26418856	3	127794453	9.87667e-10
cg01304950	6	109416612	9.90764e-10
cg27154651	6	30796209	9.98197e-10
cg08726338	2	43904011	1.0107e-09
cg21924419	6	109292595	1.01731e-09
cg05924893	12	50064984	1.02053e-09
cg25580405	6	30431274	1.02183e-09
cg04939200	7	25992352	1.05333e-09
cg08102481	5	177915412	1.06028e-09
cg07501095	7	27282915	1.06566e-09
cg01477838	20	25317526	1.07988e-09
cg19664267	6	33245163	1.09873e-09
cg09163005	12	14926986	1.12874e-09
cg08213375	14	104286397	1.13761e-09
cg20007472	3	113047202	1.1424e-09
cg06320936	6	31803094	1.14409e-09
cg09474017	6	32016368	1.14427e-09
cg18352315	14	61151093	1.16897e-09
cg07157834	1	205819609	1.16939e-09
cg24889708	17	46678719	1.17443e-09
cg21202862	5	1337955	1.17725e-09
cg19252671	12	12871110	1.17815e-09
cg12378893	20	25235652	1.18542e-09
cg24018190	4	74280794	1.1866e-09
cg26385523	19	51611757	1.22137e-09
cg19188572	15	59950012	1.23828e-09
cg04714994	3	169530875	1.24191e-09
cg12158737	3	127794706	1.24608e-09
cg11104712	17	7306613	1.24913e-09
cg07539380	1	184289552	1.25672e-09
cg13000497	12	109988004	1.27877e-09
cg19593490	6	29943188	1.29346e-09
cg21425258	18	76585649	1.29423e-09
cg25584466	6	29981501	1.32086e-09
cg08096469	1	204878660	1.32585e-09
cg09735274	6	30071612	1.34338e-09
cg13950540	11	113733204	1.35591e-09
cg15896939	1	156030809	1.36487e-09
cg18246442	5	1874687	1.38571e-09
cg03432955	6	29795501	1.38794e-09
cg10437217	6	33215814	1.39238e-09
cg13927501	6	30079090	1.39686e-09
cg07841905	6	27521450	1.40013e-09
cg21497082	6	31111270	1.40416e-09
cg08170785	5	177826354	1.40689e-09
cg17721068	1	46089850	1.41401e-09
cg13127741	20	31331821	1.42069e-09
cg03889368	11	69208314	1.4209e-09
cg07786535	9	110166722	1.42275e-09
cg18861762	2	242127852	1.42989e-09
cg15534086	14	61120234	1.43477e-09
cg04667719	15	59950097	1.44123e-09
cg03084824	6	30174704	1.4531e-09
cg09836914	6	33449182	1.45761e-09
cg25025879	12	53359317	1.46752e-09
cg19598255	6	160250987	1.47171e-09
cg06266566	22	43795397	1.49443e-09
cg12797044	6	30922043	1.49604e-09
cg03130962	6	31111088	1.50705e-09
cg19137748	11	69466054	1.50714e-09
cg12961889	11	113749001	1.51151e-09
cg00084340	15	70670653	1.52482e-09
cg04370829	17	406249	1.53018e-09
cg01287833	6	31113026	1.5338e-09
cg27398495	3	18787126	1.54308e-09
cg04165583	19	42048674	1.55107e-09
cg21079591	6	31510735	1.55558e-09
cg14111380	6	29576818	1.59574e-09
cg18674460	6	32169650	1.60094e-09
cg22395539	16	82068567	1.60361e-09
cg18501615	20	31331290	1.62281e-09
cg21444670	17	57048710	1.62762e-09
cg24855818	20	33880337	1.6419e-09
cg04510853	17	660255	1.65504e-09
cg24876187	6	31126871	1.65985e-09
cg27358375	1	150534131	1.68299e-09
cg24694606	6	29977956	1.70473e-09
cg00157572	14	60977961	1.71159e-09
cg15321396	16	67219218	1.71179e-09
cg04794465	6	31622326	1.71539e-09
cg23845249	11	68861649	1.71844e-09
cg18280909	6	29723301	1.72786e-09
cg09329501	14	61029031	1.73934e-09
cg08696107	6	29759949	1.77896e-09
cg25302603	11	65392829	1.79012e-09
cg17319108	2	174849823	1.79672e-09
cg11867546	6	29974810	1.80794e-09
cg25454843	18	51881378	1.84567e-09
cg13638257	6	33280436	1.86421e-09
cg05875819	6	31090280	1.90177e-09
cg02830485	7	27793628	1.90434e-09
cg00527440	2	242549864	1.90643e-09
cg13720316	11	69455111	1.93207e-09
cg00332148	6	31566127	1.95341e-09
cg02665123	13	110120630	1.99945e-09
cg06808498	14	60974525	2.00809e-09
cg22377040	6	30071412	2.0081e-09
cg20500934	8	8468374	2.01079e-09
cg13436843	6	30071601	2.03719e-09
cg18919659	22	43343084	2.08282e-09
cg20460852	8	23082822	2.08671e-09
cg15744005	10	104629667	2.10893e-09
cg19382642	6	30071496	2.11386e-09
cg03652456	6	1670293	2.1221e-09
cg06230948	6	33280518	2.1285e-09
cg12707346	12	64960957	2.13299e-09
cg23495581	8	23572595	2.16802e-09
cg04837722	6	160463767	2.1823e-09
cg25160978	2	20866107	2.18532e-09
cg19178742	6	30070099	2.21684e-09
cg18495884	7	2020099	2.22469e-09
cg21369949	6	30655696	2.23996e-09
cg10453602	2	8597867	2.28731e-09
cg23642250	6	30071394	2.29041e-09
cg04181682	1	46574030	2.29476e-09
cg11039583	2	63841200	2.29736e-09
cg18144560	6	33283070	2.32195e-09
cg05995528	6	33036495	2.32329e-09
cg05911799	6	32708899	2.33698e-09
cg18279126	7	2041391	2.34316e-09
cg20345556	6	30175305	2.34466e-09
cg00290422	12	49431177	2.345e-09
cg18785833	20	31331288	2.40469e-09
cg20234007	18	74535840	2.44858e-09
cg20399769	6	32708543	2.47429e-09
cg21675569	11	58873699	2.47955e-09
cg12296550	6	32728862	2.48088e-09
cg18481187	6	153472898	2.48237e-09
cg02652369	6	31111076	2.50193e-09
cg09262446	6	30231689	2.53949e-09
cg20671150	6	32172151	2.64567e-09
cg07945448	16	4304224	2.66489e-09
cg10473506	1	10595789	2.70849e-09
cg00787996	6	30072616	2.74152e-09
cg09307564	14	36983737	2.75756e-09
cg26083458	6	33280424	2.82309e-09
cg10093934	2	173423557	2.86364e-09
cg18082714	20	25270426	2.87105e-09
cg19515484	6	1606877	2.89288e-09
cg10255097	10	114711603	2.9218e-09
cg14433074	6	30711090	2.9231e-09
cg08194377	6	34984836	2.95809e-09
cg16055914	6	30231887	2.97047e-09
cg02982793	12	49297824	2.98096e-09
cg12748198	6	37150863	2.98189e-09
cg01449076	14	23373020	3.00327e-09
cg27250770	1	184239871	3.03956e-09
cg25869635	1	204459793	3.08009e-09
cg00504902	6	29692183	3.10443e-09
cg15351590	6	33358633	3.10473e-09
cg14793544	6	30538842	3.10831e-09
cg23625628	6	33267991	3.12827e-09
cg11119023	5	177810294	3.18166e-09
cg20797270	6	30071288	3.19772e-09
cg24231475	22	43608088	3.21771e-09
cg23069305	12	48500318	3.21868e-09
cg27613998	2	37887034	3.23841e-09
cg00524169	19	39138063	3.24464e-09
cg05275150	1	150824976	3.25851e-09
cg04565233	21	37535887	3.27828e-09
cg19251326	6	31688080	3.31896e-09
cg05533001	7	2019608	3.32763e-09
cg07723114	6	31864706	3.37381e-09
cg16429345	1	204426708	3.37893e-09
cg01004980	3	48883069	3.38107e-09
cg03031988	6	31510729	3.43029e-09
cg14421391	19	38952857	3.4425e-09
cg07891971	15	41245016	3.44641e-09
cg08560874	6	29759947	3.45912e-09
cg24063862	6	28703691	3.46904e-09
cg26439015	5	1111863	3.48167e-09
cg22531682	4	106615594	3.49759e-09
cg26990380	4	95469305	3.6018e-09
cg13396713	17	505019	3.63778e-09
cg20558160	5	1466242	3.6573e-09
cg26123414	11	69490316	3.76709e-09
cg01805480	12	133137879	3.77017e-09
cg20132375	5	1564472	3.85179e-09
cg01804934	6	33041229	3.85831e-09
cg05444541	17	17804740	3.871e-09
cg04935436	20	30431758	3.87865e-09
cg18628732	6	30095295	3.88101e-09
cg11988872	21	45349847	3.92332e-09
cg10337079	11	2158697	3.9638e-09
cg08881796	17	618545	4.02495e-09
cg14667174	11	113514621	4.1357e-09
cg06411776	12	48231137	4.13998e-09
cg04678230	6	33283189	4.16677e-09
cg13990013	11	47600528	4.16836e-09
cg26269171	9	21975023	4.19791e-09
cg20013942	6	160258178	4.23081e-09
cg16031515	1	205743344	4.34951e-09
cg07848566	12	49731640	4.36173e-09
cg22061832	2	173293627	4.36908e-09
cg24458873	6	33208675	4.55557e-09
cg03067869	10	47357459	4.6739e-09
cg23582284	5	133842146	4.76587e-09
cg23746050	11	69063559	4.89047e-09
cg16598600	1	50891456	4.95381e-09
cg14781805	18	74574329	4.97946e-09
cg21541025	11	66823954	4.99881e-09
cg03327816	4	140879844	5.02533e-09
cg14708905	6	30113074	5.02877e-09
cg05645702	2	242190905	5.04488e-09
cg03711944	11	47377212	5.04614e-09
cg27660388	10	126714382	5.07884e-09
cg24624349	6	30654559	5.16869e-09
cg18826875	16	4838636	5.1936e-09
cg13769906	14	60975199	5.2864e-09
cg11350264	11	69245797	5.30371e-09
cg19811651	6	160147226	5.34013e-09
cg27232494	17	17832220	5.37731e-09
cg04420590	6	27653584	5.40874e-09
cg00169121	2	238379873	5.42283e-09
cg16439385	9	127071474	5.45005e-09
cg10698607	7	97829881	5.57532e-09
cg24740322	22	45698035	5.58313e-09
cg27200670	22	45725519	5.62184e-09
cg01253676	6	33280212	5.62293e-09
cg19173375	6	27880117	5.63616e-09
cg06156448	1	155029748	5.7051e-09
cg12215541	3	169171418	5.91791e-09
cg05530751	10	45869477	5.96278e-09
cg12473775	11	66824650	5.97117e-09
cg23074504	2	64069324	6.02215e-09
cg04267284	20	25227488	6.03251e-09
cg06064345	19	38210033	6.03404e-09
cg09210225	6	31382250	6.05191e-09
cg05700881	7	47474420	6.10484e-09
cg02311337	7	1955432	6.14421e-09
cg23916976	6	41594831	6.17045e-09
cg10194160	6	30071387	6.17889e-09
cg09554509	7	27238910	6.25569e-09
cg18016565	1	150552671	6.29642e-09
cg08863640	20	25388121	6.32712e-09
cg18730733	6	30816447	6.35603e-09
cg26767214	15	40762864	6.47035e-09
cg15699267	20	61809557	6.47955e-09
cg03690349	3	128166311	6.55119e-09
cg07314502	17	17977953	6.56956e-09
cg23120848	6	33257141	6.73435e-09
cg27122419	20	62257597	6.88001e-09
cg13196879	6	30071427	6.88086e-09
cg17221584	15	56033606	6.8872e-09
cg26121931	6	29895204	6.95353e-09
cg18353226	6	33280390	6.96031e-09
cg12583076	12	65082713	7.12547e-09
cg18912553	14	95140356	7.17359e-09
cg11229063	11	61583774	7.30485e-09
cg19668010	12	102517154	7.32547e-09
cg00085370	5	1855960	7.35835e-09
cg06604199	20	31331973	7.38682e-09
cg05973840	6	29761044	7.3874e-09
cg23094728	5	56110263	7.46382e-09
cg16993758	19	38694305	7.58701e-09
cg07905975	6	33288366	7.63228e-09
cg15174396	6	29796363	7.65564e-09
cg03190911	6	33273011	7.72962e-09
cg07311394	2	242494283	7.79394e-09
cg07167872	1	205819463	7.80561e-09
cg01016122	6	31082534	7.82815e-09
cg10375890	1	50892511	7.85008e-09
cg09597022	6	33288332	7.86001e-09
cg22384423	8	128808262	7.88729e-09
cg19648896	11	65337773	7.95182e-09
cg17185244	2	201723581	7.98392e-09
cg00669899	7	21301711	8.00031e-09
cg24348495	20	62693971	8.06295e-09
cg11032077	6	32032728	8.07665e-09
cg21959907	3	48966445	8.13294e-09
cg26554849	6	33235742	8.16166e-09
cg16096531	12	53722216	8.19846e-09
cg11933254	6	160700211	8.24887e-09
cg20998791	6	33280228	8.25652e-09
cg25252977	6	29696650	8.26851e-09
cg19456996	6	29600642	8.38847e-09
cg24498636	6	33288372	8.4115e-09
cg09796270	17	17721594	8.48488e-09
cg00048420	2	242254067	8.49774e-09
cg14405341	11	69440295	8.58244e-09
cg20507256	8	127921490	8.65099e-09
cg05050391	15	70671582	8.73082e-09
cg07728935	6	30972498	8.85487e-09
cg16409883	20	30376593	8.85882e-09
cg12171807	20	61914812	8.89049e-09
cg27235071	16	68560373	8.90075e-09
cg05785973	22	45725705	8.93889e-09
cg05189742	1	84874069	8.94163e-09
cg10451653	20	62133588	9.00908e-09
cg09365002	6	33288329	9.01857e-09
cg17474630	17	47468455	9.03187e-09
cg09769749	20	25603632	9.11841e-09
cg11376560	1	204418012	9.28519e-09
cg17687003	12	53344359	9.39099e-09
cg23065576	20	25207247	9.45647e-09
cg15686782	7	2143886	9.52776e-09
cg12293539	4	140896536	9.53661e-09
cg26413855	6	30796199	9.55027e-09
cg14149680	11	2187632	9.61363e-09
cg09168066	17	7579705	9.66819e-09
cg12122997	11	67499525	9.66928e-09
cg03114601	6	30158059	9.68728e-09
cg23247968	10	104535961	9.75966e-09
cg06233658	7	1865544	9.77212e-09
cg03739102	17	47269636	9.88805e-09
cg03882842	20	25290161	9.89317e-09
cg14703610	5	56206110	9.93242e-09
cg14283328	11	66823587	1.00969e-08
cg26499796	14	104263779	1.01888e-08
cg06031841	14	53392653	1.03604e-08
cg04878480	12	48405882	1.04279e-08
cg08189186	19	38793546	1.05476e-08
cg00408278	6	33422868	1.06336e-08
cg15922680	1	167325517	1.07422e-08
cg12215170	11	59026943	1.08089e-08
cg18899468	22	43304217	1.0838e-08
cg19907913	17	455636	1.09879e-08
cg15264752	6	31697973	1.1026e-08
cg16237302	11	47429196	1.10912e-08
cg04771084	6	31973255	1.11047e-08
cg10495392	1	46806563	1.12899e-08
cg08256922	6	31050292	1.13774e-08
cg26439975	1	84873633	1.14891e-08
cg05389989	6	30113995	1.15462e-08
cg25720459	5	133839358	1.16131e-08
cg12432903	7	1882776	1.1648e-08
cg26500914	6	33288323	1.16923e-08
cg17466952	8	22844396	1.17115e-08
cg07482871	3	49166107	1.173e-08
cg16035189	3	49028001	1.17525e-08
cg27423445	12	12879764	1.17717e-08
cg03477252	6	33288180	1.18892e-08
cg01199928	3	127840983	1.19532e-08
cg09990440	6	30710455	1.20771e-08
cg05471110	6	160683206	1.26363e-08
cg22511388	10	106081758	1.27975e-08
cg13190429	5	65825076	1.27985e-08
cg07880971	12	133083710	1.29233e-08
cg21929970	11	47417205	1.29233e-08
[truncated: 150,759 more rows]

[truncated: 1 more sheets: Testicular germ cell cancer]
