# Supplementary material for: Integrating muti-omics data to identify tissue-specific DNA methylation biomarkers for cancer risk
Source: Nat Commun. 2024 Jul 18;15:6071. doi: 10.1038/s41467-024-50404-y (PMC11258330; doi:10.1038/s41467-024-50404-y)
Supplement: Supplementary file 6 — Source Data [file 41467_2024_50404_MOESM6_ESM.zip › Source Data - Figure 3.xlsx]

## Sheet: Figure 3A
Figure 3A
		Associations	OR	95% CI		Differential DNA methylation of cg02301815	Values	Tumor (1) / Normal(0)			Differential gene expression of KANSL1-AS1	Boxplots were generated using GEPIA2 "Expression DIY"	http://gepia2.cancer-pku.cn/#analysis
		cg02301815 and breast cancer risk	1.15	1.09-1.20			3.25374	0
		KANSL1-AS1 and breast cancer risk	0.97	0.96-0.98			1.04724	0
							1.34441	0
		cg02301815 and KANSL1-AS1	DNA methylation	Gene expression			2.05516	0
			0.917369	0.551869			0.870867	0
			0.98843	-0.15677			2.13172	0
			0.970903	0.233207			1.09279	0
			0.968851	-0.0468796			0.628597	0
			0.942149	0.46763			-0.403218	0
			0.959949	-0.0936294			0.179391	0
			0.922665	0.754576			0.74803	0
			0.972608	-0.118967			0.351101	0
			0.908465	0.100389			0.00142746	0
			0.905403	0.348662			0.524073	0
			0.964064	0.134683			0.16201	0
			0.943657	0.711239			1.15173	0
			0.891571	0.697918			-0.0128475	0
			0.958141	0.0500384			0.809904	0
			0.932956	0.48572			1.54698	0
			0.876984	0.355919			0.182293	0
			0.936331	-0.0717471			1.30997	0
			0.930072	0.13754			0.443816	0
			0.91967	0.277504			1.22097	0
			0.974674	-0.0818919			0.507766	0
			0.93901	0.216979			1.40308	0
			0.956646	0.00412947			-1.69552	0
			0.945689	0.374518			-0.63208	0
			0.910245	0.642903			0.296937	0
			0.964992	0.0653755			-0.0785914	0
			0.978014	-0.13679			-1.22097	0
			0.922793	0.0594249			0.205566	0
			0.950097	0.0459506			0.338981	0
			0.900128	0.515541			-0.0499821	0
			0.950975	0.265997			-0.54052	0
			0.929296	0.812153			1.73273	0
			0.948037	0.503232			1.10848	0
			0.974861	-0.0429317			0.590777	0
			0.881093	0.844653			-0.514273	0
							-1.03253	0
							0.0929187	0
							1.12445	0
							-1.70766	0
							-1.19725	0
							0.744259	0
							-0.0642802	0
							0.560453	0
							0.642573	0
							-0.101524	0
							0.577234	0
							-0.935252	0
							0.696154	0
							-0.0614196	0
							1.2706	0
							-0.621655	0
							-0.46598	0
							-0.63557	0
							0.00999242	0
							-0.67091	0
							-2.16027	0
							-1.07736	0
							-1.44235	0
							0.971227	0
							-0.948599	0
							1.15729	0
							0.00428241	0
							0.357181	0
							0.397032	0
							0.60786	0
							0.372437	0
							-1.2706	0
							1.29003	0
							2.22329	0
							0.957592	0
							-0.252463	0
							2.25844	0
							1.78642	0
							1.75894	0
							0.763223	0
							1.84581	0
							-0.311889	0
							0.614743	0
							-1.41853	0
							-1.43432	0
							0.710779	0
							1.11377	0
							0.543827	0
							0.193916	1
							-1.19143	1
							-1.47545	0
							-1.27702	1
							-2.05516	1
							-0.127388	1
							-0.357181	0
							1.5376	0
							0.491593	0
							-1.66051	1
							-2.38489	1
							-1.52836	0
							-0.567146	0
							-1.01326	0
							-1.94936	1
							1.77251	0
							0.409419	0
							0.900449	0
							-0.164903	0
							-0.258362	0
							-0.276114	0
							1.63826	0
							0.3059	0
							1.41076	0
							-0.27315	0
							0.141793	0
							-0.249517	0
							-0.369379	0
							-0.774734	0
							-1.08761	0
							0.258362	0
							0.173591	0
							-1.20903	0
							-0.0328376	0
							1.29662	0
							-0.985046	0
							1.94936	0
							1.36586	0
							2.76486	0
							2.4969	0
							0.846105	0
							0.733008	0
							1.68362	0
							1.12984	0
							1.89504	0
							0.453288	0
							1.09799	0
							1.51025	0
							0.85842	0
							0.0671413	0
							1.4587	0
							-0.317889	0
							0.685281	0
							0.935252	0
							-2.22329	0
							0.147563	1
							0.0328376	0
							0.550459	0
							0.32691	0
							-1.3374	1
							-0.375499	0
							-1.59605	0
							-1.68362	0
							-0.406316	1
							0.553784	0
							-1.62743	1
							-1.00377	0
							1.18564	0
							0.26427	1
							-0.400123	0
							2.33848	0
							1.52836	0
							0.67449	0
							-0.208483	0
							0.421869	0
							0.0728651	0
							0.136027	0
							-0.966662	0
							-0.685281	0
							-0.813873	0
							1.2454	0
							0.167797	0
							-0.0528408	0
							-0.71446	0
							-1.42638	0
							0.707109	0
							-0.660222	0
							0.261315	0
							0.0700029	0
							2.1907	0
							0.0871857	0
							-0.4628	0
							0.985046	0
							0.67091	0
							-1.06218	0
							-0.372437	0
							0.802003	0
							-0.601006	0
							-0.290975	0
							-1.12445	0
							-1.2579	0
							0.736748	0
							1.96881	0
							0.46598	0
							-0.287998	0
							0.220168	0
							0.472354	0
							0.249517	0
							0.989695	0
							0.400123	0
							0.48516	0
							-0.191008	0
							0.939683	0
							0.583992	0
							1.47545	0
							0.41875	0
							1.08761	0
							0.437524	0
							0.0499821	0
							0.4628	0
							1.16289	0
							0.782466	0
							1.14621	0
							-0.351101	0
							-0.829881	0
							-0.85842	0
							-0.0185581	0
							0.501281	0
							0.299922	0
							-0.729278	0
							1.38052	0
							0.92207	0
							1.19143	0
							0.975813	0
							0.829881	0
							0.287998	0
							0.308893	0
							-0.354139	0
							-1.23923	0
							-0.397032	0
							-0.696154	0
							-0.530635	0
							0.0385511	0
							0.285023	0
							-0.469164	0
							0.667339	0
							0.378564	0
							-0.759409	0
							-1.64929	0
							1.81531	0
							0.660222	0
							0.348066	0
							-0.962117	0
							0.917712	0
							-0.0556999	0
							0.115884	0
							-0.533924	0
							1.30327	0
							-0.223094	0
							-0.00142746	0
							1.35864	0
							1.86172	0
							0.0356942	0
							-0.733008	0
							-0.308893	0
							1.08247	0
							0.0442659	0
							-1.29003	0
							-0.115884	0
							-0.87924	0
							0.217244	0
							-0.718149	0
							-0.17649	0
							-0.854301	0
							-0.0585595	0
							0.144677	0
							-0.763223	0
							-0.491593	0
							-0.782466	0
							1.07227	0
							-0.188101	0
							0.91337	0
							-0.234817	0
							-0.862554	0
							0.618196	0
							-0.909046	0
							-1.60633	0
							2.01011	0
							-1.15729	0
							1.26422	0
							-1.41076	0
							-0.121634	0
							0.156227	0
							0.54052	0
							-0.459624	0
							0.390861	0
							0.12451	0
							0.557115	0
							-0.88345	0
							0.0900519	0
							0.794152	0
							-2.13172	0
							-0.345035	0
							0.0556999	0
							-1.5376	0
							-0.456454	0
							-0.917712	0
							0.786349	0
							-0.786349	0
							-0.302909	0
							-1.20312	0
							0.320893	0
							-0.0986549	0
							-0.478747	0
							0.234817	0
							0.813873	0
							0.335959	0
							0.185196	0
							0.366324	0
							1.25163	0
							0.904739	0
							-0.590777	0
							0.415636	0
							-0.524073	0
							-0.472354	0
							-0.00713739	0
							0.805947	0
							-1.45048	0
							0.817856	0
							-0.573865	0
							0.498047	0
							0.798071	0
							1.10322	0
							0.478747	0
							-0.387782	0
							0.567146	0
							-0.360225	0
							0.075728	0
							1.80068	0
							0.3239	0
							-1.09799	0
							-1.93061	0
							-0.667339	0
							-1.78642	0
							0.00713739	0
							-0.202651	0
							0.517534	0
							-0.179391	0
							1.2835	0
							2.56726	0
							2.29663	0
							-0.075728	0
							-0.511017	0
							0.718149	0
							-0.537219	1
							-0.563796	0
							0.110137	0
							-2.03212	1
							-0.755605	1
							0.0585595	0
							0.246572	0
							-1.10848	1
							-0.60443	0
							-0.431249	0
							-2.65322	1
							-0.887676	0
							0.459624	0
							0.0128475	1
							0.101524	0
							-0.597589	0
							-0.74803	1
							-1.22701	1
							-0.214322	0
							-0.517534	0
							-0.0385511	1
							-0.653138	1
							0.17649	0
							-1.35864	1
							-0.393945	0
							-0.00999242	0
							-0.721849	1
							0.130267	1
							-1.35149	1
							-0.3239	0
							0.994364	1
							-0.842028	0
							-1.2835	0
							0.926446	1
							-1.30997	1
							-0.0442659	0
							-0.320893	1
							0.293954	0
							-0.625123	1
							-0.237753	0
							-0.703448	0
							1.05717	1
							-0.891917	0
							0.159117	1
							0.231883	1
							0.0785914	0
							-1.50138	0
							0.446969	1
							-1.25163	0
							-0.314887	1
							0.384706	0
							0.354139	1
							1.07736	1
							0.862554	0
							0.93084	0
							0.663776	0
							-1.16289	0
							0.88345	0
							-1.56616	0
							-0.144677	0
							0.494818	1
							0.87924	0
							-0.790245	1
							1.02285	0
							-0.41875	1
							0.469164	0
							0.276114	0
							0.27315	0
							0.514273	0
							-1.01805	0
							-0.136027	1
							1.21498	0
							-0.0299813	0
							-0.211401	0
							0.329923	0
							-1.10322	0
							1.1191	0
							-0.0900519	0
							1.62743	0
							-0.182293	0
							-1.08247	1
							0.237753	0
							-3.25374	1
							-1.14072	0
							1.20312	0
							-0.809904	1
							-1.34441	1
							0.573865	0
							0.387782	0
							0.412525	1
							-1.38052	1
							-0.118758	0
							-0.440668	0
							-0.421869	1
							0.646087	0
							-1.26422	1
							0.821851	0
							-1.51924	1
							0.71446	0
							-1.86172	1
							-0.688897	0
							-1.07227	0
							-0.957592	1
							-0.642573	0
							-1.38796	1
							-1.06721	1
							0.127388	0
							-0.953086	0
							-2.01011	1
							-1.39548	1
							-0.0929187	0
							0.450126	0
							-1.89504	1
							-0.994364	0
							-1.63826	1
							-1.21498	1
							-0.939683	0
							-1.4587	1
							-0.681675	0
							-0.778594	1
							-0.577234	0
							-0.543827	0
							-0.92207	1
							2.16027	0
							1.23923	0
							-0.980419	1
							-0.989695	1
							-0.639068	0
							-0.240691	0
							-0.870867	0
							-0.805947	0
							-1.75894	1
							-0.0843202	0
							0.866703	0
							-2.07935	1
							0.570502	0
							-0.794152	1
							-0.770886	0
							-1.58593	1
							-0.285023	0
							0.850195	0
							0.332939	0
							-1.04231	0
							0.406316	0
							-0.614743	0
							0.107265	0
							0.953086	0
							1.00377	0
							1.50138	0
							0.223094	0
							-0.437524	0
							-0.850195	0
							1.46703	0
							-0.837965	0
							-0.999056	0
							1.5565	0
							0.456454	0
							0.302909	0
							1.59605	0
							-0.378564	0
							0.725559	0
							0.755605	0
							0.688897	0
							2.65322	0
							1.2331	0
							2.38489	0
							0.962117	0
							2.03212	0
							0.833916	0
							-1.30327	0
							1.2579	0
							0.656676	0
							1.93061	0
							1.06721	0
							-1.61679	0
							-0.246572	0
							0.887676	0
							1.43432	0
							-0.900449	0
							-0.821851	0
							0.721849	0
							1.58593	0
							1.61679	0
							0.104394	0
							1.38796	0
							-0.173591	0
							-0.498047	0
							0.118758	0
							-0.130267	0
							0.0642802	0
							-1.40308	0
							0.774734	0
							0.511017	0
							0.563796	0
							-0.481951	0
							0.751812	0
							-0.0157028	0
							0.279082	0
							-0.217244	0
							-0.446969	0
							0.188101	0
							-0.434385	0
							0.649608	0
							-0.390861	0
							1.01326	0
							-0.409419	0
							0.854301	0
							0.393945	0
							-0.0871857	0
							-1.49263	0
							0.317889	0
							-0.381633	0
							0.790245	0
							-0.833916	0
							-0.971227	0
							-0.15045	0
							0.0843202	0
							-0.261315	0
							-0.798071	0
							-0.348066	0
							0.196826	0
							0.0299813	0
							0.363273	0
							1.35149	0
							-0.611298	0
							-0.366324	0
							-0.133147	0
							0.0185581	0
							-0.167797	0
							1.67196	0
							-0.282051	0
							2.92751	0
							-0.0242693	0
							-0.58061	0
							-0.205566	0
							0.314887	0
							0.0157028	0
							-0.557115	0
							0.681675	0
							-0.196826	0
							0.653138	0
							0.520801	0
							-0.3059	0
							-0.332939	0
							-1.05717	0
							-0.692521	0
							-0.363273	0
							0.611298	0
							0.481951	0
							0.527351	0
							1.60633	0
							-1.16852	0
							0.699796	0
							0.0528408	0
							1.49263	0
							0.403218	0
							0.639068	0
							-0.501281	0
							0.778594	0
							0.537219	0
							-1.81531	1
							-1.36586	0
							-1.29662	1
							-0.199738	0
							-0.944131	0
							-0.0700029	0
							-0.553784	0
							0.767049	0
							-1.98904	1
							-2.29663	0
							-0.494818	0
							-0.0271252	0
							-1.83035	1
							0.587381	0
							-0.817856	0
							-1.51025	1
							-0.299922	0
							-1.2331	0
							-0.00428241	0
							-0.725559	1
							-0.707109	0
							-1.18564	0
							-0.825859	0
							0.170694	0
							0.428118	0
							-0.270188	0
							-1.31674	1
							0.966662	0
							-0.0471238	0
							-0.0728651	1
							-0.16201	0
							0.431249	0
							-0.329923	0
							0.252463	0
							-0.296937	1
							0.440668	0
							-1.04724	0
							-2.76486	0
							-0.159117	0
							0.59418	0
							-1.14621	1
							1.37316	0
							0.255411	0
							-1.03741	0
							-2.1907	1
							1.00851	0
							-0.91337	0
							-1.67196	0
							0.621655	0
							1.02768	0
							0.360225	0
							0.311889	0
							1.39548	0
							0.944131	0
							1.70766	0
							-1.72006	0
							-0.699796	0
							-0.649608	1
							0.267228	0
							-0.104394	1
							-1.17419	1
							0.0957864	0
							-2.33848	1
							-0.0414083	0
							-0.110137	0
							-1.73273	1
							-0.560453	0
							0.891917	0
							-1.80068	1
							0.0271252	0
							-1.1191	0
							-1.37316	1
							-0.751812	0
							-2.92751	1
							0.424992	0
							-1.54698	1
							0.0471238	0
							0.228952	0
							-0.342006	0
							-0.896175	0
							-0.93084	0
							0.60443	0
							-0.678078	0
							-0.0957864	0
							-0.226022	0
							-1.48398	1
							-0.453288	0
							-0.147563	0
							-1.00851	1
							1.22701	0
							-2.56726	1
							0.208483	0
							-1.33045	1
							-1.87812	0
							-0.293954	0
							-2.25844	1
							-1.32356	0
							0.909046	0
							-1.96881	1
							2.07935	0
							-2.4969	1
							-0.507766	0
							-0.744259	0
							0.759409	0
							-2.10481	0
							0.199738	0
							-1.91253	0
							-0.628597	0
							-0.138909	0
							-0.802003	0
							0.875046	0
							-1.09279	0
							0.381633	0
							-0.255411	0
							0.625123	0
							0.369379	0
							1.1799	0
							-0.67449	0
							1.03741	0
							-0.141793	0
							-0.520801	0
							0.164903	0
							-0.767049	0
							-0.736748	0
							0.63557	0
							-0.475548	0
							-1.84581	0
							0.214322	0
							0.240691	0
							0.54714	0
							-2.43708	0
							0.342006	0
							0.729278	0
							-0.220168	0
							-0.527351	0
							-0.338981	0
							-0.975813	0
							1.44235	0
							-0.710779	0
							-0.48516	0
							-0.279082	0
							-1.1799	0
							0.597589	0
							0.345035	0
							-0.415636	0
							1.17419	0
							0.530635	0
							-0.24363	0
							-0.267228	0
							-1.15173	0
							0.211401	0
							-1.05219	0
							1.14072	0
							0.11301	0
							-0.60786	0
							0.896175	0
							-0.59418	0
							-0.11301	0
							-0.0671413	0
							-1.11377	0
							-1.2454	0
							-0.26427	0
							-0.926446	0
							-0.170694	0
							-0.488374	0
							-0.54714	0
							-0.583992	0
							1.20903	0
							0.0414083	0
							-0.904739	0
							0.375499	0
							1.56616	0
							1.33045	0
							1.13526	0
							-0.875046	0
							1.31674	0
							-0.646087	0
							1.01805	0
							0.153337	0
							-0.618196	0
							0.15045	0
							1.04231	0
							0.504521	0
							-0.231883	0
							-1.74569	0
							0.290975	0
							-0.740498	0
							-0.504521	0
							0.270188	0
							0.0614196	0
							1.69552	0
							-0.663776	0
							1.16852	0
							-1.57596	0
							-1.13526	0
							-0.550459	0
							-0.846105	0
							0.837965	0
							-0.424992	0
							-0.193916	0
							0.770886	0
							0.63208	0
							0.0242693	0
							0.980419	0
							-0.12451	0
							1.03253	0
							-1.02768	0
							0.740498	0
							0.202651	0
							-1.77251	0
							-0.412525	0
							0.138909	0
							0.475548	0
							-1.12984	0
							-0.335959	0
							0.191008	0
							1.27702	0
							1.42638	0
							-0.656676	0
							0.825859	0
							-1.46703	0
							2.10481	0
							0.601006	0
							1.41853	0
							1.72006	0
							1.45048	0
							-0.384706	0
							-0.32691	0
							-0.428118	0
							0.282051	0
							-0.156227	0
							-0.153337	0
							0.0214136	0
							0.24363	0
							1.64929	0
							-1.02285	0
							-0.185196	0
							1.87812	0
							-0.228952	0
							0.0986549	0
							-0.443816	0
							-0.587381	0
							-0.0356942	0
							-0.107265	0
							0.133147	0
							1.3374	0
							0.999056	0
							0.226022	0
							1.57596	0
							0.533924	0
							2.43708	0
							0.121634	0
							-0.866703	0
							-0.570502	0
							1.06218	0
							-0.450126	0
							0.488374	0
							-1.5565	0
							1.32356	0
							0.0814555	0
							1.05219	0
							0.692521	0
							1.98904	0
							1.91253	0
							0.948599	0
							1.19725	0
							1.48398	0
							0.703448	0
							1.66051	0
							0.434385	0
							-0.0814555	0
							1.74569	0
							0.58061	0
							-0.0214136	0
							0.678078	0
							0.842028	0
							1.83035	0
							1.51924	0

## Sheet: Figure 3B
Figure 3B
		Associations	OR	95% CI		Differential DNA methylation of cg14130039	Values	Tumor (1) / Normal(0)		Differential gene expression of HLA-DPA1	Boxplots were generated using GEPIA2 "Expression DIY"	http://gepia2.cancer-pku.cn/#analysis
		cg14130039 and colorectal cancer risk	0.09	0.04-0.19			0.258574	0
		HLA-DPA1 and colorectal cancer risk	1.04	1.01-1.08			-0.407206	0
							-0.104163	0
		cg14130039 and HLA-DPA1	DNA methylation	Gene expression			-1.45474	0
			0.0455676	1.97647			-0.0196721	0
			0.230153	1.05254			-0.401108	0
			0.320377	1.50227			-0.270214	0
			0.330099	1.51522			1.04999	1
			0.0480391	1.92324			1.5988	0
			0.280718	1.00432			0.462814	1
			0.221274	1.83388			0.395024	0
			0.187947	1.6683			-0.660445	0
			0.211189	0.591606			-1.0598	0
			0.0991779	1.43377			0.346856	0
			0.230603	1.32008			0.317161	1
			0.201684	1.80165			0.206599	0
			0.117984	1.50702			-0.323077	1
			0.0403381	1.2262			0.0815839	1
			0.3463	1.3807			-0.526336	0
			0.279211	1.73646			0.138134	1
			0.154828	1.79816			0.155177	0
			0.152161	1.48196			-0.329004	0
			0.213314	2.06759			0.92205	1
			0.150889	1.0022			0.287744	0
			0.133631	1.61507			-0.0309163	0
			0.16766	2.03206			0.792188	1
			0.204212	1.52843			-1.40779	0
			0.252194	1.01188			0.0421643	1
			0.120122	0.783677			1.37814	0
			0.425596	0.929177			0.831255	0
			0.121555	1.93564			0.401108	0
			0.0846557	1.69471			0.0534177	0
			0.0831865	1.69554			-0.695811	0
			0.0898982	1.77859			-0.160868	0
			0.165089	1.94407			0.189405	1
			0.180129	1.87928			1.11042	0
			0.0652709	1.36913			0.984007	0
			0.260876	1.23983			-0.138134	0
			0.215418	1.41443			0.552337	0
			0.195842	2.11743			-0.0421643	0
			0.236349	1.21279			-0.376859	0
			0.120209	1.37955			-1.23323	0
			0.1133	1.45452			-1.34964	0
			0.182273	1.32435			-0.532802	0
			0.128552	1.7378			-0.513469	0
			0.0990046	1.71328			-1.24535	0
			0.118115	1.04211			-1.19794	0
			0.255011	2.02394			0.847241	0
			0.197679	1.07923			-1.25764	0
			0.281461	0.925531			0.507067	1
			0.309929	1.73959			0.855315	0
			0.234944	1.42567			-0.552337	0
			0.0968933	1.81125			0.0703109	0
			0.175774	0.963825			0.724743	0
			0.0522211	0.803105			-0.839221	0
			0.193654	1.60728			0.109815	0
			0.154865	1.643			-1.15308	0
			0.130936	1.76482			0.702989	0
			0.184231	1.38276			1.29573	0
			0.119678	0.974256			-0.229622	0
			0.116454	1.19484			-0.425594	0
			0.289436	1.84083			-0.183686	0
			0.131582	1.62276			-0.653471	0
			0.18794	1.09367			1.00241	0
			0.143357	1.45196			0.948157	0
			0.221244	1.06126			-0.784519	0
			0.23118	1.36486			-0.73207	0
			0.0361331	0.843397			0.839221	0
			0.120663	1.42458			0.500686	0
			0.0715813	1.11845			0.218096	0
			0.102497	1.79			0.0252938	0
			0.185028	1.85804			1.32221	0
			0.337401	1.13373			1.47113	0
			0.115166	1.64338			0.815479	1
			0.236737	1.09116			-0.218096	0
			0.249809	1.18561			-0.121131	0
			0.243333	1.42389			0.431755	1
			0.178612	1.61762			-0.957004	0
			0.319418	1.14507			0.625885	1
							-2.0276	0
							0.19513	0
							0.475362	1
							0.0646779	0
							0.456567	1
							1.08984	0
							0.425594	1
							0.863446	0
							0.754294	1
							-1.16407	0
							0.565478	1
							2.24663	0
							1.43874	0
							0.592058	1
							1.4231	0
							0.539291	1
							1.45474	0
							-0.0534177	0
							2.53606	0
							0.437933	1
							0.149491	1
							0.177973	0
							1.04029	1
							-0.246968	0
							0.358818	1
							-1.2213	0
							-1.54099	0
							2.0736	0
							1.39281	0
							-0.364819	0
							0.329004	0
							0.965927	0
							-0.572085	0
							-0.456567	0
							-0.0140511	0
							1.15308	0
							-1.48792	0
							0.67449	0
							1.1865	0
							-0.769319	0
							-0.155177	0
							1.40779	0
							-0.545802	0
							-0.0985134	0
							-1.00241	0
							-0.776897	0
							0.90499	0
							-0.00281013	0
							-1.01175	0
							-0.346856	0
							0.558895	0
							-1.70904	0
							0.585374	1
							-0.646528	0
							-0.276048	0
							0.993169	1
							-0.29948	0
							-0.855315	0
							-1.1209	0
							-0.0590468	0
							1.20953	0
							0.0872242	1
							0.340893	1
							-0.19513	0
							0.646528	1
							-0.41332	0
							1.25764	0
							1.17521	1
							-0.847241	0
							0.799903	1
							-0.605506	0
							0.41332	0
							0.00281013	0
							-1.5988	0
							-1.27014	0
							-1.02117	0
							1.36375	0
							1.98553	0
							0.605506	0
							1.19794	0
							-0.578717	0
							1.02117	0
							-0.0815839	0
							-0.235396	0
							2.71009	0
							0.526336	0
							-0.592058	0
							2.18148	0
							0.0309163	0
							-0.264389	0
							-0.0872242	0
							-0.311257	0
							0.896557	0
							0.352831	0
							-1.91062	0
							-1.32221	0
							0.746845	0
							1.68531	0
							1.52282	0
							-0.14381	0
							-0.287744	0
							1.78667	0
							-2.71009	0
							0.305363	1
							-0.109815	1
							-0.948157	0
							0.545802	1
							1.54099	0
							-0.90499	0
							1.01175	1
							-0.871634	0
							-0.475362	0
							-0.888188	0
							-1.37814	0
							-2.24663	0
							0.0365397	0
							-1.98553	0
							0.235396	0
							0.619064	0
							1.34964	0
							-0.717454	0
							0.160868	0
							0.469079	0
							1.23323	0
							0.688669	0
							-0.761785	0
							-0.252767	0
							-0.632736	0
							-0.126794	0
							-0.0646779	0
							-0.667451	0
							0.126794	0
							-0.939384	0
							-0.172266	0
							0.212344	0
							-1.1865	0
							1.27014	0
							-0.177973	0
							2.0276	0
							-0.241178	0
							-3.05613	0
							-0.984007	0
							0.598768	0
							0.407206	0
							-0.702989	0
							0.513469	0
							0.871634	0
							-1.94671	0
							1.28283	0
							-0.500686	0
							-1.4231	0
							-0.419449	0
							-1.39281	0
							0.957004	0
							0.519892	0
							-0.974927	0
							0.0985134	0
							0.930682	0
							-0.437933	0
							1.94671	0
							1.03068	0
							-1.55969	0
							-1.73377	0
							1.55969	0
							-0.815479	0
							1.64052	0
							-0.0477902	0
							-1.07972	0
							-0.0365397	0
							-0.293607	0
							0.578717	0
							0.0196721	0
							0.370832	0
							-0.258574	0
							0.0759462	0
							0.450339	0
							-0.612271	0
							-2.323	0
							-0.00843046	0
							-0.625885	0
							1.57894	0
							-1.0697	0
							-0.189405	0
							-0.444127	0
							-0.896557	0
							-0.200861	0
							-1.13149	0
							0.252767	0
							-0.558895	0
							-0.930682	0
							0.487985	0
							0.00843046	0
							1.48792	0
							1.70904	0
							-1.52282	0
							1.73377	0
							-1.04999	0
							0.334943	0
							-0.3829	0
							1.61931	0
							-2.53606	0
							-0.0928673	0
							1.07972	0
							-0.965927	0
							-0.340893	0
							0.3829	0
							-1.8451	0
							-0.565478	0
							-0.212344	0
							-0.0703109	0
							0.632736	0
							0.739438	0
							-0.681562	0
							-0.993169	0
							-0.879881	0
							1.16407	0
							1.24535	0
							-0.370832	0
							0.913487	0
							-1.50514	0
							0.572085	0
							-0.739438	0
							-0.710203	0
							-0.724743	0
							0.246968	0
							0.270214	0
							-1.30886	0
							1.2213	0
							0.264389	0
							-0.507067	0
							-1.43874	0
							-0.913487	0
							0.223855	0
							1.7596	0
							0.444127	0
							0.229622	0
							1.6625	0
							0.276048	0
							0.532802	0
							0.612271	0
							0.29948	0
							0.281891	0
							-0.462814	0
							-0.431755	0
							-1.7596	0
							1.0598	0
							0.14381	0
							1.3358	0
							-0.754294	0
							-0.149491	0
							-0.317161	0
							1.13149	0
							-0.792188	0
							-0.863446	0
							-1.6625	0
							2.323	0
							-0.166564	0
							0.784519	0
							-0.115471	0
							2.41593	0
							-2.12445	0
							-2.41593	0
							-0.305363	0
							-0.132462	0
							1.8451	0
							-1.04029	0
							0.73207	0
							-1.3358	0
							0.200861	0
							0.172266	0
							-0.388955	0
							1.1209	0
							-0.807667	0
							1.81511	0
							0.311257	0
							1.50514	0
							0.717454	0
							-0.469079	0
							0.639617	0
							-0.799903	0
							0.776897	0
							-1.28283	0
							1.30886	0
							1.91062	0
							-0.598768	0
							0.104163	0
							-1.61931	0
							0.0477902	0
							-1.08984	0
							-0.352831	0
							-0.92205	0
							-0.539291	0
							-1.29573	0
							-0.395024	0
							0.710203	0
							-1.78667	0
							-0.639617	0
							0.0140511	0
							-1.81511	0
							0.807667	0
							-0.67449	0
							-0.831255	0
							0.132462	0
							0.879881	0
							0.695811	0
							0.121131	0
							0.364819	0
							-0.619064	0
							-0.494326	0
							-0.481664	0
							-0.0252938	1
							-0.0759462	0
							0.653471	1
							-0.358818	0
							0.974927	0
							0.681562	1
							-1.20953	0
							-0.688669	0
							-0.823341	1
							-1.11042	0
							0.494326	0
							-0.450339	0
							-1.64052	0
							0.769319	0
							0.0928673	0
							0.419449	1
							0.823341	0
							-0.206599	0
							0.660445	1
							0.323077	0
							0.667451	0
							-0.746845	0
							0.166564	1
							-0.281891	0
							3.05613	0
							0.888188	1
							-0.487985	0
							-1.57894	0
							-1.87685	0
							0.241178	0
							0.376859	1
							-1.03068	0
							0.0590468	0
							-1.47113	0
							-1.17521	0
							1.14222	0
							-1.36375	0
							-0.519892	0
							0.761785	0
							-0.223855	0
							0.293607	0
							-2.18148	0
							-1.68531	0
							-1.10007	0
							0.115471	0
							0.481664	0
							0.183686	0
							-0.585374	0
							0.939384	0
							1.10007	0
							1.0697	0
							0.388955	0
							1.87685	0
							2.12445	0
							-0.334943	0
							-2.0736	0
							-1.14222	0
							-1.14222	0

## Sheet: Figure 3C
Figure 3C
		Associations	OR	95% CI		Differential DNA methylation of cg09476067	Values	Tumor (1) / Normal(0)		Differential gene expression of TRIM39	Boxplots were generated using GEPIA2 "Expression DIY"	http://gepia2.cancer-pku.cn/#analysis
		cg09476067 and lung cancer risk	0.8	0.76-0.84			-0.0256912	1
							0.271228	0
							-0.759231	0
		cg09476067 and TRIM39	DNA methylation	Gene expression			0.542149	0
			-0.627544	-0.00715334			-0.0484834	0
			1.0968	0.150479			0.552435	0
			-0.604585	0.126275			-1.71263	0
			1.02996	0.1851			-1.02812	0
			0.67449	0.089996			-0.21732	1
			-1.38299	-0.0716462			0.916133	0
			-0.0379883	0.0224678			-0.0846749	1
			0.825494	0.0320383			1.442	0
			0.0760316	-0.0758862			-0.0367674	0
			1.77585	0.150046			0.219294	1
			-0.210428	0.0601309			0.00949588	0
			2.42874	0.0671877			0.267065	0
			1.29023	0.108191			0.0403446	1
			-1.61616	0.00306932			0.123014	1
			-0.698526	-0.153137			-0.446788	0
			-0.114185	0.0179694			-0.170043	1
			-0.409983	-0.0331077			0.912675	0
			1.33518	-0.0988719			1.26712	0
			0	0.0382212			-0.902073	1
			-0.494133	0.00740602			1.27671	0
			0.0950911	0.0255751			-0.323531	1
			0.152506	-0.0739954			-0.902119	0
			-0.537519	-0.112419			0.35456	1
			-1.33518	-0.0413964			-0.334563	0
			0.0189908	0.0322892			-0.893743	0
			-1.24775	-0.061798			-0.371814	0
			-0.171747	0.0293547			0.439379	1
			1.06279	0.296278			-0.6871	0
			-1.20741	0.0278728			-0.149061	1
			1.38299	0.0459497			0.578022	0
			0.249427	0.0130919			-0.145232	1
			-1.48947	-0.133355			0.323439	0
			0.0569997	-0.0625046			0.360844	0
			0.451658	0.0360742			-0.0107212	1
			-0.308666	-0.0112326			-0.470348	0
			-0.998201	-0.0569207			-0.136933	1
			-0.880132	0.00222309			-0.0989784	0
			0.308666	-0.207452			-0.292157	1
			-0.581942	0.0032936			0.289722	0
			0.515705	-0.0193909			0.0391953	1
			0.114185	-0.0812367			-0.0612397	0
			1.24775	0.0293199			-0.387035	1
			-0.908458	-0.122312			1.01377	0
			-1.4342	0.0108466			-1.29205	0
			-0.0760316	-0.0822278			0.564398	1
			0.773217	0.124892			-0.782479	0
			-0.152506	-0.114179			-0.0700719	0
			-1.0968	-0.0666982			0.977586	0
			0.559592	-0.0182057			0.103118	0
			0.171747	-0.153204			0.525155	0
			1.20741	-0.00559616			-1.21294	0
			0.389414	0.110945			-0.0063111	0
			-0.650837	0.0517407			0.40929	0
			-0.937532	0.0562806			-0.953839	0
			-0.967422	0.0116224			0.2483	0
			-0.773217	0.016112			-0.120968	0
			0.210428	-0.0308375			-1.46009	0
			-2.16611	-0.0123518			0.0210994	0
			-0.515705	-0.0220583			-1.58789	0
			-0.269066	-0.146354			0.579832	1
			-2.42874	-0.112947			0.86579	0
			0.348756	0.0105169			-0.571495	0
			-0.288809	0.0291668			0.359679	0
			0.269066	0.0245172			0.707679	0
			1.69062	0.0389175			-0.814221	0
			0.698526	0.00278807			0.525831	0
			0.998201	0.0096258			-1.1122	0
			1.4342	0.164569			0.703754	0
			0.747859	-0.0312509			-0.689851	0
			-1.77585	0.168141			0.53352	0
			-0.799083	-0.0117299			1.44326	0
			-0.852495	0.00946854			-0.260041	1
			0.430727	-0.0427065			-0.452326	0
			0.133321	0.0414612			0.174566	0
			0.537519	0.060888			0.265165	0
			0.369009	-0.0977764			0.003229	0
			-0.451658	0.00427792			0.218061	1
			-0.747859	-0.022232			-0.265184	1
			0.908458	-0.0223919			0.852802	0
			0.472789	0.0849001			0.657173	0
			0.328645	-0.0649239			-0.393923	1
			-0.133321	0.0311213			-0.0739228	1
			-0.389414	0.134197			-0.513006	0
			0.494133	-0.0612743			0.37938	0
			-0.472789	-0.0729392			0.320814	0
			-1.13214	-0.123702			0.00617443	0
			-0.0189908	0.105657			-0.0922265	1
			2.00042	-0.0313672			-0.799192	0
			0.967422	-0.0522007			-0.330551	0
			-0.0950911	-0.0358721			0.174279	1
			0.229884	0.0937043			-1.11068	0
			0.650837	-0.0778029			0.390747	1
			-0.369009	0.0136915			0.374087	1
			-0.229884	0.0716169			-1.04962	0
			-1.02996	-0.127788			-0.151397	1
			-1.87636	-0.15207			0.880707	0
			0.409983	-0.0156692			-0.250717	0
			0.0379883	-0.00299281			0.0976896	1
			-1.16895	0.0799338			0.1119	1
			0.191052	0.115841			0.0222535	0
			0.880132	0.100881			0.718232	0
			2.16611	0.0842145			-0.162021	1
			0.288809	0.000186868			0.0410057	0
			-1.54971	0.00982621			-0.0768907	1
			-0.430727	-0.0138822			0.722313	0
			-0.559592	-0.0766874			-1.25354	0
			0.722972	0.0472909			-0.835719	0
			-0.328645	-0.126009			-0.178611	1
			0.937532	-0.0690444			0.707555	0
			1.48947	-9.3054e-05			0.518204	0
			1.16895	-0.00596226			-0.820043	0
			0.604585	-0.182125			0.167406	0
			1.13214	0.0557612			-1.09808	0
			0.581942	0.247621			0.227724	0
			-0.722972	0.213419			-0.488527	0
			-2.00042	-0.105386			0.360178	0
			1.87636	0.14976			-1.371	0
			-0.825494	0.0663494			-0.306296	0
			-1.06279	-0.0554884			0.0835646	0
			-0.249427	-0.0649523			-0.105742	1
			-0.191052	-0.0124046			0.150553	0
			-0.67449	0.00832041			0.0123342	0
			0.852495	0.0756781			0.215586	1
			-0.0569997	0.0413209			0.162569	1
			0.627544	-0.0233122			-0.0962065	1
			1.54971	0.0189356			-0.722925	0
			-1.69062	-0.100698			1.15505	1
			-0.348756	-0.238862			-2.37183	0
			1.61616	0.0202073			0.756362	0
			0.799083	-0.0374062			0.407471	0
			-1.29023	-0.0696351			0.074108	1
							-0.0883807	0
							-0.764494	0
							0.186156	0
							-0.0599828	0
							-0.200778	0
							-0.651098	0
							0.324635	0
							-0.415752	0
							-1.00868	0
							-0.313648	0
							0.380598	1
							0.300047	1
							-0.171816	0
							-0.30585	0
							-0.341905	0
							0.352944	1
							-0.223725	0
							0.331978	1
							0.406757	0
							-0.563189	0
							0.199021	1
							-0.352105	0
							0.193097	0
							-0.0562093	0
							0.164439	0
							-0.18517	0
							0.486849	0
							0.558395	0
							-0.794557	0
							0.0597458	0
							-0.374914	0
							-0.62892	0
							1.17065	0
							0.173399	0
							0.531196	0
							-0.66112	0
							-0.590252	0
							-0.171172	0
							0.857542	0
							0.243707	0
							0.639721	0
							-0.262697	0
							1.24078	0
							-1.09367	0
							0.112975	0
							-1.0693	0
							0.709515	1
							0.0781043	0
							-0.211593	0
							0.256926	0
							0.839301	0
							0.662516	0
							-0.0420493	0
							-0.151107	0
							0.378918	1
							-0.106341	0
							-0.369429	0
							0.304374	0
							-0.237068	0
							0.370485	0
							0.3734	0
							0.235552	0
							1.00486	0
							0.0419062	1
							0.245039	0
							0.339797	1
							-0.92126	0
							-0.136548	1
							1.04789	0
							-1.04068	0
							0.221676	1
							0.762706	0
							-0.0930201	1
							-0.242948	1
							0.956379	0
							0.114251	1
							0.638473	0
							-0.430876	0
							0.103306	0
							-0.785526	0
							-0.269037	0
							0.604496	0
							0.260275	1
							0.396412	0
							0.385678	0
							0.353799	1
							0.384479	1
							-0.0912827	0
							0.103798	0
							-0.318562	0
							-0.0955925	0
							-0.370019	0
							0.269345	0
							-0.319402	0
							1.03964	0
							0.423594	0
							0.956983	0
							-1.3687	0
							-0.134874	0
							-1.17616	0
							1.42208	0
							-0.111619	0
							-0.197139	0
							-0.395865	0
							0.274056	0
							-1.53178	0
							0.0148301	0
							-0.604801	0
							0.00702705	0
							0.18754	0
							0.525358	0
							0.321779	0
							-0.948403	0
							0.454012	0
							0.550144	0
							-0.43585	0
							-0.615454	0
							-0.0702156	0
							-0.443837	0
							-0.0156116	0
							1.05323	0
							-1.15279	0
							0.404555	0
							0.305302	0
							-0.574622	0
							0.0966162	0
							0.0700817	0
							0.23498	0
							0.96924	0
							0.204127	0
							0.187628	0
							-0.449587	0
							-0.470569	0
							-0.0282947	0
							0.721288	0
							0.12804	0
							0.0241005	0
							-1.16087	0
							0.0467563	0
							0.158685	0
							0.332447	0
							0.672297	0
							0.0494196	0
							-0.605083	0
							0.154352	0
							-0.399263	0
							0.251214	0
							-0.910925	0
							-0.353446	0
							-0.293207	0
							0.270668	0
							0.358102	0
							-0.342932	0
							0.243699	0
							0.497532	0
							-1.36184	0
							0.0969226	0
							-0.422396	0
							0.0585025	0
							-0.389608	0
							0.591614	0
							-0.214659	0
							-0.0852898	0
							-0.00523118	0
							0.382753	0
							-0.259475	0
							0.202233	0
							-0.306744	0
							-0.235185	0
							-0.227876	0
							0.144643	0
							0.6896	0
							0.389433	0
							0.327638	0
							0.452188	0
							0.630202	0
							0.0133417	0
							0.855092	0
							-0.125287	0
							-1.05621	0
							-0.181917	0
							-0.283932	0
							-0.105197	0
							-0.55247	0
							0.251628	0
							-0.694228	0
							0.135611	0
							-0.431819	0
							-0.518276	0
							1.58434	0
							0.1134	0
							-0.843437	0
							0.768268	0
							0.96774	0
							-0.0344263	0
							-1.19744	0
							-0.96156	0
							-1.10419	0
							-0.954212	0
							-1.47955	0
							0.785402	0
							0.785982	0
							0.164262	0
							0.128963	0
							-1.2846	0
							0.287313	0
							-0.186789	0
							0.0291727	0
							-0.279972	0
							0.163191	0
							-0.343125	0
							-0.265638	0
							1.63087	0
							0.163643	0
							0.321404	0
							-0.00165816	0
							0.727264	0
							-0.365438	0
							-1.21656	0
							-0.199257	0
							-0.703477	0
							0.24405	0
							-0.292	0
							-1.12937	0
							1.17026	0
							-0.176457	0
							0.973667	0
							-0.279569	0
							1.06686	0
							-0.617042	0
							1.17445	0
							1.17258	0
							-0.383668	0
							-0.848473	0
							-0.0113918	0
							-0.610002	0
							0.378306	0
							-0.857454	0
							-0.315999	0
							0.0745255	0
							-0.87136	0
							1.9055	0
							0.4407	0
							-0.50704	0
							0.159216	0
							0.721181	0
							0.318215	0
							0.632479	0
							-0.23326	0
							0.621899	0
							0.185935	0
							0.0912539	0
							-0.469281	0
							-0.72086	0
							-0.2651	0
							-0.703842	0
							-0.655515	0
							-0.146142	0
							0.361167	0
							-0.0830674	0
							-0.12163	0
							-0.757221	0
							-0.180184	0
							1.41618	0
							-0.0543901	0
							-0.848109	0
							-0.429624	0
							1.2114	0
							0.338057	0
							-1.01627	0
							-0.383545	0
							0.75404	0
							-0.859891	0
							0.068452	0
							-0.434377	0
							-0.259867	0
							-0.0972466	0
							1.05912	0
							0.706438	0
							0.0266885	0
							0.407225	0
							0.24859	1
							-0.0647276	0
							0.264656	1
							0.11981	0
							-0.373968	0
							0.0820093	0
							0.675644	0
							-0.412868	0
							1.32067	0
							-0.689975	0
							-0.521013	0
							0.959498	0
							0.658856	0
							0.101192	0
							-1.08094	0
							-0.138973	0
							-0.210082	0
							-1.51817	0
							-0.00233378	0
							-0.839078	0
							-0.83206	0
							-0.595459	0
							0.20721	0
							-0.0655398	0
							0.733419	0
							0.474662	0
							0.107836	0
							-0.0910875	0
							0.341272	0
							0.37458	0
							0.774587	0
							-0.355952	0
							0.159238	0
							-0.470474	0
							0.110471	0
							-0.641942	0
							0.520455	0
							-0.66564	0
							0.477308	0
							-1.39133	0
							-0.831465	0
							-0.45695	0
							0.722726	0
							0.0625916	0
							0.24865	0
							-0.887917	0
							-0.610709	0
							1.08265	0
							0.426418	0
							0.866791	0
							0.607204	0
							-0.415676	0
							0.550803	0
							-0.725028	0
							-0.795272	0
							-0.655163	0
							0.480564	0
							-1.22358	0
							-0.0193093	0
							0.504923	0
							0.0656386	0
							1.46389	0
							-0.965947	0
							1.00093	0
							0.849291	0
							1.02789	0
							0.430431	0
							-0.956798	0
							0.631132	0
							0.317861	0
							1.51541	0
							0.268319	0
							1.13958	0
							0.115704	0
							-0.894287	0
							-0.779364	0
							-1.3219e-05	0
							-1.10953	0
							0.222078	0
							1.05477	0
							-0.547451	0
							1.02158	0
							0.571137	0
							-0.779429	0
							-0.965142	0
							-1.82024	0
							-0.229419	0
							-0.143618	0
							-0.899756	0
							-0.101207	0
							0.0686976	0
							0.859042	0
							0.616861	0
							-0.488152	0
							-0.351544	0
							0.14845	0
							-0.0163034	0
							-0.313192	0
							0.00196244	0
							-0.70671	0
							0.849556	0
							-0.183929	0
							0.822417	0
							-0.353204	0
							0.110441	0
							-0.859789	0
							0.0310288	0
							-0.371979	0
							-0.0508875	0
							-0.812253	0
							-0.246002	0
							0.116211	0
							0.524155	0
							0.28235	0
							0.438475	0
							1.35514	0
							-0.309906	0
							0.0285656	0
							-0.723328	0
							-0.124604	0
							-0.191427	0
							0.0702363	0
							0.338979	0
							0.0835829	0
							0.382739	0
							-0.104183	0
							-0.816851	0
							-1.82644	0
							0.859307	0
							0.295954	0
							-0.713801	0
							-0.232341	0
							0.470326	0
							-0.308608	0
							1.0195	0
							0.556544	0
							0.160243	0
							0.53128	0
							-1.12725	0
							0.324253	0
							0.0395491	0
							-0.00958699	0
							0.518558	0
							-0.282597	0
							0.331537	0
							0.530386	0
							-0.445794	0
							-0.44252	0
							-0.0780567	0
							0.208043	0
							0.687087	0
							0.785471	0
							0.306134	0
							-0.155866	0
							0.783324	0
							0.338251	0
							0.230487	0
							-0.0856847	0
							0.163603	0
							0.347488	0
							-0.265353	0
							0.925932	0
							0.909864	0
							0.346047	0
							0.496776	0
							0.70459	0
							0.633476	0
							0.596246	0
							-0.480155	0
							-0.316418	0
							0.80494	0
							-1.71296	0
							-0.111028	0
							-0.687145	0
							0.982224	0
							0.317642	0
							-0.0920559	0
							-1.22519	0
							0.660697	0
							-0.420334	0
							-0.317163	0
							0.813022	0
							0.265558	0
							0.642721	0
							0.0169526	0
							-0.017242	0
							0.546795	0
							-1.58774	0
							-0.424227	0
							0.196115	0
							-0.0403958	0
							-0.373156	0
							0.0229067	0
							-0.22919	0
							0.260493	0
							-0.223948	0
							-0.1628	0
							-0.0351557	0
							-1.50376	0
							-0.0687826	0
							0.170945	0
							0.968799	0
							-0.00968284	0
							-0.889009	0
							0.191964	0
							0.224471	0
							-0.26398	0
							0.0339436	0
							-0.364521	0
							-0.939402	0
							-0.932859	0
							-0.547293	0
							0.306938	0
							-0.340298	0
							-0.0453208	0
							0.639836	0
							0.271538	0
							-0.0532651	0
							0.140201	0
							0.665264	0
							0.538804	0
							0.0613603	0
							-0.163043	0
							0.755803	0
							-0.248742	0
							0.424895	0
							0.0282456	0
							1.13133	0
							-0.343569	0
							0.326569	0
							0.135486	0
							0.462004	0
							0.508183	0
							1.39089	0
							0.24078	0
							-0.598375	0
							0.515123	0
							-0.189146	0
							-0.785034	0
							-0.106014	0
							-0.98731	0
							-0.165028	0
							0.546423	0
							-1.12783	0
							-0.133921	0
							0.143896	0
							1.49168	0
							-0.492653	0
							-0.0229233	0
							-0.438837	0
							0.41999	0
							0.473778	0
							0.000101728	0
							-0.562102	0
							-1.3375	0
							-0.434184	0
							0.174685	0
							1.36061	0
							0.711128	0
							-0.623004	0
							-0.56511	0
							-0.567328	0
							0.273625	0
							-0.0200444	0
							1.01107	0
							-0.525932	0
							-0.0476063	0
							-0.122819	0
							-0.22034	0
							0.736211	0
							0.166407	0
							0.63424	0
							-0.213997	0
							0.371291	0
							-0.739842	0
							0.636711	0
							-0.324855	0
							-0.157048	0
							0.400768	0
							0.90827	0
							0.301819	0

## Sheet: Figure 3D
Figure 3D
		Associations	OR	95% CI		Differential gene expression of LRRC37A4P	Boxplots were generated using GEPIA2 "Expression DIY"	http://gepia2.cancer-pku.cn/#analysis
		cg17117718 and ovarian cancer risk	1.2	1.14-1.28
		cg17117718 and LRRC37A4P	DNA methylation	Gene expression
			0.547448	-0.0722295
			0.398495	0.213885
			1.70339	0.0534951
			1.93413	-1.0419
			0.447011	-0.0587426
			-0.304087	0.333783
			-0.893328	0.12069
			1.15574	-0.133081
			-0.189683	0.196394
			0.829044	0.233012
			0.0777171	-0.0887724
			-0.573403	0.0991497
			-1.53863	0.0794346
			-0.961535	0.0467659
			0.860741	-0.0721931
			-0.03328	0.118578
			-0.0554848	-0.162771
			-0.122308	0.184811
			0.122308	0.100179
			-0.3509	0.0466655
			1.53863	-0.0960638
			-1.11352	0.133775
			-0.547448	0.0276539
			0.496603	-0.245839
			-0.471662	-0.136594
			-1.07319	-0.0607249
			0.374591	-0.101869
			-1.03454	0.218725
			-0.798158	0.128981
			-1.35008	0.277745
			2.37185	-1.32943
			-1.93413	0.0658667
			1.29683	0.0814965
			-0.447011	0.0715403
			-0.59975	0.113491
			0.3509	-0.407163
			-1.24702	0.0582725
			1.03454	-0.224348
			0.235064	0.244786
			0.738555	0.0373405
			-2.10377	0.0655727
			-0.0999878	0.114234
			0.521857	-0.197971
			0.768016	0.0108537
			0.257931	0.0127517
			-0.257931	0.201948
			-0.653748	0.205404
			1.11352	0.0578844
			-0.496603	0.290183
			1.24702	0.129016
			-1.70339	0.0918795
			-0.280934	0.0146138
			0.798158	-0.0501589
			1.46988	0.0864425
			1.80678	-0.562482
			-1.80678	0.13986
			0.961535	-0.268624
			-1.29683	0.342182
			0.304087	0.28913
			-1.20013	-0.0439564
			-0.0110915	0.0685845
			-0.422628	0.0705502
			-0.997372	0.0541371
			-2.37185	0.210183
			0.212319	0.271011
			-1.15574	0.0956929
			0.926893	0.0781762
			-0.14469	0.130019
			1.35008	-0.954461
			0.626521	-0.181363
			0.0554848	0.0593392
			-0.0777171	0.0821075
			-0.768016	0.310782
			-0.398495	0.108207
			0.03328	0.102706
			-0.327403	-0.0623316
			-1.46988	0.11207
			1.61554	-0.169144
			0.280934	0.21953
			0.422628	0.00522513
			-0.212319	0.31668
			0.573403	-0.0477759
			-0.374591	0.206383
			-0.681468	0.0615088
			-0.860741	0.0955631
			0.709723	-0.170618
			-0.235064	0.0678659
			0.471662	-0.145015
			1.07319	-0.0893105
			0.59975	-0.206581
			0.327403	0.0568419
			1.20013	-0.188352
			1.40746	-0.212113
			0.0110915	0.22168
			-0.738555	0.126579
			-1.40746	0.0874582
			2.10377	-1.49572
			0.14469	0.146552
			-0.167144	0.0939544
			0.681468	-0.018182
			-0.926893	0.160045
			-0.626521	-0.0162253
			-1.61554	0.302252
			0.997372	-0.181294
			0.167144	0.060967
			0.189683	0.351491
			-0.521857	0.0250343
			0.0999878	0.020249
			-0.829044	0.198141
			0.893328	-0.212758
			-0.709723	-0.0187552
			0.653748	-0.191123
