# Supplementary material for: Integrating muti-omics data to identify tissue-specific DNA methylation biomarkers for cancer risk
Source: Nat Commun. 2024 Jul 18;15:6071. doi: 10.1038/s41467-024-50404-y (PMC11258330; doi:10.1038/s41467-024-50404-y)
Supplement: Supplementary file 6 — Source Data [file 41467_2024_50404_MOESM6_ESM.zip › Source Data - Figure S1.xlsx]

## Sheet: xxx
CpG	R2	Tissue	Appr
cg18324281	0.125424	Breast	meQTL
cg02241677	0.140147	Breast	meQTL
cg02798614	0.297687	Breast	meQTL
cg25741829	0.482811	Breast	meQTL
cg00782443	0.364011	Breast	meQTL
cg06264060	0.123621	Breast	meQTL
cg06009016	0.159556	Breast	meQTL
cg10386082	0.369838	Breast	meQTL
cg20909531	0.104755	Breast	meQTL
cg13368533	0.0750718	Breast	meQTL
cg09388160	0.161949	Breast	meQTL
cg06874403	0.107372	Breast	meQTL
cg00940560	0.0884402	Breast	meQTL
cg06330230	0.205006	Breast	meQTL
cg23698960	0.26354	Breast	meQTL
cg01865091	0.143212	Breast	meQTL
cg14530290	0.240273	Breast	meQTL
cg07396495	0.321976	Breast	meQTL
cg20200200	0.332266	Breast	meQTL
cg02173208	0.317851	Breast	meQTL
cg10511902	0.26843	Breast	meQTL
cg08535361	0.443053	Breast	meQTL
cg19083459	0.230082	Breast	meQTL
cg13007210	0.288499	Breast	meQTL
cg15099666	0.251072	Breast	meQTL
cg24671288	0.31549	Breast	meQTL
cg19815581	0.124001	Breast	meQTL
cg14247180	0.108501	Breast	meQTL
cg24749970	0.0892181	Breast	meQTL
cg07910025	0.155557	Breast	meQTL
cg20207973	0.539921	Breast	meQTL
cg01742369	0.316058	Breast	meQTL
cg11131752	0.156465	Breast	meQTL
cg05358814	0.21662	Breast	meQTL
cg07538946	0.169572	Breast	meQTL
cg03162506	0.121906	Breast	meQTL
cg07546779	0.111999	Breast	meQTL
cg07104417	0.0940841	Breast	meQTL
cg26695010	0.18437	Breast	meQTL
cg08195415	0.208399	Breast	meQTL
cg04586622	0.18922	Breast	meQTL
cg20518994	0.0879759	Breast	meQTL
cg01689657	0.211987	Breast	meQTL
cg06427957	0.0698059	Breast	meQTL
cg02387695	0.257071	Breast	meQTL
cg01884057	0.0647363	Breast	meQTL
cg09662496	0.229682	Breast	meQTL
cg01368872	0.0809518	Breast	meQTL
cg07807695	0.303157	Breast	meQTL
cg08500638	0.0678338	Breast	meQTL
cg26732615	0.235997	Breast	meQTL
cg24075332	0.123001	Breast	meQTL
cg05159804	0.239474	Breast	meQTL
cg21032395	0.212332	Breast	meQTL
cg01630519	0.0834955	Breast	meQTL
cg11033092	0.167216	Breast	meQTL
cg03238273	0.179048	Breast	meQTL
cg09698960	0.181349	Breast	meQTL
cg18815117	0.361486	Breast	meQTL
cg14356550	0.0637574	Breast	meQTL
cg17144108	0.221284	Breast	meQTL
cg08318660	0.236543	Breast	meQTL
cg24887267	0.362349	Breast	meQTL
cg06498964	0.279261	Breast	meQTL
cg01741372	0.387996	Breast	meQTL
cg17123718	0.257071	Breast	meQTL
cg23202277	0.24105	Breast	meQTL
cg20099416	0.152024	Breast	meQTL
cg10224600	0.158989	Breast	meQTL
cg21419939	0.107372	Breast	meQTL
cg14063402	0.456176	Breast	meQTL
cg15020926	0.152414	Breast	meQTL
cg21377403	0.241025	Breast	meQTL
cg01873760	0.121903	Breast	meQTL
cg00624418	0.141305	Breast	meQTL
cg08471319	0.140147	Breast	meQTL
cg18545596	0.146861	Breast	meQTL
cg16520312	0.195681	Breast	meQTL
cg18586914	0.180277	Breast	meQTL
cg13427897	0.293836	Breast	meQTL
cg18035979	0.300764	Breast	meQTL
cg16924930	0.412979	Breast	meQTL
cg24260851	0.367921	Breast	meQTL
cg11729679	0.235262	Breast	meQTL
cg02887458	0.114092	Breast	meQTL
cg12488301	0.0742367	Breast	meQTL
cg23926235	0.0616602	Breast	meQTL
cg00211115	0.214512	Breast	meQTL
cg18089519	0.172403	Breast	meQTL
cg04090834	0.197707	Breast	meQTL
cg25457927	0.588206	Breast	meQTL
cg22747507	0.0828642	Breast	meQTL
cg05845357	0.112749	Breast	meQTL
cg00387212	0.286845	Breast	meQTL
cg14341467	0.218435	Breast	meQTL
cg06516533	0.0990084	Breast	meQTL
cg20580673	0.403079	Breast	meQTL
cg09529667	0.379882	Breast	meQTL
cg25131461	0.078466	Breast	meQTL
cg14947623	0.131642	Breast	meQTL
cg16984927	0.143381	Breast	meQTL
cg14458627	0.247646	Breast	meQTL
cg22991963	0.124001	Breast	meQTL
cg04054921	0.0844005	Breast	meQTL
cg03022891	0.211103	Breast	meQTL
cg13654253	0.0943183	Breast	meQTL
cg19641384	0.547541	Breast	meQTL
cg00794956	0.648293	Breast	meQTL
cg05616465	0.202923	Breast	meQTL
cg12527440	0.138657	Breast	meQTL
cg11584989	0.272345	Breast	meQTL
cg25550088	0.191115	Breast	meQTL
cg03898692	0.228587	Breast	meQTL
cg01133262	0.25266	Breast	meQTL
cg05275439	0.233704	Breast	meQTL
cg19027611	0.146033	Breast	meQTL
cg16465129	0.115555	Breast	meQTL
cg12674975	0.0730246	Breast	meQTL
cg06538928	0.579766	Breast	meQTL
cg22309949	0.19621	Breast	meQTL
cg21599490	0.175172	Breast	meQTL
cg27045756	0.344585	Breast	meQTL
cg24508168	0.362689	Breast	meQTL
cg19309054	0.12288	Breast	meQTL
cg20895698	0.0607885	Breast	meQTL
cg03800775	0.179513	Breast	meQTL
cg06087564	0.0693094	Breast	meQTL
cg20046681	0.0881471	Breast	meQTL
cg15863052	0.18936	Breast	meQTL
cg21771250	0.202996	Breast	meQTL
cg05899750	0.138326	Breast	meQTL
cg15871215	0.444854	Breast	meQTL
cg12074883	0.141006	Breast	meQTL
cg14500472	0.279282	Breast	meQTL
cg01794154	0.186595	Breast	meQTL
cg12425151	0.224211	Breast	meQTL
cg12927315	0.310284	Breast	meQTL
cg03891590	0.0877766	Breast	meQTL
cg15059493	0.357046	Breast	meQTL
cg24146218	0.112465	Breast	meQTL
cg13713832	0.139365	Breast	meQTL
cg26701559	0.140745	Breast	meQTL
cg25423835	0.0852326	Breast	meQTL
cg13137743	0.0799495	Breast	meQTL
cg19654437	0.156634	Breast	meQTL
cg11993925	0.3087	Breast	meQTL
cg14587961	0.525131	Breast	meQTL
cg08796252	0.342006	Breast	meQTL
cg21679810	0.314181	Breast	meQTL
cg06970220	0.115052	Breast	meQTL
cg11364895	0.128541	Breast	meQTL
cg24522173	0.06344	Breast	meQTL
cg06228413	0.0602503	Breast	meQTL
cg16426475	0.142733	Breast	meQTL
cg03621084	0.0643086	Breast	meQTL
cg24672049	0.393074	Breast	meQTL
cg20601288	0.43179	Breast	meQTL
cg17806798	0.135983	Breast	meQTL
cg13153964	0.0659057	Breast	meQTL
cg08381504	0.2666	Breast	meQTL
cg10096378	0.15047	Breast	meQTL
cg10412719	0.118739	Breast	meQTL
cg07725925	0.12578	Breast	meQTL
cg09470012	0.255749	Breast	meQTL
cg18410078	0.319422	Breast	meQTL
cg19439810	0.297259	Breast	meQTL
cg01551441	0.18437	Breast	meQTL
cg14962032	0.0852326	Breast	meQTL
cg06254264	0.0837382	Breast	meQTL
cg23998391	0.129774	Breast	meQTL
cg21138405	0.197939	Breast	meQTL
cg25208724	0.392846	Breast	meQTL
cg08070419	0.573664	Breast	meQTL
cg23551924	0.0731807	Breast	meQTL
cg26619579	0.479611	Breast	meQTL
cg16678032	0.154438	Breast	meQTL
cg03533523	0.0653594	Breast	meQTL
cg27183454	0.295245	Breast	meQTL
cg16166568	0.494537	Breast	meQTL
cg15103426	0.168949	Breast	meQTL
cg25921044	0.15381	Breast	meQTL
cg17721068	0.232385	Breast	meQTL
cg02657611	0.119438	Breast	meQTL
cg20673407	0.392348	Breast	meQTL
cg03354616	0.109488	Breast	meQTL
cg01169250	0.157915	Breast	meQTL
cg21602274	0.0763896	Breast	meQTL
cg06537391	0.14215	Breast	meQTL
cg19134076	0.212496	Breast	meQTL
cg22437258	0.120359	Breast	meQTL
cg04895675	0.10363	Breast	meQTL
cg09476067	0.280595	Breast	meQTL
cg01157600	0.0923757	Breast	meQTL
cg05088052	0.371466	Breast	meQTL
cg20773800	0.511421	Breast	meQTL
cg01836612	0.497845	Breast	meQTL
cg20098710	0.24041	Breast	meQTL
cg07160278	0.392922	Breast	meQTL
cg05927316	0.142123	Breast	meQTL
cg21707633	0.125565	Breast	meQTL
cg01302572	0.364727	Breast	meQTL
cg03846113	0.0852114	Breast	meQTL
cg26072250	0.200493	Breast	meQTL
cg20307385	0.202539	Breast	meQTL
cg13692526	0.152102	Breast	meQTL
cg21133868	0.0723945	Breast	meQTL
cg15945593	0.158304	Breast	meQTL
cg16412831	0.263208	Breast	meQTL
cg01698763	0.366293	Breast	meQTL
cg03575584	0.124786	Breast	meQTL
cg23581430	0.0606331	Breast	meQTL
cg12488919	0.11798	Breast	meQTL
cg05301556	0.338321	Breast	meQTL
cg19157398	0.0671918	Breast	meQTL
cg09984479	0.288764	Breast	meQTL
cg19362080	0.109582	Breast	meQTL
cg22792024	0.406963	Breast	meQTL
cg18703122	0.30485	Breast	meQTL
cg12606891	0.0970446	Breast	meQTL
cg10484756	0.132421	Breast	meQTL
cg00664899	0.0757304	Breast	meQTL
cg07872115	0.256714	Breast	meQTL
cg00862290	0.0842465	Breast	meQTL
cg03709012	0.35407	Breast	meQTL
cg06706024	0.125837	Breast	meQTL
cg13652120	0.0931556	Breast	meQTL
cg08825200	0.31807	Breast	meQTL
cg08830300	0.185976	Breast	meQTL
cg17616904	0.229905	Breast	meQTL
cg18934496	0.186926	Breast	meQTL
cg12883393	0.126541	Breast	meQTL
cg15507787	0.172403	Breast	meQTL
cg23588849	0.117535	Breast	meQTL
cg19281135	0.154438	Breast	meQTL
cg09152120	0.300006	Breast	meQTL
cg19333086	0.207202	Breast	meQTL
cg14196790	0.372749	Breast	meQTL
cg26489368	0.0850908	Breast	meQTL
cg08416661	0.374294	Breast	meQTL
cg01522547	0.292467	Breast	meQTL
cg21419617	0.177983	Breast	meQTL
cg14368855	0.159911	Breast	meQTL
cg11405475	0.184571	Breast	meQTL
cg09449191	0.273226	Breast	meQTL
cg19896232	0.0801417	Breast	meQTL
cg01669186	0.0828198	Breast	meQTL
cg22509179	0.216696	Breast	meQTL
cg22443212	0.231254	Breast	meQTL
cg00577578	0.124903	Breast	meQTL
cg15153264	0.0646956	Breast	meQTL
cg09228095	0.269666	Breast	meQTL
cg16618493	0.185251	Breast	meQTL
cg17964841	0.100492	Breast	meQTL
cg16362232	0.0944205	Breast	meQTL
cg04471037	0.191066	Breast	meQTL
cg19913688	0.149842	Breast	meQTL
cg26701292	0.205876	Breast	meQTL
cg20388329	0.110195	Breast	meQTL
cg10815453	0.202698	Breast	meQTL
cg24838316	0.311698	Breast	meQTL
cg22348534	0.17085	Breast	meQTL
cg14081667	0.069706	Breast	meQTL
cg24728898	0.404125	Breast	meQTL
cg02965180	0.218435	Breast	meQTL
cg08595989	0.24843	Breast	meQTL
cg04706276	0.199921	Breast	meQTL
cg13444270	0.0904753	Breast	meQTL
cg01440078	0.124338	Breast	meQTL
cg26193484	0.416031	Breast	meQTL
cg16458226	0.116721	Breast	meQTL
cg01341487	0.13054	Breast	meQTL
cg18282899	0.330809	Breast	meQTL
cg09717998	0.165615	Breast	meQTL
cg25462716	0.369467	Breast	meQTL
cg10443882	0.172403	Breast	meQTL
cg09838302	0.20648	Breast	meQTL
cg04497547	0.439361	Breast	meQTL
cg23686983	0.109701	Breast	meQTL
cg21924571	0.0613718	Breast	meQTL
cg05396688	0.258341	Breast	meQTL
cg08792057	0.124852	Breast	meQTL
cg03417454	0.342393	Breast	meQTL
cg26592319	0.0936892	Breast	meQTL
cg25838465	0.489921	Breast	meQTL
cg24296786	0.0853808	Breast	meQTL
cg24601656	0.266788	Breast	meQTL
cg06185577	0.150362	Breast	meQTL
cg15976910	0.144352	Breast	meQTL
cg12970662	0.0950812	Breast	meQTL
cg04559908	0.419402	Breast	meQTL
cg05444541	0.339993	Breast	meQTL
cg21007846	0.4276	Breast	meQTL
cg04373548	0.120044	Breast	meQTL
cg13879177	0.0758758	Breast	meQTL
cg06733384	0.161588	Breast	meQTL
cg23514324	0.310004	Breast	meQTL
cg02716646	0.150675	Breast	meQTL
cg17895464	0.19931	Breast	meQTL
cg04827223	0.5758	Breast	meQTL
cg06781135	0.0676343	Breast	meQTL
cg25063515	0.0649759	Breast	meQTL
cg20871559	0.120044	Breast	meQTL
cg18105675	0.172358	Breast	meQTL
cg25172338	0.558721	Breast	meQTL
cg06340600	0.212751	Breast	meQTL
cg17999099	0.120773	Breast	meQTL
cg11509184	0.241675	Breast	meQTL
cg21573476	0.184179	Breast	meQTL
cg12029406	0.236747	Breast	meQTL
cg19357865	0.42246	Breast	meQTL
cg21116341	0.159833	Breast	meQTL
cg10402121	0.0669473	Breast	meQTL
cg15847886	0.222104	Breast	meQTL
cg26290716	0.0807722	Breast	meQTL
cg13425171	0.119059	Breast	meQTL
cg00768023	0.162511	Breast	meQTL
cg01156070	0.0719248	Breast	meQTL
cg12140851	0.0723945	Breast	meQTL
cg02206980	0.256333	Breast	meQTL
cg23850567	0.360524	Breast	meQTL
cg01767116	0.130469	Breast	meQTL
cg05145393	0.139081	Breast	meQTL
cg02729383	0.457285	Breast	meQTL
cg10992024	0.511746	Breast	meQTL
cg19376278	0.495975	Breast	meQTL
cg25672142	0.218465	Breast	meQTL
cg03426602	0.16316	Breast	meQTL
cg20285974	0.159911	Breast	meQTL
cg18331348	0.178066	Breast	meQTL
cg10503236	0.30295	Breast	meQTL
cg22678589	0.0745445	Breast	meQTL
cg05137838	0.0846604	Breast	meQTL
cg23155675	0.114158	Breast	meQTL
cg21078344	0.0688292	Breast	meQTL
cg05655377	0.125599	Breast	meQTL
cg03885818	0.134663	Breast	meQTL
cg07031551	0.0986625	Breast	meQTL
cg20892444	0.393619	Breast	meQTL
cg24450063	0.326979	Breast	meQTL
cg27087150	0.305523	Breast	meQTL
cg08129331	0.242393	Breast	meQTL
cg12845051	0.327419	Breast	meQTL
cg06870753	0.159563	Breast	meQTL
cg19764206	0.270153	Breast	meQTL
cg22355525	0.0848203	Breast	meQTL
cg05493094	0.177798	Breast	meQTL
cg17123728	0.0898739	Breast	meQTL
cg22801433	0.0955983	Breast	meQTL
cg10532164	0.304865	Breast	meQTL
cg20812378	0.130431	Breast	meQTL
cg06800652	0.422327	Breast	meQTL
cg22185674	0.141406	Breast	meQTL
cg22992948	0.32718	Breast	meQTL
cg13866728	0.420562	Breast	meQTL
cg11771402	0.0899234	Breast	meQTL
cg11839596	0.233993	Breast	meQTL
cg20731316	0.270153	Breast	meQTL
cg00970752	0.07915	Breast	meQTL
cg13399597	0.128069	Breast	meQTL
cg10780632	0.206095	Breast	meQTL
cg22295745	0.159235	Breast	meQTL
cg26897150	0.0795931	Breast	meQTL
cg17261055	0.665696	Breast	meQTL
cg01586263	0.154639	Breast	meQTL
cg08899786	0.339965	Breast	meQTL
cg10186248	0.355158	Breast	meQTL
cg19510663	0.0770969	Breast	meQTL
cg17467664	0.0671752	Breast	meQTL
cg22551481	0.0904338	Breast	meQTL
cg26182406	0.168601	Breast	meQTL
cg24509554	0.117553	Breast	meQTL
cg18840461	0.0779868	Breast	meQTL
cg27039593	0.0894714	Breast	meQTL
cg06167563	0.0789507	Breast	meQTL
cg26784012	0.136317	Breast	meQTL
cg02225305	0.0977038	Breast	meQTL
cg08330683	0.201861	Breast	meQTL
cg15727920	0.0948732	Breast	meQTL
cg16633019	0.0702148	Breast	meQTL
cg07378949	0.163688	Breast	meQTL
cg23683185	0.0887133	Breast	meQTL
cg02293358	0.133695	Breast	meQTL
cg21322862	0.479611	Breast	meQTL
cg12170121	0.268298	Breast	meQTL
cg03128167	0.169929	Breast	meQTL
cg12966738	0.422327	Breast	meQTL
cg03887787	0.406364	Breast	meQTL
cg03753320	0.332266	Breast	meQTL
cg21714809	0.150036	Breast	meQTL
cg05209461	0.153355	Breast	meQTL
cg22635698	0.0972895	Breast	meQTL
cg23425673	0.224319	Breast	meQTL
cg02095219	0.63391	Breast	meQTL
cg16430428	0.245336	Breast	meQTL
cg10277641	0.238035	Breast	meQTL
cg14605362	0.123925	Breast	meQTL
cg04084170	0.121342	Breast	meQTL
cg05279229	0.172403	Breast	meQTL
cg07454640	0.167862	Breast	meQTL
cg01148193	0.317131	Breast	meQTL
cg22480875	0.136062	Breast	meQTL
cg27088794	0.238506	Breast	meQTL
cg03071268	0.349405	Breast	meQTL
cg19428027	0.136483	Breast	meQTL
cg13695956	0.424684	Breast	meQTL
cg12087805	0.254462	Breast	meQTL
cg10187703	0.329282	Breast	meQTL
cg12135269	0.615307	Breast	meQTL
cg20621129	0.392744	Breast	meQTL
cg08186988	0.191661	Breast	meQTL
cg02864690	0.171184	Breast	meQTL
cg25158396	0.073932	Breast	meQTL
cg21120063	0.15962	Breast	meQTL
cg15888996	0.327131	Breast	meQTL
cg04359828	0.0931922	Breast	meQTL
cg07412002	0.19271	Breast	meQTL
cg18099408	0.239356	Breast	meQTL
cg12105450	0.447865	Breast	meQTL
cg05080811	0.158911	Breast	meQTL
cg17220337	0.155806	Breast	meQTL
cg11597942	0.0666697	Breast	meQTL
cg21879841	0.280516	Breast	meQTL
cg03144215	0.132526	Breast	meQTL
cg03414134	0.0892435	Breast	meQTL
cg19741675	0.0888882	Breast	meQTL
cg05580415	0.149812	Breast	meQTL
cg06631881	0.195349	Breast	meQTL
cg05536782	0.366799	Breast	meQTL
cg24904145	0.172704	Breast	meQTL
cg07090678	0.286001	Breast	meQTL
cg03680507	0.466363	Breast	meQTL
cg22448179	0.208369	Breast	meQTL
cg05789359	0.101491	Breast	meQTL
cg19242984	0.229905	Breast	meQTL
cg17872886	0.51878	Breast	meQTL
cg02749623	0.0688804	Breast	meQTL
cg10081803	0.443747	Breast	meQTL
cg19867917	0.572358	Breast	meQTL
cg07865738	0.301844	Breast	meQTL
cg14674306	0.087541	Breast	meQTL
cg01625851	0.464393	Breast	meQTL
cg24765859	0.237594	Breast	meQTL
cg22225943	0.0766102	Breast	meQTL
cg24458846	0.228442	Breast	meQTL
cg26615126	0.420015	Breast	meQTL
cg21151163	0.290038	Breast	meQTL
cg12321934	0.241098	Breast	meQTL
cg14093065	0.229061	Breast	meQTL
cg03545859	0.145429	Breast	meQTL
cg10338668	0.252446	Breast	meQTL
cg05382424	0.111063	Breast	meQTL
cg10374813	0.0851149	Breast	meQTL
cg01339111	0.0800461	Breast	meQTL
cg12219390	0.218171	Breast	meQTL
cg07117068	0.295245	Breast	meQTL
cg22144450	0.0831173	Breast	meQTL
cg23489630	0.65779	Breast	meQTL
cg17540105	0.125576	Breast	meQTL
cg02768417	0.312475	Breast	meQTL
cg25366586	0.142818	Breast	meQTL
cg22315544	0.303338	Breast	meQTL
cg17850883	0.109488	Breast	meQTL
cg16690356	0.355105	Breast	meQTL
cg17730224	0.491445	Breast	meQTL
cg08322244	0.323663	Breast	meQTL
cg09228646	0.0659057	Breast	meQTL
cg13670288	0.256333	Breast	meQTL
cg03116740	0.15909	Breast	meQTL
cg16938305	0.0671794	Breast	meQTL
cg03075709	0.103292	Breast	meQTL
cg21937431	0.200677	Breast	meQTL
cg14446504	0.0977038	Breast	meQTL
cg04089644	0.220376	Breast	meQTL
cg22900372	0.062862	Breast	meQTL
cg07963760	0.0637799	Breast	meQTL
cg04480665	0.283664	Breast	meQTL
cg25367418	0.0868532	Breast	meQTL
cg15142913	0.257123	Breast	meQTL
cg09427131	0.0661052	Breast	meQTL
cg10184431	0.409528	Breast	meQTL
cg04580300	0.127397	Breast	meQTL
cg17413625	0.159029	Breast	meQTL
cg22039638	0.150519	Breast	meQTL
cg05780028	0.0754061	Breast	meQTL
cg16199877	0.165632	Breast	meQTL
cg09600837	0.114554	Breast	meQTL
cg14471138	0.207949	Breast	meQTL
cg18825221	0.305517	Breast	meQTL
cg21371498	0.199453	Breast	meQTL
cg27664600	0.134236	Breast	meQTL
cg15105011	0.198642	Breast	meQTL
cg12778192	0.340182	Breast	meQTL
cg02407266	0.248259	Breast	meQTL
cg11007907	0.600836	Breast	meQTL
cg26378748	0.0971712	Breast	meQTL
cg01945810	0.193242	Breast	meQTL
cg23717809	0.12259	Breast	meQTL
cg03484996	0.11901	Breast	meQTL
cg02851147	0.133236	Breast	meQTL
cg26173986	0.224923	Breast	meQTL
cg16846765	0.120044	Breast	meQTL
cg19792802	0.401842	Breast	meQTL
cg20304530	0.063012	Breast	meQTL
cg06996165	0.112908	Breast	meQTL
cg12024906	0.108987	Breast	meQTL
cg17180873	0.0704192	Breast	meQTL
cg06987384	0.438258	Breast	meQTL
cg10281770	0.427212	Breast	meQTL
cg08151264	0.280516	Breast	meQTL
cg11173246	0.323418	Breast	meQTL
cg01769468	0.393727	Breast	meQTL
cg14117170	0.0725512	Breast	meQTL
cg09721659	0.143381	Breast	meQTL
cg22839075	0.118384	Breast	meQTL
cg27047540	0.188438	Breast	meQTL
cg02959108	0.209363	Breast	meQTL
cg18082583	0.362635	Breast	meQTL
cg25045012	0.584148	Breast	meQTL
cg19822309	0.181323	Breast	meQTL
cg06277293	0.185878	Breast	meQTL
cg20054786	0.183954	Breast	meQTL
cg01388775	0.145928	Breast	meQTL
cg15147215	0.089323	Breast	meQTL
cg17718095	0.20982	Breast	meQTL
cg13607226	0.223863	Breast	meQTL
cg21850852	0.0771994	Breast	meQTL
cg20645911	0.0909169	Breast	meQTL
cg16810495	0.127335	Breast	meQTL
cg20275549	0.0661732	Breast	meQTL
cg10963817	0.201977	Breast	meQTL
cg05141017	0.366946	Breast	meQTL
cg16258503	0.28505	Breast	meQTL
cg02431147	0.339965	Breast	meQTL
cg18715220	0.0951281	Breast	meQTL
cg04793632	0.120491	Breast	meQTL
cg23928982	0.0647449	Breast	meQTL
cg02385791	0.0733704	Breast	meQTL
cg04072301	0.408799	Breast	meQTL
cg27314116	0.0714083	Breast	meQTL
cg24457647	0.486756	Breast	meQTL
cg04663285	0.0982844	Breast	meQTL
cg23483799	0.120212	Breast	meQTL
cg06375085	0.0604429	Breast	meQTL
cg01093212	0.187305	Breast	meQTL
cg14119001	0.273103	Breast	meQTL
cg01756103	0.10217	Breast	meQTL
cg09006985	0.076298	Breast	meQTL
cg07933538	0.210185	Breast	meQTL
cg22331278	0.156166	Breast	meQTL
cg24701175	0.0887654	Breast	meQTL
cg13084335	0.0744514	Breast	meQTL
cg13281248	0.414276	Breast	meQTL
cg07196044	0.263293	Breast	meQTL
cg07745915	0.125968	Breast	meQTL
cg15376505	0.0729317	Breast	meQTL
cg08641846	0.152273	Breast	meQTL
cg22004693	0.534025	Breast	meQTL
cg03885332	0.265102	Breast	meQTL
cg13094549	0.0692305	Breast	meQTL
cg05564831	0.169063	Breast	meQTL
cg23528237	0.49626	Breast	meQTL
cg22667391	0.0874019	Breast	meQTL
cg27385260	0.0787254	Breast	meQTL
cg20377347	0.163791	Breast	meQTL
cg05868365	0.438035	Breast	meQTL
cg02118635	0.171636	Breast	meQTL
cg20620272	0.0720352	Breast	meQTL
cg05323141	0.132325	Breast	meQTL
cg07243240	0.0600738	Breast	meQTL
cg23071690	0.100273	Breast	meQTL
cg18390406	0.179513	Breast	meQTL
cg16117710	0.431025	Breast	meQTL
cg07819320	0.31241	Breast	meQTL
cg23616383	0.194727	Breast	meQTL
cg15637226	0.135684	Breast	meQTL
cg06002616	0.218435	Breast	meQTL
cg04033989	0.0768736	Breast	meQTL
cg20059597	0.190109	Breast	meQTL
cg12941249	0.130834	Breast	meQTL
cg13610133	0.0612094	Breast	meQTL
cg19946085	0.314204	Breast	meQTL
cg11527888	0.237038	Breast	meQTL
cg23031689	0.154574	Breast	meQTL
cg20410290	0.278713	Breast	meQTL
cg24492011	0.304677	Breast	meQTL
cg05336808	0.136983	Breast	meQTL
cg22043726	0.268778	Breast	meQTL
cg09632011	0.498001	Breast	meQTL
cg23370820	0.119863	Breast	meQTL
cg15166871	0.379699	Breast	meQTL
cg03678049	0.0801417	Breast	meQTL
cg22235434	0.156156	Breast	meQTL
cg10767797	0.0787315	Breast	meQTL
cg15202848	0.428002	Breast	meQTL
cg13508557	0.0729116	Breast	meQTL
cg24567537	0.123136	Breast	meQTL
cg16132339	0.0955174	Breast	meQTL
cg11368946	0.0783799	Breast	meQTL
cg22028771	0.0862608	Breast	meQTL
cg16038402	0.240304	Breast	meQTL
cg17517356	0.0770891	Breast	meQTL
cg18843682	0.124338	Breast	meQTL
cg03168508	0.482175	Breast	meQTL
cg11399590	0.0996142	Breast	meQTL
cg17986880	0.193242	Breast	meQTL
cg12720574	0.06756	Breast	meQTL
cg02829533	0.457285	Breast	meQTL
cg02224133	0.0913432	Breast	meQTL
cg11942603	0.0828303	Breast	meQTL
cg05498478	0.0861765	Breast	meQTL
cg11834152	0.157195	Breast	meQTL
cg11570083	0.515721	Breast	meQTL
cg08355045	0.466981	Breast	meQTL
cg25088707	0.0722766	Breast	meQTL
cg01143912	0.225998	Breast	meQTL
cg18472223	0.19761	Breast	meQTL
cg02495395	0.25266	Breast	meQTL
cg14165858	0.212453	Breast	meQTL
cg09537870	0.0923968	Breast	meQTL
cg15310511	0.567121	Breast	meQTL
cg05521059	0.0931831	Breast	meQTL
cg18157522	0.0845803	Breast	meQTL
cg04601069	0.0606765	Breast	meQTL
cg22895981	0.62546	Breast	meQTL
cg07151155	0.163791	Breast	meQTL
cg08750459	0.644148	Breast	meQTL
cg22944540	0.077471	Breast	meQTL
cg10293824	0.0739449	Breast	meQTL
cg00169412	0.060676	Breast	meQTL
cg10803078	0.240273	Breast	meQTL
cg01879420	0.581432	Breast	meQTL
cg22344122	0.316821	Breast	meQTL
cg02431098	0.110777	Breast	meQTL
cg11397957	0.104615	Breast	meQTL
cg06801852	0.0613718	Breast	meQTL
cg08992911	0.152394	Breast	meQTL
cg18249108	0.102102	Breast	meQTL
cg20730038	0.290049	Breast	meQTL
cg05046801	0.140333	Breast	meQTL
cg13207180	0.624725	Breast	meQTL
cg12351310	0.168062	Breast	meQTL
cg00722694	0.332912	Breast	meQTL
cg23792349	0.246691	Breast	meQTL
cg23244877	0.264572	Breast	meQTL
cg20971610	0.293739	Breast	meQTL
cg04178834	0.116366	Breast	meQTL
cg24514137	0.297888	Breast	meQTL
cg16055914	0.378037	Breast	meQTL
cg11266682	0.154438	Breast	meQTL
cg04398451	0.602605	Breast	meQTL
cg26238245	0.122892	Breast	meQTL
cg12090821	0.150103	Breast	meQTL
cg05693562	0.0660851	Breast	meQTL
cg08848988	0.315133	Breast	meQTL
cg18324600	0.123709	Breast	meQTL
cg15384640	0.173366	Breast	meQTL
cg09608199	0.216421	Breast	meQTL
cg06483621	0.0797774	Breast	meQTL
cg16667869	0.062862	Breast	meQTL
cg26337010	0.107379	Breast	meQTL
cg00213160	0.0826435	Breast	meQTL
cg11988253	0.349166	Breast	meQTL
cg13594174	0.0660663	Breast	meQTL
cg11580704	0.100817	Breast	meQTL
cg01103582	0.0864412	Breast	meQTL
cg23898388	0.0637149	Breast	meQTL
cg19980929	0.290039	Breast	meQTL
cg23433458	0.0786675	Breast	meQTL
cg26031613	0.225652	Breast	meQTL
cg01395898	0.0814958	Breast	meQTL
cg11660970	0.499491	Breast	meQTL
cg25149251	0.260154	Breast	meQTL
cg06307176	0.220044	Breast	meQTL
cg13431910	0.248304	Breast	meQTL
cg08863640	0.102232	Breast	meQTL
cg23063825	0.538499	Breast	meQTL
cg24651283	0.218435	Breast	meQTL
cg06636551	0.0737233	Breast	meQTL
cg01029238	0.129183	Breast	meQTL
cg14137381	0.126738	Breast	meQTL
cg27301507	0.0857876	Breast	meQTL
cg03613822	0.572054	Breast	meQTL
cg00744433	0.107617	Breast	meQTL
cg04369651	0.0601145	Breast	meQTL
cg12616615	0.0707059	Breast	meQTL
cg08451469	0.458534	Breast	meQTL
cg00111505	0.312775	Breast	meQTL
cg09813226	0.208399	Breast	meQTL
cg01780754	0.375954	Breast	meQTL
cg00658626	0.108474	Breast	meQTL
cg02358362	0.331658	Breast	meQTL
cg18438411	0.0927285	Breast	meQTL
cg05205432	0.400896	Breast	meQTL
cg04026387	0.0889926	Breast	meQTL
cg01533228	0.162818	Breast	meQTL
cg00540464	0.326174	Breast	meQTL
cg10487724	0.168721	Breast	meQTL
cg15588783	0.0618416	Breast	meQTL
cg06063171	0.152562	Breast	meQTL
cg17401724	0.283153	Breast	meQTL
cg08200582	0.13295	Breast	meQTL
cg08912666	0.105138	Breast	meQTL
cg08479319	0.366746	Breast	meQTL
cg22381395	0.207249	Breast	meQTL
cg17813872	0.522237	Breast	meQTL
cg21796825	0.0806414	Breast	meQTL
cg07797805	0.129561	Breast	meQTL
cg21939898	0.104068	Breast	meQTL
cg23610072	0.150915	Breast	meQTL
cg08696401	0.440321	Breast	meQTL
cg02032966	0.321791	Breast	meQTL
cg00685319	0.330517	Breast	meQTL
cg19174603	0.0883242	Breast	meQTL
cg04889960	0.327335	Breast	meQTL
cg18237203	0.112446	Breast	meQTL
cg07803501	0.111501	Breast	meQTL
cg25545391	0.270153	Breast	meQTL
cg19960185	0.105664	Breast	meQTL
cg05377594	0.259768	Breast	meQTL
cg06950464	0.456077	Breast	meQTL
cg18366108	0.131841	Breast	meQTL
cg02848875	0.289411	Breast	meQTL
cg18405544	0.0840151	Breast	meQTL
cg23747291	0.273305	Breast	meQTL
cg21794496	0.262552	Breast	meQTL
cg15155738	0.216228	Breast	meQTL
cg21798802	0.348919	Breast	meQTL
cg02985445	0.0677529	Breast	meQTL
cg03611029	0.24851	Breast	meQTL
cg10006442	0.260669	Breast	meQTL
cg05911153	0.209427	Breast	meQTL
cg01355876	0.236035	Breast	meQTL
cg11016749	0.479611	Breast	meQTL
cg23473133	0.365997	Breast	meQTL
cg08827674	0.128932	Breast	meQTL
cg21816133	0.121599	Breast	meQTL
cg09609470	0.27513	Breast	meQTL
cg07861868	0.06812	Breast	meQTL
cg23556108	0.0794733	Breast	meQTL
cg26222125	0.46914	Breast	meQTL
cg02151543	0.130264	Breast	meQTL
cg14324003	0.0817426	Breast	meQTL
cg10932907	0.0614909	Breast	meQTL
cg06446673	0.0984551	Breast	meQTL
cg10514097	0.169448	Breast	meQTL
cg00061769	0.151483	Breast	meQTL
cg11885975	0.139872	Breast	meQTL
cg24387285	0.069662	Breast	meQTL
cg21766728	0.218222	Breast	meQTL
cg22375559	0.19734	Breast	meQTL
cg24454263	0.232591	Breast	meQTL
cg18855281	0.0842195	Breast	meQTL
cg24827757	0.134797	Breast	meQTL
cg25536032	0.197954	Breast	meQTL
cg20469689	0.142507	Breast	meQTL
cg11287219	0.32487	Breast	meQTL
cg13339907	0.300551	Breast	meQTL
cg13769477	0.274104	Breast	meQTL
cg15640734	0.362847	Breast	meQTL
cg05177263	0.0651359	Breast	meQTL
cg27619457	0.248387	Breast	meQTL
cg18937119	0.184453	Breast	meQTL
cg16833817	0.0825962	Breast	meQTL
cg11915901	0.323702	Breast	meQTL
cg12685608	0.0670564	Breast	meQTL
cg06835557	0.326394	Breast	meQTL
cg13442459	0.245227	Breast	meQTL
cg18697632	0.194376	Breast	meQTL
cg08417997	0.0701248	Breast	meQTL
cg18915466	0.154773	Breast	meQTL
cg05720751	0.160668	Breast	meQTL
cg07256473	0.345581	Breast	meQTL
cg16425592	0.343309	Breast	meQTL
cg00321074	0.144953	Breast	meQTL
cg09489814	0.0930184	Breast	meQTL
cg17144790	0.54161	Breast	meQTL
cg14240647	0.335696	Breast	meQTL
cg16139685	0.244325	Breast	meQTL
cg04122972	0.146976	Breast	meQTL
cg27551605	0.168719	Breast	meQTL
cg04223436	0.105702	Breast	meQTL
cg27475126	0.0860188	Breast	meQTL
cg22509343	0.241696	Breast	meQTL
cg14933223	0.0630485	Breast	meQTL
cg21455283	0.270153	Breast	meQTL
cg09144828	0.373278	Breast	meQTL
cg22977055	0.355675	Breast	meQTL
cg10592260	0.156919	Breast	meQTL
cg26365831	0.313544	Breast	meQTL
cg11989056	0.156579	Breast	meQTL
cg23622695	0.386591	Breast	meQTL
cg01510990	0.115292	Breast	meQTL
cg03131358	0.12015	Breast	meQTL
cg18049933	0.173426	Breast	meQTL
cg26790209	0.30096	Breast	meQTL
cg21843086	0.115188	Breast	meQTL
cg22381443	0.239356	Breast	meQTL
cg25913276	0.122761	Breast	meQTL
cg07907506	0.267166	Breast	meQTL
cg08646202	0.121534	Breast	meQTL
cg04553112	0.434679	Breast	meQTL
cg08829993	0.449585	Breast	meQTL
cg09724066	0.11086	Breast	meQTL
cg05921767	0.322614	Breast	meQTL
cg17425144	0.385848	Breast	meQTL
cg10513866	0.239852	Breast	meQTL
cg27136344	0.379566	Breast	meQTL
cg22299509	0.108597	Breast	meQTL
cg23233404	0.0661536	Breast	meQTL
cg19972814	0.128962	Breast	meQTL
cg11337945	0.366323	Breast	meQTL
cg23420995	0.072316	Breast	meQTL
cg21820609	0.1132	Breast	meQTL
cg04201752	0.109164	Breast	meQTL
cg22136125	0.345804	Breast	meQTL
cg13768953	0.107289	Breast	meQTL
cg26736253	0.145462	Breast	meQTL
cg19112148	0.111742	Breast	meQTL
cg05169357	0.242358	Breast	meQTL
cg23284931	0.318346	Breast	meQTL
cg15687502	0.181866	Breast	meQTL
cg00875200	0.218998	Breast	meQTL
cg25584668	0.253616	Breast	meQTL
cg14398247	0.234113	Breast	meQTL
cg00425065	0.285817	Breast	meQTL
cg26915329	0.228326	Breast	meQTL
cg19178742	0.167763	Breast	meQTL
cg17562433	0.34854	Breast	meQTL
cg22079043	0.0945348	Breast	meQTL
cg26312998	0.140212	Breast	meQTL
cg26583952	0.0763275	Breast	meQTL
cg02013328	0.289541	Breast	meQTL
cg26892251	0.0840305	Breast	meQTL
cg27231292	0.190015	Breast	meQTL
cg14212190	0.321187	Breast	meQTL
cg03507168	0.130834	Breast	meQTL
cg15460604	0.117251	Breast	meQTL
cg15490095	0.315172	Breast	meQTL
cg05692049	0.116224	Breast	meQTL
cg23357412	0.277928	Breast	meQTL
cg08948841	0.344189	Breast	meQTL
cg24574966	0.0674467	Breast	meQTL
cg02372905	0.137969	Breast	meQTL
cg03694391	0.423266	Breast	meQTL
cg18883909	0.524444	Breast	meQTL
cg12727138	0.0962955	Breast	meQTL
cg07379601	0.0860955	Breast	meQTL
cg16264966	0.373518	Breast	meQTL
cg23301367	0.135045	Breast	meQTL
cg09742952	0.140664	Breast	meQTL
cg19875472	0.301843	Breast	meQTL
cg06333726	0.0938041	Breast	meQTL
cg14409461	0.224217	Breast	meQTL
cg24950003	0.0686741	Breast	meQTL
cg07264401	0.443143	Breast	meQTL
cg08187425	0.324113	Breast	meQTL
cg08307434	0.338676	Breast	meQTL
cg06726167	0.142793	Breast	meQTL
cg00369909	0.151493	Breast	meQTL
cg02696675	0.143123	Breast	meQTL
cg11342453	0.165371	Breast	meQTL
cg07145284	0.177727	Breast	meQTL
cg08957279	0.102895	Breast	meQTL
cg23787031	0.311813	Breast	meQTL
cg19949948	0.247289	Breast	meQTL
cg11869184	0.0960387	Breast	meQTL
cg06265155	0.116874	Breast	meQTL
cg23258897	0.0724623	Breast	meQTL
cg07571091	0.141747	Breast	meQTL
cg07533453	0.0947456	Breast	meQTL
cg22090592	0.221687	Breast	meQTL
cg09128341	0.180142	Breast	meQTL
cg02285917	0.254809	Breast	meQTL
cg27623948	0.153684	Breast	meQTL
cg07791404	0.139509	Breast	meQTL
cg13236934	0.510656	Breast	meQTL
cg12098645	0.0800408	Breast	meQTL
cg19772066	0.0869267	Breast	meQTL
cg04157865	0.130812	Breast	meQTL
cg04976792	0.153771	Breast	meQTL
cg07696842	0.224887	Breast	meQTL
cg00105475	0.542624	Breast	meQTL
cg13874070	0.147401	Breast	meQTL
cg12092176	0.111329	Breast	meQTL
cg14384714	0.246272	Breast	meQTL
cg14507403	0.574298	Breast	meQTL
cg12167880	0.366763	Breast	meQTL
cg16941627	0.204106	Breast	meQTL
cg10857441	0.122884	Breast	meQTL
cg07072140	0.14904	Breast	meQTL
cg02323889	0.0685678	Breast	meQTL
cg09769104	0.114125	Breast	meQTL
cg03963689	0.237105	Breast	meQTL
cg06319398	0.179331	Breast	meQTL
cg13895506	0.187366	Breast	meQTL
cg02093176	0.113498	Breast	meQTL
cg22441615	0.0646956	Breast	meQTL
cg09867953	0.157116	Breast	meQTL
cg04122977	0.115371	Breast	meQTL
cg05707623	0.309293	Breast	meQTL
cg17068638	0.177079	Breast	meQTL
cg10406482	0.100728	Breast	meQTL
cg06660116	0.123365	Breast	meQTL
cg08033364	0.468269	Breast	meQTL
cg21111720	0.0718905	Breast	meQTL
cg08806676	0.267566	Breast	meQTL
cg05408590	0.100337	Breast	meQTL
cg14364472	0.107767	Breast	meQTL
cg08805041	0.325873	Breast	meQTL
cg11000187	0.0925385	Breast	meQTL
cg08981878	0.070753	Breast	meQTL
cg11251858	0.0602477	Breast	meQTL
cg22234419	0.0603194	Breast	meQTL
cg03128025	0.17697	Breast	meQTL
cg19719312	0.268298	Breast	meQTL
cg15674627	0.219579	Breast	meQTL
cg00631329	0.330146	Breast	meQTL
cg15123755	0.22731	Breast	meQTL
cg19311431	0.120582	Breast	meQTL
cg08188271	0.202074	Breast	meQTL
cg15758175	0.313929	Breast	meQTL
cg05287257	0.152273	Breast	meQTL
cg27078873	0.145272	Breast	meQTL
cg03401451	0.211869	Breast	meQTL
cg27376047	0.075102	Breast	meQTL
cg22613317	0.32424	Breast	meQTL
cg04113450	0.346179	Breast	meQTL
cg15649371	0.0728477	Breast	meQTL
cg20848291	0.139527	Breast	meQTL
cg09856091	0.114142	Breast	meQTL
cg23765707	0.148105	Breast	meQTL
cg14206140	0.342393	Breast	meQTL
cg06003958	0.099482	Breast	meQTL
cg14747086	0.379815	Breast	meQTL
cg26487890	0.0792629	Breast	meQTL
cg07147160	0.313394	Breast	meQTL
cg17073618	0.0659522	Breast	meQTL
cg24005722	0.405472	Breast	meQTL
cg23999422	0.117935	Breast	meQTL
cg14234597	0.101855	Breast	meQTL
cg01239922	0.0766312	Breast	meQTL
cg07125771	0.198565	Breast	meQTL
cg27463004	0.0696301	Breast	meQTL
cg15581944	0.259084	Breast	meQTL
cg05394210	0.0598375	Breast	meQTL
cg00866206	0.0800894	Breast	meQTL
cg24939563	0.204444	Breast	meQTL
cg13811343	0.101214	Breast	meQTL
cg12858902	0.16844	Breast	meQTL
cg12216009	0.0987151	Breast	meQTL
cg26543959	0.221928	Breast	meQTL
cg18636829	0.352285	Breast	meQTL
cg27468506	0.342768	Breast	meQTL
cg25852095	0.130189	Breast	meQTL
cg26995690	0.0980603	Breast	meQTL
cg25880958	0.499998	Breast	meQTL
cg14434187	0.102777	Breast	meQTL
cg20506807	0.421868	Breast	meQTL
cg24025716	0.0811424	Breast	meQTL
cg09395805	0.12167	Breast	meQTL
cg07256732	0.0827823	Breast	meQTL
cg13761600	0.143187	Breast	meQTL
cg14039017	0.161545	Breast	meQTL
cg01472464	0.372147	Breast	meQTL
cg26661854	0.294561	Breast	meQTL
cg03442375	0.188506	Breast	meQTL
cg25588787	0.140307	Breast	meQTL
cg04044418	0.208426	Breast	meQTL
cg07833104	0.07607	Breast	meQTL
cg06937572	0.0669473	Breast	meQTL
cg26795035	0.392769	Breast	meQTL
cg17617527	0.0655922	Breast	meQTL
cg04731861	0.077641	Breast	meQTL
cg04703765	0.445158	Breast	meQTL
cg03354898	0.240252	Breast	meQTL
cg02833950	0.110961	Breast	meQTL
cg05182265	0.447655	Breast	meQTL
cg26001287	0.157113	Breast	meQTL
cg17210903	0.0775482	Breast	meQTL
cg01979483	0.341721	Breast	meQTL
cg18459869	0.325415	Breast	meQTL
cg17586685	0.179116	Breast	meQTL
cg27638662	0.144077	Breast	meQTL
cg07323825	0.0937335	Breast	meQTL
cg25175215	0.31593	Breast	meQTL
cg23740491	0.237311	Breast	meQTL
cg11247378	0.140116	Breast	meQTL
cg01014437	0.152443	Breast	meQTL
cg23480341	0.106546	Breast	meQTL
cg14111437	0.409231	Breast	meQTL
cg01259360	0.309503	Breast	meQTL
cg00151491	0.0896081	Breast	meQTL
cg14239488	0.109764	Breast	meQTL
cg22763739	0.0826343	Breast	meQTL
cg01757206	0.130088	Breast	meQTL
cg15306636	0.384954	Breast	meQTL
cg25407198	0.15016	Breast	meQTL
cg11079441	0.223851	Breast	meQTL
cg02531787	0.209987	Breast	meQTL
cg18568731	0.344359	Breast	meQTL
cg14736971	0.297921	Breast	meQTL
cg27411982	0.0665117	Breast	meQTL
cg03659016	0.182391	Breast	meQTL
cg14456629	0.321141	Breast	meQTL
cg02021391	0.0917647	Breast	meQTL
cg26685557	0.151291	Breast	meQTL
cg06861892	0.114826	Breast	meQTL
cg09173681	0.62983	Breast	meQTL
cg18570658	0.109045	Breast	meQTL
cg01852238	0.225648	Breast	meQTL
cg09929369	0.175246	Breast	meQTL
cg08539251	0.27403	Breast	meQTL
cg07711521	0.348528	Breast	meQTL
cg15384453	0.234822	Breast	meQTL
cg10707688	0.221905	Breast	meQTL
cg08778580	0.275782	Breast	meQTL
cg26682701	0.444422	Breast	meQTL
cg14284289	0.0832172	Breast	meQTL
cg17563336	0.175573	Breast	meQTL
cg02511532	0.194127	Breast	meQTL
cg02757179	0.140346	Breast	meQTL
cg26143732	0.360536	Breast	meQTL
cg09323136	0.133171	Breast	meQTL
cg14019695	0.074535	Breast	meQTL
cg25381747	0.146441	Breast	meQTL
cg01604051	0.152747	Breast	meQTL
cg05981741	0.062862	Breast	meQTL
cg26319038	0.124923	Breast	meQTL
cg02571636	0.434298	Breast	meQTL
cg05573699	0.10994	Breast	meQTL
cg21496419	0.284785	Breast	meQTL
cg16837769	0.153291	Breast	meQTL
cg14459772	0.271884	Breast	meQTL
cg02959988	0.258811	Breast	meQTL
cg23456109	0.0939469	Breast	meQTL
cg09204531	0.137476	Breast	meQTL
cg05953285	0.412834	Breast	meQTL
cg00171436	0.0813365	Breast	meQTL
cg26382679	0.124258	Breast	meQTL
cg05772917	0.0775594	Breast	meQTL
cg00476722	0.147903	Breast	meQTL
cg16099846	0.161872	Breast	meQTL
cg03512484	0.343224	Breast	meQTL
cg16322188	0.39164	Breast	meQTL
cg05229927	0.152308	Breast	meQTL
cg04877226	0.239493	Breast	meQTL
cg24145739	0.116591	Breast	meQTL
cg09855662	0.365828	Breast	meQTL
cg03334486	0.0600304	Breast	meQTL
cg23476745	0.327423	Breast	meQTL
cg00490450	0.0825413	Breast	meQTL
cg03076972	0.108801	Breast	meQTL
cg02997874	0.470258	Breast	meQTL
cg00018674	0.231134	Breast	meQTL
cg04754055	0.192903	Breast	meQTL
cg10033433	0.0633467	Breast	meQTL
cg27303855	0.10149	Breast	meQTL
cg05862812	0.174459	Breast	meQTL
cg12644059	0.130356	Breast	meQTL
cg17800416	0.2401	Breast	meQTL
cg19153196	0.157195	Breast	meQTL
cg02806557	0.194498	Breast	meQTL
cg18530645	0.0925728	Breast	meQTL
cg16585554	0.342367	Breast	meQTL
cg22918534	0.117039	Breast	meQTL
cg10186901	0.508756	Breast	meQTL
cg19172665	0.131655	Breast	meQTL
cg10181330	0.0714144	Breast	meQTL
cg07646860	0.132319	Breast	meQTL
cg02533364	0.514981	Breast	meQTL
cg08825448	0.501296	Breast	meQTL
cg11525047	0.35958	Breast	meQTL
cg15621731	0.158148	Breast	meQTL
cg22849526	0.13207	Breast	meQTL
cg12579300	0.317753	Breast	meQTL
cg24255246	0.323481	Breast	meQTL
cg19456032	0.370988	Breast	meQTL
cg20773537	0.337219	Breast	meQTL
cg02184606	0.306984	Breast	meQTL
cg24270596	0.1025	Breast	meQTL
cg02447542	0.42263	Breast	meQTL
cg02403541	0.435738	Breast	meQTL
cg12032655	0.060527	Breast	meQTL
cg25201511	0.205103	Breast	meQTL
cg09807315	0.0813365	Breast	meQTL
cg16155081	0.1042	Breast	meQTL
cg11948637	0.1283	Breast	meQTL
cg26739829	0.195818	Breast	meQTL
cg22296103	0.157113	Breast	meQTL
cg06922907	0.124704	Breast	meQTL
cg24864576	0.0638003	Breast	meQTL
cg07190151	0.109734	Breast	meQTL
cg12304855	0.0920322	Breast	meQTL
cg13758054	0.434629	Breast	meQTL
cg16060761	0.198916	Breast	meQTL
cg01489260	0.0906828	Breast	meQTL
cg20955080	0.0892059	Breast	meQTL
cg27141509	0.478488	Breast	meQTL
cg02021288	0.124998	Breast	meQTL
cg15920561	0.0719067	Breast	meQTL
cg18485831	0.218747	Breast	meQTL
cg18613283	0.0726691	Breast	meQTL
cg01086644	0.154671	Breast	meQTL
cg11720300	0.302191	Breast	meQTL
cg15413903	0.229615	Breast	meQTL
cg08030047	0.553503	Breast	meQTL
cg23175023	0.188364	Breast	meQTL
cg06572093	0.0788404	Breast	meQTL
cg09528660	0.120044	Breast	meQTL
cg17528453	0.321311	Breast	meQTL
cg10407646	0.490344	Breast	meQTL
cg20578329	0.390103	Breast	meQTL
cg16522980	0.169867	Breast	meQTL
cg07266886	0.186505	Breast	meQTL
cg20619751	0.357324	Breast	meQTL
cg09255157	0.127859	Breast	meQTL
cg11292420	0.111982	Breast	meQTL
cg10296238	0.175371	Breast	meQTL
cg03836507	0.145008	Breast	meQTL
cg07218956	0.0930571	Breast	meQTL
cg26809911	0.397893	Breast	meQTL
cg11731221	0.148949	Breast	meQTL
cg19006841	0.0953432	Breast	meQTL
cg10504392	0.0974361	Breast	meQTL
cg03990033	0.0893223	Breast	meQTL
cg26370608	0.127474	Breast	meQTL
cg24564187	0.0766539	Breast	meQTL
cg02850689	0.271036	Breast	meQTL
cg16604864	0.145751	Breast	meQTL
cg09970680	0.164531	Breast	meQTL
cg05112850	0.112381	Breast	meQTL
cg16111645	0.0688561	Breast	meQTL
cg26053762	0.0698272	Breast	meQTL
cg26694713	0.157212	Breast	meQTL
cg04117480	0.0728338	Breast	meQTL
cg22027844	0.0774284	Breast	meQTL
cg25281562	0.17692	Breast	meQTL
cg18937321	0.0985408	Breast	meQTL
cg18228590	0.464792	Breast	meQTL
cg24920358	0.477549	Breast	meQTL
cg21906069	0.1618	Breast	meQTL
cg06809965	0.628279	Breast	meQTL
cg03916912	0.122892	Breast	meQTL
cg24452591	0.312082	Breast	meQTL
cg08454760	0.0716441	Breast	meQTL
cg01360564	0.127967	Breast	meQTL
cg05348318	0.170332	Breast	meQTL
cg19579005	0.373549	Breast	meQTL
cg01620701	0.143809	Breast	meQTL
cg17184334	0.0813481	Breast	meQTL
cg12419862	0.318474	Breast	meQTL
cg18934090	0.0943691	Breast	meQTL
cg08007056	0.10062	Breast	meQTL
cg10902144	0.258381	Breast	meQTL
cg24544594	0.0613389	Breast	meQTL
cg08365301	0.309503	Breast	meQTL
cg13020466	0.468971	Breast	meQTL
cg16023029	0.0699498	Breast	meQTL
cg05225230	0.0852123	Breast	meQTL
cg02880032	0.131595	Breast	meQTL
cg23531585	0.32424	Breast	meQTL
cg14812524	0.15226	Breast	meQTL
cg18674306	0.100998	Breast	meQTL
cg00027081	0.244642	Breast	meQTL
cg07787583	0.327597	Breast	meQTL
cg05131266	0.374921	Breast	meQTL
cg14167415	0.244206	Breast	meQTL
cg13044411	0.198219	Breast	meQTL
cg14208536	0.362815	Breast	meQTL
cg24846397	0.111627	Breast	meQTL
cg07617577	0.121396	Breast	meQTL
cg01370893	0.152005	Breast	meQTL
cg10025226	0.0919946	Breast	meQTL
cg15697579	0.310387	Breast	meQTL
cg06958145	0.0940826	Breast	meQTL
cg08668069	0.0906385	Breast	meQTL
cg01246566	0.191518	Breast	meQTL
cg04210187	0.175631	Breast	meQTL
cg12288994	0.13763	Breast	meQTL
cg13108653	0.139551	Breast	meQTL
cg08418111	0.382257	Breast	meQTL
cg02237172	0.142818	Breast	meQTL
cg09205595	0.0986729	Breast	meQTL
cg16393715	0.287971	Breast	meQTL
cg21332701	0.0856632	Breast	meQTL
cg09715793	0.110513	Breast	meQTL
cg07119912	0.215819	Breast	meQTL
cg00277685	0.289008	Breast	meQTL
cg03356778	0.32772	Breast	meQTL
cg21460765	0.306373	Breast	meQTL
cg03566156	0.227162	Breast	meQTL
cg16512390	0.08646	Breast	meQTL
cg09919577	0.186039	Breast	meQTL
cg08971217	0.401959	Breast	meQTL
cg18960289	0.17406	Breast	meQTL
cg13862711	0.122848	Breast	meQTL
cg13119609	0.441064	Breast	meQTL
cg21919718	0.358753	Breast	meQTL
cg13718831	0.132822	Breast	meQTL
cg01837375	0.151702	Breast	meQTL
cg13353990	0.0693096	Breast	meQTL
cg05126256	0.0693096	Breast	meQTL
cg11731793	0.0601461	Breast	meQTL
cg03363289	0.613075	Breast	meQTL
cg05284066	0.081391	Breast	meQTL
cg25120210	0.589419	Breast	meQTL
cg22634099	0.173989	Breast	meQTL
cg04578990	0.171139	Breast	meQTL
cg02220008	0.094537	Breast	meQTL
cg19630102	0.0875337	Breast	meQTL
cg11987645	0.062862	Breast	meQTL
cg08538471	0.0711176	Breast	meQTL
cg11155579	0.210842	Breast	meQTL
cg18040619	0.291919	Breast	meQTL
cg05037505	0.466837	Breast	meQTL
cg05750047	0.380322	Breast	meQTL
cg03583463	0.0764579	Breast	meQTL
cg16619994	0.668489	Breast	meQTL
cg03702255	0.220909	Breast	meQTL
cg24997562	0.0747114	Breast	meQTL
cg06498468	0.515038	Breast	meQTL
cg01166488	0.196883	Breast	meQTL
cg24306340	0.155913	Breast	meQTL
cg03592259	0.0922846	Breast	meQTL
cg18722942	0.243679	Breast	meQTL
cg01557791	0.133475	Breast	meQTL
cg09548661	0.185108	Breast	meQTL
cg05614191	0.317665	Breast	meQTL
cg09249004	0.259891	Breast	meQTL
cg13773262	0.12874	Breast	meQTL
cg19915111	0.15806	Breast	meQTL
cg14273269	0.189421	Breast	meQTL
cg01064957	0.0934284	Breast	meQTL
cg17172789	0.263301	Breast	meQTL
cg03741366	0.248509	Breast	meQTL
cg13312109	0.451723	Breast	meQTL
cg02286717	0.0859483	Breast	meQTL
cg16998603	0.13134	Breast	meQTL
cg13400969	0.39273	Breast	meQTL
cg02773041	0.394334	Breast	meQTL
cg12862266	0.0730773	Breast	meQTL
cg07025194	0.111695	Breast	meQTL
cg14216331	0.0661732	Breast	meQTL
cg10589745	0.116491	Breast	meQTL
cg10169327	0.185118	Breast	meQTL
cg20840174	0.268621	Breast	meQTL
cg11175477	0.0887654	Breast	meQTL
cg05032264	0.0813656	Breast	meQTL
cg11752440	0.237802	Breast	meQTL
cg10033251	0.647775	Breast	meQTL
cg06221000	0.419241	Breast	meQTL
cg09196863	0.254067	Breast	meQTL
cg09664220	0.0961558	Breast	meQTL
cg13130338	0.177798	Breast	meQTL
cg14016568	0.408605	Breast	meQTL
cg01912166	0.11065	Breast	meQTL
cg04609364	0.293916	Breast	meQTL
cg20877313	0.0781217	Breast	meQTL
cg21166756	0.129308	Breast	meQTL
cg06543683	0.315343	Breast	meQTL
cg21605366	0.339965	Breast	meQTL
cg23627301	0.0658573	Breast	meQTL
cg23248357	0.406575	Breast	meQTL
cg14601733	0.088969	Breast	meQTL
cg10537575	0.478992	Breast	meQTL
cg05205670	0.206048	Breast	meQTL
cg01858089	0.16077	Breast	meQTL
cg17271146	0.156417	Breast	meQTL
cg19912559	0.325156	Breast	meQTL
cg13126951	0.213889	Breast	meQTL
cg17693973	0.484386	Breast	meQTL
cg10067942	0.365971	Breast	meQTL
cg19466160	0.115556	Breast	meQTL
cg14538437	0.0642151	Breast	meQTL
cg15375321	0.403207	Breast	meQTL
cg04682699	0.134343	Breast	meQTL
cg15971518	0.306568	Breast	meQTL
cg25595900	0.463423	Breast	meQTL
cg21717724	0.0826435	Breast	meQTL
cg04402684	0.0732368	Breast	meQTL
cg15123087	0.141568	Breast	meQTL
cg00087182	0.338351	Breast	meQTL
cg27466466	0.553912	Breast	meQTL
cg26218692	0.375207	Breast	meQTL
cg13693826	0.0905845	Breast	meQTL
cg24427993	0.218091	Breast	meQTL
cg02147980	0.114576	Breast	meQTL
cg00180806	0.20032	Breast	meQTL
cg04122461	0.198233	Breast	meQTL
cg19093687	0.129583	Breast	meQTL
cg03183345	0.106572	Breast	meQTL
cg17498060	0.150511	Breast	meQTL
cg25757017	0.06665	Breast	meQTL
cg07751325	0.0844519	Breast	meQTL
cg16578609	0.0887703	Breast	meQTL
cg12441203	0.172054	Breast	meQTL
cg03538427	0.200144	Breast	meQTL
cg17521795	0.0605142	Breast	meQTL
cg22711187	0.149641	Breast	meQTL
cg24846343	0.430462	Breast	meQTL
cg07616836	0.135132	Breast	meQTL
cg03171478	0.0802364	Breast	meQTL
cg00343127	0.321311	Breast	meQTL
cg08761997	0.0737444	Breast	meQTL
cg06125825	0.0621978	Breast	meQTL
cg12943143	0.296917	Breast	meQTL
cg14115183	0.138331	Breast	meQTL
cg12580580	0.241736	Breast	meQTL
cg22407942	0.534326	Breast	meQTL
cg06546677	0.152747	Breast	meQTL
cg05858227	0.105094	Breast	meQTL
cg20341089	0.068134	Breast	meQTL
cg04907244	0.525663	Breast	meQTL
cg06993099	0.0638277	Breast	meQTL
cg11067907	0.0769655	Breast	meQTL
cg11052673	0.310766	Breast	meQTL
cg25212701	0.104319	Breast	meQTL
cg16302186	0.0604429	Breast	meQTL
cg11640046	0.305143	Breast	meQTL
cg21948545	0.380026	Breast	meQTL
cg23667955	0.189955	Breast	meQTL
cg04750065	0.0686405	Breast	meQTL
cg08877521	0.487981	Breast	meQTL
cg17242490	0.259176	Breast	meQTL
cg12745538	0.331658	Breast	meQTL
cg05195676	0.395274	Breast	meQTL
cg16628205	0.184821	Breast	meQTL
cg15729875	0.153221	Breast	meQTL
cg21787089	0.162463	Breast	meQTL
cg14108079	0.204734	Breast	meQTL
cg00316839	0.125129	Breast	meQTL
cg13639189	0.610761	Breast	meQTL
cg23778871	0.122812	Breast	meQTL
cg06753367	0.161852	Breast	meQTL
cg10150615	0.145229	Breast	meQTL
cg24860534	0.242312	Breast	meQTL
cg16343357	0.269256	Breast	meQTL
cg16217803	0.238121	Breast	meQTL
cg09582042	0.0760741	Breast	meQTL
cg19470372	0.0911988	Breast	meQTL
cg20373081	0.411039	Breast	meQTL
cg01890384	0.2373	Breast	meQTL
cg14276841	0.196681	Breast	meQTL
cg03712579	0.404407	Breast	meQTL
cg16582255	0.188033	Breast	meQTL
cg21465498	0.116845	Breast	meQTL
cg05134567	0.337142	Breast	meQTL
cg21543045	0.28181	Breast	meQTL
cg04010988	0.279057	Breast	meQTL
cg23187094	0.0848413	Breast	meQTL
cg05451884	0.0609998	Breast	meQTL
cg18089146	0.678413	Breast	meQTL
cg23063070	0.0633467	Breast	meQTL
cg23841656	0.313365	Breast	meQTL
cg08199262	0.0922736	Breast	meQTL
cg26496902	0.0721573	Breast	meQTL
cg21584495	0.264292	Breast	meQTL
cg07398106	0.550407	Breast	meQTL
cg06291456	0.130406	Breast	meQTL
cg24585418	0.179831	Breast	meQTL
cg16967541	0.360761	Breast	meQTL
cg24747572	0.120243	Breast	meQTL
cg22153695	0.329778	Breast	meQTL
cg26400956	0.153445	Breast	meQTL
cg03270204	0.0669359	Breast	meQTL
cg24415346	0.169514	Breast	meQTL
cg15945016	0.0827245	Breast	meQTL
cg00626422	0.34246	Breast	meQTL
cg01144969	0.25508	Breast	meQTL
cg17303367	0.553628	Breast	meQTL
cg02310191	0.0956987	Breast	meQTL
cg26585701	0.13217	Breast	meQTL
cg03267668	0.235976	Breast	meQTL
cg00938658	0.115599	Breast	meQTL
cg08656837	0.0597388	Breast	meQTL
cg25912957	0.194297	Breast	meQTL
cg00065142	0.14997	Breast	meQTL
cg24775994	0.255018	Breast	meQTL
cg10856426	0.0752144	Breast	meQTL
cg23972860	0.114524	Breast	meQTL
cg01489519	0.079979	Breast	meQTL
cg01694234	0.282384	Breast	meQTL
cg04514024	0.135732	Breast	meQTL
cg06120194	0.0742035	Breast	meQTL
cg17595997	0.329031	Breast	meQTL
cg01654937	0.176122	Breast	meQTL
cg25722029	0.163985	Breast	meQTL
cg18649823	0.0610326	Breast	meQTL
cg06449426	0.0602477	Breast	meQTL
cg06906869	0.0792841	Breast	meQTL
cg11302702	0.424776	Breast	meQTL
cg07699355	0.344008	Breast	meQTL
cg20477460	0.240979	Breast	meQTL
cg02854179	0.0696248	Breast	meQTL
cg14359689	0.0722405	Breast	meQTL
cg25039879	0.397387	Breast	meQTL
cg11103682	0.11492	Breast	meQTL
cg04391718	0.144946	Breast	meQTL
cg20421493	0.192356	Breast	meQTL
cg06866400	0.0810499	Breast	meQTL
cg06980547	0.11065	Breast	meQTL
cg05248695	0.0983978	Breast	meQTL
cg25053400	0.104446	Breast	meQTL
cg09675542	0.167368	Breast	meQTL
cg26144909	0.368126	Breast	meQTL
cg07415359	0.451659	Breast	meQTL
cg18794839	0.0913941	Breast	meQTL
cg05460996	0.5131	Breast	meQTL
cg10906810	0.185976	Breast	meQTL
cg05740381	0.226072	Breast	meQTL
cg18580274	0.407319	Breast	meQTL
cg20080383	0.218103	Breast	meQTL
cg21573231	0.0831042	Breast	meQTL
cg00944626	0.202203	Breast	meQTL
cg03333546	0.522948	Breast	meQTL
cg10637565	0.249043	Breast	meQTL
cg12929805	0.202356	Breast	meQTL
cg25982671	0.380482	Breast	meQTL
cg10454121	0.0781367	Breast	meQTL
cg15204206	0.185544	Breast	meQTL
cg21050395	0.0746664	Breast	meQTL
cg22658018	0.14818	Breast	meQTL
cg25347958	0.14263	Breast	meQTL
cg20702419	0.104749	Breast	meQTL
cg13862557	0.479427	Breast	meQTL
cg23581866	0.0624093	Breast	meQTL
cg04844267	0.124965	Breast	meQTL
cg17163976	0.152425	Breast	meQTL
cg11242994	0.236935	Breast	meQTL
cg19960906	0.19435	Breast	meQTL
cg23523811	0.0737549	Breast	meQTL
cg17328085	0.191743	Breast	meQTL
cg11986577	0.157556	Breast	meQTL
cg21365903	0.091756	Breast	meQTL
cg26944755	0.338628	Breast	meQTL
cg08754654	0.15226	Breast	meQTL
cg24652114	0.0956061	Breast	meQTL
cg06947673	0.0679531	Breast	meQTL
cg13029545	0.211813	Breast	meQTL
cg03517967	0.282679	Breast	meQTL
cg05658241	0.198553	Breast	meQTL
cg18594983	0.131755	Breast	meQTL
cg05674309	0.113984	Breast	meQTL
cg04194328	0.108106	Breast	meQTL
cg17116034	0.221491	Breast	meQTL
cg25510609	0.235561	Breast	meQTL
cg08085267	0.14619	Breast	meQTL
cg00503197	0.0963987	Breast	meQTL
cg26217441	0.06796	Breast	meQTL
cg03589696	0.0911786	Breast	meQTL
cg17655415	0.497107	Breast	meQTL
cg23233874	0.0758026	Breast	meQTL
cg01986432	0.0947378	Breast	meQTL
cg16127759	0.184827	Breast	meQTL
cg17447008	0.13589	Breast	meQTL
cg12904271	0.166308	Breast	meQTL
cg02264922	0.354325	Breast	meQTL
cg05785149	0.102895	Breast	meQTL
cg20470642	0.504035	Breast	meQTL
cg13013644	0.314106	Breast	meQTL
cg05996671	0.124704	Breast	meQTL
cg12314682	0.0919199	Breast	meQTL
cg01559446	0.0909344	Breast	meQTL
cg17217665	0.208077	Breast	meQTL
cg04298131	0.368472	Breast	meQTL
cg22025206	0.380598	Breast	meQTL
cg20796635	0.0939469	Breast	meQTL
cg16841268	0.0811884	Breast	meQTL
cg09876568	0.0782466	Breast	meQTL
cg07920561	0.421299	Breast	meQTL
cg02398432	0.443716	Breast	meQTL
cg00896068	0.132947	Breast	meQTL
cg27528727	0.0687646	Breast	meQTL
cg20177690	0.506071	Breast	meQTL
cg09532898	0.0918106	Breast	meQTL
cg17870945	0.200277	Breast	meQTL
cg03981924	0.108844	Breast	meQTL
cg03163247	0.289964	Breast	meQTL
cg14263021	0.234714	Breast	meQTL
cg16962442	0.153484	Breast	meQTL
cg00404538	0.069417	Breast	meQTL
cg07189782	0.168671	Breast	meQTL
cg26162295	0.279141	Breast	meQTL
cg08115149	0.0939788	Breast	meQTL
cg22129885	0.243208	Breast	meQTL
cg05315240	0.102661	Breast	meQTL
cg17131975	0.22408	Breast	meQTL
cg19090553	0.280075	Breast	meQTL
cg06556827	0.268862	Breast	meQTL
cg05185040	0.196289	Breast	meQTL
cg23962560	0.169394	Breast	meQTL
cg17277001	0.153564	Breast	meQTL
cg16860791	0.147196	Breast	meQTL
cg24932305	0.147168	Breast	meQTL
cg00330694	0.12802	Breast	meQTL
cg03303325	0.094321	Breast	meQTL
cg07581883	0.498558	Breast	meQTL
cg08152819	0.219444	Breast	meQTL
cg10045206	0.0872407	Breast	meQTL
cg02511570	0.400137	Breast	meQTL
cg15451729	0.382059	Breast	meQTL
cg12978800	0.128436	Breast	meQTL
cg23925650	0.215819	Breast	meQTL
cg08413906	0.220044	Breast	meQTL
cg05046377	0.461109	Breast	meQTL
cg23503501	0.317065	Breast	meQTL
cg20650515	0.352145	Breast	meQTL
cg09417038	0.104299	Breast	meQTL
cg06737740	0.114364	Breast	meQTL
cg06740748	0.0893204	Breast	meQTL
cg25006543	0.0940873	Breast	meQTL
cg25955968	0.343697	Breast	meQTL
cg05474605	0.0786149	Breast	meQTL
cg21492394	0.453409	Breast	meQTL
cg24077695	0.316821	Breast	meQTL
cg09221015	0.0907278	Breast	meQTL
cg24499866	0.17091	Breast	meQTL
cg07851675	0.304829	Breast	meQTL
cg20392764	0.0624237	Breast	meQTL
cg12058490	0.0954871	Breast	meQTL
cg24933528	0.143914	Breast	meQTL
cg19582265	0.108001	Breast	meQTL
cg15367892	0.0724445	Breast	meQTL
cg16417977	0.380383	Breast	meQTL
cg02467092	0.387719	Breast	meQTL
cg01176121	0.161891	Breast	meQTL
cg25945732	0.449565	Breast	meQTL
cg23992051	0.178869	Breast	meQTL
cg11928963	0.162157	Breast	meQTL
cg26802210	0.214303	Breast	meQTL
cg06782026	0.322339	Breast	meQTL
cg18693202	0.132368	Breast	meQTL
cg26886268	0.265581	Breast	meQTL
cg05762256	0.460784	Breast	meQTL
cg13303203	0.119769	Breast	meQTL
cg14768256	0.142185	Breast	meQTL
cg07584066	0.159548	Breast	meQTL
cg26328609	0.216424	Breast	meQTL
cg10589235	0.211154	Breast	meQTL
cg13895280	0.0919361	Breast	meQTL
cg07623795	0.166817	Breast	meQTL
cg17308606	0.416435	Breast	meQTL
cg03853151	0.179111	Breast	meQTL
cg25816893	0.227205	Breast	meQTL
cg16126286	0.306061	Breast	meQTL
cg11681913	0.29332	Breast	meQTL
cg04799120	0.0767874	Breast	meQTL
cg02033540	0.0752426	Breast	meQTL
cg04198440	0.245287	Breast	meQTL
cg21312839	0.107726	Breast	meQTL
cg02580565	0.26875	Breast	meQTL
cg22648696	0.140913	Breast	meQTL
cg13225596	0.300227	Breast	meQTL
cg04079473	0.256088	Breast	meQTL
cg20676602	0.390757	Breast	meQTL
cg05477521	0.0946028	Breast	meQTL
cg05523882	0.240667	Breast	meQTL
cg09321418	0.0727478	Breast	meQTL
cg27296759	0.117237	Breast	meQTL
cg14767912	0.117951	Breast	meQTL
cg22945620	0.119827	Breast	meQTL
cg09136099	0.106689	Breast	meQTL
cg25784891	0.351811	Breast	meQTL
cg04972968	0.2618	Breast	meQTL
cg11214544	0.486879	Breast	meQTL
cg25318870	0.178206	Breast	meQTL
cg20092221	0.0936022	Breast	meQTL
cg13153721	0.272196	Breast	meQTL
cg20135307	0.112277	Breast	meQTL
cg00161225	0.251561	Breast	meQTL
cg03960313	0.189438	Breast	meQTL
cg01067137	0.0786411	Breast	meQTL
cg14512245	0.0728581	Breast	meQTL
cg26816919	0.166799	Breast	meQTL
cg10278552	0.121626	Breast	meQTL
cg08712631	0.182875	Breast	meQTL
cg24085337	0.387972	Breast	meQTL
cg26038318	0.139199	Breast	meQTL
cg01617022	0.268536	Breast	meQTL
cg01738710	0.0779213	Breast	meQTL
cg13525170	0.300406	Breast	meQTL
cg06415923	0.109986	Breast	meQTL
cg11167508	0.0648296	Breast	meQTL
cg13378865	0.188289	Breast	meQTL
cg04305764	0.0804119	Breast	meQTL
cg08611470	0.142767	Breast	meQTL
cg24359397	0.338617	Breast	meQTL
cg18863130	0.0680088	Breast	meQTL
cg06159269	0.279051	Breast	meQTL
cg27400385	0.116129	Breast	meQTL
cg19419914	0.120556	Breast	meQTL
cg09444307	0.0975237	Breast	meQTL
cg25723986	0.0632651	Breast	meQTL
cg16676278	0.0999054	Breast	meQTL
cg23618713	0.341116	Breast	meQTL
cg24254377	0.303786	Breast	meQTL
cg20154816	0.206539	Breast	meQTL
cg06126335	0.0912145	Breast	meQTL
cg21554501	0.255175	Breast	meQTL
cg09149005	0.131968	Breast	meQTL
cg15140246	0.254305	Breast	meQTL
cg24150528	0.32135	Breast	meQTL
cg16806041	0.0749074	Breast	meQTL
cg21520607	0.15077	Breast	meQTL
cg13299767	0.323201	Breast	meQTL
cg03906120	0.116203	Breast	meQTL
cg11740099	0.227228	Breast	meQTL
cg18180155	0.29548	Breast	meQTL
cg12874671	0.322558	Breast	meQTL
cg00108164	0.442974	Breast	meQTL
cg03626541	0.106433	Breast	meQTL
cg21146221	0.132037	Breast	meQTL
cg16877847	0.117441	Breast	meQTL
cg07121182	0.0746407	Breast	meQTL
cg26987604	0.156843	Breast	meQTL
cg18399898	0.258334	Breast	meQTL
cg16244512	0.323575	Breast	meQTL
cg08816590	0.323724	Breast	meQTL
cg20435485	0.100077	Breast	meQTL
cg22272592	0.13099	Breast	meQTL
cg02744945	0.152375	Breast	meQTL
cg00637688	0.325535	Breast	meQTL
cg00288598	0.298455	Breast	meQTL
cg07523784	0.409965	Breast	meQTL
cg08167410	0.301634	Breast	meQTL
cg20027784	0.255131	Breast	meQTL
cg03346739	0.0940861	Breast	meQTL
cg03977339	0.260761	Breast	meQTL
cg08025214	0.087642	Breast	meQTL
cg24579224	0.0773235	Breast	meQTL
cg03240059	0.0705869	Breast	meQTL
cg11277812	0.0852099	Breast	meQTL
cg18347040	0.118831	Breast	meQTL
cg21642391	0.530593	Breast	meQTL
cg17667912	0.163968	Breast	meQTL
cg25726756	0.0873274	Breast	meQTL
cg06614754	0.241675	Breast	meQTL
cg19251600	0.20137	Breast	meQTL
cg13473117	0.0945248	Breast	meQTL
cg05873389	0.0799755	Breast	meQTL
cg18724302	0.137634	Breast	meQTL
cg09062922	0.712415	Breast	meQTL
cg04148355	0.244494	Breast	meQTL
cg10655629	0.167958	Breast	meQTL
cg03674102	0.111012	Breast	meQTL
cg01064373	0.0709177	Breast	meQTL
cg03877495	0.169092	Breast	meQTL
cg07919181	0.522588	Breast	meQTL
cg12552994	0.0929656	Breast	meQTL
cg16507179	0.0596971	Breast	meQTL
cg04398474	0.202783	Breast	meQTL
cg09012560	0.0688078	Breast	meQTL
cg10048986	0.186418	Breast	meQTL
cg05685892	0.146099	Breast	meQTL
cg17348604	0.0815855	Breast	meQTL
cg14324600	0.166536	Breast	meQTL
cg04776502	0.199499	Breast	meQTL
cg10237618	0.305067	Breast	meQTL
cg07071555	0.103286	Breast	meQTL
cg08643646	0.365828	Breast	meQTL
cg03804128	0.171528	Breast	meQTL
cg17755704	0.34739	Breast	meQTL
cg08661751	0.115678	Breast	meQTL
cg12472022	0.199768	Breast	meQTL
cg13392088	0.0606332	Breast	meQTL
cg10619365	0.428933	Breast	meQTL
cg10289385	0.077641	Breast	meQTL
cg15796753	0.0620588	Breast	meQTL
cg07432352	0.258901	Breast	meQTL
cg08564340	0.072784	Breast	meQTL
cg15275313	0.0655461	Breast	meQTL
cg02723850	0.17038	Breast	meQTL
cg13171004	0.114296	Breast	meQTL
cg03667405	0.206846	Breast	meQTL
cg13880911	0.10336	Breast	meQTL
cg21104999	0.123847	Breast	meQTL
cg11952622	0.312068	Breast	meQTL
cg02316326	0.301269	Breast	meQTL
cg16839129	0.263689	Breast	meQTL
cg01532230	0.0700948	Breast	meQTL
cg01510278	0.353906	Breast	meQTL
cg16819445	0.217299	Breast	meQTL
cg07645718	0.065033	Breast	meQTL
cg21722748	0.12592	Breast	meQTL
cg12497866	0.107017	Breast	meQTL
cg09097916	0.211824	Breast	meQTL
cg15828427	0.0785161	Breast	meQTL
cg24516147	0.152664	Breast	meQTL
cg00907675	0.215588	Breast	meQTL
cg10123377	0.140157	Breast	meQTL
cg08765662	0.0828643	Breast	meQTL
cg14121987	0.0782663	Breast	meQTL
cg01463243	0.374916	Breast	meQTL
cg07963854	0.111982	Breast	meQTL
cg16497828	0.642511	Breast	meQTL
cg18527574	0.247346	Breast	meQTL
cg18715724	0.298979	Breast	meQTL
cg07323142	0.0810183	Breast	meQTL
cg14639822	0.0604404	Breast	meQTL
cg01949341	0.107742	Breast	meQTL
cg03144189	0.18734	Breast	meQTL
cg09963452	0.233381	Breast	meQTL
cg19538026	0.0662725	Breast	meQTL
cg17769082	0.457491	Breast	meQTL
cg17219086	0.274768	Breast	meQTL
cg25864848	0.0841005	Breast	meQTL
cg04067574	0.0674775	Breast	meQTL
cg12551317	0.226233	Breast	meQTL
cg09611679	0.113337	Breast	meQTL
cg03443888	0.615953	Breast	meQTL
cg17275074	0.084057	Breast	meQTL
cg11039913	0.31095	Breast	meQTL
cg23590709	0.18687	Breast	meQTL
cg04124962	0.074502	Breast	meQTL
cg11926460	0.222086	Breast	meQTL
cg11028445	0.092019	Breast	meQTL
cg16052044	0.334714	Breast	meQTL
cg16837545	0.0867804	Breast	meQTL
cg21388753	0.162363	Breast	meQTL
cg12077889	0.291781	Breast	meQTL
cg16397541	0.132019	Breast	meQTL
cg23701971	0.0892279	Breast	meQTL
cg06321562	0.146074	Breast	meQTL
cg09530156	0.374456	Breast	meQTL
cg15475602	0.0826055	Breast	meQTL
cg19653161	0.0998854	Breast	meQTL
cg12933521	0.187765	Breast	meQTL
cg24116317	0.208583	Breast	meQTL
cg04605764	0.0939817	Breast	meQTL
cg00392196	0.0956841	Breast	meQTL
cg09085823	0.123922	Breast	meQTL
cg24585166	0.168282	Breast	meQTL
cg01588441	0.440479	Breast	meQTL
cg16007279	0.149579	Breast	meQTL
cg20835725	0.0694711	Breast	meQTL
cg02938414	0.0651686	Breast	meQTL
cg13872123	0.205371	Breast	meQTL
cg18116231	0.269769	Breast	meQTL
cg11241083	0.387628	Breast	meQTL
cg01362455	0.115914	Breast	meQTL
cg01118636	0.257689	Breast	meQTL
cg23987493	0.442248	Breast	meQTL
cg04575476	0.13108	Breast	meQTL
cg05988645	0.18554	Breast	meQTL
cg01163339	0.130613	Breast	meQTL
cg27238094	0.126146	Breast	meQTL
cg18019618	0.105577	Breast	meQTL
cg23878471	0.0619754	Breast	meQTL
cg16156954	0.436306	Breast	meQTL
cg26275848	0.140664	Breast	meQTL
cg19961013	0.0972949	Breast	meQTL
cg21856807	0.296178	Breast	meQTL
cg13445177	0.134838	Breast	meQTL
cg01529701	0.0824171	Breast	meQTL
cg07607921	0.0897868	Breast	meQTL
cg08891920	0.0926112	Breast	meQTL
cg13705119	0.250208	Breast	meQTL
cg13149032	0.325051	Breast	meQTL
cg13748794	0.0716203	Breast	meQTL
cg17494863	0.220734	Breast	meQTL
cg07467649	0.107099	Breast	meQTL
cg26664782	0.177727	Breast	meQTL
cg26595256	0.169514	Breast	meQTL
cg08035416	0.201017	Breast	meQTL
cg13787932	0.161845	Breast	meQTL
cg27617335	0.273503	Breast	meQTL
cg10634136	0.218091	Breast	meQTL
cg18995788	0.116181	Breast	meQTL
cg21181453	0.0881	Breast	meQTL
cg26478107	0.164708	Breast	meQTL
cg23505970	0.166706	Breast	meQTL
cg15974150	0.082011	Breast	meQTL
cg08971049	0.443705	Breast	meQTL
cg18815398	0.104668	Breast	meQTL
cg15042302	0.427541	Breast	meQTL
cg22084793	0.132766	Breast	meQTL
cg19145858	0.161911	Breast	meQTL
cg27312944	0.0694717	Breast	meQTL
cg08581040	0.152152	Breast	meQTL
cg12129373	0.077288	Breast	meQTL
cg03340135	0.186334	Breast	meQTL
cg25361844	0.142062	Breast	meQTL
cg25143771	0.278266	Breast	meQTL
cg13185005	0.147612	Breast	meQTL
cg18672670	0.16908	Breast	meQTL
cg14553611	0.0952546	Breast	meQTL
cg00043076	0.157113	Breast	meQTL
cg20846728	0.272702	Breast	meQTL
cg06350121	0.366366	Breast	meQTL
cg27322479	0.230005	Breast	meQTL
cg12560992	0.211379	Breast	meQTL
cg27491277	0.473708	Breast	meQTL
cg25019961	0.149211	Breast	meQTL
cg01922576	0.134413	Breast	meQTL
cg13101226	0.179714	Breast	meQTL
cg01837657	0.0601389	Breast	meQTL
cg27663279	0.173547	Breast	meQTL
cg19479042	0.0639571	Breast	meQTL
cg25801113	0.102661	Breast	meQTL
cg11198487	0.106554	Breast	meQTL
cg10205974	0.0624686	Breast	meQTL
cg17113365	0.0682648	Breast	meQTL
cg21015022	0.617268	Breast	meQTL
cg08966685	0.10463	Breast	meQTL
cg11989895	0.0873239	Breast	meQTL
cg27113326	0.422775	Breast	meQTL
cg02479656	0.306744	Breast	meQTL
cg10090749	0.14513	Breast	meQTL
cg15120413	0.0628118	Breast	meQTL
cg18209808	0.207487	Breast	meQTL
cg04354128	0.0923509	Breast	meQTL
cg00891765	0.298247	Breast	meQTL
cg09247623	0.339862	Breast	meQTL
cg01791544	0.213599	Breast	meQTL
cg21212108	0.24884	Breast	meQTL
cg22475217	0.267971	Breast	meQTL
cg08057038	0.121369	Breast	meQTL
cg15782153	0.43248	Breast	meQTL
cg22209723	0.433111	Breast	meQTL
cg02165526	0.224759	Breast	meQTL
cg04850017	0.215874	Breast	meQTL
cg27606935	0.115626	Breast	meQTL
cg16837310	0.261372	Breast	meQTL
cg24615945	0.0786515	Breast	meQTL
cg19598514	0.128009	Breast	meQTL
cg15679841	0.368512	Breast	meQTL
cg16417200	0.0704726	Breast	meQTL
cg22597494	0.210253	Breast	meQTL
cg05550261	0.0641338	Breast	meQTL
cg20174314	0.0772078	Breast	meQTL
cg14316865	0.166595	Breast	meQTL
cg15353061	0.219766	Breast	meQTL
cg03452630	0.165405	Breast	meQTL
cg02536718	0.0895695	Breast	meQTL
cg22773080	0.235315	Breast	meQTL
cg02251859	0.378499	Breast	meQTL
cg10310700	0.228807	Breast	meQTL
cg14239592	0.0599956	Breast	meQTL
cg27349114	0.0824945	Breast	meQTL
cg08119412	0.22694	Breast	meQTL
cg07201686	0.309853	Breast	meQTL
cg15768137	0.224092	Breast	meQTL
cg24342717	0.24404	Breast	meQTL
cg09087472	0.0611815	Breast	meQTL
cg07845352	0.305891	Breast	meQTL
cg08479348	0.414665	Breast	meQTL
cg19452944	0.154094	Breast	meQTL
cg09027889	0.0636005	Breast	meQTL
cg25998887	0.0634257	Breast	meQTL
cg04738355	0.0914405	Breast	meQTL
cg09092280	0.576264	Breast	meQTL
cg17519732	0.148949	Breast	meQTL
cg04806632	0.444728	Breast	meQTL
cg15400028	0.489511	Breast	meQTL
cg02652072	0.133171	Breast	meQTL
cg16374005	0.0616251	Breast	meQTL
cg14596865	0.0889914	Breast	meQTL
cg00321129	0.503548	Breast	meQTL
cg27290494	0.474537	Breast	meQTL
cg24154054	0.6921	Breast	meQTL
cg00361562	0.0996091	Breast	meQTL
cg20485607	0.728386	Breast	meQTL
cg13780516	0.378594	Breast	meQTL
cg06887778	0.0938844	Breast	meQTL
cg15157241	0.0975743	Breast	meQTL
cg12267557	0.109739	Breast	meQTL
cg03291024	0.337618	Breast	meQTL
cg05673214	0.14893	Breast	meQTL
cg01511231	0.164592	Breast	meQTL
cg00206463	0.103073	Breast	meQTL
cg23691781	0.302047	Breast	meQTL
cg13468874	0.108526	Breast	meQTL
cg11663399	0.147684	Breast	meQTL
cg26105649	0.367271	Breast	meQTL
cg10238917	0.0651248	Breast	meQTL
cg08891709	0.319746	Breast	meQTL
cg09530468	0.281699	Breast	meQTL
cg25556048	0.109345	Breast	meQTL
cg13944105	0.0828588	Breast	meQTL
cg09672464	0.0641734	Breast	meQTL
cg15221210	0.0880153	Breast	meQTL
cg00564765	0.124506	Breast	meQTL
cg25569470	0.217	Breast	meQTL
cg15770607	0.302259	Breast	meQTL
cg06819101	0.116238	Breast	meQTL
cg16415817	0.142262	Breast	meQTL
cg09827279	0.069385	Breast	meQTL
cg23468479	0.0741095	Breast	meQTL
cg05416501	0.164545	Breast	meQTL
cg27572855	0.146495	Breast	meQTL
cg01887834	0.375456	Breast	meQTL
cg08605199	0.137347	Breast	meQTL
cg07087779	0.298958	Breast	meQTL
cg03040243	0.0978847	Breast	meQTL
cg00076497	0.110336	Breast	meQTL
cg04379261	0.0601346	Breast	meQTL
cg00475322	0.413288	Breast	meQTL
cg21402640	0.0847967	Breast	meQTL
cg03727373	0.0635074	Breast	meQTL
cg13250067	0.237704	Breast	meQTL
cg14296729	0.179962	Breast	meQTL
cg06817342	0.130599	Breast	meQTL
cg04106633	0.36466	Breast	meQTL
cg09303736	0.234637	Breast	meQTL
cg00378999	0.307241	Breast	meQTL
cg03869448	0.104809	Breast	meQTL
cg02195201	0.191186	Breast	meQTL
cg06678733	0.294427	Breast	meQTL
cg07476582	0.412295	Breast	meQTL
cg27144592	0.498592	Breast	meQTL
cg19726712	0.327694	Breast	meQTL
cg20770087	0.454178	Breast	meQTL
cg02018408	0.0713311	Breast	meQTL
cg07666840	0.198868	Breast	meQTL
cg25696459	0.140482	Breast	meQTL
cg27235904	0.146062	Breast	meQTL
cg06423300	0.128665	Breast	meQTL
cg02495767	0.0795036	Breast	meQTL
cg14757157	0.0612214	Breast	meQTL
cg15139254	0.185575	Breast	meQTL
cg18639788	0.106641	Breast	meQTL
cg20089430	0.0833456	Breast	meQTL
cg16415710	0.163216	Breast	meQTL
cg03200525	0.065389	Breast	meQTL
cg04218760	0.482656	Breast	meQTL
cg14832449	0.072853	Breast	meQTL
cg12602065	0.131092	Breast	meQTL
cg10871120	0.17899	Breast	meQTL
cg26165212	0.321639	Breast	meQTL
cg15333426	0.0727803	Breast	meQTL
cg24198195	0.0803693	Breast	meQTL
cg27250032	0.42495	Breast	meQTL
cg06536806	0.332013	Breast	meQTL
cg26012927	0.342854	Breast	meQTL
cg08464235	0.0965392	Breast	meQTL
cg15137954	0.290689	Breast	meQTL
cg11735311	0.0605199	Breast	meQTL
cg14957331	0.176614	Breast	meQTL
cg06405602	0.354241	Breast	meQTL
cg11650913	0.0615615	Breast	meQTL
cg03879730	0.0840752	Breast	meQTL
cg27532770	0.133332	Breast	meQTL
cg25114142	0.277752	Breast	meQTL
cg05546763	0.129273	Breast	meQTL
cg25903783	0.169153	Breast	meQTL
cg01256349	0.0724389	Breast	meQTL
cg24188821	0.528145	Breast	meQTL
cg08882151	0.367629	Breast	meQTL
cg06169590	0.115561	Breast	meQTL
cg18881895	0.196159	Breast	meQTL
cg19267340	0.0972311	Breast	meQTL
cg08008741	0.262001	Breast	meQTL
cg04846343	0.261151	Breast	meQTL
cg25174290	0.155273	Breast	meQTL
cg24720069	0.0850651	Breast	meQTL
cg19683641	0.23588	Breast	meQTL
cg03316750	0.101688	Breast	meQTL
cg00039864	0.208695	Breast	meQTL
cg09384937	0.248019	Breast	meQTL
cg12482993	0.129583	Breast	meQTL
cg25096079	0.227345	Breast	meQTL
cg10277487	0.101191	Breast	meQTL
cg00507135	0.220398	Breast	meQTL
cg03609102	0.288422	Breast	meQTL
cg07005898	0.139838	Breast	meQTL
cg24323253	0.374924	Breast	meQTL
cg07731666	0.307549	Breast	meQTL
cg27363419	0.231534	Breast	meQTL
cg05942380	0.0843862	Breast	meQTL
cg16688675	0.404129	Breast	meQTL
cg03993335	0.0940971	Breast	meQTL
cg18358098	0.159626	Breast	meQTL
cg10605404	0.230234	Breast	meQTL
cg13035268	0.210253	Breast	meQTL
cg03881539	0.106321	Breast	meQTL
cg03181644	0.215334	Breast	meQTL
cg03274234	0.070753	Breast	meQTL
cg02673015	0.069402	Breast	meQTL
cg13900420	0.159562	Breast	meQTL
cg03809043	0.176926	Breast	meQTL
cg07681579	0.212991	Breast	meQTL
cg21396646	0.0934628	Breast	meQTL
cg17107853	0.0735098	Breast	meQTL
cg26639906	0.272759	Breast	meQTL
cg11648884	0.0734433	Breast	meQTL
cg06343774	0.104789	Breast	meQTL
cg14664341	0.496614	Breast	meQTL
cg24273322	0.0844445	Breast	meQTL
cg03085949	0.0639554	Breast	meQTL
cg22773555	0.287371	Breast	meQTL
cg12884762	0.126545	Breast	meQTL
cg04855961	0.247297	Breast	meQTL
cg11265561	0.0618113	Breast	meQTL
cg14751182	0.165189	Breast	meQTL
cg16310077	0.0895482	Breast	meQTL
cg10690747	0.351895	Breast	meQTL
cg08847550	0.186979	Breast	meQTL
cg01129128	0.309503	Breast	meQTL
cg22609575	0.21892	Breast	meQTL
[truncated: 759,647+ more rows]
