# Supplementary material for: Integrating muti-omics data to identify tissue-specific DNA methylation biomarkers for cancer risk
Source: Nat Commun. 2024 Jul 18;15:6071. doi: 10.1038/s41467-024-50404-y (PMC11258330; doi:10.1038/s41467-024-50404-y)
Supplement: Supplementary file 6 — Source Data [file 41467_2024_50404_MOESM6_ESM.zip › Source Data - Figure S2.xlsx]

## Sheet: xxx
cc	spec	num
Breast	Shared	39
Breast	Specific	444
Colorectal	Shared	51
Colorectal	Specific	741
Renal cell	Shared	0
Renal cell	Specific	26
Lung	Shared	125
Lung	Specific	454
Ovarian	Shared	27
Ovarian	Specific	221
Prostate	Shared	147
Prostate	Specific	2037
Testicular germ cell	Shared	20
Testicular germ cell	Specific	129
