# Supplementary material for: Integrating muti-omics data to identify tissue-specific DNA methylation biomarkers for cancer risk
Source: Nat Commun. 2024 Jul 18;15:6071. doi: 10.1038/s41467-024-50404-y (PMC11258330; doi:10.1038/s41467-024-50404-y)
Supplement: Supplementary file 6 — Source Data [file 41467_2024_50404_MOESM6_ESM.zip › Source Data - Figure S3.xlsx]

## Sheet: Figure S3A
CERES	GENE	TAG
-0.0910784	PILRA	2
-0.119799	PILRA	2
-0.113009	PILRA	2
-0.0669706	PILRA	2
-0.119023	PILRA	2
0.00221387	PILRA	2
-0.163584	PILRA	2
0.227614	PILRA	2
-0.0602251	PILRA	2
-0.0714744	PILRA	2
-0.469422	PILRA	2
-0.121408	PILRA	2
-0.190454	PILRA	2
-0.264017	PILRA	2
-0.170041	PILRA	2
-0.0393879	PILRA	2
-0.0217585	PILRA	2
-0.137641	PILRA	2
-0.0762813	PILRA	2
-0.108406	PILRA	2
-0.181808	PILRA	2
-0.101676	PILRA	2
0.0162295	PILRA	2
0.00295517	PILRA	2
-0.0519759	PILRA	2
-0.323389	PILRA	2
-0.107361	PILRA	2
-0.0512429	PILRA	2
-0.203563	PILRA	2
-0.224429	PILRA	2
-0.139941	PILRA	2
-0.00152068	PILRA	2
-0.207855	PILRA	2
-0.129983	PILRA	2
0.0938622	PILRA	2
-0.253651	PILRA	2
-0.0305585	PILRA	2
-0.147757	PILRA	2
-0.351436	PILRA	2
-0.186826	PILRA	2
-0.0337633	PILRA	2
-0.0594317	PILRA	2
-0.0200585	PILRA	2
-0.149006	PILRA	2
-0.0766127	PILRA	2
-0.0619493	PILRA	2
-0.170541	PILRA	2
-0.314092	PILRA	2
0.071447	CCR9	2
0.0962897	CCR9	2
0.150785	CCR9	2
0.0976104	CCR9	2
-0.0104602	CCR9	2
0.0641094	CCR9	2
0.0211624	CCR9	2
0.00760598	CCR9	2
0.0716563	CCR9	2
-0.0588982	CCR9	2
-0.0680081	CCR9	2
0.018988	CCR9	2
0.0955067	CCR9	2
0.0762136	CCR9	2
-0.0202247	CCR9	2
-0.0362618	CCR9	2
0.116184	CCR9	2
-0.056307	CCR9	2
0.0482717	CCR9	2
-0.00315214	CCR9	2
0.0185207	CCR9	2
-0.0148777	CCR9	2
0.0225228	CCR9	2
-0.0749296	CCR9	2
-0.122422	CCR9	2
0.0434032	CCR9	2
-0.0114933	CCR9	2
0.0364984	CCR9	2
-0.0165901	CCR9	2
-0.0377729	CCR9	2
-0.0045109	CCR9	2
0.071432	CCR9	2
-0.0252741	CCR9	2
0.0435868	CCR9	2
0.187251	CCR9	2
-0.0221245	CCR9	2
-0.00207894	CCR9	2
0.10256	CCR9	2
-0.0589917	CCR9	2
-0.136313	CCR9	2
0.183577	CCR9	2
0.11984	CCR9	2
0.0746256	CCR9	2
-0.023529	CCR9	2
-0.178955	CCR9	2
0.114265	CCR9	2
0.123018	CCR9	2
0.122258	CCR9	2
-0.0951624	PILRB	2
-0.0355359	PILRB	2
-0.333005	PILRB	2
-0.260081	PILRB	2
-0.151923	PILRB	2
-0.129014	PILRB	2
-0.164656	PILRB	2
0.199157	PILRB	2
-0.116856	PILRB	2
-0.168481	PILRB	2
-0.351914	PILRB	2
-0.171568	PILRB	2
-0.0751905	PILRB	2
-0.100633	PILRB	2
-0.0332453	PILRB	2
-0.0187804	PILRB	2
-0.0379161	PILRB	2
-0.16634	PILRB	2
-0.262264	PILRB	2
-0.165052	PILRB	2
-0.241653	PILRB	2
-0.00932672	PILRB	2
-0.0499205	PILRB	2
0.00783228	PILRB	2
-0.079978	PILRB	2
-0.160122	PILRB	2
-0.281284	PILRB	2
-0.110406	PILRB	2
-0.0588092	PILRB	2
-0.35418	PILRB	2
-0.0661888	PILRB	2
0.0644308	PILRB	2
-0.199834	PILRB	2
-0.0820191	PILRB	2
0.191795	PILRB	2
-0.183814	PILRB	2
-0.121029	PILRB	2
-0.0319714	PILRB	2
-0.0517486	PILRB	2
-0.0377677	PILRB	2
-0.148897	PILRB	2
-0.479761	PILRB	2
-0.328979	PILRB	2
-0.375957	PILRB	2
-0.133782	PILRB	2
-0.00431885	PILRB	2
-0.0832647	PILRB	2
-0.0902656	PILRB	2
-0.47921	ELOVL1	2
-0.269266	ELOVL1	2
-0.14778	ELOVL1	2
-0.29156	ELOVL1	2
-0.248785	ELOVL1	2
-0.15309	ELOVL1	2
-0.273211	ELOVL1	2
-0.167081	ELOVL1	2
-0.131365	ELOVL1	2
-0.327064	ELOVL1	2
-0.256554	ELOVL1	2
-0.25618	ELOVL1	2
-0.15342	ELOVL1	2
-0.563285	ELOVL1	2
-0.409556	ELOVL1	2
-0.119246	ELOVL1	2
-0.124655	ELOVL1	2
-0.0967994	ELOVL1	2
-0.215895	ELOVL1	2
0.103255	ELOVL1	2
-0.0958446	ELOVL1	2
-0.199465	ELOVL1	2
-0.157244	ELOVL1	2
-0.251041	ELOVL1	2
-0.0945382	ELOVL1	2
-0.102952	ELOVL1	2
-0.208086	ELOVL1	2
-0.00355204	ELOVL1	2
0.0907588	ELOVL1	2
-0.22992	ELOVL1	2
-0.200885	ELOVL1	2
-0.32597	ELOVL1	2
-0.363765	ELOVL1	2
-0.503944	ELOVL1	2
-0.360727	ELOVL1	2
-0.327186	ELOVL1	2
0.188937	ELOVL1	2
-0.277986	ELOVL1	2
-0.372931	ELOVL1	2
-0.165605	ELOVL1	2
-0.151496	ELOVL1	2
-0.267122	ELOVL1	2
-0.178886	ELOVL1	2
-0.0139006	ELOVL1	2
-0.178522	ELOVL1	2
-0.0928516	ELOVL1	2
-0.408426	ELOVL1	2
-0.202942	ELOVL1	2
-2.74405	CDC20	1
-2.47784	CDC20	1
-2.59125	CDC20	1
-2.80705	CDC20	1
-2.34541	CDC20	1
-2.58665	CDC20	1
-2.39162	CDC20	1
-2.04798	CDC20	1
-2.45025	CDC20	1
-2.36794	CDC20	1
-2.96388	CDC20	1
-2.18358	CDC20	1
-2.44755	CDC20	1
-1.85312	CDC20	1
-2.33502	CDC20	1
-2.43625	CDC20	1
-2.13578	CDC20	1
-2.10512	CDC20	1
-2.15947	CDC20	1
-2.33758	CDC20	1
-2.86802	CDC20	1
-2.42025	CDC20	1
-1.92225	CDC20	1
-2.86689	CDC20	1
-2.19813	CDC20	1
-2.71275	CDC20	1
-2.58082	CDC20	1
-2.37355	CDC20	1
-2.03765	CDC20	1
-2.74947	CDC20	1
-2.61644	CDC20	1
-2.76864	CDC20	1
-2.07113	CDC20	1
-2.06421	CDC20	1
-2.57659	CDC20	1
-2.17492	CDC20	1
-3.29011	CDC20	1
-2.29617	CDC20	1
-2.78328	CDC20	1
-2.49252	CDC20	1
-2.7852	CDC20	1
-2.61198	CDC20	1
-2.3677	CDC20	1
-2.72186	CDC20	1
-2.42818	CDC20	1
-2.97552	CDC20	1
-2.3768	CDC20	1
-2.56737	CDC20	1
0.119649	LEPROTL1	2
0.117088	LEPROTL1	2
0.0505785	LEPROTL1	2
0.0985281	LEPROTL1	2
0.271484	LEPROTL1	2
0.0771893	LEPROTL1	2
0.0235528	LEPROTL1	2
0.175456	LEPROTL1	2
0.0156538	LEPROTL1	2
0.187737	LEPROTL1	2
0.0240659	LEPROTL1	2
-0.0443279	LEPROTL1	2
0.0816729	LEPROTL1	2
0.245426	LEPROTL1	2
0.104111	LEPROTL1	2
0.0872156	LEPROTL1	2
0.0179663	LEPROTL1	2
0.135293	LEPROTL1	2
0.0778123	LEPROTL1	2
-0.186083	LEPROTL1	2
-0.00453716	LEPROTL1	2
0.20469	LEPROTL1	2
0.177852	LEPROTL1	2
0.12596	LEPROTL1	2
0.0774955	LEPROTL1	2
0.117576	LEPROTL1	2
0.0354642	LEPROTL1	2
0.132692	LEPROTL1	2
-0.0246442	LEPROTL1	2
0.00578139	LEPROTL1	2
0.0436142	LEPROTL1	2
0.0343428	LEPROTL1	2
0.0431839	LEPROTL1	2
0.115579	LEPROTL1	2
0.171599	LEPROTL1	2
0.0484756	LEPROTL1	2
0.0473895	LEPROTL1	2
0.25147	LEPROTL1	2
-0.0915103	LEPROTL1	2
-0.0352166	LEPROTL1	2
0.0262053	LEPROTL1	2
0.125853	LEPROTL1	2
0.04618	LEPROTL1	2
-0.101228	LEPROTL1	2
-0.0167306	LEPROTL1	2
-0.0460596	LEPROTL1	2
-0.105208	LEPROTL1	2
0.2316	LEPROTL1	2
0.200834	NDFIP1	2
0.170674	NDFIP1	2
0.153952	NDFIP1	2
0.105595	NDFIP1	2
0.227727	NDFIP1	2
-0.00423232	NDFIP1	2
-0.0741257	NDFIP1	2
0.131424	NDFIP1	2
0.0631673	NDFIP1	2
0.24055	NDFIP1	2
0.11043	NDFIP1	2
0.0320934	NDFIP1	2
0.0478	NDFIP1	2
0.124187	NDFIP1	2
0.172259	NDFIP1	2
0.00239707	NDFIP1	2
-0.0191798	NDFIP1	2
-0.101089	NDFIP1	2
0.168793	NDFIP1	2
0.0141091	NDFIP1	2
-0.038816	NDFIP1	2
0.0636814	NDFIP1	2
0.0376904	NDFIP1	2
-0.0922444	NDFIP1	2
0.146786	NDFIP1	2
0.117966	NDFIP1	2
0.137874	NDFIP1	2
0.0532619	NDFIP1	2
0.222359	NDFIP1	2
0.171753	NDFIP1	2
0.0688487	NDFIP1	2
0.0143718	NDFIP1	2
0.0330493	NDFIP1	2
0.251365	NDFIP1	2
-0.214507	NDFIP1	2
0.0866226	NDFIP1	2
0.0956666	NDFIP1	2
0.0354948	NDFIP1	2
-0.399907	NDFIP1	2
0.0269521	NDFIP1	2
0.111897	NDFIP1	2
0.088947	NDFIP1	2
-0.0442595	NDFIP1	2
0.022724	NDFIP1	2
0.0405777	NDFIP1	2
0.0110032	NDFIP1	2
-0.0392974	NDFIP1	2
-0.119226	NDFIP1	2
-1.75825	ELL	1
-1.4635	ELL	1
-1.12536	ELL	1
-1.66714	ELL	1
-2.16452	ELL	1
-1.90116	ELL	1
-0.725531	ELL	1
-1.64497	ELL	1
-1.10171	ELL	1
-1.61992	ELL	1
-1.97394	ELL	1
-0.0820525	ELL	1
-1.00238	ELL	1
-0.308941	ELL	1
-1.96551	ELL	1
-1.67586	ELL	1
-0.57084	ELL	1
-0.999447	ELL	1
-1.07034	ELL	1
-1.40693	ELL	1
-0.582483	ELL	1
-1.62513	ELL	1
-2.05998	ELL	1
-0.947139	ELL	1
-1.45927	ELL	1
-1.44459	ELL	1
-1.19446	ELL	1
-1.62921	ELL	1
-1.70998	ELL	1
-1.54772	ELL	1
-1.37561	ELL	1
-0.61868	ELL	1
-1.53805	ELL	1
-1.90981	ELL	1
-0.793271	ELL	1
-1.63591	ELL	1
-0.338833	ELL	1
-2.22397	ELL	1
-2.39686	ELL	1
-1.59466	ELL	1
-0.848009	ELL	1
-1.39952	ELL	1
-1.1557	ELL	1
-2.01674	ELL	1
-0.745331	ELL	1
-3.0184	ELL	1
-0.954145	ELL	1
-1.92373	ELL	1
0.0233256	RASSF7	2
0.225458	RASSF7	2
-0.00685837	RASSF7	2
-0.0520583	RASSF7	2
-0.0328945	RASSF7	2
0.0916319	RASSF7	2
-0.0560376	RASSF7	2
0.00749078	RASSF7	2
0.167724	RASSF7	2
0.220411	RASSF7	2
-0.0652089	RASSF7	2
0.149633	RASSF7	2
-0.0781553	RASSF7	2
0.00712018	RASSF7	2
0.0330947	RASSF7	2
0.138038	RASSF7	2
-0.0801364	RASSF7	2
-0.0178411	RASSF7	2
0.0410995	RASSF7	2
-0.00729748	RASSF7	2
-0.0391145	RASSF7	2
-0.0458677	RASSF7	2
-0.0225805	RASSF7	2
0.136237	RASSF7	2
0.053711	RASSF7	2
-0.0190671	RASSF7	2
0.0295777	RASSF7	2
0.107207	RASSF7	2
0.148602	RASSF7	2
0.0979443	RASSF7	2
-0.211316	RASSF7	2
0.0201502	RASSF7	2
0.092056	RASSF7	2
-0.198309	RASSF7	2
0.0131504	RASSF7	2
-0.0395272	RASSF7	2
0.0912266	RASSF7	2
0.0877299	RASSF7	2
0.0346651	RASSF7	2
0.0411722	RASSF7	2
0.00806396	RASSF7	2
0.0225786	RASSF7	2
0.151916	RASSF7	2
0.121802	RASSF7	2
-0.146439	RASSF7	2
0.0127724	RASSF7	2
0.141821	RASSF7	2
0.137494	RASSF7	2
-0.0389356	TH	2
-0.0534384	TH	2
-0.136766	TH	2
-0.0690007	TH	2
-0.220498	TH	2
-0.104363	TH	2
-0.103879	TH	2
0.186146	TH	2
0.0504812	TH	2
0.0683218	TH	2
-0.263469	TH	2
-0.0589859	TH	2
-0.0664886	TH	2
-0.198111	TH	2
-0.0128683	TH	2
-0.0862804	TH	2
-0.0715122	TH	2
0.0189774	TH	2
-0.058171	TH	2
-0.0437466	TH	2
-0.133513	TH	2
-0.113719	TH	2
-0.0100617	TH	2
-0.208684	TH	2
0.0297845	TH	2
-0.173274	TH	2
-0.0207709	TH	2
-0.0157946	TH	2
-0.0710183	TH	2
0.0511041	TH	2
-0.224696	TH	2
-0.128826	TH	2
-0.0997367	TH	2
-0.1935	TH	2
-0.0214253	TH	2
-0.0565471	TH	2
-0.202209	TH	2
-0.323857	TH	2
-0.018066	TH	2
-0.0651902	TH	2
-0.112687	TH	2
-0.104957	TH	2
-0.132088	TH	2
0.113928	TH	2
-0.110127	TH	2
0.00797993	TH	2
0.163128	TH	2
-0.0330119	TH	2
-0.19094	MRGPRD	2
-0.251635	MRGPRD	2
-0.22697	MRGPRD	2
-0.295452	MRGPRD	2
-0.125303	MRGPRD	2
-0.153827	MRGPRD	2
-0.102048	MRGPRD	2
-0.231325	MRGPRD	2
-0.201233	MRGPRD	2
-0.147576	MRGPRD	2
-0.155752	MRGPRD	2
-0.0223777	MRGPRD	2
-0.235086	MRGPRD	2
-0.209559	MRGPRD	2
-0.199797	MRGPRD	2
-0.264346	MRGPRD	2
-0.159952	MRGPRD	2
-0.169572	MRGPRD	2
-0.0621736	MRGPRD	2
-0.213893	MRGPRD	2
-0.242374	MRGPRD	2
-0.0955136	MRGPRD	2
-0.104222	MRGPRD	2
-0.327919	MRGPRD	2
-0.207905	MRGPRD	2
-0.629865	MRGPRD	2
-0.180528	MRGPRD	2
-0.140384	MRGPRD	2
-0.182992	MRGPRD	2
-0.481692	MRGPRD	2
-0.315632	MRGPRD	2
-0.101347	MRGPRD	2
-0.164108	MRGPRD	2
-0.25821	MRGPRD	2
-0.143682	MRGPRD	2
-0.214726	MRGPRD	2
-0.234251	MRGPRD	2
-0.142912	MRGPRD	2
-0.342298	MRGPRD	2
-0.127801	MRGPRD	2
-0.140225	MRGPRD	2
-0.182689	MRGPRD	2
-0.275835	MRGPRD	2
-0.348632	MRGPRD	2
-0.103898	MRGPRD	2
-0.491121	MRGPRD	2
-0.188826	MRGPRD	2
-0.0401584	MRGPRD	2
-0.0546125	CCDC91	2
-0.139329	CCDC91	2
0.0478539	CCDC91	2
0.0631859	CCDC91	2
0.249319	CCDC91	2
0.0706847	CCDC91	2
0.0301006	CCDC91	2
0.235269	CCDC91	2
0.172364	CCDC91	2
0.0979302	CCDC91	2
0.0656424	CCDC91	2
0.163711	CCDC91	2
0.186649	CCDC91	2
0.0527088	CCDC91	2
0.223835	CCDC91	2
0.175846	CCDC91	2
0.0311635	CCDC91	2
-0.0707237	CCDC91	2
0.0387824	CCDC91	2
0.041043	CCDC91	2
0.0904248	CCDC91	2
0.171204	CCDC91	2
0.122431	CCDC91	2
0.0882337	CCDC91	2
0.111725	CCDC91	2
0.0701942	CCDC91	2
-0.00664674	CCDC91	2
0.199258	CCDC91	2
0.143232	CCDC91	2
0.0774856	CCDC91	2
0.145895	CCDC91	2
0.049105	CCDC91	2
0.112205	CCDC91	2
0.172353	CCDC91	2
-0.0173392	CCDC91	2
0.0459052	CCDC91	2
0.00569421	CCDC91	2
0.0587921	CCDC91	2
0.159035	CCDC91	2
0.328181	CCDC91	2
-0.034073	CCDC91	2
0.0999157	CCDC91	2
0.00864769	CCDC91	2
0.16164	CCDC91	2
-0.11498	CCDC91	2
0.111355	CCDC91	2
-0.412281	CCDC91	2
0.0831307	CCDC91	2
-0.0875716	SPATA32	2
-0.0082993	SPATA32	2
-0.0480588	SPATA32	2
-0.128944	SPATA32	2
-0.119957	SPATA32	2
0.0247426	SPATA32	2
-0.0848763	SPATA32	2
-0.0349614	SPATA32	2
-0.0607102	SPATA32	2
-0.0890665	SPATA32	2
0.0593219	SPATA32	2
-0.105424	SPATA32	2
0.00481875	SPATA32	2
-0.175353	SPATA32	2
-0.0674005	SPATA32	2
0.051711	SPATA32	2
0.0148721	SPATA32	2
-0.0881748	SPATA32	2
-0.0358358	SPATA32	2
-0.0806384	SPATA32	2
-0.031748	SPATA32	2
-0.00278325	SPATA32	2
-0.0582017	SPATA32	2
0.0770512	SPATA32	2
-0.131791	SPATA32	2
-0.0841762	SPATA32	2
-0.0253663	SPATA32	2
-0.068125	SPATA32	2
-0.069009	SPATA32	2
-0.0833058	SPATA32	2
-0.0216698	SPATA32	2
-0.0713263	SPATA32	2
-0.00717719	SPATA32	2
0.0420147	SPATA32	2
-0.201707	SPATA32	2
-0.190026	SPATA32	2
-0.112858	SPATA32	2
-0.0947671	SPATA32	2
-0.312759	SPATA32	2
-0.025597	SPATA32	2
0.0676251	SPATA32	2
-0.0309344	SPATA32	2
-0.0519421	SPATA32	2
0.0506055	SPATA32	2
-0.0938887	SPATA32	2
-0.118659	SPATA32	2
-0.00712626	SPATA32	2
0.0174302	SPATA32	2
-2.15186	NSF	1
-2.01641	NSF	1
-1.23103	NSF	1
-1.54426	NSF	1
-1.92015	NSF	1
-1.74554	NSF	1
-1.94266	NSF	1
-1.55996	NSF	1
-2.34364	NSF	1
-1.69557	NSF	1
-1.36016	NSF	1
-2.13617	NSF	1
-1.99476	NSF	1
-1.96638	NSF	1
-1.99921	NSF	1
-1.95555	NSF	1
-1.97254	NSF	1
-2.30317	NSF	1
-2.26127	NSF	1
-2.45094	NSF	1
-1.9872	NSF	1
-2.23386	NSF	1
-2.02805	NSF	1
-2.61738	NSF	1
-1.96734	NSF	1
-1.85571	NSF	1
-1.85314	NSF	1
-1.85408	NSF	1
-1.69773	NSF	1
-2.03055	NSF	1
-2.16097	NSF	1
-2.50959	NSF	1
-2.37551	NSF	1
-1.40913	NSF	1
-2.61413	NSF	1
-2.04537	NSF	1
-1.33975	NSF	1
-2.28687	NSF	1
-2.47538	NSF	1
-2.16879	NSF	1
-2.02604	NSF	1
-1.72475	NSF	1
-2.20887	NSF	1
-1.48143	NSF	1
-2.0825	NSF	1
-1.86071	NSF	1
-1.64415	NSF	1
-1.71968	NSF	1
-1.43169	CAPZB	1
-1.63813	CAPZB	1
-1.54215	CAPZB	1
-1.67358	CAPZB	1
-1.24341	CAPZB	1
-1.34496	CAPZB	1
-1.08864	CAPZB	1
-0.987475	CAPZB	1
-1.2306	CAPZB	1
-1.00084	CAPZB	1
-1.3236	CAPZB	1
-1.29146	CAPZB	1
-1.97602	CAPZB	1
-1.20507	CAPZB	1
-0.965372	CAPZB	1
-1.35907	CAPZB	1
-1.3988	CAPZB	1
-1.3321	CAPZB	1
-1.24916	CAPZB	1
-1.16499	CAPZB	1
-0.863639	CAPZB	1
-1.65148	CAPZB	1
-1.31758	CAPZB	1
-2.32994	CAPZB	1
-0.567929	CAPZB	1
-0.907723	CAPZB	1
-1.34355	CAPZB	1
-0.998439	CAPZB	1
-1.18424	CAPZB	1
-0.778414	CAPZB	1
-1.03653	CAPZB	1
-1.99435	CAPZB	1
-0.793864	CAPZB	1
-0.79787	CAPZB	1
-0.989954	CAPZB	1
-1.2757	CAPZB	1
-1.62828	CAPZB	1
-1.44271	CAPZB	1
-1.58553	CAPZB	1
-1.28023	CAPZB	1
-1.44538	CAPZB	1
-1.73319	CAPZB	1
-1.42095	CAPZB	1
-1.81791	CAPZB	1
-1.32819	CAPZB	1
-0.769509	CAPZB	1
-1.36971	CAPZB	1
-1.74289	CAPZB	1
-0.515197	SLC25A22	2
-0.332239	SLC25A22	2
-0.35511	SLC25A22	2
-0.133257	SLC25A22	2
-0.11043	SLC25A22	2
-0.0519962	SLC25A22	2
-0.309437	SLC25A22	2
0.0528455	SLC25A22	2
-0.00646893	SLC25A22	2
-0.285286	SLC25A22	2
-0.244347	SLC25A22	2
-0.177765	SLC25A22	2
-0.440064	SLC25A22	2
-0.236465	SLC25A22	2
-0.327197	SLC25A22	2
-0.136221	SLC25A22	2
-0.209929	SLC25A22	2
-0.211647	SLC25A22	2
-0.192506	SLC25A22	2
-0.193274	SLC25A22	2
-0.29016	SLC25A22	2
-0.12909	SLC25A22	2
-0.0815364	SLC25A22	2
-0.108195	SLC25A22	2
-0.0511553	SLC25A22	2
-0.226611	SLC25A22	2
-0.0837495	SLC25A22	2
-0.407834	SLC25A22	2
-0.291219	SLC25A22	2
-0.272438	SLC25A22	2
-0.584611	SLC25A22	2
-0.228584	SLC25A22	2
-0.20035	SLC25A22	2
-0.00783921	SLC25A22	2
-0.345839	SLC25A22	2
0.0832247	SLC25A22	2
-0.282336	SLC25A22	2
-0.238161	SLC25A22	2
0.00723801	SLC25A22	2
0.020163	SLC25A22	2
-0.130006	SLC25A22	2
-0.222085	SLC25A22	2
-0.279464	SLC25A22	2
-0.234186	SLC25A22	2
-0.434342	SLC25A22	2
-0.289958	SLC25A22	2
-0.150161	SLC25A22	2
-0.2663	SLC25A22	2
0.0811633	C1orf210	2
0.0671999	C1orf210	2
0.136408	C1orf210	2
0.0422596	C1orf210	2
-0.00984186	C1orf210	2
-0.0543664	C1orf210	2
0.119957	C1orf210	2
-0.0569701	C1orf210	2
-0.0448113	C1orf210	2
-0.110208	C1orf210	2
0.260363	C1orf210	2
0.0607122	C1orf210	2
0.131295	C1orf210	2
0.0476528	C1orf210	2
-0.0647907	C1orf210	2
-0.0388824	C1orf210	2
0.0747749	C1orf210	2
0.147281	C1orf210	2
0.026526	C1orf210	2
-0.00715702	C1orf210	2
-0.0682512	C1orf210	2
-0.0668818	C1orf210	2
-0.0210349	C1orf210	2
0.145509	C1orf210	2
0.0412444	C1orf210	2
0.215878	C1orf210	2
-0.0302429	C1orf210	2
0.00987483	C1orf210	2
-0.0361094	C1orf210	2
-0.00627204	C1orf210	2
0.0367923	C1orf210	2
-0.0342264	C1orf210	2
-0.0231316	C1orf210	2
-0.193188	C1orf210	2
0.206198	C1orf210	2
0.0538642	C1orf210	2
-0.0727612	C1orf210	2
-0.113434	C1orf210	2
0.0612312	C1orf210	2
0.0441207	C1orf210	2
-0.0244156	C1orf210	2
-0.0840213	C1orf210	2
-0.0495201	C1orf210	2
-0.0112372	C1orf210	2
-0.163859	C1orf210	2
-0.0862898	C1orf210	2
0.05747	C1orf210	2
0.103545	C1orf210	2
-0.313111	NSMCE4A	2
-0.232705	NSMCE4A	2
-0.293337	NSMCE4A	2
-0.546689	NSMCE4A	2
-0.578393	NSMCE4A	2
-0.436438	NSMCE4A	2
-0.464848	NSMCE4A	2
-0.393206	NSMCE4A	2
-0.25137	NSMCE4A	2
-0.606567	NSMCE4A	2
-0.401739	NSMCE4A	2
-0.0698665	NSMCE4A	2
-0.398159	NSMCE4A	2
-0.580989	NSMCE4A	2
-0.301862	NSMCE4A	2
-0.171213	NSMCE4A	2
-0.249803	NSMCE4A	2
-0.572609	NSMCE4A	2
-0.548773	NSMCE4A	2
-0.651056	NSMCE4A	2
-0.30677	NSMCE4A	2
-0.594941	NSMCE4A	2
-0.167924	NSMCE4A	2
-0.798351	NSMCE4A	2
0.0234662	NSMCE4A	2
-0.427526	NSMCE4A	2
-0.751347	NSMCE4A	2
-0.644534	NSMCE4A	2
-0.529808	NSMCE4A	2
-0.342304	NSMCE4A	2
-0.251663	NSMCE4A	2
-0.415813	NSMCE4A	2
-0.199689	NSMCE4A	2
-0.230654	NSMCE4A	2
0.0151606	NSMCE4A	2
-0.539977	NSMCE4A	2
-0.320333	NSMCE4A	2
-0.376403	NSMCE4A	2
0.0189381	NSMCE4A	2
-0.0877136	NSMCE4A	2
-0.52435	NSMCE4A	2
-0.110757	NSMCE4A	2
-0.281437	NSMCE4A	2
-0.175198	NSMCE4A	2
-0.12242	NSMCE4A	2
-0.10559	NSMCE4A	2
-0.177771	NSMCE4A	2
-0.37752	NSMCE4A	2
0.223336	DEAF1	2
0.135037	DEAF1	2
0.109374	DEAF1	2
0.0624651	DEAF1	2
0.184289	DEAF1	2
0.105821	DEAF1	2
0.024428	DEAF1	2
0.0265249	DEAF1	2
0.16287	DEAF1	2
0.0637774	DEAF1	2
0.128738	DEAF1	2
0.0614408	DEAF1	2
-0.269567	DEAF1	2
-0.100034	DEAF1	2
0.0160167	DEAF1	2
0.0837056	DEAF1	2
-0.0580095	DEAF1	2
0.0514257	DEAF1	2
0.0832533	DEAF1	2
-0.3241	DEAF1	2
0.0475456	DEAF1	2
-0.0700057	DEAF1	2
0.0407041	DEAF1	2
-0.0656735	DEAF1	2
0.145874	DEAF1	2
0.00688039	DEAF1	2
0.0815751	DEAF1	2
-0.147725	DEAF1	2
0.14972	DEAF1	2
0.139574	DEAF1	2
-0.00885037	DEAF1	2
-0.00634742	DEAF1	2
0.00777493	DEAF1	2
0.0281318	DEAF1	2
0.184208	DEAF1	2
-0.0850045	DEAF1	2
0.164027	DEAF1	2
-0.104385	DEAF1	2
0.0241179	DEAF1	2
0.0873421	DEAF1	2
0.0702858	DEAF1	2
-0.0122815	DEAF1	2
-0.02346	DEAF1	2
0.014242	DEAF1	2
-0.0900685	DEAF1	2
-0.0695569	DEAF1	2
0.0627201	DEAF1	2
0.0295714	DEAF1	2
-0.0890321	CPA2	2
-0.0393569	CPA2	2
-0.100345	CPA2	2
-0.00497446	CPA2	2
-0.0476946	CPA2	2
-0.114577	CPA2	2
-0.116158	CPA2	2
-0.0208698	CPA2	2
0.0050671	CPA2	2
0.0899074	CPA2	2
0.102923	CPA2	2
-0.23329	CPA2	2
-0.0117915	CPA2	2
-0.0969493	CPA2	2
-0.0939971	CPA2	2
0.0858733	CPA2	2
-0.0163547	CPA2	2
-0.066894	CPA2	2
-0.113051	CPA2	2
-0.0894768	CPA2	2
-0.0472386	CPA2	2
0.0296049	CPA2	2
0.05072	CPA2	2
-0.116267	CPA2	2
-0.021354	CPA2	2
-0.164853	CPA2	2
-0.0176422	CPA2	2
0.0150427	CPA2	2
0.0314915	CPA2	2
-0.0695153	CPA2	2
-0.0735647	CPA2	2
0.0859723	CPA2	2
-0.0750914	CPA2	2
-0.0298484	CPA2	2
0.105048	CPA2	2
-0.476238	CPA2	2
0.114129	CPA2	2
0.112922	CPA2	2
-0.0789158	CPA2	2
-0.0138957	CPA2	2
-0.0129963	CPA2	2
-0.020085	CPA2	2
0.0325864	CPA2	2
0.00795525	CPA2	2
0.0322165	CPA2	2
-0.00480984	CPA2	2
0.0462452	CPA2	2
0.158591	CPA2	2
0.119147	GK5	2
0.143753	GK5	2
-0.122446	GK5	2
-0.025216	GK5	2
0.261583	GK5	2
0.0231708	GK5	2
0.131719	GK5	2
0.0507506	GK5	2
0.0352201	GK5	2
0.159743	GK5	2
-0.175501	GK5	2
-0.110749	GK5	2
-0.0529442	GK5	2
0.100053	GK5	2
0.028341	GK5	2
0.0362307	GK5	2
0.0791106	GK5	2
0.0653472	GK5	2
-0.0437429	GK5	2
0.0684681	GK5	2
-0.162691	GK5	2
0.000117548	GK5	2
0.138907	GK5	2
0.0556364	GK5	2
0.0245226	GK5	2
-0.0592403	GK5	2
-0.131608	GK5	2
0.0868322	GK5	2
0.14064	GK5	2
-0.0532329	GK5	2
-0.0255207	GK5	2
-0.0554841	GK5	2
-0.0176599	GK5	2
-0.160513	GK5	2
-0.0456975	GK5	2
0.142338	GK5	2
-0.0566339	GK5	2
0.0572159	GK5	2
-0.0900372	GK5	2
-0.0749116	GK5	2
-0.190768	GK5	2
-0.0625745	GK5	2
0.00735335	GK5	2
0.0741361	GK5	2
0.15748	GK5	2
0.0907607	GK5	2
0.10661	GK5	2
-0.140925	GK5	2
-0.120674	ARHGAP27	2
-0.35029	ARHGAP27	2
-0.449558	ARHGAP27	2
-0.415468	ARHGAP27	2
-0.386701	ARHGAP27	2
-0.087989	ARHGAP27	2
-0.401124	ARHGAP27	2
-0.192206	ARHGAP27	2
-0.179301	ARHGAP27	2
-0.598282	ARHGAP27	2
-0.171995	ARHGAP27	2
-0.300431	ARHGAP27	2
-0.467053	ARHGAP27	2
-0.412288	ARHGAP27	2
-0.374638	ARHGAP27	2
-0.329742	ARHGAP27	2
-0.222881	ARHGAP27	2
-0.467166	ARHGAP27	2
-0.347928	ARHGAP27	2
-0.42388	ARHGAP27	2
-0.460797	ARHGAP27	2
-0.347836	ARHGAP27	2
-0.351362	ARHGAP27	2
-0.180354	ARHGAP27	2
-0.335253	ARHGAP27	2
-0.429407	ARHGAP27	2
-0.211063	ARHGAP27	2
-0.259322	ARHGAP27	2
-0.446637	ARHGAP27	2
-0.294341	ARHGAP27	2
-0.170468	ARHGAP27	2
-0.382819	ARHGAP27	2
-0.132976	ARHGAP27	2
0.306701	ARHGAP27	2
-0.368822	ARHGAP27	2
-0.552077	ARHGAP27	2
-0.360503	ARHGAP27	2
-0.44711	ARHGAP27	2
-0.286529	ARHGAP27	2
-0.256819	ARHGAP27	2
-0.179554	ARHGAP27	2
-0.523052	ARHGAP27	2
-0.335414	ARHGAP27	2
-0.130265	ARHGAP27	2
-0.239636	ARHGAP27	2
-0.553454	ARHGAP27	2
-0.0792761	ARHGAP27	2
-0.140333	ARHGAP27	2

## Sheet: Figure S3B
CERES	GENE	TAG
-1.16301	KANSL1	1
-0.684906	KANSL1	1
-0.623492	KANSL1	1
-0.593242	KANSL1	1
-1.01184	KANSL1	1
-0.749394	KANSL1	1
-1.01601	KANSL1	1
-0.416693	KANSL1	1
-0.988671	KANSL1	1
-1.73368	KANSL1	1
-0.689902	KANSL1	1
-1.14797	KANSL1	1
-1.23242	KANSL1	1
-1.54911	KANSL1	1
-0.797968	KANSL1	1
-0.806743	KANSL1	1
-0.905061	KANSL1	1
-1.41028	KANSL1	1
-1.83857	KANSL1	1
-0.766807	KANSL1	1
-1.15752	KANSL1	1
-1.25908	KANSL1	1
-0.804149	KANSL1	1
-0.844677	KANSL1	1
-0.942949	KANSL1	1
-1.427	KANSL1	1
-1.01883	KANSL1	1
-0.826188	KANSL1	1
-0.622507	KANSL1	1
-0.967289	KANSL1	1
-0.904236	KANSL1	1
-0.654878	KANSL1	1
-0.531341	KANSL1	1
-1.22476	KANSL1	1
-0.939057	KANSL1	1
-0.561969	KANSL1	1
-0.800876	KANSL1	1
-1.03102	KANSL1	1
-0.820257	KANSL1	1
-1.03501	KANSL1	1
-2.0105	KANSL1	1
-1.46638	KANSL1	1
-0.744855	KANSL1	1
-1.18809	KANSL1	1
-0.931457	KANSL1	1
-1.25237	KANSL1	1
-1.4033	KANSL1	1
-1.01042	KANSL1	1
-0.467126	KANSL1	1
-0.936586	KANSL1	1
-0.550836	KANSL1	1
-1.12921	KANSL1	1
-0.610392	KANSL1	1
-2.32249	KANSL1	1
-0.351438	KANSL1	1
-0.902327	KANSL1	1
-1.00128	KANSL1	1
-0.093265	PHOSPHO1	2
-0.158617	PHOSPHO1	2
-0.0479285	PHOSPHO1	2
-0.0156713	PHOSPHO1	2
-0.112236	PHOSPHO1	2
-0.247327	PHOSPHO1	2
-0.0113134	PHOSPHO1	2
0.188626	PHOSPHO1	2
-0.0519695	PHOSPHO1	2
-0.138922	PHOSPHO1	2
-0.081393	PHOSPHO1	2
-0.0755987	PHOSPHO1	2
0.129977	PHOSPHO1	2
-0.100397	PHOSPHO1	2
0.0615958	PHOSPHO1	2
-0.130203	PHOSPHO1	2
-0.0552012	PHOSPHO1	2
-0.0831226	PHOSPHO1	2
0.0298526	PHOSPHO1	2
0.00447596	PHOSPHO1	2
0.0154811	PHOSPHO1	2
-0.0552274	PHOSPHO1	2
-0.0611277	PHOSPHO1	2
-0.0668576	PHOSPHO1	2
-0.14252	PHOSPHO1	2
-0.070731	PHOSPHO1	2
-0.043084	PHOSPHO1	2
-0.0365857	PHOSPHO1	2
-0.0827101	PHOSPHO1	2
-0.110319	PHOSPHO1	2
0.0230382	PHOSPHO1	2
0.0428331	PHOSPHO1	2
-0.0341261	PHOSPHO1	2
-0.0282989	PHOSPHO1	2
-0.139912	PHOSPHO1	2
-0.016397	PHOSPHO1	2
-0.0231688	PHOSPHO1	2
-0.100504	PHOSPHO1	2
-0.295849	PHOSPHO1	2
-0.0726598	PHOSPHO1	2
-0.103871	PHOSPHO1	2
0.00356459	PHOSPHO1	2
-0.114513	PHOSPHO1	2
-0.1221	PHOSPHO1	2
-0.189897	PHOSPHO1	2
-0.00469891	PHOSPHO1	2
0.146732	PHOSPHO1	2
-0.0211679	PHOSPHO1	2
-0.0668295	PHOSPHO1	2
-0.0406492	PHOSPHO1	2
-0.108786	PHOSPHO1	2
-0.0831565	PHOSPHO1	2
-0.0258724	PHOSPHO1	2
0.023924	PHOSPHO1	2
-0.0434045	PHOSPHO1	2
-0.0775851	PHOSPHO1	2
-0.158417	PHOSPHO1	2
-0.234555	DCAKD	2
-0.300564	DCAKD	2
-0.243037	DCAKD	2
-0.134466	DCAKD	2
0.0164403	DCAKD	2
-0.313935	DCAKD	2
-0.120742	DCAKD	2
0.218817	DCAKD	2
-0.44858	DCAKD	2
-0.0858017	DCAKD	2
-0.473124	DCAKD	2
-0.215024	DCAKD	2
0.162742	DCAKD	2
-0.309174	DCAKD	2
-0.134936	DCAKD	2
0.178172	DCAKD	2
-0.243631	DCAKD	2
-0.0591808	DCAKD	2
-0.444348	DCAKD	2
-0.0874214	DCAKD	2
-0.157537	DCAKD	2
-0.173774	DCAKD	2
-0.140113	DCAKD	2
-0.140685	DCAKD	2
-0.111992	DCAKD	2
-0.362139	DCAKD	2
-0.376216	DCAKD	2
-0.269101	DCAKD	2
-0.147497	DCAKD	2
-0.189359	DCAKD	2
-0.0938868	DCAKD	2
-0.159895	DCAKD	2
-0.274414	DCAKD	2
-0.520006	DCAKD	2
-0.125687	DCAKD	2
-0.146121	DCAKD	2
-0.184715	DCAKD	2
-0.058353	DCAKD	2
-0.386999	DCAKD	2
-0.0369821	DCAKD	2
0.0193802	DCAKD	2
-0.294717	DCAKD	2
0.166518	DCAKD	2
-0.229291	DCAKD	2
-0.472444	DCAKD	2
-0.226599	DCAKD	2
-0.106603	DCAKD	2
-0.277028	DCAKD	2
-0.237231	DCAKD	2
-0.339862	DCAKD	2
-0.12559	DCAKD	2
0.15638	DCAKD	2
-0.466667	DCAKD	2
-0.344378	DCAKD	2
-0.281516	DCAKD	2
-0.0308872	DCAKD	2
-0.456452	DCAKD	2
0.0757124	QSER1	2
0.0108191	QSER1	2
-0.115901	QSER1	2
0.0785866	QSER1	2
0.0783191	QSER1	2
0.142473	QSER1	2
-0.0479954	QSER1	2
0.0714384	QSER1	2
0.0428888	QSER1	2
0.00506006	QSER1	2
-0.0538703	QSER1	2
0.16731	QSER1	2
0.00617259	QSER1	2
0.0639774	QSER1	2
0.0433227	QSER1	2
0.0486504	QSER1	2
0.094176	QSER1	2
0.168959	QSER1	2
-0.080654	QSER1	2
0.106533	QSER1	2
-0.0134853	QSER1	2
0.259703	QSER1	2
0.0973891	QSER1	2
0.0879585	QSER1	2
0.123895	QSER1	2
-0.0371171	QSER1	2
-0.000469452	QSER1	2
0.0680646	QSER1	2
-0.0305673	QSER1	2
0.104077	QSER1	2
-0.0181995	QSER1	2
0.0119076	QSER1	2
-0.000814142	QSER1	2
-0.0912106	QSER1	2
0.0770035	QSER1	2
-0.038789	QSER1	2
0.0192621	QSER1	2
0.0729223	QSER1	2
-0.0250538	QSER1	2
-0.0722184	QSER1	2
-0.0581548	QSER1	2
0.146561	QSER1	2
0.16871	QSER1	2
-0.0361096	QSER1	2
0.119446	QSER1	2
0.0172937	QSER1	2
0.00993298	QSER1	2
0.0126048	QSER1	2
0.00641125	QSER1	2
-0.033745	QSER1	2
-0.119343	QSER1	2
-0.0545106	QSER1	2
0.0608097	QSER1	2
0.00751875	QSER1	2
0.0407889	QSER1	2
0.0622806	QSER1	2
0.130824	QSER1	2
-0.312472	POU5F1B	2
-0.222367	POU5F1B	2
-0.321437	POU5F1B	2
-0.527438	POU5F1B	2
-0.323001	POU5F1B	2
-0.649682	POU5F1B	2
-0.390605	POU5F1B	2
-0.464736	POU5F1B	2
-0.42837	POU5F1B	2
-0.428587	POU5F1B	2
-0.472305	POU5F1B	2
-0.0939459	POU5F1B	2
-0.591452	POU5F1B	2
-0.232917	POU5F1B	2
-0.384298	POU5F1B	2
-0.63876	POU5F1B	2
-0.26411	POU5F1B	2
-0.791748	POU5F1B	2
-0.524217	POU5F1B	2
-0.455957	POU5F1B	2
-0.480682	POU5F1B	2
-0.476285	POU5F1B	2
-0.320163	POU5F1B	2
-0.368205	POU5F1B	2
-0.577579	POU5F1B	2
-0.368873	POU5F1B	2
-0.536924	POU5F1B	2
-0.291584	POU5F1B	2
-0.467283	POU5F1B	2
-0.387118	POU5F1B	2
-0.548942	POU5F1B	2
-0.413965	POU5F1B	2
-0.367105	POU5F1B	2
-0.202571	POU5F1B	2
-0.425398	POU5F1B	2
-0.230514	POU5F1B	2
-0.156006	POU5F1B	2
-0.285604	POU5F1B	2
-0.529438	POU5F1B	2
-0.669571	POU5F1B	2
-0.312112	POU5F1B	2
-0.372489	POU5F1B	2
-0.652966	POU5F1B	2
-0.287768	POU5F1B	2
-0.518577	POU5F1B	2
-0.635686	POU5F1B	2
-0.376144	POU5F1B	2
-0.369374	POU5F1B	2
-0.646156	POU5F1B	2
-0.590364	POU5F1B	2
-0.294971	POU5F1B	2
-0.293064	POU5F1B	2
-0.558127	POU5F1B	2
-0.161238	POU5F1B	2
-0.681221	POU5F1B	2
-0.528419	POU5F1B	2
-0.311147	POU5F1B	2
-0.277466	KIF18B	2
-0.297993	KIF18B	2
-0.57838	KIF18B	2
-0.227505	KIF18B	2
-1.0886	KIF18B	2
-0.237576	KIF18B	2
-0.346123	KIF18B	2
-0.688518	KIF18B	2
-0.210448	KIF18B	2
-0.287893	KIF18B	2
-0.619107	KIF18B	2
-0.889021	KIF18B	2
-0.513127	KIF18B	2
-0.438841	KIF18B	2
-0.385874	KIF18B	2
-0.308092	KIF18B	2
-0.248265	KIF18B	2
-0.255933	KIF18B	2
-0.399565	KIF18B	2
-0.299839	KIF18B	2
-1.70163	KIF18B	2
-0.19668	KIF18B	2
-0.343365	KIF18B	2
-0.341798	KIF18B	2
-0.447581	KIF18B	2
-0.739841	KIF18B	2
-0.388551	KIF18B	2
-0.839247	KIF18B	2
-0.25231	KIF18B	2
-0.25033	KIF18B	2
-0.208361	KIF18B	2
-0.218959	KIF18B	2
-0.164667	KIF18B	2
-0.224757	KIF18B	2
-0.213274	KIF18B	2
-1.41843	KIF18B	2
-1.00377	KIF18B	2
-0.212791	KIF18B	2
-0.387085	KIF18B	2
-0.689153	KIF18B	2
-0.393438	KIF18B	2
-0.540093	KIF18B	2
-0.326295	KIF18B	2
-0.162968	KIF18B	2
-0.414485	KIF18B	2
-0.262751	KIF18B	2
-0.265998	KIF18B	2
-0.380805	KIF18B	2
-0.130748	KIF18B	2
-0.719171	KIF18B	2
-0.286978	KIF18B	2
-0.589647	KIF18B	2
-0.328013	KIF18B	2
-0.367732	KIF18B	2
-0.309107	KIF18B	2
-0.3456	KIF18B	2
-0.714575	KIF18B	2
-0.0823836	MAPT	2
0.0228713	MAPT	2
-0.150305	MAPT	2
0.0126836	MAPT	2
-0.0350287	MAPT	2
-0.323962	MAPT	2
-0.0488283	MAPT	2
0.0664474	MAPT	2
-0.00656138	MAPT	2
-0.0577931	MAPT	2
0.0379104	MAPT	2
-0.0637883	MAPT	2
-0.0913298	MAPT	2
0.0531052	MAPT	2
0.112593	MAPT	2
0.0472918	MAPT	2
-0.0451302	MAPT	2
-0.00949763	MAPT	2
-0.314323	MAPT	2
0.10043	MAPT	2
-0.0648387	MAPT	2
-0.000858273	MAPT	2
-0.0671642	MAPT	2
-0.0376648	MAPT	2
-0.187211	MAPT	2
0.0569767	MAPT	2
0.0713397	MAPT	2
-0.143443	MAPT	2
0.14087	MAPT	2
-0.0232258	MAPT	2
-0.00377672	MAPT	2
0.0824516	MAPT	2
0.00638033	MAPT	2
-0.203353	MAPT	2
-0.0992397	MAPT	2
-0.0681321	MAPT	2
0.0690918	MAPT	2
-0.0987434	MAPT	2
-0.0962025	MAPT	2
-0.0541879	MAPT	2
0.0706186	MAPT	2
-0.0433051	MAPT	2
0.0276169	MAPT	2
-0.0905781	MAPT	2
-0.236999	MAPT	2
0.225378	MAPT	2
0.073884	MAPT	2
0.0995895	MAPT	2
-0.147767	MAPT	2
-0.028727	MAPT	2
-0.207552	MAPT	2
-0.193784	MAPT	2
0.19912	MAPT	2
-0.166464	MAPT	2
0.0311066	MAPT	2
0.0682658	MAPT	2
0.148057	MAPT	2
0.0415321	HOXD4	2
0.0953123	HOXD4	2
-0.0314042	HOXD4	2
-0.124653	HOXD4	2
-0.0734345	HOXD4	2
0.0763739	HOXD4	2
-0.0135366	HOXD4	2
0.0893753	HOXD4	2
-0.0986399	HOXD4	2
-0.196869	HOXD4	2
-0.00781621	HOXD4	2
-0.147399	HOXD4	2
-0.168079	HOXD4	2
-0.266772	HOXD4	2
-0.0282954	HOXD4	2
-0.0184728	HOXD4	2
-0.114657	HOXD4	2
-0.049296	HOXD4	2
0.0286955	HOXD4	2
0.0812204	HOXD4	2
-0.0527657	HOXD4	2
-0.0764835	HOXD4	2
-0.040244	HOXD4	2
-0.246876	HOXD4	2
-0.0884782	HOXD4	2
-0.0340533	HOXD4	2
-0.147468	HOXD4	2
0.112758	HOXD4	2
-0.00136076	HOXD4	2
-0.203012	HOXD4	2
0.00423028	HOXD4	2
0.000151444	HOXD4	2
-0.0223042	HOXD4	2
-0.031128	HOXD4	2
0.0268157	HOXD4	2
-0.0747762	HOXD4	2
-0.0294896	HOXD4	2
-0.0636627	HOXD4	2
-0.111665	HOXD4	2
0.027427	HOXD4	2
-0.113676	HOXD4	2
-0.0785396	HOXD4	2
0.0971836	HOXD4	2
-0.0395242	HOXD4	2
-0.0288275	HOXD4	2
0.156832	HOXD4	2
-0.175591	HOXD4	2
-0.0572688	HOXD4	2
-0.10288	HOXD4	2
-0.110853	HOXD4	2
-0.0207596	HOXD4	2
-0.15672	HOXD4	2
-0.0608143	HOXD4	2
0.0321168	HOXD4	2
-0.0231323	HOXD4	2
-0.0661888	HOXD4	2
-0.0857195	HOXD4	2
0.0765797	C1QL1	2
-0.0428873	C1QL1	2
-0.0762321	C1QL1	2
0.050616	C1QL1	2
0.0128221	C1QL1	2
-0.0856676	C1QL1	2
0.0680195	C1QL1	2
-0.0262614	C1QL1	2
0.00270271	C1QL1	2
0.0427952	C1QL1	2
-0.191994	C1QL1	2
0.0896968	C1QL1	2
0.0782813	C1QL1	2
-0.0363249	C1QL1	2
0.0159272	C1QL1	2
0.0734824	C1QL1	2
-0.0712151	C1QL1	2
0.0616739	C1QL1	2
-0.0649922	C1QL1	2
0.0254776	C1QL1	2
-0.118034	C1QL1	2
0.0973197	C1QL1	2
0.0037939	C1QL1	2
0.0109995	C1QL1	2
0.176077	C1QL1	2
0.00535038	C1QL1	2
0.0300208	C1QL1	2
-0.0220749	C1QL1	2
0.0126947	C1QL1	2
-0.0928001	C1QL1	2
0.000205078	C1QL1	2
-0.00797165	C1QL1	2
0.037192	C1QL1	2
0.0628237	C1QL1	2
-0.0093213	C1QL1	2
-0.0111252	C1QL1	2
0.0901189	C1QL1	2
0.134825	C1QL1	2
0.063245	C1QL1	2
0.0322327	C1QL1	2
0.0899653	C1QL1	2
-0.0150547	C1QL1	2
0.221552	C1QL1	2
0.0243878	C1QL1	2
-0.0674498	C1QL1	2
0.0768306	C1QL1	2
0.149457	C1QL1	2
0.0023249	C1QL1	2
-0.0101761	C1QL1	2
-0.139616	C1QL1	2
0.133268	C1QL1	2
-0.0047018	C1QL1	2
0.104429	C1QL1	2
0.166452	C1QL1	2
0.0148131	C1QL1	2
0.00252876	C1QL1	2
-0.180449	C1QL1	2
-0.261173	CCDC43	2
-0.518923	CCDC43	2
-0.27702	CCDC43	2
-0.392418	CCDC43	2
-0.32345	CCDC43	2
-0.484268	CCDC43	2
-0.444835	CCDC43	2
-0.45107	CCDC43	2
-0.414465	CCDC43	2
-0.384652	CCDC43	2
-0.402725	CCDC43	2
-0.276351	CCDC43	2
-0.156608	CCDC43	2
-0.263813	CCDC43	2
-0.518498	CCDC43	2
-0.309969	CCDC43	2
-0.335486	CCDC43	2
-0.404006	CCDC43	2
-0.241287	CCDC43	2
-0.297415	CCDC43	2
-0.57587	CCDC43	2
-0.619311	CCDC43	2
-0.393053	CCDC43	2
-0.557118	CCDC43	2
-0.282898	CCDC43	2
-0.329368	CCDC43	2
-0.528136	CCDC43	2
-0.617855	CCDC43	2
-0.240924	CCDC43	2
-0.31937	CCDC43	2
-0.294955	CCDC43	2
-0.270473	CCDC43	2
-0.353433	CCDC43	2
-0.407779	CCDC43	2
-0.229013	CCDC43	2
-0.327705	CCDC43	2
-0.21625	CCDC43	2
-0.276963	CCDC43	2
-0.380069	CCDC43	2
-0.0991051	CCDC43	2
-0.341151	CCDC43	2
-0.409819	CCDC43	2
-0.317266	CCDC43	2
-0.263502	CCDC43	2
-0.432629	CCDC43	2
-0.487543	CCDC43	2
-0.376946	CCDC43	2
-0.490552	CCDC43	2
-0.296602	CCDC43	2
-0.631276	CCDC43	2
-0.387683	CCDC43	2
-0.532099	CCDC43	2
-0.255003	CCDC43	2
-0.325395	CCDC43	2
-0.280023	CCDC43	2
-0.468434	CCDC43	2
-0.64022	CCDC43	2
-0.0394583	WNT3	2
0.0396025	WNT3	2
0.0558849	WNT3	2
0.0430762	WNT3	2
0.208408	WNT3	2
-0.118573	WNT3	2
0.199046	WNT3	2
0.192705	WNT3	2
-0.0907524	WNT3	2
0.018502	WNT3	2
0.0113817	WNT3	2
0.040495	WNT3	2
0.0704038	WNT3	2
-0.0250968	WNT3	2
0.104041	WNT3	2
0.0797681	WNT3	2
-0.0216325	WNT3	2
0.0724363	WNT3	2
0.238437	WNT3	2
0.120619	WNT3	2
0.170298	WNT3	2
0.309423	WNT3	2
0.00708276	WNT3	2
0.255105	WNT3	2
0.112567	WNT3	2
-0.00663475	WNT3	2
0.0656869	WNT3	2
0.159046	WNT3	2
0.0299122	WNT3	2
0.0170381	WNT3	2
0.063205	WNT3	2
0.033115	WNT3	2
0.112172	WNT3	2
0.0624143	WNT3	2
-0.0109082	WNT3	2
0.0275848	WNT3	2
0.0772608	WNT3	2
-0.00318648	WNT3	2
-0.0571333	WNT3	2
-0.00833008	WNT3	2
-0.00569769	WNT3	2
0.0832297	WNT3	2
0.0191282	WNT3	2
0.0155472	WNT3	2
-0.0376181	WNT3	2
0.295313	WNT3	2
0.00579237	WNT3	2
0.124704	WNT3	2
-0.000616456	WNT3	2
-0.00324901	WNT3	2
-0.0571443	WNT3	2
0.0402021	WNT3	2
0.00291386	WNT3	2
-0.0659424	WNT3	2
-0.0267911	WNT3	2
0.0829293	WNT3	2
0.0458862	WNT3	2
-0.104054	HOXD9	2
-0.0757451	HOXD9	2
-0.0917128	HOXD9	2
-0.290215	HOXD9	2
-0.0533183	HOXD9	2
0.00241036	HOXD9	2
-0.0922857	HOXD9	2
0.00843516	HOXD9	2
-0.113942	HOXD9	2
-0.274718	HOXD9	2
-0.181248	HOXD9	2
-0.0638128	HOXD9	2
0.0289015	HOXD9	2
-0.0686982	HOXD9	2
-0.184263	HOXD9	2
-0.0826038	HOXD9	2
-0.129441	HOXD9	2
-0.132236	HOXD9	2
-0.122402	HOXD9	2
-0.0288813	HOXD9	2
-0.16975	HOXD9	2
-0.0735681	HOXD9	2
-0.112827	HOXD9	2
-0.179747	HOXD9	2
-0.143815	HOXD9	2
-0.139613	HOXD9	2
-0.101481	HOXD9	2
-0.134762	HOXD9	2
-0.192698	HOXD9	2
-0.158773	HOXD9	2
0.0235701	HOXD9	2
-0.041355	HOXD9	2
-0.181662	HOXD9	2
-0.195837	HOXD9	2
-0.159583	HOXD9	2
-0.0262514	HOXD9	2
-0.23614	HOXD9	2
-0.00912216	HOXD9	2
-0.292629	HOXD9	2
-0.382539	HOXD9	2
-0.298698	HOXD9	2
-0.323152	HOXD9	2
0.0163532	HOXD9	2
-0.157712	HOXD9	2
-0.309845	HOXD9	2
-0.262707	HOXD9	2
-0.14798	HOXD9	2
-0.400251	HOXD9	2
-0.243349	HOXD9	2
-0.3999	HOXD9	2
-0.281348	HOXD9	2
-0.299523	HOXD9	2
-0.170704	HOXD9	2
-0.209367	HOXD9	2
-0.127767	HOXD9	2
-0.274926	HOXD9	2
-0.146234	HOXD9	2
-2.38412	CDC27	1
-2.32487	CDC27	1
-2.26991	CDC27	1
-2.32367	CDC27	1
-2.37573	CDC27	1
-2.27764	CDC27	1
-2.29791	CDC27	1
-2.2205	CDC27	1
-2.38542	CDC27	1
-2.33527	CDC27	1
-2.49664	CDC27	1
-2.38858	CDC27	1
-2.48569	CDC27	1
-2.5871	CDC27	1
-2.33527	CDC27	1
-2.30971	CDC27	1
-2.47981	CDC27	1
-2.64022	CDC27	1
-2.18516	CDC27	1
-2.42155	CDC27	1
-2.442	CDC27	1
-2.9306	CDC27	1
-2.52377	CDC27	1
-2.47571	CDC27	1
-2.37029	CDC27	1
-2.50171	CDC27	1
-2.45428	CDC27	1
-2.67933	CDC27	1
-2.34881	CDC27	1
-2.13254	CDC27	1
-2.31867	CDC27	1
-2.21321	CDC27	1
-2.23124	CDC27	1
-2.23828	CDC27	1
-2.32006	CDC27	1
-2.33316	CDC27	1
-2.03982	CDC27	1
-2.29339	CDC27	1
-2.61602	CDC27	1
-2.40136	CDC27	1
-2.82558	CDC27	1
-2.38072	CDC27	1
-2.36941	CDC27	1
-2.39287	CDC27	1
-2.49281	CDC27	1
-2.56872	CDC27	1
-2.44152	CDC27	1
-2.4069	CDC27	1
-2.41967	CDC27	1
-2.3693	CDC27	1
-0.893951	CDC27	1
-2.32623	CDC27	1
-2.29611	CDC27	1
-2.41721	CDC27	1
-2.449	CDC27	1
-2.49694	CDC27	1
-2.3689	CDC27	1
-1.67205	NSF	1
-1.15611	NSF	1
-1.40439	NSF	1
-2.13077	NSF	1
-1.95447	NSF	1
-2.15093	NSF	1
-1.56188	NSF	1
-1.13035	NSF	1
-1.82429	NSF	1
-2.13226	NSF	1
-1.8016	NSF	1
-1.78573	NSF	1
-2.31289	NSF	1
-2.15293	NSF	1
-1.94922	NSF	1
-1.79771	NSF	1
-1.96738	NSF	1
-2.66187	NSF	1
-1.82374	NSF	1
-1.5944	NSF	1
-2.09252	NSF	1
-2.32477	NSF	1
-2.13104	NSF	1
-1.7521	NSF	1
-1.92995	NSF	1
-1.87058	NSF	1
-1.74762	NSF	1
-2.22261	NSF	1
-1.61485	NSF	1
-2.07815	NSF	1
-1.85598	NSF	1
-1.42855	NSF	1
-1.96584	NSF	1
-2.32003	NSF	1
-1.96417	NSF	1
-1.46171	NSF	1
-1.75542	NSF	1
-1.82268	NSF	1
-2.02496	NSF	1
-2.05505	NSF	1
-2.58186	NSF	1
-2.20116	NSF	1
-2.28345	NSF	1
-2.02921	NSF	1
-2.74228	NSF	1
-1.17551	NSF	1
-1.96224	NSF	1
-1.74567	NSF	1
-1.01184	NSF	1
-1.87802	NSF	1
-1.46825	NSF	1
-2.2044	NSF	1
-1.90369	NSF	1
-1.67399	NSF	1
-2.15795	NSF	1
-1.80587	NSF	1
-1.60812	NSF	1
-0.404509	ARHGAP27	2
-0.508526	ARHGAP27	2
-0.245142	ARHGAP27	2
-0.35441	ARHGAP27	2
-0.388944	ARHGAP27	2
-0.710669	ARHGAP27	2
-0.195441	ARHGAP27	2
-0.338554	ARHGAP27	2
-0.423185	ARHGAP27	2
-0.359088	ARHGAP27	2
-0.289528	ARHGAP27	2
-0.169887	ARHGAP27	2
-0.627307	ARHGAP27	2
-0.337031	ARHGAP27	2
-0.330649	ARHGAP27	2
-0.357573	ARHGAP27	2
-0.277035	ARHGAP27	2
-0.48433	ARHGAP27	2
-0.122943	ARHGAP27	2
-0.394852	ARHGAP27	2
-0.193152	ARHGAP27	2
-0.386183	ARHGAP27	2
-0.360343	ARHGAP27	2
-0.273849	ARHGAP27	2
-0.314756	ARHGAP27	2
-0.308202	ARHGAP27	2
-0.356272	ARHGAP27	2
-0.520215	ARHGAP27	2
-0.202175	ARHGAP27	2
-0.341195	ARHGAP27	2
-0.371948	ARHGAP27	2
-0.327873	ARHGAP27	2
-0.281093	ARHGAP27	2
-0.277304	ARHGAP27	2
-0.305033	ARHGAP27	2
-0.421804	ARHGAP27	2
-0.534146	ARHGAP27	2
-0.502807	ARHGAP27	2
-0.55032	ARHGAP27	2
-0.170299	ARHGAP27	2
-0.41734	ARHGAP27	2
-0.403842	ARHGAP27	2
0.104734	ARHGAP27	2
-0.284329	ARHGAP27	2
-0.233404	ARHGAP27	2
-0.276572	ARHGAP27	2
-0.30783	ARHGAP27	2
-0.328477	ARHGAP27	2
-0.234947	ARHGAP27	2
-0.541821	ARHGAP27	2
-0.337839	ARHGAP27	2
-0.444005	ARHGAP27	2
-0.142858	ARHGAP27	2
-0.491227	ARHGAP27	2
-0.332264	ARHGAP27	2
-0.335011	ARHGAP27	2
-0.597079	ARHGAP27	2

## Sheet: Figure S3C
CERES	GENE	TAG
-0.159692	TPCN2	2
-0.181325	TPCN2	2
-0.16905	TPCN2	2
0.0107534	TPCN2	2
-0.0333616	TPCN2	2
0.122657	TPCN2	2
-0.106295	TPCN2	2
-0.0117822	TPCN2	2
-0.115836	TPCN2	2
-0.149729	TPCN2	2
-0.0737884	TPCN2	2
-0.085701	TPCN2	2
0.00339391	TPCN2	2
0.119708	TPCN2	2
0.0582966	TPCN2	2
-0.0187215	TPCN2	2
-0.473022	TPCN2	2
0.0102658	TPCN2	2
-0.0984914	TPCN2	2
0.248535	TPCN2	2
-0.0925204	TPCN2	2
-0.0522518	TPCN2	2
0.0202531	TPCN2	2
-0.111536	TPCN2	2
-0.0447541	TPCN2	2
-0.231951	TPCN2	2
-0.227608	TPCN2	2
-0.0455442	TPCN2	2
-0.0288992	TPCN2	2
-0.176259	TPCN2	2
-0.033779	TPCN2	2
-0.142296	TPCN2	2
0.0614996	PSEN1	2
-0.285036	PSEN1	2
-0.130155	PSEN1	2
-0.106857	PSEN1	2
0.00207256	PSEN1	2
-0.18178	PSEN1	2
-0.21479	PSEN1	2
-0.0825754	PSEN1	2
-0.00900641	PSEN1	2
-0.104073	PSEN1	2
-0.116579	PSEN1	2
-0.15003	PSEN1	2
-0.274676	PSEN1	2
-0.0511489	PSEN1	2
0.160844	PSEN1	2
-0.170002	PSEN1	2
-0.134043	PSEN1	2
-0.503932	PSEN1	2
-0.123861	PSEN1	2
0.0586154	PSEN1	2
-0.359092	PSEN1	2
-0.0567492	PSEN1	2
-0.028171	PSEN1	2
0.078036	PSEN1	2
-0.243058	PSEN1	2
0.170401	PSEN1	2
0.0125884	PSEN1	2
-0.155262	PSEN1	2
-0.0159647	PSEN1	2
-0.198656	PSEN1	2
-0.121434	PSEN1	2
-0.120936	PSEN1	2
0.0491449	ZNF621	2
-0.0899622	ZNF621	2
0.0708774	ZNF621	2
0.0923319	ZNF621	2
0.128279	ZNF621	2
0.021545	ZNF621	2
0.0598287	ZNF621	2
0.0864911	ZNF621	2
0.00876944	ZNF621	2
0.239827	ZNF621	2
0.0960273	ZNF621	2
0.189887	ZNF621	2
0.372251	ZNF621	2
0.235114	ZNF621	2
0.129379	ZNF621	2
0.0499964	ZNF621	2
0.159495	ZNF621	2
0.0869767	ZNF621	2
0.0448979	ZNF621	2
-0.0639083	ZNF621	2
-0.176934	ZNF621	2
-0.173189	ZNF621	2
0.218891	ZNF621	2
0.108955	ZNF621	2
0.0193358	ZNF621	2
0.295924	ZNF621	2
0.00530916	ZNF621	2
0.0302561	ZNF621	2
0.185346	ZNF621	2
-0.101636	ZNF621	2
0.081291	ZNF621	2
0.110617	ZNF621	2
-2.21347	CCND1	1
-1.93931	CCND1	1
-0.945256	CCND1	1
-0.791357	CCND1	1
-0.925236	CCND1	1
-1.61187	CCND1	1
-0.842183	CCND1	1
-0.4309	CCND1	1
-0.817208	CCND1	1
-1.24155	CCND1	1
-0.63151	CCND1	1
-1.66744	CCND1	1
-1.39947	CCND1	1
-1.4685	CCND1	1
-0.556043	CCND1	1
-1.35566	CCND1	1
-1.18279	CCND1	1
-0.852786	CCND1	1
-1.11385	CCND1	1
-1.24668	CCND1	1
-1.67242	CCND1	1
-0.36429	CCND1	1
-1.57647	CCND1	1
-1.34934	CCND1	1
-0.278566	CCND1	1
-0.193856	CCND1	1
-1.43953	CCND1	1
-0.711639	CCND1	1
-1.76818	CCND1	1
-1.60411	CCND1	1
-0.466677	CCND1	1
-1.81074	CCND1	1

## Sheet: Figure S3D
CERES	GENE	TAG
0.125467	HLA-DRB5	2
0.120719	HLA-DRB5	2
0.304881	HLA-DRB5	2
0.111929	HLA-DRB5	2
0.143082	HLA-DRB5	2
0.215689	HLA-DRB5	2
-0.0345411	HLA-DRB5	2
0.224359	HLA-DRB5	2
0.124215	HLA-DRB5	2
0.157427	HLA-DRB5	2
0.186901	HLA-DRB5	2
0.0648946	HLA-DRB5	2
0.253972	HLA-DRB5	2
0.118974	HLA-DRB5	2
0.276838	HLA-DRB5	2
0.0993258	HLA-DRB5	2
0.136757	HLA-DRB5	2
0.0976599	HLA-DRB5	2
-0.0710652	HLA-DRB5	2
0.182712	HLA-DRB5	2
0.22098	HLA-DRB5	2
-0.0920778	HLA-DRB5	2
0.185111	HLA-DRB5	2
0.204062	HLA-DRB5	2
0.240358	HLA-DRB5	2
0.130272	HLA-DRB5	2
-0.124203	HLA-DRB5	2
0.156763	HLA-DRB5	2
0.159024	HLA-DRB5	2
0.0170328	HLA-DRB5	2
0.142143	HLA-DRB5	2
0.11364	HLA-DRB5	2
0.0945851	HLA-DRB5	2
0.279627	HLA-DRB5	2
0.100274	HLA-DRB5	2
-0.0162592	HLA-DRB5	2
0.0632716	HLA-DRB5	2
0.181602	HLA-DRB5	2
0.276033	HLA-DRB5	2
-0.00375183	HLA-DRB5	2
0.0636972	HLA-DRB5	2
0.0967475	HLA-DRB5	2
0.0822324	HLA-DRB5	2
0.296941	HLA-DRB5	2
0.131834	HLA-DRB5	2
0.129467	HLA-DRB5	2
0.384478	HLA-DRB5	2
0.0721641	HLA-DRB5	2
0.0213682	HLA-DRB5	2
0.194558	HLA-DRB5	2
0.167738	HLA-DRB5	2
-0.190824	HLA-DRB5	2
0.102805	HLA-DRB5	2
0.00125267	HLA-DRB5	2
0.0598706	HLA-DRB5	2
0.193527	HLA-DRB5	2
0.151737	HLA-DRB5	2
0.280496	HLA-DQB1	2
0.0957205	HLA-DQB1	2
0.151236	HLA-DQB1	2
0.010769	HLA-DQB1	2
0.147249	HLA-DQB1	2
0.516426	HLA-DQB1	2
-0.0106587	HLA-DQB1	2
0.262446	HLA-DQB1	2
0.323173	HLA-DQB1	2
0.0163247	HLA-DQB1	2
0.142745	HLA-DQB1	2
0.116356	HLA-DQB1	2
0.128654	HLA-DQB1	2
0.161305	HLA-DQB1	2
0.156106	HLA-DQB1	2
0.126455	HLA-DQB1	2
0.127781	HLA-DQB1	2
0.208017	HLA-DQB1	2
0.0223953	HLA-DQB1	2
0.0727656	HLA-DQB1	2
0.117818	HLA-DQB1	2
0.0423369	HLA-DQB1	2
0.130795	HLA-DQB1	2
0.175171	HLA-DQB1	2
0.31792	HLA-DQB1	2
0.197931	HLA-DQB1	2
0.109522	HLA-DQB1	2
-0.01488	HLA-DQB1	2
0.15091	HLA-DQB1	2
0.0214463	HLA-DQB1	2
0.255837	HLA-DQB1	2
0.0267292	HLA-DQB1	2
0.284915	HLA-DQB1	2
0.21169	HLA-DQB1	2
0.186354	HLA-DQB1	2
0.238674	HLA-DQB1	2
0.190671	HLA-DQB1	2
0.218013	HLA-DQB1	2
0.31633	HLA-DQB1	2
0.523955	HLA-DQB1	2
0.251055	HLA-DQB1	2
0.184275	HLA-DQB1	2
0.205813	HLA-DQB1	2
0.14742	HLA-DQB1	2
0.289424	HLA-DQB1	2
0.188637	HLA-DQB1	2
0.0488759	HLA-DQB1	2
0.301135	HLA-DQB1	2
0.236299	HLA-DQB1	2
0.132546	HLA-DQB1	2
0.216136	HLA-DQB1	2
-0.0279581	HLA-DQB1	2
0.241031	HLA-DQB1	2
0.00120734	HLA-DQB1	2
0.0501427	HLA-DQB1	2
0.0190665	HLA-DQB1	2
0.105694	HLA-DQB1	2
0.175727	RHBDL2	2
0.0532802	RHBDL2	2
-0.0585732	RHBDL2	2
0.123872	RHBDL2	2
-0.010452	RHBDL2	2
0.223881	RHBDL2	2
-0.0251019	RHBDL2	2
0.218708	RHBDL2	2
-0.102919	RHBDL2	2
-0.0813475	RHBDL2	2
0.100588	RHBDL2	2
0.107447	RHBDL2	2
0.101654	RHBDL2	2
0.106999	RHBDL2	2
-0.0803124	RHBDL2	2
0.0649483	RHBDL2	2
0.0162327	RHBDL2	2
-0.0528674	RHBDL2	2
-0.0226065	RHBDL2	2
0.101044	RHBDL2	2
0.0311699	RHBDL2	2
0.177889	RHBDL2	2
0.0465993	RHBDL2	2
-0.0361444	RHBDL2	2
0.0324078	RHBDL2	2
-0.110354	RHBDL2	2
0.150489	RHBDL2	2
0.163791	RHBDL2	2
0.0408214	RHBDL2	2
0.0287822	RHBDL2	2
0.0742915	RHBDL2	2
0.0783439	RHBDL2	2
-0.0282031	RHBDL2	2
0.125788	RHBDL2	2
0.158624	RHBDL2	2
-0.0654207	RHBDL2	2
-0.0561465	RHBDL2	2
-0.0552382	RHBDL2	2
-0.0211596	RHBDL2	2
0.0547258	RHBDL2	2
0.158082	RHBDL2	2
0.11722	RHBDL2	2
0.000726836	RHBDL2	2
0.196849	RHBDL2	2
-0.0720896	RHBDL2	2
0.155913	RHBDL2	2
-0.00259363	RHBDL2	2
0.0928069	RHBDL2	2
0.160862	RHBDL2	2
-0.0730425	RHBDL2	2
0.163005	RHBDL2	2
0.0678002	RHBDL2	2
0.0153616	RHBDL2	2
-0.12911	RHBDL2	2
0.246297	RHBDL2	2
0.0966034	RHBDL2	2
0.0537512	RHBDL2	2
0.0772892	FN3KRP	2
-0.114429	FN3KRP	2
-0.155336	FN3KRP	2
-0.0609872	FN3KRP	2
0.0450207	FN3KRP	2
-0.074586	FN3KRP	2
0.0322641	FN3KRP	2
-0.165921	FN3KRP	2
-0.0976669	FN3KRP	2
-0.143542	FN3KRP	2
0.00260595	FN3KRP	2
-0.091294	FN3KRP	2
0.0315217	FN3KRP	2
-0.0643102	FN3KRP	2
-0.163978	FN3KRP	2
-0.0137527	FN3KRP	2
0.0518878	FN3KRP	2
0.138655	FN3KRP	2
0.0211005	FN3KRP	2
0.0578142	FN3KRP	2
-0.0837964	FN3KRP	2
0.150881	FN3KRP	2
0.0464108	FN3KRP	2
0.0228954	FN3KRP	2
0.0158652	FN3KRP	2
0.0182708	FN3KRP	2
-0.0608905	FN3KRP	2
-0.0112339	FN3KRP	2
0.0191629	FN3KRP	2
0.0532957	FN3KRP	2
-0.0323929	FN3KRP	2
0.136314	FN3KRP	2
-0.134698	FN3KRP	2
-0.0613931	FN3KRP	2
0.0900997	FN3KRP	2
-0.0168705	FN3KRP	2
-0.0691978	FN3KRP	2
0.06151	FN3KRP	2
0.275765	FN3KRP	2
0.00421304	FN3KRP	2
-0.0279333	FN3KRP	2
-0.166122	FN3KRP	2
-0.0646529	FN3KRP	2
0.199921	FN3KRP	2
-0.148725	FN3KRP	2
-0.0548416	FN3KRP	2
-0.180741	FN3KRP	2
0.124417	FN3KRP	2
0.0364527	FN3KRP	2
0.0857311	FN3KRP	2
0.0378278	FN3KRP	2
0.0122956	FN3KRP	2
0.0581701	FN3KRP	2
0.0881026	FN3KRP	2
0.00669011	FN3KRP	2
-0.0303129	FN3KRP	2
0.00363331	FN3KRP	2
-0.0328366	RNF169	2
-0.135038	RNF169	2
0.147225	RNF169	2
-0.193072	RNF169	2
-0.109683	RNF169	2
-0.307801	RNF169	2
-0.116293	RNF169	2
-0.184221	RNF169	2
-0.152665	RNF169	2
-0.112936	RNF169	2
-0.0479395	RNF169	2
0.171834	RNF169	2
-0.0816649	RNF169	2
-0.0304523	RNF169	2
0.113846	RNF169	2
-0.0556615	RNF169	2
-0.0320474	RNF169	2
-0.00521428	RNF169	2
-0.0282288	RNF169	2
-0.166215	RNF169	2
-0.0980812	RNF169	2
-0.230082	RNF169	2
-0.123452	RNF169	2
-0.119142	RNF169	2
-0.238483	RNF169	2
-0.17692	RNF169	2
-0.0359403	RNF169	2
-0.354906	RNF169	2
-0.225969	RNF169	2
-0.2263	RNF169	2
-0.135848	RNF169	2
-0.233661	RNF169	2
-0.130401	RNF169	2
0.0867469	RNF169	2
-0.0626192	RNF169	2
-0.0649202	RNF169	2
-0.197073	RNF169	2
-0.0174487	RNF169	2
-0.297633	RNF169	2
-0.0822802	RNF169	2
-0.267008	RNF169	2
-0.0795563	RNF169	2
-0.149602	RNF169	2
-0.180139	RNF169	2
-0.256602	RNF169	2
0.0219065	RNF169	2
-0.00934323	RNF169	2
-0.0106977	RNF169	2
-0.0851028	RNF169	2
-0.117029	RNF169	2
-0.143883	RNF169	2
-0.242391	RNF169	2
-0.136495	RNF169	2
0.0189648	RNF169	2
-0.168308	RNF169	2
-0.0714175	RNF169	2
-0.458951	RNF169	2
-0.113913	B9D2	2
-0.118256	B9D2	2
-0.0690191	B9D2	2
-0.143562	B9D2	2
-0.0612825	B9D2	2
-0.132047	B9D2	2
-0.176709	B9D2	2
-0.120451	B9D2	2
-0.0152639	B9D2	2
-0.113837	B9D2	2
-0.0987475	B9D2	2
-0.166568	B9D2	2
-0.112949	B9D2	2
-0.0856466	B9D2	2
-0.150496	B9D2	2
-0.104743	B9D2	2
-0.0426187	B9D2	2
0.0481728	B9D2	2
0.0295761	B9D2	2
-0.196329	B9D2	2
-0.051448	B9D2	2
0.0989502	B9D2	2
-0.132312	B9D2	2
-0.049454	B9D2	2
-0.0278244	B9D2	2
-0.0907395	B9D2	2
0.115513	B9D2	2
-0.00898711	B9D2	2
-0.0410149	B9D2	2
-0.00123691	B9D2	2
-0.0580883	B9D2	2
-0.0933955	B9D2	2
0.170848	B9D2	2
0.0866308	B9D2	2
-0.0157719	B9D2	2
-0.0842801	B9D2	2
-0.165676	B9D2	2
-0.177796	B9D2	2
0.019732	B9D2	2
-0.145987	B9D2	2
0.0600774	B9D2	2
-0.012714	B9D2	2
-0.0715467	B9D2	2
-0.143577	B9D2	2
-0.0206351	B9D2	2
-0.0757714	B9D2	2
-0.110681	B9D2	2
-0.201196	B9D2	2
-0.0888139	B9D2	2
-0.218054	B9D2	2
-0.0367486	B9D2	2
0.0182775	B9D2	2
-0.133651	B9D2	2
-0.0158188	B9D2	2
-0.0932667	B9D2	2
0.0708027	B9D2	2
-0.158416	B9D2	2
-0.235487	CPNE5	2
0.00373488	CPNE5	2
-0.221942	CPNE5	2
-0.0497139	CPNE5	2
-0.111979	CPNE5	2
-0.15566	CPNE5	2
0.114868	CPNE5	2
-0.147941	CPNE5	2
-0.145056	CPNE5	2
-0.0919386	CPNE5	2
-0.107259	CPNE5	2
-0.134067	CPNE5	2
-0.105597	CPNE5	2
-0.0713333	CPNE5	2
-0.135117	CPNE5	2
-0.207241	CPNE5	2
-0.195157	CPNE5	2
-0.0855406	CPNE5	2
-0.322476	CPNE5	2
-0.0237167	CPNE5	2
-0.248004	CPNE5	2
0.00555716	CPNE5	2
-0.209796	CPNE5	2
-0.297302	CPNE5	2
-0.0310935	CPNE5	2
-0.184127	CPNE5	2
-0.334796	CPNE5	2
-0.278286	CPNE5	2
-0.160318	CPNE5	2
-0.193025	CPNE5	2
-0.0303135	CPNE5	2
-0.0799578	CPNE5	2
-0.06813	CPNE5	2
-0.100627	CPNE5	2
-0.115197	CPNE5	2
-0.0898928	CPNE5	2
-0.286551	CPNE5	2
-0.17503	CPNE5	2
0.163306	CPNE5	2
-0.0328375	CPNE5	2
-0.123589	CPNE5	2
-0.120532	CPNE5	2
-0.117203	CPNE5	2
-0.381594	CPNE5	2
0.0119723	CPNE5	2
-0.0327193	CPNE5	2
-0.186284	CPNE5	2
0.119868	CPNE5	2
-0.151487	CPNE5	2
-0.300409	CPNE5	2
-0.110967	CPNE5	2
-0.288674	CPNE5	2
-0.0824792	CPNE5	2
0.00427551	CPNE5	2
-0.053276	CPNE5	2
-0.247595	CPNE5	2
-0.199944	CPNE5	2
0.0446127	CYP27A1	2
-0.113237	CYP27A1	2
-0.186243	CYP27A1	2
-0.00125665	CYP27A1	2
-0.088895	CYP27A1	2
-0.157527	CYP27A1	2
-0.128773	CYP27A1	2
-0.149553	CYP27A1	2
-0.0851835	CYP27A1	2
-0.0312493	CYP27A1	2
-0.0129135	CYP27A1	2
0.144245	CYP27A1	2
-0.0594754	CYP27A1	2
-0.0844013	CYP27A1	2
-0.057006	CYP27A1	2
-0.0586264	CYP27A1	2
-0.00354472	CYP27A1	2
-0.0707527	CYP27A1	2
-0.0217145	CYP27A1	2
-0.000260413	CYP27A1	2
-0.123701	CYP27A1	2
-0.265281	CYP27A1	2
0.0349399	CYP27A1	2
-0.0050623	CYP27A1	2
0.0831298	CYP27A1	2
-0.053351	CYP27A1	2
-0.0396829	CYP27A1	2
0.162699	CYP27A1	2
-0.0206054	CYP27A1	2
-0.0209529	CYP27A1	2
0.0168831	CYP27A1	2
-0.0389631	CYP27A1	2
-0.349981	CYP27A1	2
-0.197567	CYP27A1	2
-0.24586	CYP27A1	2
0.000107072	CYP27A1	2
0.077911	CYP27A1	2
0.0863389	CYP27A1	2
-0.322363	CYP27A1	2
0.0244519	CYP27A1	2
0.0465971	CYP27A1	2
-0.133779	CYP27A1	2
-0.117082	CYP27A1	2
-0.19294	CYP27A1	2
-0.0808622	CYP27A1	2
-0.127375	CYP27A1	2
-0.0741662	CYP27A1	2
0.0915832	CYP27A1	2
0.049485	CYP27A1	2
-0.138767	CYP27A1	2
0.103727	CYP27A1	2
-0.0828798	CYP27A1	2
0.0285764	CYP27A1	2
-0.0493235	CYP27A1	2
0.0275948	CYP27A1	2
-0.107274	CYP27A1	2
-0.344547	CYP27A1	2
0.00281663	FMNL3	2
-9.61097e-05	FMNL3	2
0.0253944	FMNL3	2
-0.0183148	FMNL3	2
-0.126098	FMNL3	2
-0.0826642	FMNL3	2
-0.0187911	FMNL3	2
-0.133675	FMNL3	2
-0.0375024	FMNL3	2
0.0242528	FMNL3	2
-0.0203549	FMNL3	2
0.142548	FMNL3	2
0.0518243	FMNL3	2
-0.0344165	FMNL3	2
0.0893311	FMNL3	2
-0.0296563	FMNL3	2
-0.034494	FMNL3	2
-0.0670129	FMNL3	2
-0.0506484	FMNL3	2
0.195343	FMNL3	2
0.130151	FMNL3	2
-0.0972015	FMNL3	2
0.00636837	FMNL3	2
0.0758805	FMNL3	2
0.0442234	FMNL3	2
0.00724745	FMNL3	2
0.0482163	FMNL3	2
0.112058	FMNL3	2
-0.100917	FMNL3	2
0.0364684	FMNL3	2
0.0509181	FMNL3	2
-0.017606	FMNL3	2
-0.0931655	FMNL3	2
0.032424	FMNL3	2
0.00837359	FMNL3	2
0.124795	FMNL3	2
-0.0475609	FMNL3	2
0.0157456	FMNL3	2
-0.143169	FMNL3	2
-0.0186622	FMNL3	2
-0.0369512	FMNL3	2
-0.088744	FMNL3	2
-0.0415849	FMNL3	2
0.034404	FMNL3	2
-0.0546869	FMNL3	2
0.0302456	FMNL3	2
-0.178778	FMNL3	2
-0.027419	FMNL3	2
-0.0844848	FMNL3	2
0.0419943	FMNL3	2
0.134568	FMNL3	2
-0.0463359	FMNL3	2
0.0925212	FMNL3	2
-0.0461612	FMNL3	2
0.0148566	FMNL3	2
-0.122779	FMNL3	2
0.0173993	FMNL3	2
0.138511	NKX2-3	2
-0.0505147	NKX2-3	2
-0.167294	NKX2-3	2
-0.00455479	NKX2-3	2
-0.00425757	NKX2-3	2
0.0713653	NKX2-3	2
-0.0948526	NKX2-3	2
-0.141186	NKX2-3	2
-0.108485	NKX2-3	2
-0.0113468	NKX2-3	2
-0.00330685	NKX2-3	2
-0.115748	NKX2-3	2
0.0690368	NKX2-3	2
-0.184062	NKX2-3	2
0.107915	NKX2-3	2
0.123612	NKX2-3	2
-0.153466	NKX2-3	2
-0.0354327	NKX2-3	2
-0.113098	NKX2-3	2
0.0250877	NKX2-3	2
-0.0281618	NKX2-3	2
-0.122073	NKX2-3	2
0.024258	NKX2-3	2
-0.0512461	NKX2-3	2
-0.165016	NKX2-3	2
-0.0344161	NKX2-3	2
0.103654	NKX2-3	2
-0.0757503	NKX2-3	2
-0.174043	NKX2-3	2
0.0451295	NKX2-3	2
-0.0816028	NKX2-3	2
-0.0423516	NKX2-3	2
-0.0739852	NKX2-3	2
0.0202575	NKX2-3	2
-0.203786	NKX2-3	2
-0.0495799	NKX2-3	2
-0.0370404	NKX2-3	2
-0.319296	NKX2-3	2
-0.167493	NKX2-3	2
0.00243668	NKX2-3	2
-0.057638	NKX2-3	2
-0.120462	NKX2-3	2
-0.0181703	NKX2-3	2
-0.12348	NKX2-3	2
-0.173865	NKX2-3	2
0.100489	NKX2-3	2
-0.203351	NKX2-3	2
-0.2809	NKX2-3	2
0.0270518	NKX2-3	2
-0.136674	NKX2-3	2
-0.0231998	NKX2-3	2
-0.100673	NKX2-3	2
-0.122374	NKX2-3	2
-0.00251506	NKX2-3	2
-0.0539051	NKX2-3	2
-0.0106328	NKX2-3	2
0.00482923	NKX2-3	2
0.0215565	HLA-DRB1	2
-0.0393487	HLA-DRB1	2
-0.119221	HLA-DRB1	2
-0.0498466	HLA-DRB1	2
0.0255988	HLA-DRB1	2
-0.0598973	HLA-DRB1	2
-0.0368728	HLA-DRB1	2
-0.0136084	HLA-DRB1	2
0.11161	HLA-DRB1	2
-0.0569524	HLA-DRB1	2
0.0842576	HLA-DRB1	2
0.0477632	HLA-DRB1	2
0.034229	HLA-DRB1	2
0.072252	HLA-DRB1	2
-0.00232055	HLA-DRB1	2
0.130398	HLA-DRB1	2
0.101522	HLA-DRB1	2
-0.0235162	HLA-DRB1	2
-0.245564	HLA-DRB1	2
-0.0481408	HLA-DRB1	2
-0.00115368	HLA-DRB1	2
0.0272951	HLA-DRB1	2
0.113675	HLA-DRB1	2
0.095686	HLA-DRB1	2
0.010689	HLA-DRB1	2
0.0801716	HLA-DRB1	2
-0.0780389	HLA-DRB1	2
-0.223251	HLA-DRB1	2
0.151306	HLA-DRB1	2
0.00277653	HLA-DRB1	2
-0.169974	HLA-DRB1	2
-0.0911694	HLA-DRB1	2
-0.115237	HLA-DRB1	2
0.0452465	HLA-DRB1	2
0.201423	HLA-DRB1	2
0.0287286	HLA-DRB1	2
-0.0459963	HLA-DRB1	2
0.219643	HLA-DRB1	2
0.111026	HLA-DRB1	2
0.282687	HLA-DRB1	2
0.144005	HLA-DRB1	2
-0.0256705	HLA-DRB1	2
0.0679957	HLA-DRB1	2
-0.135098	HLA-DRB1	2
-0.0209767	HLA-DRB1	2
0.0810845	HLA-DRB1	2
0.123405	HLA-DRB1	2
0.170443	HLA-DRB1	2
0.214637	HLA-DRB1	2
0.211179	HLA-DRB1	2
0.103722	HLA-DRB1	2
-0.213533	HLA-DRB1	2
0.0581602	HLA-DRB1	2
0.106692	HLA-DRB1	2
0.314691	HLA-DRB1	2
0.0164217	HLA-DRB1	2
0.205162	HLA-DRB1	2
-0.312818	C19orf67	2
0.0484988	C19orf67	2
-0.122913	C19orf67	2
0.000560713	C19orf67	2
-0.234638	C19orf67	2
0.0234006	C19orf67	2
0.138236	C19orf67	2
-0.14241	C19orf67	2
-0.149485	C19orf67	2
-0.247426	C19orf67	2
-0.144254	C19orf67	2
-0.0771154	C19orf67	2
-0.228925	C19orf67	2
-0.0741818	C19orf67	2
-0.0549192	C19orf67	2
-0.0882405	C19orf67	2
-0.105755	C19orf67	2
-0.0668065	C19orf67	2
-0.304448	C19orf67	2
0.109058	C19orf67	2
-0.0199214	C19orf67	2
-0.13222	C19orf67	2
-0.184785	C19orf67	2
-0.129818	C19orf67	2
-0.231504	C19orf67	2
-0.0135398	C19orf67	2
-0.052885	C19orf67	2
0.176525	C19orf67	2
-0.102827	C19orf67	2
-0.207678	C19orf67	2
-0.0137175	C19orf67	2
-0.136649	C19orf67	2
-0.371205	C19orf67	2
-0.369183	C19orf67	2
0.0859412	C19orf67	2
0.155475	C19orf67	2
-0.0435598	C19orf67	2
0.156422	C19orf67	2
-0.122734	C19orf67	2
-0.00596248	C19orf67	2
-0.172297	C19orf67	2
-0.12473	C19orf67	2
-0.36812	C19orf67	2
-0.467984	C19orf67	2
-0.360524	C19orf67	2
-0.185726	C19orf67	2
-0.0383338	C19orf67	2
-0.303012	C19orf67	2
-0.107162	C19orf67	2
-0.0817384	C19orf67	2
0.0554529	C19orf67	2
-0.1957	C19orf67	2
-0.109644	C19orf67	2
-0.0525033	C19orf67	2
-0.127915	C19orf67	2
-0.210067	C19orf67	2
0.0989158	C19orf67	2
-0.0446552	HLA-DPA1	2
-0.000248636	HLA-DPA1	2
0.104149	HLA-DPA1	2
0.206593	HLA-DPA1	2
0.110416	HLA-DPA1	2
0.0905881	HLA-DPA1	2
0.0991772	HLA-DPA1	2
0.0645962	HLA-DPA1	2
0.200529	HLA-DPA1	2
0.189848	HLA-DPA1	2
0.13414	HLA-DPA1	2
0.172758	HLA-DPA1	2
0.0340015	HLA-DPA1	2
0.036561	HLA-DPA1	2
0.0354477	HLA-DPA1	2
0.0913752	HLA-DPA1	2
0.0835406	HLA-DPA1	2
-0.0318539	HLA-DPA1	2
0.0566549	HLA-DPA1	2
0.189455	HLA-DPA1	2
0.139624	HLA-DPA1	2
0.0501049	HLA-DPA1	2
0.0706156	HLA-DPA1	2
0.000649301	HLA-DPA1	2
0.150809	HLA-DPA1	2
-0.0978886	HLA-DPA1	2
-0.0252097	HLA-DPA1	2
0.0953001	HLA-DPA1	2
0.0773621	HLA-DPA1	2
-0.0340678	HLA-DPA1	2
0.107766	HLA-DPA1	2
0.0692384	HLA-DPA1	2
0.0627564	HLA-DPA1	2
0.110862	HLA-DPA1	2
-0.155151	HLA-DPA1	2
0.158287	HLA-DPA1	2
-0.0176486	HLA-DPA1	2
0.0165635	HLA-DPA1	2
-0.0363153	HLA-DPA1	2
0.203064	HLA-DPA1	2
0.0428585	HLA-DPA1	2
-0.0770596	HLA-DPA1	2
0.0563772	HLA-DPA1	2
-0.0486019	HLA-DPA1	2
0.231322	HLA-DPA1	2
0.110464	HLA-DPA1	2
-0.160441	HLA-DPA1	2
0.231581	HLA-DPA1	2
0.153343	HLA-DPA1	2
0.130796	HLA-DPA1	2
-0.0683875	HLA-DPA1	2
0.169071	HLA-DPA1	2
0.0690576	HLA-DPA1	2
0.120625	HLA-DPA1	2
-0.0814155	HLA-DPA1	2
0.00981228	HLA-DPA1	2
0.100201	HLA-DPA1	2
-0.119754	SMPD3	2
-0.00909007	SMPD3	2
0.216595	SMPD3	2
-0.168331	SMPD3	2
-0.0176976	SMPD3	2
-0.189907	SMPD3	2
0.0970273	SMPD3	2
-0.111442	SMPD3	2
-0.277109	SMPD3	2
-0.117628	SMPD3	2
-0.111394	SMPD3	2
-0.127827	SMPD3	2
-0.199866	SMPD3	2
-0.226691	SMPD3	2
-0.125863	SMPD3	2
-0.040672	SMPD3	2
-0.692522	SMPD3	2
0.0962512	SMPD3	2
-0.248612	SMPD3	2
-0.227939	SMPD3	2
-0.245245	SMPD3	2
0.0445193	SMPD3	2
-0.129113	SMPD3	2
-0.163947	SMPD3	2
-0.164519	SMPD3	2
-0.0866058	SMPD3	2
-0.29685	SMPD3	2
-0.220682	SMPD3	2
-0.153211	SMPD3	2
-0.273714	SMPD3	2
-0.138449	SMPD3	2
-0.0610178	SMPD3	2
-0.407246	SMPD3	2
-0.251182	SMPD3	2
-0.117213	SMPD3	2
-0.436598	SMPD3	2
-0.197077	SMPD3	2
-0.129547	SMPD3	2
-0.195354	SMPD3	2
-0.277196	SMPD3	2
-0.134272	SMPD3	2
-0.143423	SMPD3	2
-0.0411407	SMPD3	2
-0.147529	SMPD3	2
-0.253499	SMPD3	2
-0.0132727	SMPD3	2
0.0586503	SMPD3	2
-0.101239	SMPD3	2
-0.147897	SMPD3	2
-0.10149	SMPD3	2
-0.168356	SMPD3	2
-0.337879	SMPD3	2
-0.125363	SMPD3	2
-0.164213	SMPD3	2
-0.225371	SMPD3	2
-0.206303	SMPD3	2
-0.136195	SMPD3	2
-0.113271	RDH16	2
-0.149641	RDH16	2
-0.169078	RDH16	2
0.00723288	RDH16	2
-0.0615034	RDH16	2
0.00502271	RDH16	2
0.146068	RDH16	2
-0.133811	RDH16	2
0.01712	RDH16	2
-0.113046	RDH16	2
-0.0708824	RDH16	2
-0.132147	RDH16	2
-0.0643151	RDH16	2
0.0803322	RDH16	2
0.0804324	RDH16	2
-0.0539988	RDH16	2
-0.12977	RDH16	2
0.00450077	RDH16	2
-0.0865877	RDH16	2
0.00172543	RDH16	2
-0.109787	RDH16	2
0.0165888	RDH16	2
-0.0876279	RDH16	2
-0.0912	RDH16	2
-0.0822955	RDH16	2
-0.0244519	RDH16	2
0.0979324	RDH16	2
-0.0841222	RDH16	2
0.020291	RDH16	2
0.033266	RDH16	2
-0.041184	RDH16	2
-0.0854357	RDH16	2
0.00898312	RDH16	2
-0.0134446	RDH16	2
-0.378582	RDH16	2
0.0293372	RDH16	2
0.0120296	RDH16	2
0.0641223	RDH16	2
0.0535564	RDH16	2
-0.119	RDH16	2
-0.0476466	RDH16	2
-0.0878845	RDH16	2
0.0500121	RDH16	2
-0.411638	RDH16	2
-0.207111	RDH16	2
-0.0889048	RDH16	2
-0.207157	RDH16	2
-0.162512	RDH16	2
-0.169335	RDH16	2
-0.0770607	RDH16	2
-0.131247	RDH16	2
-0.189584	RDH16	2
-0.0883153	RDH16	2
-0.3116	RDH16	2
0.00463841	RDH16	2
-0.0100893	RDH16	2
-0.178263	RDH16	2
-0.0512385	MAN2A2	2
0.0456645	MAN2A2	2
-0.296313	MAN2A2	2
-0.052923	MAN2A2	2
0.106737	MAN2A2	2
-0.00250633	MAN2A2	2
0.313117	MAN2A2	2
-0.018296	MAN2A2	2
0.139625	MAN2A2	2
0.0390983	MAN2A2	2
0.0432857	MAN2A2	2
0.0329379	MAN2A2	2
0.0431978	MAN2A2	2
-0.00419379	MAN2A2	2
-0.132641	MAN2A2	2
0.103384	MAN2A2	2
0.081912	MAN2A2	2
-0.0180083	MAN2A2	2
0.0298002	MAN2A2	2
-0.074458	MAN2A2	2
0.0519804	MAN2A2	2
0.109249	MAN2A2	2
0.08421	MAN2A2	2
0.107844	MAN2A2	2
0.110782	MAN2A2	2
0.203359	MAN2A2	2
0.256453	MAN2A2	2
-0.143228	MAN2A2	2
0.196473	MAN2A2	2
0.0544923	MAN2A2	2
0.0603109	MAN2A2	2
0.130787	MAN2A2	2
0.0972207	MAN2A2	2
0.282758	MAN2A2	2
0.144675	MAN2A2	2
0.010274	MAN2A2	2
-0.124765	MAN2A2	2
0.0980715	MAN2A2	2
0.261643	MAN2A2	2
0.0470418	MAN2A2	2
0.0882187	MAN2A2	2
0.0213133	MAN2A2	2
0.103583	MAN2A2	2
0.144222	MAN2A2	2
0.244609	MAN2A2	2
0.0441078	MAN2A2	2
-0.00969793	MAN2A2	2
0.00635521	MAN2A2	2
0.119046	MAN2A2	2
0.133797	MAN2A2	2
-0.114278	MAN2A2	2
0.101885	MAN2A2	2
0.153828	MAN2A2	2
-0.0257056	MAN2A2	2
0.0563099	MAN2A2	2
0.0997287	MAN2A2	2
-0.011836	MAN2A2	2
0.107012	HPSE2	2
-0.0582811	HPSE2	2
-0.195816	HPSE2	2
0.0594714	HPSE2	2
-0.0366324	HPSE2	2
0.0275594	HPSE2	2
-0.177665	HPSE2	2
-0.0128296	HPSE2	2
-0.0173952	HPSE2	2
-0.0122934	HPSE2	2
-0.0241207	HPSE2	2
-0.041757	HPSE2	2
0.00465387	HPSE2	2
-0.0989813	HPSE2	2
-0.0195876	HPSE2	2
-0.0821137	HPSE2	2
-0.112655	HPSE2	2
-0.0765033	HPSE2	2
0.00947554	HPSE2	2
-0.19195	HPSE2	2
-0.00567941	HPSE2	2
0.067572	HPSE2	2
-0.00889972	HPSE2	2
-0.0429765	HPSE2	2
-0.0598485	HPSE2	2
0.0939621	HPSE2	2
-0.072086	HPSE2	2
-0.154834	HPSE2	2
-0.0948353	HPSE2	2
0.00685283	HPSE2	2
-0.190625	HPSE2	2
0.0323769	HPSE2	2
0.17087	HPSE2	2
0.207701	HPSE2	2
-0.175063	HPSE2	2
-0.139346	HPSE2	2
0.00617203	HPSE2	2
0.14972	HPSE2	2
0.177561	HPSE2	2
-0.0584485	HPSE2	2
0.0162447	HPSE2	2
0.0118387	HPSE2	2
-0.0107363	HPSE2	2
0.0649464	HPSE2	2
-0.00368792	HPSE2	2
-0.031746	HPSE2	2
0.00603239	HPSE2	2
-0.128581	HPSE2	2
-0.0743854	HPSE2	2
-0.0379911	HPSE2	2
0.212852	HPSE2	2
-0.0678367	HPSE2	2
0.0165785	HPSE2	2
0.105196	HPSE2	2
0.012545	HPSE2	2
-0.0154041	HPSE2	2
0.187603	HPSE2	2
-0.135749	TLR9	2
-0.0238005	TLR9	2
0.18525	TLR9	2
-0.154119	TLR9	2
-0.0265308	TLR9	2
-0.127031	TLR9	2
0.184019	TLR9	2
-0.114679	TLR9	2
-0.1958	TLR9	2
-0.162374	TLR9	2
-0.0770088	TLR9	2
0.00327534	TLR9	2
-0.250419	TLR9	2
-0.0904388	TLR9	2
0.0221652	TLR9	2
-0.201352	TLR9	2
-0.163998	TLR9	2
-0.117282	TLR9	2
-0.312545	TLR9	2
-0.245896	TLR9	2
-0.279952	TLR9	2
0.139537	TLR9	2
-0.111822	TLR9	2
0.0323297	TLR9	2
-0.110989	TLR9	2
-0.0992253	TLR9	2
0.12921	TLR9	2
-0.263744	TLR9	2
-0.123012	TLR9	2
-0.265654	TLR9	2
-0.147006	TLR9	2
-0.00874748	TLR9	2
-0.223698	TLR9	2
-0.198878	TLR9	2
-0.133712	TLR9	2
-0.0836249	TLR9	2
-0.204782	TLR9	2
-0.15154	TLR9	2
0.0589115	TLR9	2
-0.0623886	TLR9	2
-0.132167	TLR9	2
0.00179218	TLR9	2
-0.0849818	TLR9	2
-0.268857	TLR9	2
-0.147613	TLR9	2
0.0485673	TLR9	2
-0.168956	TLR9	2
0.0832012	TLR9	2
-0.0525598	TLR9	2
-0.192187	TLR9	2
-0.158617	TLR9	2
-0.0867588	TLR9	2
-0.0652769	TLR9	2
-0.18509	TLR9	2
0.0552276	TLR9	2
-0.0656176	TLR9	2
0.149003	TLR9	2
-0.0365781	TSNAXIP1	2
-0.052897	TSNAXIP1	2
-0.139268	TSNAXIP1	2
0.291285	TSNAXIP1	2
-0.0556624	TSNAXIP1	2
-0.241445	TSNAXIP1	2
0.142266	TSNAXIP1	2
-0.0970135	TSNAXIP1	2
-0.0102938	TSNAXIP1	2
-0.0840096	TSNAXIP1	2
-0.0812267	TSNAXIP1	2
-0.124067	TSNAXIP1	2
0.0336865	TSNAXIP1	2
-0.00371676	TSNAXIP1	2
-0.139973	TSNAXIP1	2
-0.128066	TSNAXIP1	2
-0.558526	TSNAXIP1	2
0.0311972	TSNAXIP1	2
-0.00545358	TSNAXIP1	2
-0.257749	TSNAXIP1	2
-0.222904	TSNAXIP1	2
-0.0667919	TSNAXIP1	2
-0.0216316	TSNAXIP1	2
-0.0663996	TSNAXIP1	2
0.0272768	TSNAXIP1	2
-0.122306	TSNAXIP1	2
-0.064666	TSNAXIP1	2
-0.0834534	TSNAXIP1	2
-0.142555	TSNAXIP1	2
-0.256047	TSNAXIP1	2
-0.135888	TSNAXIP1	2
-0.326416	TSNAXIP1	2
-0.0478971	TSNAXIP1	2
0.172574	TSNAXIP1	2
-0.147	TSNAXIP1	2
-0.308054	TSNAXIP1	2
-0.389919	TSNAXIP1	2
-0.0481424	TSNAXIP1	2
0.100917	TSNAXIP1	2
-0.0637939	TSNAXIP1	2
-0.259192	TSNAXIP1	2
-0.0188084	TSNAXIP1	2
-0.0880406	TSNAXIP1	2
-0.0502611	TSNAXIP1	2
0.157845	TSNAXIP1	2
-0.21889	TSNAXIP1	2
-0.14855	TSNAXIP1	2
-0.281529	TSNAXIP1	2
-0.133554	TSNAXIP1	2
-0.170041	TSNAXIP1	2
-0.123938	TSNAXIP1	2
-0.155536	TSNAXIP1	2
-0.238713	TSNAXIP1	2
-0.223781	TSNAXIP1	2
-0.423935	TSNAXIP1	2
-0.191045	TSNAXIP1	2
-0.0670559	TSNAXIP1	2
-0.111609	CABLES2	2
-0.06642	CABLES2	2
0.257245	CABLES2	2
-0.129602	CABLES2	2
-0.136332	CABLES2	2
0.203078	CABLES2	2
0.188871	CABLES2	2
-0.251661	CABLES2	2
-0.0892853	CABLES2	2
-0.14685	CABLES2	2
-0.0427063	CABLES2	2
-0.252892	CABLES2	2
-0.104523	CABLES2	2
-0.0692873	CABLES2	2
0.0961459	CABLES2	2
-0.0988263	CABLES2	2
-0.0159694	CABLES2	2
-0.0617639	CABLES2	2
0.0207343	CABLES2	2
0.143582	CABLES2	2
-0.0281152	CABLES2	2
0.0493376	CABLES2	2
0.00955501	CABLES2	2
-0.00948721	CABLES2	2
0.0200283	CABLES2	2
-0.195583	CABLES2	2
-0.00932335	CABLES2	2
0.0439779	CABLES2	2
0.110347	CABLES2	2
0.0429549	CABLES2	2
0.00823227	CABLES2	2
-0.196413	CABLES2	2
0.00883126	CABLES2	2
0.00961832	CABLES2	2
-0.445166	CABLES2	2
0.0678964	CABLES2	2
-0.209449	CABLES2	2
-0.231326	CABLES2	2
-0.0451075	CABLES2	2
-0.0319087	CABLES2	2
-0.178505	CABLES2	2
0.0114423	CABLES2	2
-0.0140799	CABLES2	2
-0.191588	CABLES2	2
-0.118903	CABLES2	2
-0.0578659	CABLES2	2
-0.412466	CABLES2	2
0.0481986	CABLES2	2
0.0194708	CABLES2	2
0.111611	CABLES2	2
-0.102708	CABLES2	2
0.151197	CABLES2	2
-0.0338167	CABLES2	2
-0.126106	CABLES2	2
-0.0384963	CABLES2	2
-0.0467882	CABLES2	2
-0.0443485	CABLES2	2
0.0935976	HLA-DRA	2
0.0364071	HLA-DRA	2
0.0920945	HLA-DRA	2
0.0656836	HLA-DRA	2
0.0106777	HLA-DRA	2
-0.249497	HLA-DRA	2
0.258516	HLA-DRA	2
0.0941416	HLA-DRA	2
0.121269	HLA-DRA	2
0.0873891	HLA-DRA	2
0.0770669	HLA-DRA	2
0.0248943	HLA-DRA	2
0.00484554	HLA-DRA	2
0.031478	HLA-DRA	2
0.0675888	HLA-DRA	2
0.0592693	HLA-DRA	2
0.0196828	HLA-DRA	2
-0.17516	HLA-DRA	2
0.0574708	HLA-DRA	2
-0.0252313	HLA-DRA	2
-0.00432074	HLA-DRA	2
0.0928301	HLA-DRA	2
-0.0110914	HLA-DRA	2
-0.0758808	HLA-DRA	2
0.0209232	HLA-DRA	2
-0.0125713	HLA-DRA	2
0.0819559	HLA-DRA	2
0.0608158	HLA-DRA	2
0.0444892	HLA-DRA	2
0.039975	HLA-DRA	2
0.0355093	HLA-DRA	2
0.0615865	HLA-DRA	2
-0.000197953	HLA-DRA	2
0.0906197	HLA-DRA	2
0.0706659	HLA-DRA	2
-0.0513505	HLA-DRA	2
0.0646262	HLA-DRA	2
-0.0141398	HLA-DRA	2
0.152294	HLA-DRA	2
0.0837505	HLA-DRA	2
0.0508512	HLA-DRA	2
0.0748276	HLA-DRA	2
0.028273	HLA-DRA	2
0.0408454	HLA-DRA	2
0.101717	HLA-DRA	2
-0.00515329	HLA-DRA	2
0.104997	HLA-DRA	2
0.0294286	HLA-DRA	2
0.0547676	HLA-DRA	2
0.0292395	HLA-DRA	2
-0.104886	HLA-DRA	2
0.119852	HLA-DRA	2
0.134307	HLA-DRA	2
-0.0213023	HLA-DRA	2
-0.0416473	HLA-DRA	2
-0.00858537	HLA-DRA	2
0.170407	HLA-DRA	2
-0.272034	SMAD9	2
0.0903473	SMAD9	2
0.00329078	SMAD9	2
-0.023965	SMAD9	2
-0.0728217	SMAD9	2
0.125981	SMAD9	2
0.142674	SMAD9	2
-0.0493609	SMAD9	2
-0.0743937	SMAD9	2
-0.00939165	SMAD9	2
-0.110356	SMAD9	2
-0.108161	SMAD9	2
0.107915	SMAD9	2
0.00144105	SMAD9	2
0.0256421	SMAD9	2
-0.143531	SMAD9	2
0.0606369	SMAD9	2
-0.108891	SMAD9	2
-0.0705184	SMAD9	2
-0.0829062	SMAD9	2
0.0372376	SMAD9	2
0.105993	SMAD9	2
-0.0331743	SMAD9	2
-0.00811274	SMAD9	2
-0.0620585	SMAD9	2
-0.0410461	SMAD9	2
0.0568978	SMAD9	2
-0.154803	SMAD9	2
-0.123036	SMAD9	2
-0.144686	SMAD9	2
-0.0681596	SMAD9	2
0.0332747	SMAD9	2
0.0940287	SMAD9	2
-0.110029	SMAD9	2
-0.022211	SMAD9	2
-0.107523	SMAD9	2
0.203313	SMAD9	2
0.101303	SMAD9	2
0.190186	SMAD9	2
-0.133867	SMAD9	2
-0.0446559	SMAD9	2
0.154964	SMAD9	2
-0.0316153	SMAD9	2
0.0214652	SMAD9	2
0.0653084	SMAD9	2
-0.0609225	SMAD9	2
0.0242275	SMAD9	2
0.346713	SMAD9	2
0.0372733	SMAD9	2
0.0144712	SMAD9	2
0.0370241	SMAD9	2
-0.145536	SMAD9	2
0.100751	SMAD9	2
-0.0887217	SMAD9	2
0.0370609	SMAD9	2
-0.0532516	SMAD9	2
0.0868797	SMAD9	2
-0.193755	HLA-DMA	2
-0.154111	HLA-DMA	2
0.202106	HLA-DMA	2
-0.0059982	HLA-DMA	2
-0.0774866	HLA-DMA	2
-0.134382	HLA-DMA	2
-0.101403	HLA-DMA	2
-0.178512	HLA-DMA	2
-0.179501	HLA-DMA	2
-0.0544223	HLA-DMA	2
-0.00488651	HLA-DMA	2
-0.0141745	HLA-DMA	2
-0.0389182	HLA-DMA	2
-0.0742768	HLA-DMA	2
0.0341575	HLA-DMA	2
-0.0272737	HLA-DMA	2
-0.0543796	HLA-DMA	2
0.0397493	HLA-DMA	2
-0.126831	HLA-DMA	2
0.119295	HLA-DMA	2
-0.0786152	HLA-DMA	2
-0.122489	HLA-DMA	2
-0.0381778	HLA-DMA	2
-0.0530099	HLA-DMA	2
-0.11634	HLA-DMA	2
-0.256358	HLA-DMA	2
-0.151241	HLA-DMA	2
0.072889	HLA-DMA	2
-0.173126	HLA-DMA	2
-0.135985	HLA-DMA	2
0.0439005	HLA-DMA	2
-0.106575	HLA-DMA	2
-0.0927195	HLA-DMA	2
-0.247806	HLA-DMA	2
-0.252651	HLA-DMA	2
-0.204244	HLA-DMA	2
-0.0645271	HLA-DMA	2
-0.168345	HLA-DMA	2
-0.228301	HLA-DMA	2
-0.0735437	HLA-DMA	2
-0.0761469	HLA-DMA	2
-0.202902	HLA-DMA	2
-0.232406	HLA-DMA	2
-0.105978	HLA-DMA	2
-0.255842	HLA-DMA	2
-0.112672	HLA-DMA	2
0.0202949	HLA-DMA	2
-0.126096	HLA-DMA	2
0.00016743	HLA-DMA	2
-0.0894572	HLA-DMA	2
-0.302787	HLA-DMA	2
0.0356726	HLA-DMA	2
-0.0844062	HLA-DMA	2
-0.0777365	HLA-DMA	2
-0.121121	HLA-DMA	2
0.0274557	HLA-DMA	2
-0.0340458	HLA-DMA	2
-0.115748	MAF	2
-0.0560039	MAF	2
-0.468867	MAF	2
-0.00803323	MAF	2
-0.31105	MAF	2
0.0826419	MAF	2
-0.34784	MAF	2
-0.269094	MAF	2
-0.0910711	MAF	2
-0.127975	MAF	2
-0.167125	MAF	2
0.0507539	MAF	2
-0.0816543	MAF	2
0.0236679	MAF	2
0.148643	MAF	2
-0.107269	MAF	2
-0.604837	MAF	2
-0.518516	MAF	2
-0.271474	MAF	2
0.143177	MAF	2
-0.0831478	MAF	2
-0.153115	MAF	2
-0.0948895	MAF	2
0.0446075	MAF	2
-0.181669	MAF	2
-0.192215	MAF	2
-0.131343	MAF	2
0.118672	MAF	2
-0.261772	MAF	2
-0.358601	MAF	2
-0.121122	MAF	2
-0.100517	MAF	2
0.0293049	MAF	2
-0.195612	MAF	2
-0.0481007	MAF	2
-0.0577578	MAF	2
-0.129838	MAF	2
-0.282699	MAF	2
-0.314761	MAF	2
-0.196916	MAF	2
-0.15994	MAF	2
-0.112345	MAF	2
-0.169584	MAF	2
-0.0648322	MAF	2
-0.0107376	MAF	2
-0.122262	MAF	2
-0.153055	MAF	2
0.0492112	MAF	2
-0.0115934	MAF	2
-0.150726	MAF	2
-0.178405	MAF	2
-0.0850083	MAF	2
-0.153495	MAF	2
-0.166392	MAF	2
-0.0394666	MAF	2
-0.263494	MAF	2
-0.22579	MAF	2
-0.0465878	SPICE1	2
-0.312886	SPICE1	2
-0.183581	SPICE1	2
-0.38772	SPICE1	2
-0.24584	SPICE1	2
-0.549673	SPICE1	2
-0.328702	SPICE1	2
-0.423313	SPICE1	2
-0.41338	SPICE1	2
-0.073189	SPICE1	2
-0.146263	SPICE1	2
-0.228001	SPICE1	2
-0.463568	SPICE1	2
-0.207676	SPICE1	2
-0.571071	SPICE1	2
-0.175666	SPICE1	2
-0.0812782	SPICE1	2
-0.334777	SPICE1	2
-0.568133	SPICE1	2
-0.37811	SPICE1	2
-0.350911	SPICE1	2
-0.354617	SPICE1	2
-0.293469	SPICE1	2
-0.579992	SPICE1	2
-0.459703	SPICE1	2
-0.391081	SPICE1	2
-0.377861	SPICE1	2
-0.110615	SPICE1	2
-0.605663	SPICE1	2
-0.407054	SPICE1	2
-0.25584	SPICE1	2
-0.111229	SPICE1	2
-0.379991	SPICE1	2
-0.504169	SPICE1	2
-0.186988	SPICE1	2
-0.286147	SPICE1	2
-0.36119	SPICE1	2
-0.168078	SPICE1	2
0.0396056	SPICE1	2
-0.179741	SPICE1	2
-0.180162	SPICE1	2
-0.0688439	SPICE1	2
-0.497516	SPICE1	2
-0.276317	SPICE1	2
-0.328535	SPICE1	2
0.0995355	SPICE1	2
-0.321163	SPICE1	2
-0.421861	SPICE1	2
-0.144397	SPICE1	2
-0.243565	SPICE1	2
-0.191899	SPICE1	2
-0.569332	SPICE1	2
-0.100225	SPICE1	2
-0.0373559	SPICE1	2
-0.488044	SPICE1	2
-0.380671	SPICE1	2
-0.181068	SPICE1	2
0.029388	HLA-DPB1	2
-0.0191371	HLA-DPB1	2
-0.110754	HLA-DPB1	2
-0.033303	HLA-DPB1	2
0.0820429	HLA-DPB1	2
-0.090235	HLA-DPB1	2
0.130788	HLA-DPB1	2
0.0374	HLA-DPB1	2
-0.0527964	HLA-DPB1	2
0.037944	HLA-DPB1	2
0.0638074	HLA-DPB1	2
0.0379501	HLA-DPB1	2
-0.0216517	HLA-DPB1	2
0.107431	HLA-DPB1	2
-0.0560861	HLA-DPB1	2
0.0716518	HLA-DPB1	2
0.0576305	HLA-DPB1	2
0.214561	HLA-DPB1	2
-0.0285415	HLA-DPB1	2
0.0279165	HLA-DPB1	2
0.0955215	HLA-DPB1	2
-0.0086164	HLA-DPB1	2
0.0688676	HLA-DPB1	2
0.0511841	HLA-DPB1	2
0.111032	HLA-DPB1	2
0.0371797	HLA-DPB1	2
0.0221516	HLA-DPB1	2
-0.0755718	HLA-DPB1	2
0.125626	HLA-DPB1	2
0.0511508	HLA-DPB1	2
0.0601704	HLA-DPB1	2
0.0176216	HLA-DPB1	2
0.00695739	HLA-DPB1	2
-0.109716	HLA-DPB1	2
0.066219	HLA-DPB1	2
0.0419672	HLA-DPB1	2
0.185448	HLA-DPB1	2
0.191482	HLA-DPB1	2
0.0731117	HLA-DPB1	2
0.248198	HLA-DPB1	2
0.162945	HLA-DPB1	2
0.0268607	HLA-DPB1	2
0.0941051	HLA-DPB1	2
0.0902502	HLA-DPB1	2
0.0433306	HLA-DPB1	2
0.0549785	HLA-DPB1	2
0.111784	HLA-DPB1	2
0.108383	HLA-DPB1	2
0.0788595	HLA-DPB1	2
-0.0427663	HLA-DPB1	2
-0.0742936	HLA-DPB1	2
-0.0154406	HLA-DPB1	2
0.075746	HLA-DPB1	2
0.0797735	HLA-DPB1	2
-0.0188512	HLA-DPB1	2
0.0950559	HLA-DPB1	2
0.00966892	HLA-DPB1	2
-0.136438	GNA12	2
0.0909551	GNA12	2
-0.00524869	GNA12	2
-0.101571	GNA12	2
-0.0782675	GNA12	2
0.309713	GNA12	2
0.284435	GNA12	2
-0.0780354	GNA12	2
-0.0770203	GNA12	2
-0.0678622	GNA12	2
0.0231885	GNA12	2
-0.14006	GNA12	2
-0.148618	GNA12	2
-0.110019	GNA12	2
-0.00535157	GNA12	2
0.0882792	GNA12	2
-0.00187846	GNA12	2
-0.186556	GNA12	2
-0.0157823	GNA12	2
-0.30186	GNA12	2
0.089258	GNA12	2
-0.12004	GNA12	2
0.0877292	GNA12	2
-0.0529809	GNA12	2
-0.0570309	GNA12	2
-0.103688	GNA12	2
0.0797431	GNA12	2
-0.211581	GNA12	2
0.0304062	GNA12	2
-0.0276393	GNA12	2
-0.171896	GNA12	2
-0.0205862	GNA12	2
0.00523995	GNA12	2
-0.166026	GNA12	2
0.0405189	GNA12	2
-0.204064	GNA12	2
0.200906	GNA12	2
0.106094	GNA12	2
0.271281	GNA12	2
0.0684502	GNA12	2
-0.0218012	GNA12	2
0.0804367	GNA12	2
0.0456883	GNA12	2
0.142387	GNA12	2
-0.043794	GNA12	2
0.0063271	GNA12	2
0.171381	GNA12	2
0.0412242	GNA12	2
0.0602125	GNA12	2
0.120761	GNA12	2
-0.0899193	GNA12	2
0.0374402	GNA12	2
0.110951	GNA12	2
-0.172289	GNA12	2
-0.105451	GNA12	2
-0.106349	GNA12	2
-0.0398282	GNA12	2
0.0251045	SEC31B	2
-0.0193884	SEC31B	2
0.0836649	SEC31B	2
0.188861	SEC31B	2
-0.0234936	SEC31B	2
-0.10114	SEC31B	2
-0.217011	SEC31B	2
-0.081652	SEC31B	2
-0.0968703	SEC31B	2
0.066184	SEC31B	2
0.0602834	SEC31B	2
0.0487885	SEC31B	2
-0.0773679	SEC31B	2
-0.024799	SEC31B	2
-0.000815907	SEC31B	2
0.00438055	SEC31B	2
-0.0771631	SEC31B	2
-0.16013	SEC31B	2
0.170104	SEC31B	2
0.0709044	SEC31B	2
-0.0468648	SEC31B	2
0.038822	SEC31B	2
0.105841	SEC31B	2
-0.0146291	SEC31B	2
0.0597645	SEC31B	2
0.118594	SEC31B	2
-0.0132685	SEC31B	2
0.103901	SEC31B	2
-0.0889952	SEC31B	2
0.0111374	SEC31B	2
0.0391186	SEC31B	2
-0.0102354	SEC31B	2
0.0523573	SEC31B	2
0.127363	SEC31B	2
-0.121821	SEC31B	2
0.018375	SEC31B	2
-0.191599	SEC31B	2
0.251151	SEC31B	2
-0.0524598	SEC31B	2
0.112907	SEC31B	2
0.0808678	SEC31B	2
0.0226921	SEC31B	2
0.033995	SEC31B	2
0.0302875	SEC31B	2
-0.115564	SEC31B	2
-0.0265867	SEC31B	2
0.248343	SEC31B	2
-0.0542321	SEC31B	2
0.0631227	SEC31B	2
-0.213661	SEC31B	2
0.117982	SEC31B	2
0.0435109	SEC31B	2
0.0173431	SEC31B	2
0.17132	SEC31B	2
-0.0800863	SEC31B	2
-0.0425649	SEC31B	2
0.0356773	SEC31B	2
0.0160652	TBX3	2
-0.268134	TBX3	2
-0.189562	TBX3	2
-0.198218	TBX3	2
-0.230891	TBX3	2
-0.00487948	TBX3	2
-0.111639	TBX3	2
-0.147081	TBX3	2
0.0249687	TBX3	2
-0.0380755	TBX3	2
0.0200616	TBX3	2
-0.143216	TBX3	2
-0.179256	TBX3	2
0.0213711	TBX3	2
0.190591	TBX3	2
-0.110765	TBX3	2
-0.148797	TBX3	2
0.0176708	TBX3	2
-0.0907931	TBX3	2
0.332163	TBX3	2
-0.144688	TBX3	2
-0.24441	TBX3	2
-0.022801	TBX3	2
-0.0418895	TBX3	2
0.112232	TBX3	2
-0.0811187	TBX3	2
0.0853043	TBX3	2
-0.516589	TBX3	2
0.0421804	TBX3	2
-0.12942	TBX3	2
-0.0776565	TBX3	2
-0.0536933	TBX3	2
-0.017093	TBX3	2
-0.142668	TBX3	2
-0.150872	TBX3	2
-0.578576	TBX3	2
-0.384282	TBX3	2
-0.0634414	TBX3	2
-0.0888702	TBX3	2
-0.26755	TBX3	2
-0.0843015	TBX3	2
-0.0454532	TBX3	2
-0.00234665	TBX3	2
-0.248708	TBX3	2
-0.237166	TBX3	2
-0.0975482	TBX3	2
-0.0588201	TBX3	2
-0.307193	TBX3	2
-0.221874	TBX3	2
-0.292187	TBX3	2
-0.368	TBX3	2
-0.0373699	TBX3	2
-0.243881	TBX3	2
-0.317149	TBX3	2
-0.134196	TBX3	2
-0.170025	TBX3	2
-0.461532	TBX3	2

## Sheet: Figure S3E
CERES	GENE	TAG
-0.0289354	ZFP57	2
-0.147391	ZFP57	2
-0.0987032	ZFP57	2
-0.103193	ZFP57	2
-0.176534	ZFP57	2
-0.107032	ZFP57	2
-0.103078	ZFP57	2
-0.0915473	ZFP57	2
-0.0652526	ZFP57	2
-0.343278	ZFP57	2
-0.550432	ZFP57	2
-0.226726	ZFP57	2
-0.117048	ZFP57	2
-0.191013	ZFP57	2
-0.0802002	ZFP57	2
0.0103818	ZFP57	2
-0.282802	ZFP57	2
-0.0938769	ZFP57	2
-0.122869	ZFP57	2
-0.0414993	ZFP57	2
-0.028482	ZFP57	2
-0.110957	ZFP57	2
-0.543337	ZFP57	2
-0.0742199	ZFP57	2
-0.185287	ZFP57	2
-0.10878	ZFP57	2
-0.0660122	ZFP57	2
-0.0751646	ZFP57	2
-0.115844	ZFP57	2
-0.201855	ZFP57	2
-0.105951	ZFP57	2
-0.248032	ZFP57	2
-0.233945	ZFP57	2
-0.246455	ZFP57	2
-0.0339326	ZFP57	2
0.129454	ZFP57	2
0.0447371	ZFP57	2
-0.172405	ZFP57	2
-0.0262951	ZFP57	2
-0.065214	ZFP57	2
-0.014386	ZFP57	2
-0.272346	ZFP57	2
-0.177891	ZFP57	2
-0.204419	ZFP57	2
-0.0237835	ZFP57	2
-0.25866	ZFP57	2
-0.161511	ZFP57	2
-0.0746291	ZFP57	2
-0.137065	ZFP57	2
-0.104287	ZFP57	2
-0.318161	ZFP57	2
-0.200619	ZFP57	2
-0.297918	ZFP57	2
-0.110155	ZFP57	2
0.00833957	ZFP57	2
-0.264946	ZFP57	2
-0.092371	ZFP57	2
-0.151516	ZFP57	2
-0.157203	ZFP57	2
-0.143801	ZFP57	2
0.0660723	ZFP57	2
-0.120884	ZFP57	2
-0.0762698	ZFP57	2
-0.133057	ZFP57	2
-0.0487072	ZFP57	2
-0.000579765	ZFP57	2
-0.198891	ZFP57	2
-0.230777	ZFP57	2
-0.16263	ZFP57	2
-0.103929	ZFP57	2
0.131129	ZFP57	2
-0.0571764	ZFP57	2
-0.256639	ZFP57	2
0.0661857	ZFP57	2
-0.135647	ZFP57	2
-0.0748297	ZFP57	2
-0.0936035	ZFP57	2
-0.0923458	ZFP57	2
-0.124818	ZFP57	2
-0.0968018	ZFP57	2
-0.0585323	ZFP57	2
-0.220065	ZFP57	2
-0.216887	ZFP57	2
0.000739739	ZFP57	2
-0.109188	ZFP57	2
-0.137216	ZFP57	2
-0.0958091	ZFP57	2
-0.255724	ZFP57	2
-0.218564	ZFP57	2
-0.12081	ZFP57	2
-0.103854	ZFP57	2
-0.00848059	ZFP57	2
-0.123889	ZFP57	2
-0.0206533	ZFP57	2
-0.0924967	ZFP57	2
0.655617	ZFP57	2
-0.103356	ZFP57	2
-0.0759874	ZFP57	2
-0.174509	ZFP57	2
-0.177782	ZFP57	2
-0.0819907	ZFP57	2
-0.0780815	ZFP57	2
-0.354801	ZFP57	2
-0.120384	ZFP57	2
-0.0741422	ZFP57	2
-0.172295	ZFP57	2
-0.145416	ZFP57	2
-0.0699899	ZFP57	2
-0.10492	ZFP57	2
-0.0775643	ZFP57	2
0.162922	ZFP57	2
-0.0833813	ZFP57	2
-0.11919	ZFP57	2
-0.143547	ZFP57	2
-0.0666564	TRIM39	2
0.253262	TRIM39	2
0.0530899	TRIM39	2
0.0997712	TRIM39	2
-0.00956806	TRIM39	2
-0.0237665	TRIM39	2
0.109325	TRIM39	2
0.286237	TRIM39	2
0.00373245	TRIM39	2
-0.0240001	TRIM39	2
0.114954	TRIM39	2
-0.144021	TRIM39	2
0.0576576	TRIM39	2
-0.177182	TRIM39	2
0.0244962	TRIM39	2
0.146467	TRIM39	2
-0.128457	TRIM39	2
-0.00326772	TRIM39	2
0.0602294	TRIM39	2
-0.0460183	TRIM39	2
-0.0475546	TRIM39	2
0.165615	TRIM39	2
0.209054	TRIM39	2
0.168493	TRIM39	2
0.0505516	TRIM39	2
0.063542	TRIM39	2
-0.0117013	TRIM39	2
0.0801354	TRIM39	2
0.013352	TRIM39	2
0.0106599	TRIM39	2
0.0482313	TRIM39	2
0.000117313	TRIM39	2
0.144675	TRIM39	2
0.100401	TRIM39	2
0.0255071	TRIM39	2
0.214771	TRIM39	2
0.122996	TRIM39	2
-0.00896904	TRIM39	2
-0.0292032	TRIM39	2
0.0576734	TRIM39	2
0.0567042	TRIM39	2
-0.0968272	TRIM39	2
0.0899542	TRIM39	2
-0.143028	TRIM39	2
0.0940625	TRIM39	2
0.042034	TRIM39	2
0.152139	TRIM39	2
-0.172843	TRIM39	2
0.127337	TRIM39	2
0.0618354	TRIM39	2
-0.317762	TRIM39	2
0.0256877	TRIM39	2
-0.01729	TRIM39	2
0.0123119	TRIM39	2
0.156758	TRIM39	2
0.113524	TRIM39	2
0.0763085	TRIM39	2
-0.0589248	TRIM39	2
0.0450361	TRIM39	2
-0.0298487	TRIM39	2
0.210594	TRIM39	2
0.0344107	TRIM39	2
-0.0197892	TRIM39	2
0.0878062	TRIM39	2
0.11757	TRIM39	2
0.0311827	TRIM39	2
0.0022996	TRIM39	2
-0.0428771	TRIM39	2
0.157045	TRIM39	2
0.0383971	TRIM39	2
0.102767	TRIM39	2
0.0828195	TRIM39	2
-0.143316	TRIM39	2
-0.029034	TRIM39	2
0.0328411	TRIM39	2
-0.0296628	TRIM39	2
0.0812526	TRIM39	2
0.0493148	TRIM39	2
-0.149368	TRIM39	2
0.124436	TRIM39	2
-0.065974	TRIM39	2
-0.0338315	TRIM39	2
0.109246	TRIM39	2
0.0955258	TRIM39	2
0.120631	TRIM39	2
0.0409413	TRIM39	2
0.00871953	TRIM39	2
0.0319823	TRIM39	2
0.0820069	TRIM39	2
0.0157447	TRIM39	2
0.0144114	TRIM39	2
0.0232799	TRIM39	2
0.0472538	TRIM39	2
0.0903238	TRIM39	2
0.0757273	TRIM39	2
0.0835743	TRIM39	2
0.0232286	TRIM39	2
0.0950985	TRIM39	2
0.111974	TRIM39	2
-0.0714586	TRIM39	2
-0.016424	TRIM39	2
-0.352938	TRIM39	2
-0.270069	TRIM39	2
0.181718	TRIM39	2
0.0281889	TRIM39	2
-0.0420562	TRIM39	2
0.00697901	TRIM39	2
0.100843	TRIM39	2
0.100077	TRIM39	2
0.0383071	TRIM39	2
-0.00716077	TRIM39	2
-0.096156	TRIM39	2
0.0526564	TRIM39	2
0.0379767	TRIM39	2
0.0738198	BTN3A2	2
0.198183	BTN3A2	2
0.0793264	BTN3A2	2
0.125642	BTN3A2	2
0.128975	BTN3A2	2
0.238007	BTN3A2	2
0.0735516	BTN3A2	2
0.233555	BTN3A2	2
0.185299	BTN3A2	2
0.0777377	BTN3A2	2
0.179137	BTN3A2	2
0.122905	BTN3A2	2
0.0749355	BTN3A2	2
0.128096	BTN3A2	2
0.102263	BTN3A2	2
-0.00349556	BTN3A2	2
0.0224918	BTN3A2	2
0.173557	BTN3A2	2
0.137193	BTN3A2	2
0.172671	BTN3A2	2
0.0327125	BTN3A2	2
0.182652	BTN3A2	2
-0.0362979	BTN3A2	2
0.20091	BTN3A2	2
0.018085	BTN3A2	2
0.149829	BTN3A2	2
0.0473988	BTN3A2	2
0.191414	BTN3A2	2
0.131142	BTN3A2	2
0.124302	BTN3A2	2
0.253058	BTN3A2	2
-0.173364	BTN3A2	2
-0.0342067	BTN3A2	2
0.0255715	BTN3A2	2
-0.0926797	BTN3A2	2
0.201401	BTN3A2	2
0.127801	BTN3A2	2
0.0864866	BTN3A2	2
-0.121122	BTN3A2	2
0.0928127	BTN3A2	2
0.166243	BTN3A2	2
-0.0512489	BTN3A2	2
0.216019	BTN3A2	2
0.107919	BTN3A2	2
0.0386444	BTN3A2	2
-0.0445278	BTN3A2	2
0.237317	BTN3A2	2
0.108252	BTN3A2	2
0.0513299	BTN3A2	2
0.0123807	BTN3A2	2
0.110295	BTN3A2	2
0.114201	BTN3A2	2
0.053757	BTN3A2	2
0.171658	BTN3A2	2
0.144406	BTN3A2	2
0.00542765	BTN3A2	2
0.101774	BTN3A2	2
-0.0883993	BTN3A2	2
0.00380223	BTN3A2	2
0.0967433	BTN3A2	2
0.24963	BTN3A2	2
-0.081192	BTN3A2	2
0.114598	BTN3A2	2
0.138929	BTN3A2	2
0.1276	BTN3A2	2
0.110219	BTN3A2	2
0.0538695	BTN3A2	2
0.0335467	BTN3A2	2
0.0211533	BTN3A2	2
0.0818314	BTN3A2	2
0.00406369	BTN3A2	2
0.0678371	BTN3A2	2
0.196044	BTN3A2	2
0.0672183	BTN3A2	2
-0.0336828	BTN3A2	2
0.281933	BTN3A2	2
0.0216569	BTN3A2	2
0.144586	BTN3A2	2
0.156393	BTN3A2	2
-0.0805675	BTN3A2	2
0.122838	BTN3A2	2
0.0449145	BTN3A2	2
0.0430171	BTN3A2	2
0.205156	BTN3A2	2
0.150011	BTN3A2	2
0.115019	BTN3A2	2
0.189982	BTN3A2	2
0.151543	BTN3A2	2
0.237402	BTN3A2	2
0.114401	BTN3A2	2
0.115224	BTN3A2	2
0.173636	BTN3A2	2
0.0883174	BTN3A2	2
0.064209	BTN3A2	2
0.0567208	BTN3A2	2
-0.499154	BTN3A2	2
0.122646	BTN3A2	2
0.18658	BTN3A2	2
0.0203444	BTN3A2	2
0.0703449	BTN3A2	2
0.120248	BTN3A2	2
0.176245	BTN3A2	2
0.153744	BTN3A2	2
0.119872	BTN3A2	2
0.237939	BTN3A2	2
0.160447	BTN3A2	2
0.0659949	BTN3A2	2
0.0211609	BTN3A2	2
0.0850734	BTN3A2	2
0.0753372	BTN3A2	2
0.204769	BTN3A2	2
0.0701334	BTN3A2	2
0.176836	BTN3A2	2
0.301906	BTN3A2	2
0.0797856	CHRNA3	2
0.143205	CHRNA3	2
0.101095	CHRNA3	2
0.0836428	CHRNA3	2
0.0752967	CHRNA3	2
0.0821325	CHRNA3	2
0.0814049	CHRNA3	2
0.0181774	CHRNA3	2
0.0957733	CHRNA3	2
0.0984206	CHRNA3	2
0.178605	CHRNA3	2
0.40533	CHRNA3	2
0.061456	CHRNA3	2
0.0848594	CHRNA3	2
0.139072	CHRNA3	2
0.0738	CHRNA3	2
0.0752784	CHRNA3	2
0.207019	CHRNA3	2
0.0605543	CHRNA3	2
0.000142861	CHRNA3	2
0.0860464	CHRNA3	2
0.191528	CHRNA3	2
0.0510942	CHRNA3	2
0.130567	CHRNA3	2
0.00711134	CHRNA3	2
0.110931	CHRNA3	2
0.107576	CHRNA3	2
0.134619	CHRNA3	2
0.0119721	CHRNA3	2
0.162931	CHRNA3	2
0.214304	CHRNA3	2
0.0418702	CHRNA3	2
0.235841	CHRNA3	2
0.0698275	CHRNA3	2
0.154181	CHRNA3	2
0.0749026	CHRNA3	2
0.0269268	CHRNA3	2
0.112789	CHRNA3	2
0.157083	CHRNA3	2
0.0400786	CHRNA3	2
0.00974589	CHRNA3	2
0.166284	CHRNA3	2
0.154434	CHRNA3	2
0.135127	CHRNA3	2
0.00992498	CHRNA3	2
-0.00218855	CHRNA3	2
0.120353	CHRNA3	2
0.0449555	CHRNA3	2
0.105761	CHRNA3	2
0.0321563	CHRNA3	2
-0.0532846	CHRNA3	2
0.158666	CHRNA3	2
0.0601868	CHRNA3	2
0.146328	CHRNA3	2
0.0593097	CHRNA3	2
0.214485	CHRNA3	2
0.216187	CHRNA3	2
0.0865285	CHRNA3	2
0.0131761	CHRNA3	2
-0.15338	CHRNA3	2
0.0508642	CHRNA3	2
0.0993027	CHRNA3	2
0.149543	CHRNA3	2
0.00954573	CHRNA3	2
0.0576651	CHRNA3	2
0.0817241	CHRNA3	2
0.0556264	CHRNA3	2
0.0562954	CHRNA3	2
0.0153519	CHRNA3	2
0.0629797	CHRNA3	2
0.233908	CHRNA3	2
0.104731	CHRNA3	2
0.287761	CHRNA3	2
0.151585	CHRNA3	2
0.0940233	CHRNA3	2
0.147295	CHRNA3	2
0.0391441	CHRNA3	2
0.0576508	CHRNA3	2
0.204421	CHRNA3	2
0.106249	CHRNA3	2
0.118214	CHRNA3	2
0.0783376	CHRNA3	2
0.0538666	CHRNA3	2
0.0371473	CHRNA3	2
0.0535932	CHRNA3	2
0.0790926	CHRNA3	2
0.0520778	CHRNA3	2
0.144013	CHRNA3	2
-0.0241813	CHRNA3	2
0.0696753	CHRNA3	2
0.0597787	CHRNA3	2
0.00956375	CHRNA3	2
0.136858	CHRNA3	2
0.121998	CHRNA3	2
0.120967	CHRNA3	2
-0.232811	CHRNA3	2
0.130393	CHRNA3	2
0.0643134	CHRNA3	2
0.0183241	CHRNA3	2
0.141979	CHRNA3	2
0.035878	CHRNA3	2
0.0190661	CHRNA3	2
0.126392	CHRNA3	2
0.108001	CHRNA3	2
0.102111	CHRNA3	2
-0.0165191	CHRNA3	2
0.0245342	CHRNA3	2
0.0293351	CHRNA3	2
0.182474	CHRNA3	2
0.105523	CHRNA3	2
0.0314353	CHRNA3	2
-0.0184356	CHRNA3	2
0.17477	CHRNA3	2
0.109369	CHRNA3	2
-0.0481253	PSORS1C2	2
0.165902	PSORS1C2	2
0.0684932	PSORS1C2	2
0.0588933	PSORS1C2	2
0.0801642	PSORS1C2	2
0.0326566	PSORS1C2	2
0.0327102	PSORS1C2	2
-0.0329283	PSORS1C2	2
0.157586	PSORS1C2	2
0.0701265	PSORS1C2	2
0.0780223	PSORS1C2	2
0.0866796	PSORS1C2	2
0.109645	PSORS1C2	2
0.0419202	PSORS1C2	2
0.143396	PSORS1C2	2
-0.112879	PSORS1C2	2
-0.0596947	PSORS1C2	2
0.105458	PSORS1C2	2
0.022481	PSORS1C2	2
0.03803	PSORS1C2	2
0.132271	PSORS1C2	2
0.121378	PSORS1C2	2
0.086608	PSORS1C2	2
0.162134	PSORS1C2	2
0.102045	PSORS1C2	2
0.0785281	PSORS1C2	2
0.208917	PSORS1C2	2
0.0584288	PSORS1C2	2
0.105348	PSORS1C2	2
-0.0268555	PSORS1C2	2
0.0504328	PSORS1C2	2
-0.0523854	PSORS1C2	2
0.116604	PSORS1C2	2
0.137054	PSORS1C2	2
0.0713128	PSORS1C2	2
0.15651	PSORS1C2	2
0.0688376	PSORS1C2	2
0.0559653	PSORS1C2	2
-0.0536015	PSORS1C2	2
0.087438	PSORS1C2	2
0.0242748	PSORS1C2	2
0.107134	PSORS1C2	2
-0.0118622	PSORS1C2	2
-0.0631538	PSORS1C2	2
0.152643	PSORS1C2	2
0.0531475	PSORS1C2	2
0.126979	PSORS1C2	2
0.0872287	PSORS1C2	2
0.0163174	PSORS1C2	2
0.0882248	PSORS1C2	2
0.145391	PSORS1C2	2
0.0110484	PSORS1C2	2
0.0230193	PSORS1C2	2
0.12641	PSORS1C2	2
0.114584	PSORS1C2	2
0.0886293	PSORS1C2	2
0.0759012	PSORS1C2	2
0.181658	PSORS1C2	2
0.0318581	PSORS1C2	2
0.0547828	PSORS1C2	2
0.186225	PSORS1C2	2
0.118576	PSORS1C2	2
-0.0724472	PSORS1C2	2
0.0155421	PSORS1C2	2
0.055406	PSORS1C2	2
0.218446	PSORS1C2	2
-0.0075697	PSORS1C2	2
0.0598636	PSORS1C2	2
0.112843	PSORS1C2	2
0.0249764	PSORS1C2	2
0.016727	PSORS1C2	2
0.101466	PSORS1C2	2
-0.000283517	PSORS1C2	2
-0.0745353	PSORS1C2	2
-0.0397973	PSORS1C2	2
-0.0235131	PSORS1C2	2
0.0659896	PSORS1C2	2
0.00342176	PSORS1C2	2
0.0620515	PSORS1C2	2
-0.0331954	PSORS1C2	2
0.185705	PSORS1C2	2
0.0573791	PSORS1C2	2
0.0587739	PSORS1C2	2
0.152827	PSORS1C2	2
0.0722646	PSORS1C2	2
0.111575	PSORS1C2	2
0.180749	PSORS1C2	2
0.241746	PSORS1C2	2
0.0246346	PSORS1C2	2
0.173996	PSORS1C2	2
0.0281115	PSORS1C2	2
0.216908	PSORS1C2	2
0.0558228	PSORS1C2	2
0.0996706	PSORS1C2	2
0.157281	PSORS1C2	2
0.31778	PSORS1C2	2
0.0951553	PSORS1C2	2
0.0751155	PSORS1C2	2
0.0730148	PSORS1C2	2
0.0725642	PSORS1C2	2
0.025887	PSORS1C2	2
0.189885	PSORS1C2	2
0.0394176	PSORS1C2	2
0.156744	PSORS1C2	2
0.0746548	PSORS1C2	2
0.0720929	PSORS1C2	2
0.0272168	PSORS1C2	2
0.189844	PSORS1C2	2
-0.0387275	PSORS1C2	2
0.121536	PSORS1C2	2
0.0280938	PSORS1C2	2
0.0976708	PSORS1C2	2
0.0425274	PSORS1C2	2
0.172177	PSORS1C2	2
-0.151116	MOG	2
-0.485555	MOG	2
-0.41912	MOG	2
-0.251464	MOG	2
-0.515529	MOG	2
-0.619637	MOG	2
-0.511821	MOG	2
-0.225959	MOG	2
-0.729939	MOG	2
-0.266244	MOG	2
-0.790793	MOG	2
-0.471806	MOG	2
-0.482649	MOG	2
-0.416328	MOG	2
-0.46183	MOG	2
-0.328294	MOG	2
-0.190675	MOG	2
-0.748164	MOG	2
-0.34927	MOG	2
-0.696671	MOG	2
-1.09191	MOG	2
-0.551843	MOG	2
-0.487349	MOG	2
-0.296207	MOG	2
-0.607011	MOG	2
-0.375317	MOG	2
-0.456121	MOG	2
-0.247031	MOG	2
-0.614018	MOG	2
-0.956956	MOG	2
-0.354847	MOG	2
-1.14045	MOG	2
-0.457269	MOG	2
-0.680831	MOG	2
-0.356023	MOG	2
-0.213841	MOG	2
-0.262793	MOG	2
-0.581286	MOG	2
-0.335316	MOG	2
-0.752378	MOG	2
-0.00848315	MOG	2
-0.511221	MOG	2
-0.496227	MOG	2
-0.930437	MOG	2
-0.755436	MOG	2
-0.586192	MOG	2
-0.685687	MOG	2
-0.24662	MOG	2
-0.451368	MOG	2
-0.145922	MOG	2
-0.601713	MOG	2
-0.466222	MOG	2
-0.263966	MOG	2
-0.437729	MOG	2
-0.439727	MOG	2
-0.64102	MOG	2
-0.442715	MOG	2
-0.0507426	MOG	2
-0.588502	MOG	2
-0.971011	MOG	2
-0.88269	MOG	2
-0.393666	MOG	2
-0.244741	MOG	2
-0.684858	MOG	2
-0.343782	MOG	2
-0.363332	MOG	2
-0.432882	MOG	2
-0.470177	MOG	2
-1.61463	MOG	2
-0.635557	MOG	2
-0.348004	MOG	2
-0.556317	MOG	2
-1.09647	MOG	2
-0.681575	MOG	2
-0.690359	MOG	2
-0.737468	MOG	2
-0.651876	MOG	2
-0.694507	MOG	2
-0.600105	MOG	2
-0.609961	MOG	2
-0.23019	MOG	2
-0.349313	MOG	2
-0.450311	MOG	2
-0.52974	MOG	2
-0.257735	MOG	2
-1.28397	MOG	2
-0.362932	MOG	2
-0.692533	MOG	2
-0.539337	MOG	2
-0.404121	MOG	2
-0.25809	MOG	2
-0.642774	MOG	2
-0.536124	MOG	2
-0.370651	MOG	2
-0.830772	MOG	2
-0.829232	MOG	2
-0.490762	MOG	2
-0.151545	MOG	2
-0.810718	MOG	2
-0.280774	MOG	2
-1.02264	MOG	2
-0.0953955	MOG	2
-0.301753	MOG	2
-0.361801	MOG	2
-0.585715	MOG	2
-0.386204	MOG	2
-0.488097	MOG	2
-0.40974	MOG	2
-0.227231	MOG	2
-0.293898	MOG	2
-0.483203	MOG	2
-0.535899	MOG	2
-0.420173	MOG	2
-0.346966	MOG	2
-0.563541	DDX39B	1
-0.52568	DDX39B	1
-0.588824	DDX39B	1
-0.554241	DDX39B	1
-0.622255	DDX39B	1
-0.512049	DDX39B	1
-0.659952	DDX39B	1
-0.357165	DDX39B	1
-1.05396	DDX39B	1
-0.393765	DDX39B	1
0.158643	DDX39B	1
-0.894176	DDX39B	1
-0.306218	DDX39B	1
-1.07458	DDX39B	1
-0.32101	DDX39B	1
-0.602884	DDX39B	1
-0.783021	DDX39B	1
-1.06343	DDX39B	1
-0.504487	DDX39B	1
-1.16313	DDX39B	1
-0.252074	DDX39B	1
-0.575576	DDX39B	1
-0.528446	DDX39B	1
-0.39726	DDX39B	1
-0.804649	DDX39B	1
-0.172681	DDX39B	1
0.0916644	DDX39B	1
-0.900432	DDX39B	1
-1.30135	DDX39B	1
-1.3452	DDX39B	1
-0.271351	DDX39B	1
0.0429352	DDX39B	1
-0.352849	DDX39B	1
-0.454881	DDX39B	1
-0.440288	DDX39B	1
-0.29387	DDX39B	1
-0.989304	DDX39B	1
-0.659741	DDX39B	1
-0.334996	DDX39B	1
-0.593891	DDX39B	1
-0.974367	DDX39B	1
-0.0245564	DDX39B	1
-0.916481	DDX39B	1
-0.684925	DDX39B	1
-0.205689	DDX39B	1
-1.23623	DDX39B	1
-0.850162	DDX39B	1
-0.81641	DDX39B	1
-0.73269	DDX39B	1
-0.729764	DDX39B	1
-1.19404	DDX39B	1
-0.312932	DDX39B	1
-1.02544	DDX39B	1
-0.914367	DDX39B	1
-0.307917	DDX39B	1
0.27014	DDX39B	1
-0.608878	DDX39B	1
-0.468659	DDX39B	1
-1.2885	DDX39B	1
-0.264532	DDX39B	1
-0.779735	DDX39B	1
-0.283349	DDX39B	1
-0.929285	DDX39B	1
-0.386394	DDX39B	1
-0.869139	DDX39B	1
-0.860464	DDX39B	1
-0.762934	DDX39B	1
-1.01451	DDX39B	1
-1.21173	DDX39B	1
-0.543448	DDX39B	1
-0.172587	DDX39B	1
-0.777454	DDX39B	1
-0.926515	DDX39B	1
-0.519025	DDX39B	1
-0.757914	DDX39B	1
-1.06705	DDX39B	1
-0.628558	DDX39B	1
-0.13947	DDX39B	1
-0.686163	DDX39B	1
-0.693268	DDX39B	1
-0.404734	DDX39B	1
-0.731631	DDX39B	1
-0.900068	DDX39B	1
-0.689206	DDX39B	1
-0.784567	DDX39B	1
-0.780854	DDX39B	1
-0.974319	DDX39B	1
-0.656724	DDX39B	1
-0.910869	DDX39B	1
-0.809153	DDX39B	1
-0.24819	DDX39B	1
-0.29933	DDX39B	1
-1.07023	DDX39B	1
-0.285331	DDX39B	1
-0.689804	DDX39B	1
-1.52568	DDX39B	1
-0.764545	DDX39B	1
-0.0207941	DDX39B	1
-0.654753	DDX39B	1
-0.34652	DDX39B	1
-0.185388	DDX39B	1
-1.32213	DDX39B	1
-0.510105	DDX39B	1
-0.0713596	DDX39B	1
-0.354247	DDX39B	1
-1.0572	DDX39B	1
-0.570823	DDX39B	1
-0.499321	DDX39B	1
-0.528503	DDX39B	1
-0.458786	DDX39B	1
-1.04475	DDX39B	1
-0.716911	DDX39B	1
-0.855271	DDX39B	1
-0.994041	DDX39B	1
0.161893	CCHCR1	2
0.244837	CCHCR1	2
0.0124219	CCHCR1	2
0.125329	CCHCR1	2
0.0324304	CCHCR1	2
0.0476028	CCHCR1	2
0.150319	CCHCR1	2
0.0376881	CCHCR1	2
0.0540309	CCHCR1	2
0.152388	CCHCR1	2
0.231756	CCHCR1	2
0.211001	CCHCR1	2
-0.0121744	CCHCR1	2
0.165906	CCHCR1	2
0.186249	CCHCR1	2
0.120588	CCHCR1	2
-0.00356319	CCHCR1	2
0.119096	CCHCR1	2
0.068818	CCHCR1	2
0.0640055	CCHCR1	2
-0.0173938	CCHCR1	2
0.0603123	CCHCR1	2
0.285225	CCHCR1	2
0.0889226	CCHCR1	2
0.0887479	CCHCR1	2
0.0297109	CCHCR1	2
0.0241768	CCHCR1	2
0.115566	CCHCR1	2
0.0961057	CCHCR1	2
0.155307	CCHCR1	2
0.0692336	CCHCR1	2
0.00702992	CCHCR1	2
0.16418	CCHCR1	2
0.118422	CCHCR1	2
0.0621511	CCHCR1	2
0.0915486	CCHCR1	2
0.106406	CCHCR1	2
0.131123	CCHCR1	2
0.0160293	CCHCR1	2
0.0661565	CCHCR1	2
0.0351026	CCHCR1	2
-0.0145381	CCHCR1	2
0.0393471	CCHCR1	2
0.077076	CCHCR1	2
0.0717602	CCHCR1	2
0.0898372	CCHCR1	2
0.0849561	CCHCR1	2
0.086869	CCHCR1	2
0.0543732	CCHCR1	2
0.123526	CCHCR1	2
0.14643	CCHCR1	2
-0.00591836	CCHCR1	2
-0.0102738	CCHCR1	2
0.0811058	CCHCR1	2
0.115958	CCHCR1	2
0.0841382	CCHCR1	2
0.16357	CCHCR1	2
-0.0510979	CCHCR1	2
0.0674023	CCHCR1	2
0.1716	CCHCR1	2
0.00215883	CCHCR1	2
0.0951375	CCHCR1	2
-0.0280877	CCHCR1	2
0.0628293	CCHCR1	2
0.122589	CCHCR1	2
0.152193	CCHCR1	2
0.170077	CCHCR1	2
0.0312345	CCHCR1	2
0.0580533	CCHCR1	2
0.0605135	CCHCR1	2
0.0243603	CCHCR1	2
0.0561581	CCHCR1	2
0.111276	CCHCR1	2
0.0887993	CCHCR1	2
0.109072	CCHCR1	2
0.0290389	CCHCR1	2
0.0847204	CCHCR1	2
0.187451	CCHCR1	2
-0.0135268	CCHCR1	2
0.171579	CCHCR1	2
0.0360495	CCHCR1	2
0.0128489	CCHCR1	2
0.0892919	CCHCR1	2
0.0963835	CCHCR1	2
0.172472	CCHCR1	2
0.0655157	CCHCR1	2
-0.0571941	CCHCR1	2
0.188656	CCHCR1	2
0.0611316	CCHCR1	2
0.0466886	CCHCR1	2
0.0744103	CCHCR1	2
0.0374992	CCHCR1	2
0.0545675	CCHCR1	2
0.0858382	CCHCR1	2
0.179181	CCHCR1	2
0.0881635	CCHCR1	2
0.145331	CCHCR1	2
0.0868218	CCHCR1	2
0.187724	CCHCR1	2
0.109205	CCHCR1	2
0.0498112	CCHCR1	2
0.170502	CCHCR1	2
0.00401861	CCHCR1	2
0.111978	CCHCR1	2
0.124702	CCHCR1	2
0.076512	CCHCR1	2
-0.0847826	CCHCR1	2
0.103882	CCHCR1	2
0.0121578	CCHCR1	2
0.051369	CCHCR1	2
0.0824261	CCHCR1	2
0.270882	CCHCR1	2
0.000286647	CCHCR1	2
0.136577	CCHCR1	2
-0.086554	MICA	2
0.195375	MICA	2
0.0927633	MICA	2
-0.0545254	MICA	2
0.0254275	MICA	2
0.1491	MICA	2
0.0928691	MICA	2
0.0297866	MICA	2
0.241217	MICA	2
0.185428	MICA	2
0.418726	MICA	2
0.156131	MICA	2
-0.0663726	MICA	2
0.0607481	MICA	2
0.0875309	MICA	2
0.245787	MICA	2
-0.0440259	MICA	2
0.169678	MICA	2
0.132842	MICA	2
0.0742929	MICA	2
0.0734703	MICA	2
0.100758	MICA	2
0.042529	MICA	2
-0.0113891	MICA	2
0.0197056	MICA	2
-0.00562341	MICA	2
0.0526493	MICA	2
-0.0276146	MICA	2
0.033572	MICA	2
-0.0566263	MICA	2
0.0685851	MICA	2
0.0560605	MICA	2
0.147544	MICA	2
-0.034309	MICA	2
-0.0626303	MICA	2
0.246315	MICA	2
0.183363	MICA	2
-0.0147193	MICA	2
-0.0294971	MICA	2
0.0509345	MICA	2
0.073549	MICA	2
0.0329972	MICA	2
0.101658	MICA	2
-0.00227729	MICA	2
0.0173049	MICA	2
-0.100978	MICA	2
0.123273	MICA	2
0.141806	MICA	2
0.0860374	MICA	2
0.00243936	MICA	2
0.0820517	MICA	2
0.0480321	MICA	2
-0.235417	MICA	2
0.12356	MICA	2
0.0800735	MICA	2
0.0611617	MICA	2
0.00930917	MICA	2
-0.0955848	MICA	2
0.0822711	MICA	2
-0.0191341	MICA	2
0.191688	MICA	2
0.106271	MICA	2
0.0152071	MICA	2
-0.0443623	MICA	2
0.0676195	MICA	2
0.0856819	MICA	2
0.0858972	MICA	2
0.0778758	MICA	2
-0.0972088	MICA	2
0.0556227	MICA	2
0.18612	MICA	2
0.117027	MICA	2
-0.0190794	MICA	2
0.0282638	MICA	2
-0.116834	MICA	2
0.0732506	MICA	2
0.0805951	MICA	2
0.169681	MICA	2
0.0843336	MICA	2
0.0127958	MICA	2
0.0149802	MICA	2
-0.0261701	MICA	2
0.0906166	MICA	2
0.103266	MICA	2
0.0679017	MICA	2
0.0153241	MICA	2
0.079628	MICA	2
0.11305	MICA	2
-0.0439019	MICA	2
0.524328	MICA	2
-0.00532618	MICA	2
0.157909	MICA	2
-0.00948202	MICA	2
0.0404069	MICA	2
0.0756641	MICA	2
0.0445942	MICA	2
0.0410688	MICA	2
0.0627588	MICA	2
0.0517884	MICA	2
-0.0579876	MICA	2
0.102964	MICA	2
0.149071	MICA	2
0.285131	MICA	2
0.0417715	MICA	2
0.0399459	MICA	2
0.15096	MICA	2
0.116656	MICA	2
0.166871	MICA	2
0.320351	MICA	2
-0.0240544	MICA	2
0.24671	MICA	2
0.0513373	MICA	2
0.0991487	MICA	2
0.0782553	MICA	2
0.0270754	LY6G5B	2
0.121844	LY6G5B	2
-0.017154	LY6G5B	2
-0.129659	LY6G5B	2
-0.0547881	LY6G5B	2
-0.0786636	LY6G5B	2
0.15507	LY6G5B	2
0.00637964	LY6G5B	2
0.0619177	LY6G5B	2
-0.22499	LY6G5B	2
-0.195347	LY6G5B	2
0.157269	LY6G5B	2
-0.0431186	LY6G5B	2
-0.00321833	LY6G5B	2
0.0310681	LY6G5B	2
0.0585133	LY6G5B	2
-0.141197	LY6G5B	2
-0.0782749	LY6G5B	2
-0.0556165	LY6G5B	2
-0.00036562	LY6G5B	2
-0.0828275	LY6G5B	2
-0.0751761	LY6G5B	2
-0.128234	LY6G5B	2
-0.0797976	LY6G5B	2
0.0181046	LY6G5B	2
-0.0797972	LY6G5B	2
-0.0153514	LY6G5B	2
-0.00765096	LY6G5B	2
-0.0774018	LY6G5B	2
0.0453689	LY6G5B	2
-0.0844258	LY6G5B	2
0.0336399	LY6G5B	2
0.0218312	LY6G5B	2
-0.0468618	LY6G5B	2
-0.0900343	LY6G5B	2
-0.0147604	LY6G5B	2
0.00977125	LY6G5B	2
-0.106606	LY6G5B	2
0.064964	LY6G5B	2
-0.0222348	LY6G5B	2
-0.00314874	LY6G5B	2
-0.035232	LY6G5B	2
0.0123215	LY6G5B	2
-0.084807	LY6G5B	2
-0.0288663	LY6G5B	2
0.0420468	LY6G5B	2
0.0721438	LY6G5B	2
0.144168	LY6G5B	2
-0.00650304	LY6G5B	2
-0.0521946	LY6G5B	2
0.0801823	LY6G5B	2
-0.0297569	LY6G5B	2
-0.175562	LY6G5B	2
-0.0356879	LY6G5B	2
0.175996	LY6G5B	2
-0.0648494	LY6G5B	2
0.00976619	LY6G5B	2
-0.272929	LY6G5B	2
-0.0833186	LY6G5B	2
-0.018354	LY6G5B	2
-0.0726017	LY6G5B	2
0.0682634	LY6G5B	2
-0.121122	LY6G5B	2
0.0843665	LY6G5B	2
-0.0310522	LY6G5B	2
-0.0346785	LY6G5B	2
-0.127228	LY6G5B	2
-0.0673008	LY6G5B	2
0.00418276	LY6G5B	2
-0.0451231	LY6G5B	2
-0.015766	LY6G5B	2
0.0314832	LY6G5B	2
-0.135186	LY6G5B	2
-0.164134	LY6G5B	2
0.024059	LY6G5B	2
0.213095	LY6G5B	2
0.0410347	LY6G5B	2
0.0186431	LY6G5B	2
-0.119887	LY6G5B	2
-0.11838	LY6G5B	2
-0.0991203	LY6G5B	2
-0.0517833	LY6G5B	2
0.0440292	LY6G5B	2
0.136269	LY6G5B	2
0.0137258	LY6G5B	2
-0.0119924	LY6G5B	2
-0.0399516	LY6G5B	2
-0.0874796	LY6G5B	2
-0.112684	LY6G5B	2
-0.0019426	LY6G5B	2
-0.0418764	LY6G5B	2
0.0116715	LY6G5B	2
-0.134079	LY6G5B	2
-0.0338036	LY6G5B	2
-0.0871013	LY6G5B	2
0.41971	LY6G5B	2
-0.158678	LY6G5B	2
0.0337286	LY6G5B	2
0.0193198	LY6G5B	2
-0.114236	LY6G5B	2
0.0299574	LY6G5B	2
-0.0235802	LY6G5B	2
-0.0287213	LY6G5B	2
0.00682988	LY6G5B	2
-0.0402463	LY6G5B	2
-0.169284	LY6G5B	2
-0.123244	LY6G5B	2
-0.029804	LY6G5B	2
0.102217	LY6G5B	2
-0.0777675	LY6G5B	2
-0.193528	LY6G5B	2
-0.191167	LY6G5B	2
-0.050236	LY6G5B	2
0.0759444	LY6G5B	2
-0.311313	MDC1	2
-0.187156	MDC1	2
-0.0149116	MDC1	2
-0.176722	MDC1	2
-0.197508	MDC1	2
-0.178236	MDC1	2
-0.0388816	MDC1	2
0.0156888	MDC1	2
-0.404516	MDC1	2
-0.119102	MDC1	2
0.0954949	MDC1	2
-0.047858	MDC1	2
-0.398896	MDC1	2
-0.0779911	MDC1	2
-0.123576	MDC1	2
0.0795415	MDC1	2
0.0238164	MDC1	2
-0.208702	MDC1	2
-0.349712	MDC1	2
-0.125938	MDC1	2
-0.544869	MDC1	2
-0.206823	MDC1	2
-0.063539	MDC1	2
-0.081132	MDC1	2
-0.227311	MDC1	2
-0.00553123	MDC1	2
-0.279658	MDC1	2
-0.245776	MDC1	2
-0.0797933	MDC1	2
-0.356717	MDC1	2
-0.181434	MDC1	2
0.0656496	MDC1	2
-0.169285	MDC1	2
-0.203687	MDC1	2
-0.213821	MDC1	2
-0.0306725	MDC1	2
-0.143959	MDC1	2
-0.162261	MDC1	2
0.0996226	MDC1	2
-0.152417	MDC1	2
-0.34684	MDC1	2
-0.235105	MDC1	2
-0.0507959	MDC1	2
-0.252155	MDC1	2
-0.102329	MDC1	2
-0.108179	MDC1	2
-0.340652	MDC1	2
-0.159692	MDC1	2
-0.3849	MDC1	2
-0.178903	MDC1	2
-0.184546	MDC1	2
-0.279302	MDC1	2
-0.296605	MDC1	2
-0.133844	MDC1	2
-0.161456	MDC1	2
-0.0216531	MDC1	2
-0.294196	MDC1	2
0.0804089	MDC1	2
-0.190503	MDC1	2
-0.0676687	MDC1	2
-0.140523	MDC1	2
0.0968869	MDC1	2
0.0631677	MDC1	2
-0.0189273	MDC1	2
-0.054008	MDC1	2
-0.0495817	MDC1	2
-0.201957	MDC1	2
-0.262787	MDC1	2
-0.203642	MDC1	2
-0.168928	MDC1	2
-0.132576	MDC1	2
-0.0208436	MDC1	2
-0.169245	MDC1	2
0.0210373	MDC1	2
-0.158465	MDC1	2
-0.199123	MDC1	2
-0.174545	MDC1	2
-0.0939444	MDC1	2
-0.343455	MDC1	2
-0.270013	MDC1	2
-0.413381	MDC1	2
-0.0501503	MDC1	2
-0.189478	MDC1	2
-0.280184	MDC1	2
-0.179433	MDC1	2
-0.0779313	MDC1	2
-0.1451	MDC1	2
-0.054982	MDC1	2
-0.0468692	MDC1	2
-0.729286	MDC1	2
-0.211056	MDC1	2
0.108852	MDC1	2
-0.257998	MDC1	2
-0.0461839	MDC1	2
-0.401062	MDC1	2
-0.0924648	MDC1	2
-0.126218	MDC1	2
0.011794	MDC1	2
-0.184145	MDC1	2
-0.0876872	MDC1	2
-0.155841	MDC1	2
-0.343293	MDC1	2
-0.00753301	MDC1	2
-0.1416	MDC1	2
-0.175069	MDC1	2
-0.0920407	MDC1	2
-0.15028	MDC1	2
-0.0193707	MDC1	2
-0.27144	MDC1	2
0.00710848	MDC1	2
-0.290117	MDC1	2
-0.0636228	MDC1	2
-0.041347	MDC1	2
-0.181216	MDC1	2
-1.20469	VARS2	1
-0.721207	VARS2	1
-0.302082	VARS2	1
-0.938098	VARS2	1
-0.479473	VARS2	1
-0.373557	VARS2	1
-0.328353	VARS2	1
-0.579216	VARS2	1
-0.332806	VARS2	1
-0.681009	VARS2	1
-0.220129	VARS2	1
-0.28357	VARS2	1
-0.422496	VARS2	1
-0.361414	VARS2	1
-0.330286	VARS2	1
-0.761393	VARS2	1
-0.646307	VARS2	1
-0.578977	VARS2	1
-0.444718	VARS2	1
-0.355781	VARS2	1
-0.936233	VARS2	1
-0.520974	VARS2	1
-0.407186	VARS2	1
-0.567888	VARS2	1
-0.474336	VARS2	1
-0.223967	VARS2	1
-0.578885	VARS2	1
-0.359545	VARS2	1
-0.581295	VARS2	1
-0.19853	VARS2	1
-0.147639	VARS2	1
-0.680355	VARS2	1
-0.230082	VARS2	1
-0.358392	VARS2	1
-0.414185	VARS2	1
-0.525855	VARS2	1
-0.663331	VARS2	1
-0.466767	VARS2	1
-0.281682	VARS2	1
-0.573362	VARS2	1
-0.919989	VARS2	1
-0.282503	VARS2	1
-0.577064	VARS2	1
-0.324499	VARS2	1
-0.612254	VARS2	1
-0.703519	VARS2	1
-0.495096	VARS2	1
-0.527397	VARS2	1
-0.615254	VARS2	1
-0.700625	VARS2	1
-0.911422	VARS2	1
-0.32278	VARS2	1
-0.909928	VARS2	1
-0.757197	VARS2	1
-0.647226	VARS2	1
-0.399848	VARS2	1
-0.676932	VARS2	1
-0.430441	VARS2	1
-0.611889	VARS2	1
-0.50052	VARS2	1
-0.868717	VARS2	1
-0.552495	VARS2	1
-0.505508	VARS2	1
-0.33577	VARS2	1
-0.490926	VARS2	1
-0.311405	VARS2	1
-0.624034	VARS2	1
-0.536321	VARS2	1
-0.377529	VARS2	1
-0.601357	VARS2	1
-1.12252	VARS2	1
-0.377927	VARS2	1
-0.214442	VARS2	1
-0.444736	VARS2	1
-0.488966	VARS2	1
-0.324746	VARS2	1
-0.662442	VARS2	1
-0.405401	VARS2	1
-0.48672	VARS2	1
-0.942299	VARS2	1
-0.827566	VARS2	1
-0.796575	VARS2	1
-0.390652	VARS2	1
-0.71139	VARS2	1
-0.628825	VARS2	1
-0.351745	VARS2	1
-0.399528	VARS2	1
-0.245797	VARS2	1
-0.379965	VARS2	1
-0.660344	VARS2	1
-0.502867	VARS2	1
-0.139022	VARS2	1
-0.640893	VARS2	1
-0.403162	VARS2	1
-0.621907	VARS2	1
-0.546847	VARS2	1
-0.691943	VARS2	1
-0.839331	VARS2	1
-0.521845	VARS2	1
-0.612814	VARS2	1
-0.870724	VARS2	1
-0.53093	VARS2	1
-0.707606	VARS2	1
-0.619331	VARS2	1
-0.165638	VARS2	1
-0.30281	VARS2	1
-0.674457	VARS2	1
-0.302089	VARS2	1
-0.572878	VARS2	1
-0.426497	VARS2	1
-0.517943	VARS2	1
-0.371282	VARS2	1
-0.222467	VARS2	1
-0.633941	VARS2	1
-0.0356276	TRIM40	2
-0.0470705	TRIM40	2
0.0619775	TRIM40	2
0.0192128	TRIM40	2
-0.0307001	TRIM40	2
0.0573226	TRIM40	2
-0.0442532	TRIM40	2
0.0980362	TRIM40	2
-0.0132359	TRIM40	2
-0.118893	TRIM40	2
0.00621032	TRIM40	2
-0.0283907	TRIM40	2
-0.153479	TRIM40	2
-0.0797676	TRIM40	2
-0.0338837	TRIM40	2
0.025819	TRIM40	2
-0.159471	TRIM40	2
-0.0386204	TRIM40	2
0.052172	TRIM40	2
-0.00016758	TRIM40	2
-0.266886	TRIM40	2
0.0323634	TRIM40	2
0.00561286	TRIM40	2
-0.0558962	TRIM40	2
0.032063	TRIM40	2
0.044444	TRIM40	2
-0.15294	TRIM40	2
0.0505081	TRIM40	2
-0.00444191	TRIM40	2
-0.108324	TRIM40	2
0.0369329	TRIM40	2
0.0143014	TRIM40	2
0.0453445	TRIM40	2
-0.0808749	TRIM40	2
0.0620149	TRIM40	2
0.0591015	TRIM40	2
-0.0815102	TRIM40	2
0.16624	TRIM40	2
-0.168906	TRIM40	2
-0.119818	TRIM40	2
-0.0264367	TRIM40	2
-0.17673	TRIM40	2
-0.0148342	TRIM40	2
-0.0193369	TRIM40	2
0.00974665	TRIM40	2
-0.242238	TRIM40	2
-0.00305337	TRIM40	2
-0.0530675	TRIM40	2
-0.219725	TRIM40	2
-0.0998499	TRIM40	2
-0.0555217	TRIM40	2
-0.0280819	TRIM40	2
-0.0474498	TRIM40	2
-0.0170638	TRIM40	2
0.0221124	TRIM40	2
-0.150803	TRIM40	2
-0.13161	TRIM40	2
-0.131544	TRIM40	2
0.00465747	TRIM40	2
0.00779553	TRIM40	2
-0.124033	TRIM40	2
0.0247456	TRIM40	2
-0.178167	TRIM40	2
-0.168729	TRIM40	2
0.046536	TRIM40	2
0.0204454	TRIM40	2
0.1047	TRIM40	2
-0.0424036	TRIM40	2
0.0858667	TRIM40	2
0.0422763	TRIM40	2
-0.402169	TRIM40	2
-0.0156677	TRIM40	2
0.0342096	TRIM40	2
-0.166376	TRIM40	2
-0.018655	TRIM40	2
-0.071978	TRIM40	2
-0.121936	TRIM40	2
-0.0626718	TRIM40	2
0.0696969	TRIM40	2
0.0427709	TRIM40	2
-0.14183	TRIM40	2
-0.0692352	TRIM40	2
-0.0150223	TRIM40	2
0.0840775	TRIM40	2
-0.0292206	TRIM40	2
-0.0918823	TRIM40	2
0.00843284	TRIM40	2
0.0257643	TRIM40	2
-0.00444186	TRIM40	2
-0.0094343	TRIM40	2
-0.0734985	TRIM40	2
0.163371	TRIM40	2
0.0481227	TRIM40	2
-0.00196045	TRIM40	2
-0.118335	TRIM40	2
-0.237349	TRIM40	2
-0.0525131	TRIM40	2
0.133612	TRIM40	2
-0.285829	TRIM40	2
-0.0698777	TRIM40	2
-0.0893286	TRIM40	2
0.194264	TRIM40	2
-0.221589	TRIM40	2
-0.0649844	TRIM40	2
-0.0352914	TRIM40	2
-0.105303	TRIM40	2
-0.133756	TRIM40	2
0.0614089	TRIM40	2
-0.0230981	TRIM40	2
-0.00130881	TRIM40	2
-0.08549	TRIM40	2
-0.0639436	TRIM40	2
0.0774015	TRIM40	2
0.0324055	TRIM40	2
-0.458849	IDH3A	2
-0.296505	IDH3A	2
-0.349155	IDH3A	2
-0.804783	IDH3A	2
-0.722747	IDH3A	2
-0.14153	IDH3A	2
-0.377134	IDH3A	2
-0.77675	IDH3A	2
-0.536216	IDH3A	2
-0.169886	IDH3A	2
-0.143691	IDH3A	2
-0.289107	IDH3A	2
-0.0251268	IDH3A	2
-0.478738	IDH3A	2
-0.27948	IDH3A	2
-0.328697	IDH3A	2
-0.371841	IDH3A	2
-0.44588	IDH3A	2
-1.07437	IDH3A	2
-0.00531981	IDH3A	2
-0.779312	IDH3A	2
-0.515977	IDH3A	2
-0.118507	IDH3A	2
-0.418499	IDH3A	2
-0.198868	IDH3A	2
-0.392706	IDH3A	2
-0.400551	IDH3A	2
-0.624351	IDH3A	2
-0.297057	IDH3A	2
-0.310459	IDH3A	2
-0.357767	IDH3A	2
-0.536857	IDH3A	2
-0.25712	IDH3A	2
-0.496048	IDH3A	2
-0.381644	IDH3A	2
-1.3481	IDH3A	2
-0.67976	IDH3A	2
-0.297844	IDH3A	2
-0.472496	IDH3A	2
-0.257693	IDH3A	2
-0.624051	IDH3A	2
-0.238378	IDH3A	2
-1.10733	IDH3A	2
-0.561833	IDH3A	2
-0.679596	IDH3A	2
-0.383657	IDH3A	2
-0.570833	IDH3A	2
-1.20711	IDH3A	2
-0.580161	IDH3A	2
-0.174413	IDH3A	2
-0.633301	IDH3A	2
-0.179184	IDH3A	2
-0.758656	IDH3A	2
-0.842877	IDH3A	2
-0.365084	IDH3A	2
-0.212361	IDH3A	2
-0.0393334	IDH3A	2
-0.527062	IDH3A	2
-0.555115	IDH3A	2
-0.746547	IDH3A	2
-0.760209	IDH3A	2
-0.297343	IDH3A	2
-0.271196	IDH3A	2
-0.234643	IDH3A	2
-0.301511	IDH3A	2
-0.118362	IDH3A	2
-0.373442	IDH3A	2
-0.398235	IDH3A	2
-0.452857	IDH3A	2
-0.81148	IDH3A	2
-0.468398	IDH3A	2
-0.206816	IDH3A	2
-0.355322	IDH3A	2
-0.349265	IDH3A	2
-0.959345	IDH3A	2
-0.983398	IDH3A	2
-0.378204	IDH3A	2
-0.618918	IDH3A	2
-0.77795	IDH3A	2
-1.35023	IDH3A	2
-1.23732	IDH3A	2
-0.105878	IDH3A	2
-0.643083	IDH3A	2
-0.324051	IDH3A	2
-0.312015	IDH3A	2
-0.50245	IDH3A	2
-0.52702	IDH3A	2
-0.155378	IDH3A	2
-0.679923	IDH3A	2
-0.431419	IDH3A	2
-0.640711	IDH3A	2
-0.745592	IDH3A	2
-0.501918	IDH3A	2
-0.69197	IDH3A	2
-1.05201	IDH3A	2
-0.0455934	IDH3A	2
-0.456668	IDH3A	2
-0.105718	IDH3A	2
-0.363842	IDH3A	2
-0.595361	IDH3A	2
-0.475253	IDH3A	2
-0.290462	IDH3A	2
-0.325048	IDH3A	2
-0.40606	IDH3A	2
-0.026423	IDH3A	2
-0.709056	IDH3A	2
-0.195861	IDH3A	2
-0.397202	IDH3A	2
-0.548073	IDH3A	2
-0.492877	IDH3A	2
-0.887255	IDH3A	2
-0.421536	IDH3A	2
-0.12753	IDH3A	2
-1.02027	IDH3A	2
-2.23454	DHX16	1
-1.47426	DHX16	1
-1.48453	DHX16	1
-2.05548	DHX16	1
-1.70521	DHX16	1
-1.64194	DHX16	1
-1.57538	DHX16	1
-1.51478	DHX16	1
-1.63688	DHX16	1
-1.59965	DHX16	1
-1.81149	DHX16	1
-2.16309	DHX16	1
-1.74904	DHX16	1
-1.9374	DHX16	1
-1.40202	DHX16	1
-1.56971	DHX16	1
-1.70186	DHX16	1
-1.81111	DHX16	1
-1.60656	DHX16	1
-1.71888	DHX16	1
-1.46773	DHX16	1
-1.50163	DHX16	1
-1.9716	DHX16	1
-1.68111	DHX16	1
-1.8158	DHX16	1
-1.85711	DHX16	1
-1.90936	DHX16	1
-1.83686	DHX16	1
-1.57971	DHX16	1
-1.62365	DHX16	1
-1.59599	DHX16	1
-2.02672	DHX16	1
-1.27045	DHX16	1
-1.72225	DHX16	1
-1.41699	DHX16	1
-1.32589	DHX16	1
-1.26457	DHX16	1
-2.36943	DHX16	1
-1.6003	DHX16	1
-1.55157	DHX16	1
-1.51194	DHX16	1
-1.92078	DHX16	1
-1.79902	DHX16	1
-1.69944	DHX16	1
-1.64321	DHX16	1
-1.65673	DHX16	1
-2.00021	DHX16	1
-1.30739	DHX16	1
-1.63234	DHX16	1
-1.31351	DHX16	1
-1.65093	DHX16	1
-1.80284	DHX16	1
-1.64874	DHX16	1
-2.00328	DHX16	1
-1.67788	DHX16	1
-1.61486	DHX16	1
-1.60974	DHX16	1
-1.65327	DHX16	1
-1.613	DHX16	1
-1.52886	DHX16	1
-1.22446	DHX16	1
-1.7236	DHX16	1
-1.79584	DHX16	1
-1.97136	DHX16	1
-1.71557	DHX16	1
-1.94638	DHX16	1
-1.8141	DHX16	1
-1.85692	DHX16	1
-1.49398	DHX16	1
-1.73697	DHX16	1
-1.38268	DHX16	1
-2.10487	DHX16	1
-1.89488	DHX16	1
-1.70494	DHX16	1
-1.70636	DHX16	1
-1.7531	DHX16	1
-1.73869	DHX16	1
-1.90724	DHX16	1
-1.77128	DHX16	1
-1.64868	DHX16	1
-1.65874	DHX16	1
-1.77245	DHX16	1
-1.74944	DHX16	1
-1.63618	DHX16	1
-1.697	DHX16	1
-1.8202	DHX16	1
-2.19359	DHX16	1
-1.59954	DHX16	1
-1.78129	DHX16	1
-1.55684	DHX16	1
-1.60676	DHX16	1
-1.57308	DHX16	1
-1.54375	DHX16	1
-1.98162	DHX16	1
-1.61675	DHX16	1
-2.17409	DHX16	1
-1.4292	DHX16	1
-1.53009	DHX16	1
-1.74888	DHX16	1
-1.48325	DHX16	1
-1.56497	DHX16	1
-1.36276	DHX16	1
-1.63445	DHX16	1
-1.56149	DHX16	1
-1.28457	DHX16	1
-1.41065	DHX16	1
-1.72262	DHX16	1
-1.61218	DHX16	1
-1.80521	DHX16	1
-1.60836	DHX16	1
-1.90161	DHX16	1
-1.81293	DHX16	1
-1.52433	DHX16	1
-1.63647	DHX16	1
0.0277608	TRIM26	2
0.109315	TRIM26	2
0.0773881	TRIM26	2
0.040102	TRIM26	2
0.0193456	TRIM26	2
-0.0235403	TRIM26	2
-0.0352943	TRIM26	2
0.16676	TRIM26	2
-0.103952	TRIM26	2
-0.10945	TRIM26	2
-0.0442512	TRIM26	2
0.0910426	TRIM26	2
-0.0359483	TRIM26	2
-0.0525497	TRIM26	2
0.0486	TRIM26	2
-0.153284	TRIM26	2
0.0241316	TRIM26	2
-0.0922779	TRIM26	2
-0.0509411	TRIM26	2
0.0250912	TRIM26	2
0.196133	TRIM26	2
-0.0230682	TRIM26	2
0.050825	TRIM26	2
-0.0170756	TRIM26	2
0.0901115	TRIM26	2
0.0373795	TRIM26	2
0.216025	TRIM26	2
0.0913314	TRIM26	2
0.159766	TRIM26	2
-0.14168	TRIM26	2
-0.142726	TRIM26	2
-0.288477	TRIM26	2
0.208751	TRIM26	2
0.0394375	TRIM26	2
-0.11047	TRIM26	2
0.0244501	TRIM26	2
0.0605507	TRIM26	2
-0.101732	TRIM26	2
0.0692157	TRIM26	2
0.0646438	TRIM26	2
0.0810851	TRIM26	2
0.160444	TRIM26	2
0.0218957	TRIM26	2
-0.117416	TRIM26	2
0.124333	TRIM26	2
-0.066779	TRIM26	2
-0.0407818	TRIM26	2
0.0335657	TRIM26	2
-0.0215596	TRIM26	2
0.00948294	TRIM26	2
-0.0174314	TRIM26	2
-0.0311203	TRIM26	2
0.0656931	TRIM26	2
0.0641121	TRIM26	2
-0.0143968	TRIM26	2
-0.0883642	TRIM26	2
0.130672	TRIM26	2
0.224834	TRIM26	2
-0.14327	TRIM26	2
-0.0470169	TRIM26	2
0.219009	TRIM26	2
0.154934	TRIM26	2
0.0772185	TRIM26	2
0.0786255	TRIM26	2
0.0394439	TRIM26	2
0.0891557	TRIM26	2
-0.00633519	TRIM26	2
-0.0576059	TRIM26	2
-0.0346863	TRIM26	2
-0.0666666	TRIM26	2
-0.0292675	TRIM26	2
-0.0231299	TRIM26	2
-0.100969	TRIM26	2
-0.0574521	TRIM26	2
0.0387989	TRIM26	2
-0.00786487	TRIM26	2
0.0212726	TRIM26	2
-0.133694	TRIM26	2
-0.171281	TRIM26	2
-0.000603708	TRIM26	2
-0.127259	TRIM26	2
-0.0216804	TRIM26	2
0.0248824	TRIM26	2
-0.00926842	TRIM26	2
0.023127	TRIM26	2
0.0443936	TRIM26	2
0.0566888	TRIM26	2
-0.00527033	TRIM26	2
-0.151184	TRIM26	2
-0.0740047	TRIM26	2
0.0386704	TRIM26	2
-0.0169694	TRIM26	2
-0.0674583	TRIM26	2
-0.0389211	TRIM26	2
0.0118338	TRIM26	2
-0.323267	TRIM26	2
0.141742	TRIM26	2
0.164802	TRIM26	2
-0.012322	TRIM26	2
0.0110049	TRIM26	2
0.0117435	TRIM26	2
-0.144445	TRIM26	2
0.0605696	TRIM26	2
0.0440338	TRIM26	2
-0.0900903	TRIM26	2
-0.0932469	TRIM26	2
-0.0428414	TRIM26	2
0.0231637	TRIM26	2
-0.0632594	TRIM26	2
-0.0146948	TRIM26	2
-0.0140527	TRIM26	2
0.0564523	TRIM26	2
0.136665	TRIM26	2
0.202269	TRIM26	2
-1.40199	HYOU1	1
-1.74445	HYOU1	1
-0.616974	HYOU1	1
-1.33629	HYOU1	1
-1.70191	HYOU1	1
-0.954342	HYOU1	1
-1.50247	HYOU1	1
-1.82448	HYOU1	1
-1.3441	HYOU1	1
-1.36204	HYOU1	1
-1.62263	HYOU1	1
-1.79908	HYOU1	1
-1.21644	HYOU1	1
-1.18158	HYOU1	1
-1.056	HYOU1	1
-1.10257	HYOU1	1
-1.47913	HYOU1	1
-0.765419	HYOU1	1
-0.952148	HYOU1	1
-0.709169	HYOU1	1
-0.461382	HYOU1	1
-1.10266	HYOU1	1
-1.07732	HYOU1	1
-1.31746	HYOU1	1
-1.42746	HYOU1	1
-1.00285	HYOU1	1
-1.3878	HYOU1	1
-1.03914	HYOU1	1
-1.59024	HYOU1	1
-1.73854	HYOU1	1
-1.27309	HYOU1	1
-1.16703	HYOU1	1
-1.50933	HYOU1	1
-0.844611	HYOU1	1
-1.51196	HYOU1	1
-1.461	HYOU1	1
-1.59943	HYOU1	1
-0.776883	HYOU1	1
-1.90456	HYOU1	1
-2.14076	HYOU1	1
-1.69249	HYOU1	1
-1.19324	HYOU1	1
-1.65125	HYOU1	1
-1.25564	HYOU1	1
-1.79791	HYOU1	1
-1.08626	HYOU1	1
-1.71099	HYOU1	1
-1.01918	HYOU1	1
-1.77264	HYOU1	1
-1.30058	HYOU1	1
-1.3714	HYOU1	1
-2.177	HYOU1	1
-1.90975	HYOU1	1
-0.803717	HYOU1	1
-1.55304	HYOU1	1
-1.00524	HYOU1	1
-0.748997	HYOU1	1
-1.15764	HYOU1	1
-1.52428	HYOU1	1
-1.9532	HYOU1	1
-0.797108	HYOU1	1
-2.00888	HYOU1	1
-1.40371	HYOU1	1
-1.12254	HYOU1	1
-1.40263	HYOU1	1
-0.925536	HYOU1	1
-1.39051	HYOU1	1
-1.63942	HYOU1	1
-0.677394	HYOU1	1
-1.84333	HYOU1	1
-1.39454	HYOU1	1
-0.577228	HYOU1	1
-2.0277	HYOU1	1
-1.31879	HYOU1	1
-0.957289	HYOU1	1
-1.00739	HYOU1	1
-1.21607	HYOU1	1
-1.14153	HYOU1	1
-0.666031	HYOU1	1
-0.585294	HYOU1	1
-1.54376	HYOU1	1
-1.48411	HYOU1	1
-1.1595	HYOU1	1
-1.7685	HYOU1	1
-1.08091	HYOU1	1
-0.783035	HYOU1	1
-1.39055	HYOU1	1
-1.66114	HYOU1	1
-1.68968	HYOU1	1
-0.986747	HYOU1	1
-1.53471	HYOU1	1
-1.1824	HYOU1	1
-1.57986	HYOU1	1
-2.00794	HYOU1	1
-1.22093	HYOU1	1
-1.61847	HYOU1	1
-1.04943	HYOU1	1
-1.0559	HYOU1	1
-1.61404	HYOU1	1
-1.02504	HYOU1	1
-1.09508	HYOU1	1
-1.38129	HYOU1	1
-1.5435	HYOU1	1
-1.07611	HYOU1	1
-0.994125	HYOU1	1
-2.08147	HYOU1	1
-1.44748	HYOU1	1
-1.11593	HYOU1	1
-1.74698	HYOU1	1
-1.37061	HYOU1	1
-1.19181	HYOU1	1
-1.28126	HYOU1	1
-1.20275	HYOU1	1
-1.1641	HYOU1	1
0.147528	SLC9A3	2
0.0297424	SLC9A3	2
0.0680994	SLC9A3	2
0.085025	SLC9A3	2
0.0365607	SLC9A3	2
-0.0642469	SLC9A3	2
-0.0957842	SLC9A3	2
-0.310421	SLC9A3	2
-0.166255	SLC9A3	2
-0.231313	SLC9A3	2
-0.20498	SLC9A3	2
-0.738537	SLC9A3	2
-0.0623314	SLC9A3	2
-0.0411447	SLC9A3	2
-0.203164	SLC9A3	2
-0.0556642	SLC9A3	2
-0.0774248	SLC9A3	2
0.256669	SLC9A3	2
0.0032513	SLC9A3	2
-0.0870627	SLC9A3	2
-0.302945	SLC9A3	2
-0.077105	SLC9A3	2
-0.0645586	SLC9A3	2
-0.293474	SLC9A3	2
-0.236976	SLC9A3	2
-0.107129	SLC9A3	2
-0.135838	SLC9A3	2
-0.0886035	SLC9A3	2
-0.233756	SLC9A3	2
-0.270755	SLC9A3	2
-0.0732123	SLC9A3	2
0.0985999	SLC9A3	2
0.0387197	SLC9A3	2
-0.14227	SLC9A3	2
-0.00696165	SLC9A3	2
-0.00766974	SLC9A3	2
-0.136211	SLC9A3	2
-0.149412	SLC9A3	2
-0.243091	SLC9A3	2
-0.127661	SLC9A3	2
-0.335933	SLC9A3	2
-0.35433	SLC9A3	2
-0.064529	SLC9A3	2
-0.118788	SLC9A3	2
0.0467728	SLC9A3	2
0.14991	SLC9A3	2
0.0237765	SLC9A3	2
0.0020393	SLC9A3	2
-0.0438538	SLC9A3	2
0.0142924	SLC9A3	2
-0.145847	SLC9A3	2
-0.139662	SLC9A3	2
-0.127579	SLC9A3	2
-0.0826631	SLC9A3	2
-0.120322	SLC9A3	2
-0.360491	SLC9A3	2
-0.0255737	SLC9A3	2
-0.328161	SLC9A3	2
-0.0304167	SLC9A3	2
-0.121212	SLC9A3	2
0.100744	SLC9A3	2
[truncated: 2,219 more rows]

## Sheet: Figure S3F
CERES	GENE	TAG
-0.119899	MORC3	2
-0.111324	MORC3	2
-0.00912152	MORC3	2
-0.0875302	MORC3	2
-0.116531	MORC3	2
0.104472	MORC3	2
0.102971	MORC3	2
0.0553477	MORC3	2
-0.0464541	MORC3	2
0.126348	MORC3	2
-0.0448001	HLA-DQA2	2
-0.0406781	HLA-DQA2	2
0.0265458	HLA-DQA2	2
-0.0095409	HLA-DQA2	2
-0.216231	HLA-DQA2	2
0.0864026	HLA-DQA2	2
0.0124309	HLA-DQA2	2
-0.0436335	HLA-DQA2	2
-0.0762495	HLA-DQA2	2
0.170795	HLA-DQA2	2
0.0187853	FPR3	2
-0.237434	FPR3	2
-0.0064469	FPR3	2
0.0763362	FPR3	2
0.00198336	FPR3	2
0.0589051	FPR3	2
0.108217	FPR3	2
0.101809	FPR3	2
0.13874	FPR3	2
0.097482	FPR3	2
0.206932	TRIM26	2
-0.140815	TRIM26	2
0.0946257	TRIM26	2
0.0541785	TRIM26	2
-1.69458e-05	TRIM26	2
0.0196341	TRIM26	2
-0.0874776	TRIM26	2
-0.0613974	TRIM26	2
0.220115	TRIM26	2
0.0702853	TRIM26	2
0.142277	CHFR	2
-0.126847	CHFR	2
-0.0874998	CHFR	2
-0.0664812	CHFR	2
0.0292449	CHFR	2
-0.174813	CHFR	2
-0.124076	CHFR	2
0.0330981	CHFR	2
-0.175386	CHFR	2
-0.121008	CHFR	2
-0.543119	PRRC2A	1
-0.976473	PRRC2A	1
-0.388615	PRRC2A	1
-0.667712	PRRC2A	1
-0.634257	PRRC2A	1
-0.324768	PRRC2A	1
-0.173338	PRRC2A	1
-0.490823	PRRC2A	1
-0.618372	PRRC2A	1
-0.483162	PRRC2A	1
0.0154079	PACSIN2	2
0.00766374	PACSIN2	2
0.0932109	PACSIN2	2
0.111168	PACSIN2	2
0.274331	PACSIN2	2
0.0796533	PACSIN2	2
0.0479386	PACSIN2	2
0.218944	PACSIN2	2
0.228927	PACSIN2	2
0.131106	PACSIN2	2
0.0413721	OTUD4	2
0.00199056	OTUD4	2
-0.1442	OTUD4	2
0.0337341	OTUD4	2
0.136881	OTUD4	2
-0.0432989	OTUD4	2
-0.0647605	OTUD4	2
0.107247	OTUD4	2
0.290624	OTUD4	2
-0.044357	OTUD4	2
-0.0809084	ZFP57	2
-0.289625	ZFP57	2
-0.109581	ZFP57	2
-0.125458	ZFP57	2
-0.189668	ZFP57	2
0.0373238	ZFP57	2
-0.0389258	ZFP57	2
-0.0762832	ZFP57	2
0.0205667	ZFP57	2
-0.0938507	ZFP57	2
-0.112764	DUSP14	2
-0.120278	DUSP14	2
0.00574245	DUSP14	2
-0.200016	DUSP14	2
-0.178524	DUSP14	2
-0.142334	DUSP14	2
-0.141776	DUSP14	2
-0.145039	DUSP14	2
0.0122809	DUSP14	2
-0.128775	DUSP14	2
-0.0545221	MCOLN2	2
0.236566	MCOLN2	2
-0.0802312	MCOLN2	2
-0.016824	MCOLN2	2
-0.0192857	MCOLN2	2
-0.00641818	MCOLN2	2
-0.0632694	MCOLN2	2
-0.0943593	MCOLN2	2
-0.125353	MCOLN2	2
0.0923413	MCOLN2	2
-0.383899	MRPL16	2
0.0734088	MRPL16	2
-0.598588	MRPL16	2
-0.313995	MRPL16	2
-0.504185	MRPL16	2
-0.735845	MRPL16	2
-0.841182	MRPL16	2
-0.491311	MRPL16	2
-0.231032	MRPL16	2
-0.670135	MRPL16	2
-0.166356	SAMD4B	2
-0.352919	SAMD4B	2
-0.611464	SAMD4B	2
-0.251237	SAMD4B	2
-0.265945	SAMD4B	2
-0.136688	SAMD4B	2
-0.28357	SAMD4B	2
-0.0927687	SAMD4B	2
-0.526145	SAMD4B	2
-0.284632	SAMD4B	2
0.0173226	TTC39A	2
-0.229704	TTC39A	2
-0.00833645	TTC39A	2
-0.0614067	TTC39A	2
0.00177386	TTC39A	2
-0.185464	TTC39A	2
-0.122907	TTC39A	2
-0.0869292	TTC39A	2
-0.00599273	TTC39A	2
-0.124538	TTC39A	2
-0.135497	C6orf47	2
-0.0636356	C6orf47	2
-0.116068	C6orf47	2
-0.149368	C6orf47	2
-0.236398	C6orf47	2
0.00548565	C6orf47	2
-0.0777106	C6orf47	2
0.133225	C6orf47	2
0.0431536	C6orf47	2
-0.0071662	C6orf47	2
-0.043587	ARFGAP2	2
0.14831	ARFGAP2	2
0.132194	ARFGAP2	2
0.0129035	ARFGAP2	2
-0.120395	ARFGAP2	2
-0.0969711	ARFGAP2	2
0.0120644	ARFGAP2	2
0.0864686	ARFGAP2	2
0.0433381	ARFGAP2	2
-0.0223449	ARFGAP2	2
-0.0924649	VPS8	2
-0.049885	VPS8	2
-0.095414	VPS8	2
0.0805178	VPS8	2
-0.200777	VPS8	2
-0.0388309	VPS8	2
-0.184484	VPS8	2
-0.237917	VPS8	2
-0.208097	VPS8	2
0.160703	VPS8	2
-0.478035	RTEL1	2
-0.29017	RTEL1	2
-0.657017	RTEL1	2
-0.366129	RTEL1	2
-0.860636	RTEL1	2
-0.505167	RTEL1	2
-1.09132	RTEL1	2
-0.0769613	RTEL1	2
-0.669349	RTEL1	2
-0.220796	RTEL1	2
-0.101561	PKDREJ	2
0.0534974	PKDREJ	2
0.0860193	PKDREJ	2
-0.0583124	PKDREJ	2
0.132514	PKDREJ	2
-0.0649542	PKDREJ	2
-0.0236643	PKDREJ	2
0.0839482	PKDREJ	2
0.0872849	PKDREJ	2
0.00714245	PKDREJ	2
-0.319978	VPS45	2
-0.0733783	VPS45	2
-0.226446	VPS45	2
-0.198396	VPS45	2
-0.56967	VPS45	2
-0.370096	VPS45	2
-0.34291	VPS45	2
-0.742469	VPS45	2
-0.209787	VPS45	2
-0.304875	VPS45	2
-0.868755	GTF2H4	1
-0.52572	GTF2H4	1
-0.808189	GTF2H4	1
-0.430144	GTF2H4	1
-0.531531	GTF2H4	1
-0.691989	GTF2H4	1
-0.846242	GTF2H4	1
-0.69963	GTF2H4	1
-0.997423	GTF2H4	1
-1.15016	GTF2H4	1
-2.49003	LSM2	1
-2.71267	LSM2	1
-2.3665	LSM2	1
-3.02473	LSM2	1
-1.99293	LSM2	1
-2.07478	LSM2	1
-2.69774	LSM2	1
-2.64502	LSM2	1
-0.903617	LSM2	1
-2.89769	LSM2	1
-0.734197	ZNF687	2
-0.623412	ZNF687	2
-0.229855	ZNF687	2
-0.323885	ZNF687	2
-0.531875	ZNF687	2
-0.0732053	ZNF687	2
-0.181641	ZNF687	2
-0.33237	ZNF687	2
-0.566485	ZNF687	2
-0.3933	ZNF687	2
-0.276879	PFKFB4	2
-0.266463	PFKFB4	2
-0.31168	PFKFB4	2
-0.349817	PFKFB4	2
-0.241831	PFKFB4	2
-0.122903	PFKFB4	2
-0.133089	PFKFB4	2
-0.083826	PFKFB4	2
-0.393393	PFKFB4	2
-0.537181	PFKFB4	2
-1.00948	DDX23	1
-0.983214	DDX23	1
-0.954885	DDX23	1
-1.52743	DDX23	1
-1.34206	DDX23	1
-0.955919	DDX23	1
-1.13093	DDX23	1
-0.899872	DDX23	1
-1.06303	DDX23	1
-1.12831	DDX23	1
-0.143308	HSDL1	2
0.0470534	HSDL1	2
0.129629	HSDL1	2
-0.0751778	HSDL1	2
0.00337825	HSDL1	2
-0.0454963	HSDL1	2
0.0241696	HSDL1	2
0.0422242	HSDL1	2
0.098318	HSDL1	2
0.0963087	HSDL1	2
-0.923887	C1QTNF4	1
-0.46603	C1QTNF4	1
-0.521424	C1QTNF4	1
-0.572703	C1QTNF4	1
-0.600768	C1QTNF4	1
-0.347848	C1QTNF4	1
-0.22158	C1QTNF4	1
-0.876117	C1QTNF4	1
-0.251101	C1QTNF4	1
-0.521805	C1QTNF4	1
-1.41855	TCP1	1
-1.85701	TCP1	1
-1.66008	TCP1	1
-1.59073	TCP1	1
-1.33533	TCP1	1
-0.998916	TCP1	1
-1.12713	TCP1	1
-1.63641	TCP1	1
-1.66815	TCP1	1
-2.05746	TCP1	1
0.0991271	PODXL2	2
0.0617732	PODXL2	2
-0.10421	PODXL2	2
-0.0600435	PODXL2	2
-0.0940459	PODXL2	2
0.0112745	PODXL2	2
0.033169	PODXL2	2
0.135707	PODXL2	2
-0.00128447	PODXL2	2
0.0667149	PODXL2	2
0.110072	COL11A2	2
-0.111255	COL11A2	2
0.0455696	COL11A2	2
0.0912101	COL11A2	2
0.0764864	COL11A2	2
-0.0214625	COL11A2	2
-0.110576	COL11A2	2
-0.087541	COL11A2	2
-0.249449	COL11A2	2
-0.114169	COL11A2	2
-0.143928	USP19	2
-0.384685	USP19	2
-0.290395	USP19	2
-0.385729	USP19	2
-0.222654	USP19	2
-0.205687	USP19	2
-0.0631157	USP19	2
-0.187227	USP19	2
-0.14035	USP19	2
-0.297027	USP19	2
-0.150235	RGL2	2
-0.0885909	RGL2	2
0.177301	RGL2	2
0.144616	RGL2	2
0.117885	RGL2	2
0.148677	RGL2	2
0.127304	RGL2	2
-0.127589	RGL2	2
0.124246	RGL2	2
-0.100504	RGL2	2
-0.231993	PPBP	2
0.025591	PPBP	2
-0.0970428	PPBP	2
0.119912	PPBP	2
-0.0283828	PPBP	2
-0.112334	PPBP	2
0.0186933	PPBP	2
-0.0761417	PPBP	2
-0.067014	PPBP	2
0.017859	PPBP	2
-0.261472	ETNK2	2
0.00459804	ETNK2	2
0.0417212	ETNK2	2
-0.0993999	ETNK2	2
0.0354814	ETNK2	2
-0.0444597	ETNK2	2
-0.163305	ETNK2	2
-0.013459	ETNK2	2
-0.165882	ETNK2	2
-0.0106202	ETNK2	2
0.179906	RXRB	2
-0.0107661	RXRB	2
-0.0299235	RXRB	2
0.0160795	RXRB	2
-0.060318	RXRB	2
-0.00512975	RXRB	2
0.0688401	RXRB	2
0.0626896	RXRB	2
0.131261	RXRB	2
0.0115846	RXRB	2
0.00693991	ALKBH2	2
0.0904705	ALKBH2	2
0.119547	ALKBH2	2
-0.0783404	ALKBH2	2
-0.193904	ALKBH2	2
-0.0696562	ALKBH2	2
-0.126307	ALKBH2	2
0.142333	ALKBH2	2
0.0745353	ALKBH2	2
-0.106029	ALKBH2	2
-0.842846	NOLC1	1
-0.290408	NOLC1	1
-0.561528	NOLC1	1
-0.30019	NOLC1	1
-0.571962	NOLC1	1
-0.566637	NOLC1	1
-0.635614	NOLC1	1
-0.402917	NOLC1	1
-0.908949	NOLC1	1
-0.187091	NOLC1	1
-0.288659	C2orf68	2
-0.282481	C2orf68	2
-0.117792	C2orf68	2
-0.497525	C2orf68	2
-0.37731	C2orf68	2
-0.14197	C2orf68	2
-0.313112	C2orf68	2
-0.266021	C2orf68	2
-0.526549	C2orf68	2
-0.308332	C2orf68	2
-1.50636	CTDP1	1
-1.73904	CTDP1	1
-1.56849	CTDP1	1
-2.28621	CTDP1	1
-1.36171	CTDP1	1
-2.01474	CTDP1	1
-1.89998	CTDP1	1
-1.97111	CTDP1	1
-1.89601	CTDP1	1
-1.72264	CTDP1	1
0.0780834	ATP2C2	2
-0.0247482	ATP2C2	2
-0.0208642	ATP2C2	2
0.0360662	ATP2C2	2
-0.0685918	ATP2C2	2
-0.007448	ATP2C2	2
-0.0141862	ATP2C2	2
-0.0397842	ATP2C2	2
0.201808	ATP2C2	2
0.0337371	ATP2C2	2
-0.599056	MRPL45	1
-0.745844	MRPL45	1
-0.895294	MRPL45	1
-0.446637	MRPL45	1
-0.736408	MRPL45	1
-1.0091	MRPL45	1
-1.14494	MRPL45	1
-0.606989	MRPL45	1
-0.468847	MRPL45	1
-0.797612	MRPL45	1
-0.194679	DCST1	2
0.0169786	DCST1	2
0.0243149	DCST1	2
0.0824807	DCST1	2
0.0231794	DCST1	2
0.0143335	DCST1	2
-0.0985911	DCST1	2
0.0107226	DCST1	2
-0.241297	DCST1	2
-0.12943	DCST1	2
-0.0657201	CXCL1	2
-0.17068	CXCL1	2
-0.604965	CXCL1	2
-0.435491	CXCL1	2
-0.47319	CXCL1	2
-0.24599	CXCL1	2
-0.216817	CXCL1	2
-0.508928	CXCL1	2
-0.39093	CXCL1	2
-0.415052	CXCL1	2
-1.04226	CPSF3	1
-1.17558	CPSF3	1
-1.66154	CPSF3	1
-2.13782	CPSF3	1
-1.26364	CPSF3	1
-1.18921	CPSF3	1
-1.46504	CPSF3	1
-1.25213	CPSF3	1
-1.69647	CPSF3	1
-1.33385	CPSF3	1
-0.0760992	KIFC1	2
-0.296247	KIFC1	2
-0.132771	KIFC1	2
-0.103994	KIFC1	2
-0.209567	KIFC1	2
-0.00517828	KIFC1	2
-0.0436734	KIFC1	2
0.0583881	KIFC1	2
0.0548645	KIFC1	2
-0.309012	KIFC1	2
0.0860964	CRYAB	2
0.0427321	CRYAB	2
-0.0300865	CRYAB	2
-0.132339	CRYAB	2
-0.0254982	CRYAB	2
-0.0637925	CRYAB	2
-0.129012	CRYAB	2
-0.0579982	CRYAB	2
-0.0915683	CRYAB	2
-0.0176565	CRYAB	2
-0.298427	BRAT1	2
-0.0586597	BRAT1	2
-0.922721	BRAT1	2
-0.162433	BRAT1	2
-0.241307	BRAT1	2
-0.757463	BRAT1	2
-0.881864	BRAT1	2
-0.618045	BRAT1	2
-0.565112	BRAT1	2
-0.211052	BRAT1	2
0.201974	GLYATL2	2
0.126602	GLYATL2	2
0.0262973	GLYATL2	2
0.0798437	GLYATL2	2
0.158963	GLYATL2	2
0.123869	GLYATL2	2
0.0963085	GLYATL2	2
-0.0997497	GLYATL2	2
0.234982	GLYATL2	2
0.260867	GLYATL2	2
-0.508768	PMVK	2
-0.880471	PMVK	2
-0.46964	PMVK	2
-0.316542	PMVK	2
-0.567468	PMVK	2
-0.782429	PMVK	2
-0.15725	PMVK	2
-0.176255	PMVK	2
-0.355387	PMVK	2
-0.372148	PMVK	2
-0.201215	MPEG1	2
0.103756	MPEG1	2
-0.125567	MPEG1	2
-0.199052	MPEG1	2
-0.0466564	MPEG1	2
-0.0720967	MPEG1	2
-0.143552	MPEG1	2
-0.247456	MPEG1	2
-0.13503	MPEG1	2
0.00764928	MPEG1	2
-0.0235813	WDPCP	2
0.0318345	WDPCP	2
0.0455491	WDPCP	2
-0.0818089	WDPCP	2
0.0181558	WDPCP	2
-0.107165	WDPCP	2
-0.0977249	WDPCP	2
-0.296996	WDPCP	2
-0.217759	WDPCP	2
-0.0776483	WDPCP	2
0.104834	SNX8	2
-0.182392	SNX8	2
0.0104963	SNX8	2
0.0925127	SNX8	2
-0.0853558	SNX8	2
0.0477745	SNX8	2
0.0658346	SNX8	2
0.10383	SNX8	2
-0.126251	SNX8	2
0.0779017	SNX8	2
-0.0839063	RSPH4A	2
0.129046	RSPH4A	2
-0.0246547	RSPH4A	2
-0.0228541	RSPH4A	2
0.0371086	RSPH4A	2
0.0344112	RSPH4A	2
0.0607388	RSPH4A	2
0.106972	RSPH4A	2
-0.0861938	RSPH4A	2
0.12049	RSPH4A	2
-0.823902	FDPS	1
-0.391891	FDPS	1
-0.516398	FDPS	1
-1.17727	FDPS	1
-0.591377	FDPS	1
-1.18286	FDPS	1
-0.287803	FDPS	1
-0.208721	FDPS	1
-0.846312	FDPS	1
-0.482518	FDPS	1
0.262667	EHBP1	2
-0.145617	EHBP1	2
0.086508	EHBP1	2
0.115799	EHBP1	2
0.234426	EHBP1	2
0.0333337	EHBP1	2
0.0465965	EHBP1	2
0.194695	EHBP1	2
0.00312329	EHBP1	2
-0.0139565	EHBP1	2
0.321274	NFAM1	2
0.123834	NFAM1	2
0.132132	NFAM1	2
0.130208	NFAM1	2
0.151474	NFAM1	2
0.0762851	NFAM1	2
0.137495	NFAM1	2
0.235395	NFAM1	2
0.109064	NFAM1	2
0.152295	NFAM1	2
-1.32915	PFDN6	1
-1.17256	PFDN6	1
-1.12166	PFDN6	1
-1.39306	PFDN6	1
-1.884	PFDN6	1
-1.84018	PFDN6	1
-1.5718	PFDN6	1
-1.18619	PFDN6	1
-1.57535	PFDN6	1
-0.895134	PFDN6	1
-0.143238	LRP5	2
-0.0901103	LRP5	2
-0.161496	LRP5	2
-0.284342	LRP5	2
-0.160875	LRP5	2
-0.169966	LRP5	2
-0.160588	LRP5	2
-0.364013	LRP5	2
-0.0602416	LRP5	2
-0.0689493	LRP5	2
-0.0883835	BIRC2	2
-0.0369241	BIRC2	2
-0.260973	BIRC2	2
-0.199696	BIRC2	2
-0.632684	BIRC2	2
-0.0551334	BIRC2	2
-0.202423	BIRC2	2
-0.383272	BIRC2	2
0.116894	BIRC2	2
0.0835664	BIRC2	2
-0.170647	WDR38	2
-0.125291	WDR38	2
-0.196524	WDR38	2
-0.176713	WDR38	2
-0.325739	WDR38	2
-0.036002	WDR38	2
-0.0947583	WDR38	2
-0.279595	WDR38	2
-0.304524	WDR38	2
-0.119705	WDR38	2
-0.685212	SMG7	1
-0.495734	SMG7	1
-0.824608	SMG7	1
-0.999858	SMG7	1
-0.539421	SMG7	1
-0.524055	SMG7	1
-0.302897	SMG7	1
-0.801593	SMG7	1
-0.690993	SMG7	1
-0.244129	SMG7	1
-0.274248	PYGO2	2
-0.540168	PYGO2	2
-0.248135	PYGO2	2
-0.0272941	PYGO2	2
-0.163854	PYGO2	2
0.0486123	PYGO2	2
-0.0091598	PYGO2	2
-0.115413	PYGO2	2
0.222362	PYGO2	2
0.0362284	PYGO2	2
0.0521682	THADA	2
0.130918	THADA	2
0.225096	THADA	2
0.164036	THADA	2
0.190731	THADA	2
0.132385	THADA	2
0.117655	THADA	2
0.240759	THADA	2
0.319373	THADA	2
0.133649	THADA	2
0.181939	NPNT	2
0.0437651	NPNT	2
0.127899	NPNT	2
0.00392149	NPNT	2
-0.0385279	NPNT	2
0.0777357	NPNT	2
0.0712964	NPNT	2
0.0193303	NPNT	2
-0.0210832	NPNT	2
-0.0848625	NPNT	2
-0.217781	MOG	2
-1.37445	MOG	2
-0.296156	MOG	2
-1.63025	MOG	2
-0.373249	MOG	2
-0.0927333	MOG	2
-0.222536	MOG	2
-0.82331	MOG	2
-0.154553	MOG	2
-0.205225	MOG	2
0.00158707	MAFK	2
-0.134601	MAFK	2
-0.0145716	MAFK	2
-0.0999096	MAFK	2
-0.0979286	MAFK	2
-0.0692668	MAFK	2
-0.0986454	MAFK	2
-0.00584552	MAFK	2
-0.565087	MAFK	2
-0.0909906	MAFK	2
-0.282954	MBIP	2
0.0515527	MBIP	2
-0.234013	MBIP	2
-0.0399491	MBIP	2
0.0290122	MBIP	2
-0.133365	MBIP	2
-0.142074	MBIP	2
-0.270996	MBIP	2
0.0706601	MBIP	2
0.00265744	MBIP	2
0.0472356	RAD23B	2
-0.167816	RAD23B	2
0.0567707	RAD23B	2
-0.297871	RAD23B	2
-0.380135	RAD23B	2
-0.0154614	RAD23B	2
-0.506356	RAD23B	2
-0.137327	RAD23B	2
-0.311783	RAD23B	2
-0.125921	RAD23B	2
-1.42921	MZT1	1
-2.42445	MZT1	1
-1.0723	MZT1	1
-1.66622	MZT1	1
-0.991528	MZT1	1
-1.13867	MZT1	1
-1.02864	MZT1	1
-1.80689	MZT1	1
-1.38658	MZT1	1
-1.33443	MZT1	1
-2.12313	LSM6	1
-1.84228	LSM6	1
-1.7947	LSM6	1
-2.02756	LSM6	1
-1.42637	LSM6	1
-2.38442	LSM6	1
-1.78167	LSM6	1
-1.78409	LSM6	1
-1.08066	LSM6	1
-1.69111	LSM6	1
0.225951	DYNC2LI1	2
-0.0586076	DYNC2LI1	2
-0.0219437	DYNC2LI1	2
0.0519811	DYNC2LI1	2
-0.0159619	DYNC2LI1	2
0.0555219	DYNC2LI1	2
-0.0660315	DYNC2LI1	2
-0.0765949	DYNC2LI1	2
0.00123877	DYNC2LI1	2
-0.0549856	DYNC2LI1	2
-1.40372	ABCE1	1
-1.38065	ABCE1	1
-1.96619	ABCE1	1
-2.01153	ABCE1	1
-1.87821	ABCE1	1
-1.77293	ABCE1	1
-1.82239	ABCE1	1
-1.64611	ABCE1	1
-1.72127	ABCE1	1
-1.40916	ABCE1	1
-0.0280375	KLF4	2
-0.643344	KLF4	2
-0.0549825	KLF4	2
-0.0535815	KLF4	2
0.108922	KLF4	2
-0.112443	KLF4	2
-0.0674951	KLF4	2
0.137951	KLF4	2
-0.00557385	KLF4	2
-0.0279024	KLF4	2
