# Supplementary material for: Integrating muti-omics data to identify tissue-specific DNA methylation biomarkers for cancer risk
Source: Nat Commun. 2024 Jul 18;15:6071. doi: 10.1038/s41467-024-50404-y (PMC11258330; doi:10.1038/s41467-024-50404-y)
Supplement: Supplementary file 6 — Source Data [file 41467_2024_50404_MOESM6_ESM.zip › Source Data - Figure S4.xlsx]

## Sheet: Figure S4A
Figure S4A
		Associations	OR	95% CI		Differential DNA methylation of cg00524169	Values	Tumor (0) / Normal(1)		Differential gene expression of SAMD4B	Boxplots were generated using GEPIA2 "Expression DIY"	http://gepia2.cancer-pku.cn/#analysis
		cg00524169 and prostate cancer risk	0.85	0.81-0.90			0.345029	0
							0.325814	0
							-0.097787	0
		cg00524169 and SAMD4B	DNA methylation	Gene expression			0.264147	0
			0.0312612	1.07014			0.0476985	0
			0.0304628	1.28392			-0.0204359	0
			0.0429145	1.06796			0.148122	0
			0.0297788	1.26331			-0.240706	0
			0.0340492	1.34576			0.125204	0
			0.034519	1.16992			0.36923	0
			0.0320478	1.32959			-0.0704436	0
			0.0332541	1.27089			-1.61236	0
			0.0208752	1.28867			-0.643457	0
			0.0340104	1.17508			-0.478567	0
			0.0300484	1.25455			-1.2993	0
			0.0244872	1.14994			0.828109	0
			0.0791737	1.28316			0.39856	0
			0.0256129	1.08618			-0.978356	0
			0.0445448	1.25808			-2.07439	0
			0.029605	1.30497			-1.0081	0
			0.0468451	1.25248			-1.13725	0
			0.0292313	1.31926			-0.588556	0
			0.0509125	1.35256			-2.11511	0
			0.0256079	1.26741			-1.68292	0
			0.0308946	1.31197			-1.30994	0
			0.0329827	1.27132			-0.273563	0
			0.0326993	1.44387			0.349853	0
			0.0422786	1.28975			0.259448	1
			0.0407349	1.25694			-0.0841074	0
			0.0253529	1.08176			0.900689	1
			0.0415985	1.33119			0.21275	1
			0.0250545	1.21154			-1.46429	0
			0.0343622	1.34669			-0.717888	0
			0.0311898	1.42551			0.175729	1
			0.0286121	1.23064			0.0522452	1
			0.0259815	1.23843			-1.59592	0
			0.0361762	1.32549			-1.18172	0
			0.0342239	1.29388			-0.43322	1
			0.025111	1.05396			0.0704436	0
			0.0463275	1.34052			-0.364373	1
			0.0354219	1.27557			-1.72158	0
			0.0543942	1.32141			-0.148122	1
			0.0330883	1.05825			1.54902	1
			0.0320059	1.20391			-2.60986	0
			0.039965	1.25965			-1.41316	0
			0.0378742	1.4122			-1.9098	1
			0.0298825	1.02879			-2.4926	0
			0.0367152	1.27132			0.790308	1
							-0.790308	0
							0.428237	0
							-0.403481	0
							-1.28881	0
							-1.85634	0
							-1.93871	0
							-0.81538	0
							-0.428237	0
							-1.05447	0
							-1.53412	0
							-1.20017	0
							-0.29247	0
							0.393649	0
							-1.21905	0
							0.034064	0
							-0.198836	0
							-0.963803	0
							-0.374095	0
							0.796529	0
							-1.02331	0
							-1.16365	0
							0.0431528	0
							-0.393649	0
							-0.0476985	0
							-0.723777	0
							0.867132	0
							-0.423266	0
							-1.03101	0
							-2.26438	0
							-0.226706	0
							-0.747586	0
							0.610295	0
							-1.00058	0
							-0.69458	0
							-1.96935	0
							-2.15969	0
							-0.217397	0
							-1.15476	0
							-0.349853	0
							-1.07853	0
							-1.45115	0
							-1.42559	0
							1.80771	1
							1.09492	1
							0.306718	0
							0.283004	0
							1.93871	0
							-1.06242	0
							-1.76301	0
							-0.125204	0
							1.14596	1
							-0.259448	0
							-0.59939	0
							1.22865	0
							-0.847459	0
							-0.468408	1
							-1.23837	0
							0.907523	1
							-0.143533	0
							-0.184959	0
							-0.660305	1
							-0.706186	1
							0.0567929	0
							-0.311481	1
							-0.567091	0
							-1.78491	0
							0.567091	1
							0.621273	0
							-1.07044	0
							-0.301962	1
							-0.453259	1
							-0.615774	0
							-1.17264	0
							-0.540622	0
							1.26825	1
							1.70193	0
							1.59592	1
							-0.245384	0
							0.488776	0
							0.321029	1
							0.226706	0
							1.11161	0
							-0.887147	0
							0.408412	0
							-0.860538	0
							-0.383854	0
							-1.40094	0
							0.143533	0
							0.847459	0
							1.18172	0
							1.34277	0
							-0.50935	0
							1.45115	0
							0.388746	0
							0.85398	0
							1.15476	0
							0.297212	0
							0.217397	0
							-0.0749966	0
							0.463347	0
							0.0841074	0
							1.49135	0
							1.20017	0
							2.00195	0
							2.26438	0
							2.15969	0
							1.9098	0
							-0.166513	0
							0.418304	0
							3.1195	0
							1.43825	0
							-0.171119	0
							0.741594	0
							1.25816	0
							0.22205	0
							1.2482	0
							0.111485	0
							-2.78007	0
							0.335406	0
							1.51955	0
							-0.335406	0
							2.11511	0
							0.928283	0
							1.56427	0
							-0.448232	0
							-1.49135	0
							-0.777957	1
							-1.20956	0
							-0.388746	1
							0.254754	0
							-0.993119	0
							-0.0431528	0
							-0.649053	0
							0.840974	1
							-0.189581	0
							0.677343	0
							-1.83148	0
							-0.330606	1
							1.46429	1
							1.33166	0
							-0.236035	0
							-0.765724	1
							0.458297	0
							-1.43825	0
							-0.254754	1
							-0.038608	0
							-0.914399	0
							-0.514526	1
							-1.34277	1
							0.29247	0
							-0.106917	0
							-1.27846	1
							0.0886654	1
							-0.677343	0
							0.706186	0
							-0.0795512	1
							-0.129782	0
							0.0932252	0
							0.448232	0
							-0.175729	0
							1.32072	1
							-0.75965	0
							1.07853	0
							-0.72969	0
							0.69458	0
							-1.14596	0
							-1.47768	1
							-0.034064	0
							-0.535374	1
							-1.11161	0
							0.194206	1
							-1.12008	0
							1.0081	1
							-0.519717	0
							-0.893897	0
							0.423266	1
							1.88239	0
							-0.572433	0
							0.75965	0
							0.643457	0
							1.20956	0
							-2.00195	0
							0.189581	0
							0.102351	0
							0.935292	0
							1.06242	0
							-1.66449	0
							0.37897	0
							0.530141	0
							-0.438213	0
							-0.671642	0
							-0.283004	0
							-0.418304	0
							-0.802781	0
							0.468408	0
							0.27828	0
							-0.771826	0
							-0.821728	0
							2.32771	1
							-0.316252	0
							1.76301	0
							0.615774	0
							-1.62925	0
							-0.796529	0
							-0.921319	0
							-0.98571	0
							0.963803	1
							-0.971053	0
							0.654669	0
							-0.359524	0
							-0.413353	0
							1.83148	1
							1.17264	0
							-0.138946	0
							1.2993	1
							-0.907523	0
							-0.583164	0
							-1.51955	0
							-0.683066	0
							-1.22865	0
							0.250066	1
							1.35404	0
							0.16191	0
							-0.264147	0
							1.12862	1
							0.203469	0
							2.20901	1
							-1.10323	0
							-1.12862	0
							-0.00681154	0
							-0.39856	0
							0.0158941	0
							-0.22205	0
							-0.287733	0
							0.921319	0
							-0.152715	0
							0.777957	0
							-0.62679	0
							-0.180342	0
							-0.488776	0
							-1.38893	0
							1.27846	0
							0.50935	0
							-0.36923	0
							1.16365	0
							-0.0158941	0
							0.443217	0
							0.572433	0
							-0.306718	0
							-0.250066	0
							-0.735629	0
							0.268852	0
							-0.593964	0
							-2.20901	0
							0.993119	0
							1.85634	0
							-0.665963	0
							1.36548	0
							-0.111485	0
							0.771826	0
							0.556457	0
							0.231368	0
							1.05447	0
							-0.784118	0
							0.383854	0
							-0.116055	0
							0.198836	0
							0.287733	0
							-0.809064	0
							0.660305	0
							0.637882	0
							-0.873765	0
							1.03877	0
							0.723777	0
							0.535374	0
							-0.443217	0
							-0.0522452	0
							0.649053	0
							-0.545885	0
							1.04659	0
							1.66449	0
							-0.741594	0
							-0.354684	0
							0.106917	0
							0.753604	0
							0.504186	0
							0.453259	0
							0.671642	0
							0.700371	0
							0.311481	0
							0.880436	0
							-1.03877	0
							0.62679	0
							-0.231368	0
							0.784118	0
							0.540622	0
							0.765724	0
							1.03101	0
							0.717888	0
							0.514526	0
							0.81538	0
							2.40203	0
							1.5799	0
							-0.203469	0
							1.68292	0
							2.4926	0
							0.593964	0
							1.5053	0
							1.47768	0
							1.53412	0
							-1.25816	0
							-0.297212	0
							-0.208108	0
							-0.463347	0
							0.873765	0
							-0.0567929	0
							1.07044	0
							-0.483666	0
							-0.688811	0
							0.604833	0
							-0.268852	0
							-0.0932252	0
							0.152715	0
							0.129782	0
							1.96935	0
							-0.0249781	0
							1.62925	0
							1.64661	0
							0.180342	0
							-0.194206	0
							1.08669	0
							1.21905	0
							0.138946	0
							0.971053	0
							-0.408412	0
							0.4939	0
							0.561766	0
							1.02331	0
							-0.0613419	0
							-0.340214	0
							1.00058	0
							-0.700371	0
							-1.09492	0
							0.0795512	0
							0.120628	0
							0.747586	0
							-0.753604	0
							0.364373	0
							0.184959	0
							0.583164	0
							0.524922	0
							0.59939	0
							2.60986	0
							-0.867132	0
							0.809064	0
							1.10323	0
							0.273563	0
							2.78007	0
							0.834525	0
							-3.1195	0
							0.354684	0
							1.78491	0
							2.07439	0
							0.942348	0
							1.28881	0
							0.893897	0
							1.30994	0
							-0.561766	0
							0.683066	0
							0.473482	0
							-0.637882	0
							-0.0295207	0
							0.208108	0
							-0.621273	0
							-0.654669	0
							0.00681154	0
							0.359524	0
							0.316252	0
							0.519717	0
							0.038608	0
							-0.530141	0
							-0.610295	0
							-0.102351	0
							1.13725	0
							0.116055	0
							-1.70193	0
							-0.900689	0
							0.72969	0
							0.478567	0
							0.0022705	0
							-0.16191	0
							-1.56427	0
							-0.556457	0
							-0.157311	0
							0.097787	0
							-0.4939	0
							0.236035	0
							-0.325814	0
							-1.26825	0
							-0.604833	0
							-1.37711	0
							0.665963	0
							-0.27828	0
							-0.134362	0
							0.483666	0
							1.41316	0
							0.632326	0
							1.42559	0
							-1.32072	0
							0.413353	0
							0.978356	0
							0.802781	0
							0.166513	0
							0.712025	0
							1.40094	0
							0.551163	0
							0.887147	0
							0.735629	0
							1.12008	0
							1.72158	0
							0.0749966	0
							1.23837	0
							-0.0886654	0
							-0.065892	0
							1.61236	0
							0.98571	0
							0.588556	0
							0.438213	0
							0.688811	0
							1.19089	0
							0.374095	0
							0.330606	0
							1.74192	0
							0.821728	0
							-1.5053	0
							0.157311	0
							0.0204359	0
							-1.2482	0
							0.0249781	0
							-2.03683	0
							0.914399	0
							0.860538	0
							0.43322	0
							-0.0022705	0
							-1.04659	0
							-0.880436	0
							2.03683	0
							-0.928283	0
							0.065892	0
							-2.32771	0
							-0.458297	0
							0.545885	0
							-0.712025	0
							-1.74192	0
							0.134362	0
							-0.551163	0
							0.0613419	0
							-0.57779	0
							-0.37897	0
							0.0113527	0
							-1.5799	0
							0.403481	0
							-1.80771	0
							-1.19089	0
							0.340214	0
							-0.834525	0
							-0.524922	0
							-0.473482	0
							-0.632326	0
							0.301962	0
							0.949451	0
							-1.54902	0
							-0.0113527	0
							-1.64661	0
							-0.321029	0
							-1.01568	0
							-0.949451	0
							-0.956602	0
							-0.504186	0
							-0.840974	0
							-0.935292	0
							-1.08669	0
							-0.85398	0
							0.0295207	0
							-1.35404	0
							0.245384	0
							1.37711	0
							-1.36548	0
							-0.828109	0
							0.499037	0
							-1.33166	0
							0.57779	0
							-0.120628	0
							1.01568	0
							-0.345029	0
							0.956602	0
							-1.88239	0
							-0.499037	0
							0.240706	0
							1.38893	0
							-0.942348	0
							-0.21275	0
							-2.40203	0
							0.171119	0

## Sheet: Figure S4B
Figure S4B
		Associations	OR	95% CI		Differential gene expression of MRM2	Boxplots were generated using GEPIA2 "Expression DIY"	http://gepia2.cancer-pku.cn/#analysis
		cg22340370 and testicular germ cell cancer risk	1.86	1.60-2.16
		MRM2 and testicular germ cell cancer risk	1.33	1.18-1.51
		cg22340370 and MRM2	DNA methylation	Gene expression
			-0.194028	-0.0267486
			0.293381	0.0418945
			-1.02008	-0.0328211
			-0.395725	-0.0566167
			0.615141	0.01443
			-1.19838	-0.0540742
			-0.0965586	-0.0180107
			1.42608	0.0864873
			-0.869424	0.00938169
			-1.76883	-0.0342001
			0.869424	-0.0286302
			0.502402	-0.0325269
			-0.736316	-0.0432073
			1.19838	0.0216305
			1.02008	0.0400042
			-0.502402	-0.0661745
			-0.293381	-0.0218894
			0.0965586	-0.00209396
			0	0.0219913
			0.736316	-0.0212851
			1.76883	0.109592
			0.194028	0.0277735
			-1.42608	0.0096104
			0.395725	0.0271097
			-0.615141	0.0283738

## Sheet: Figure S4C
Figure S4C
		Associations	OR	95% CI		Differential gene expression of CCND1	Boxplots were generated using GEPIA2 "Expression DIY"	http://gepia2.cancer-pku.cn/#analysis
		cg13524857 and renal cell cancer risk	2.45	1.75-3.42
		cg13524857 and CCND1	Correlation results obtained from PMID: 35710981
